# Supplementary material for: Exploration of genes encoding KEGG pathway enzymes in rhizospheric microbiome of the wild plant Abutilon fruticosum
Source: AMB Express. 2024 Feb 21;14:27. doi: 10.1186/s13568-024-01678-4 (PMC10881953; doi:10.1186/s13568-024-01678-4)
Supplement: Supplementary file 2 — Additional file 2: Table S1. Sequence alignment results of gene queries of microbiomes of rhizosphere (R) and surrounding bulk (S) soils of A. fruticosum. Query ID refers to genes in individual or mixed less abundant microbiome samples, while subject IDs refers to the sequences in the National Center for Biotechnology Information (NCBI) that showed considerable sequence homology with one or more gene queries. Table S2. Number of genes encoding enzymes of different functional categories of Kyoto Encyclopedia of Genes and Genomes (KEGG) level 1 across microbiomes of rhizosphere (R) and surrounding bulk (S) soils of A. fruticosum. Gray color boxes refer to less frequent (˂ 50,000) KEGG categories that were not analyzed further. Table S3. Abundance of assembled genes encoding enzymes of different functional categories of Kyoto Encyclopedia of Genes and Genomes (KEGG) level 1 in microbiomes of rhizosphere (R) and surrounding bulk (S) soils of A. fruticosum. Gray color boxes refer to less frequent (˂ 50,000) KEGG categories that were not analyzed further. Table S4. Number of genes encoding enzymes of highly enriched functional sub-categories of KEGG level 2 across microbiomes of rhizosphere (R) and surrounding bulk (S) soils of A. fruticosum. Text in gray refers to less frequent (˂ 10,000) KEGG sub-categories that were not analyzed further. Table S5. Highly enriched functional categories and their sub-categories of Kyoto Encyclopedia of Genes and Genomes (KEGG) functional orthologs (KO) database in microbiomes of A. fruticosum. Boxes with gray color either refer to less KEGG sub-categories with less enriched enzymes and were not analyzed further. Table S6. Abundance of assembled genes encoding enzymes of highly enriched functional sub-categories of KEGG level 2 in microbiomes of rhizosphere (R) and surrounding bulk (S) soils of A. fruticosum. Table S7. Abundance of genes encoding enzymes of highly enriched functional sub-categories of KEGG level 2 in microbiomes of rhizos [file 13568_2024_1678_MOESM2_ESM.zip › Supplementary Tables/Table S1.xlsx]

## Sheet: Unigenes.blast.m8.filter
Table S1. Sequence alignment outcomes for microbiome gene queries in A. fruticosum rhizosphere (R) and surrounding bulk (S) soils. Query IDs pertain to genes within individual or mixed less abundant microbiome samples, while subject IDs correspond to sequences in the National Center for Biotechnology Information (NCBI) database exhibiting substantial sequence homology with one or more gene querie…
Gene query_id	Subject_id	Identity	Align_length	Mismatch	Gap	Query_start	Query_end	Subject_start	Subject_end	E-value	Score
NOVO_MIX_1208907	aaa:Acav_0015	83.3	72	12	0	1	72	358	429	1.7e-24	117.5
NOVO_MIX_636028	aaa:Acav_0015	82.3	147	26	0	3	149	283	429	5.1e-63	246.5
NOVO_MIX_3702957	aaa:Acav_0068	74	150	39	0	1	150	381	530	2.7e-64	250.8
R3_109448	aaa:Acav_0080	67.2	244	80	0	5	248	7	250	2.4e-94	351.3
S1_383406	aaa:Acav_0092	82.6	144	23	1	1	144	299	440	1e-60	238.8
NOVO_MIX_470424	aaa:Acav_0096	65.8	149	51	0	1	149	1	149	6.7e-47	193
NOVO_MIX_1306399	aaa:Acav_0159	85.9	85	12	0	1	85	1	85	3.9e-31	139.8
R2_345866	aaa:Acav_0171	52.3	65	31	0	39	103	79	143	8.8e-06	55.8
NOVO_MIX_594474	aaa:Acav_0208	55.6	160	71	0	2	161	131	290	1.7e-43	181.8
NOVO_MIX_224060	aaa:Acav_0211	85.6	215	29	1	1	213	138	352	1.1e-103	382.1
NOVO_MIX_2243012	aaa:Acav_0212	51.7	120	57	1	4	122	205	324	1.7e-27	128.3
NOVO_MIX_2353556	aaa:Acav_0233	55.2	67	28	2	64	128	235	301	9.2e-08	62.8
NOVO_MIX_2067352	aaa:Acav_0280	81.6	136	25	0	1	136	124	259	9.1e-59	232.3
NOVO_MIX_3677847	aaa:Acav_0284	55.6	169	75	0	5	173	12	180	1.6e-39	168.7
S1_281975	aaa:Acav_0312	58	212	87	1	1	212	160	369	2.3e-64	251.5
NOVO_MIX_826632	aaa:Acav_0332	88	158	19	0	2	159	100	257	2e-73	281.2
NOVO_MIX_660690	aaa:Acav_0352	84.2	298	47	0	1	298	202	499	1.3e-145	521.9
R3_292520	aaa:Acav_0365	88.1	168	20	0	1	168	347	514	3.2e-82	310.5
R3_523964	aaa:Acav_0377	51	147	71	1	1	146	35	181	9.6e-30	136
NOVO_MIX_638889	aaa:Acav_0403	90.4	167	16	0	1	167	270	436	5.1e-80	303.1
S1_125133	aaa:Acav_0403	93.3	255	17	0	1	255	74	328	1.6e-133	481.5
R1_33287	aaa:Acav_0403	89.7	204	21	0	1	204	196	399	2.3e-98	364.4
NOVO_MIX_182060	aaa:Acav_0469	71.2	312	89	1	1	311	29	340	6.5e-121	439.9
NOVO_MIX_720805	aaa:Acav_0480	58.4	190	74	3	1	185	27	216	7.3e-43	179.9
NOVO_MIX_3740584	aaa:Acav_0530	72.4	163	45	0	2	164	279	441	6.2e-62	243
NOVO_MIX_245431	aaa:Acav_0586	94.7	131	7	0	1	131	1	131	2.5e-61	240.7
NOVO_MIX_3075017	aaa:Acav_0619	58.9	107	43	1	1	106	541	647	8e-26	122.5
NOVO_MIX_1038793	aaa:Acav_0619	53.1	209	96	1	1	209	391	597	7.2e-55	219.9
S1_381566	aaa:Acav_0629	87	246	32	0	1	246	63	308	1.8e-121	441.4
NOVO_MIX_509300	aaa:Acav_0635	66.2	198	67	0	63	260	1	198	3.9e-72	277.7
NOVO_MIX_1818777	aaa:Acav_0635	54	202	92	1	8	209	1	201	3.4e-57	227.6
NOVO_MIX_2245653	aaa:Acav_0636	61.3	111	39	1	1	107	321	431	3.3e-32	143.7
NOVO_MIX_3889539	aaa:Acav_0685	82.3	237	42	0	13	249	6	242	1.4e-110	405.2
NOVO_MIX_3403275	aaa:Acav_0730	87.8	90	11	0	1	90	1	90	9.6e-41	171.8
NOVO_MIX_980342	aaa:Acav_0736	76.4	199	47	0	1	199	54	252	2.4e-82	311.2
NOVO_MIX_296936	aaa:Acav_0786	78.7	155	33	0	1	155	40	194	2e-62	244.6
S1_361035	aaa:Acav_0790	91.7	169	14	0	1	169	118	286	4.4e-87	326.6
NOVO_MIX_1818748	aaa:Acav_0825	50	90	44	1	11	100	15	103	5.2e-11	73.2
NOVO_MIX_2292857	aaa:Acav_0835	65.3	248	78	3	1	244	1	244	1.1e-78	299.3
NOVO_MIX_2649537	aaa:Acav_0877	83	141	24	0	9	149	22	162	9.6e-62	242.3
NOVO_MIX_3846980	aaa:Acav_0890	83.2	184	31	0	1	184	142	325	1.6e-82	311.6
NOVO_MIX_682364	aaa:Acav_0957	77.9	145	32	0	1	145	68	212	3.9e-60	236.9
R3_321304	aaa:Acav_0957	71.3	202	52	1	3	198	11	212	2.8e-69	267.7
NOVO_MIX_1102520	aaa:Acav_0962	76.7	270	63	0	3	272	5	274	2.5e-124	451.1
R3_171877	aaa:Acav_0985	84.6	260	40	0	1	260	1	260	3.7e-117	427.2
NOVO_MIX_3912819	aaa:Acav_1045	85.4	253	37	0	1	253	349	601	3.5e-120	437.2
NOVO_MIX_994652	aaa:Acav_1053	56.1	187	82	0	2	188	292	478	7.3e-54	216.5
NOVO_MIX_3028781	aaa:Acav_1067	58.8	85	35	0	1	85	1	85	7.7e-22	109
NOVO_MIX_3653097	aaa:Acav_1078	82.7	306	47	2	1	306	185	484	5.6e-133	479.9
NOVO_MIX_956010	aaa:Acav_1080	73.5	189	49	1	1	188	81	269	3.8e-71	273.9
R3_406323	aaa:Acav_1107	77.1	315	71	1	2	315	3	317	2.5e-136	491.1
S1_366817	aaa:Acav_1109	71.9	221	62	0	14	234	4	224	7.5e-77	293.1
NOVO_MIX_3275306	aaa:Acav_1110	84.9	166	25	0	1	166	282	447	2.1e-73	281.2
NOVO_MIX_397169	aaa:Acav_1110	50	150	69	3	13	162	118	261	1.3e-23	115.9
NOVO_MIX_935984	aaa:Acav_1114	80.5	113	22	0	45	157	70	182	9.9e-49	199.1
NOVO_MIX_545221	aaa:Acav_1114	75.5	102	25	0	62	163	70	171	2.3e-40	171.4
NOVO_MIX_1815646	aaa:Acav_1146	80.4	158	31	0	1	158	168	325	2.2e-64	251.1
NOVO_MIX_2919397	aaa:Acav_1148	76.4	212	50	0	19	230	6	217	7.8e-87	326.2
NOVO_MIX_3508295	aaa:Acav_1161	74.3	288	73	1	1	287	276	563	1.1e-117	429.1
NOVO_MIX_3214769	aaa:Acav_1167	81.1	201	38	0	1	201	89	289	8.3e-93	345.9
NOVO_MIX_858241	aaa:Acav_1171	51.1	90	44	0	5	94	12	101	4e-13	80.1
NOVO_MIX_1221141	aaa:Acav_1213	74.8	123	31	0	1	123	121	243	1.9e-45	188
NOVO_MIX_2282005	aaa:Acav_1224	55	129	58	0	1	129	304	432	5.2e-35	153.3
NOVO_MIX_2779148	aaa:Acav_1242	84.6	246	38	0	1	246	133	378	8.9e-113	412.5
NOVO_MIX_68365	aaa:Acav_1266	78.3	129	28	0	1	129	42	170	7.9e-55	219.2
NOVO_MIX_1619067	aaa:Acav_1346	91.8	147	12	0	1	147	1	147	1.4e-73	281.6
R2_52702	aaa:Acav_1398	85.2	189	28	0	1	189	779	967	5.3e-81	306.6
NOVO_MIX_2642741	aaa:Acav_1398	68	175	56	0	1	175	499	673	3.3e-61	240.7
NOVO_MIX_3710838	aaa:Acav_1398	69.1	207	64	0	1	207	492	698	1.5e-73	282
NOVO_MIX_2531968	aaa:Acav_1459	89.8	128	13	0	1	128	1	128	6.8e-56	222.6
R3_21910	aaa:Acav_1496	90.5	210	20	0	1	210	227	436	1.6e-102	378.3
NOVO_MIX_407154	aaa:Acav_1577	51.1	182	84	1	11	192	60	236	6.4e-40	170.2
R3_175083	aaa:Acav_1590	78.7	141	30	0	1	141	1	141	9.7e-56	222.2
NOVO_MIX_425867	aaa:Acav_1595	92.4	184	14	0	1	184	245	428	1.5e-96	358.2
NOVO_MIX_3355285	aaa:Acav_1595	85.2	244	32	1	1	240	1	244	9.5e-112	409.1
R3_103770	aaa:Acav_1597	73.3	131	35	0	3	133	1	131	8.6e-46	189.1
R2_102475	aaa:Acav_1680	50.3	191	95	0	3	193	82	272	4e-44	184.1
NOVO_MIX_843583	aaa:Acav_1680	58.1	267	112	0	1	267	28	294	2.2e-72	278.5
R2_363916	aaa:Acav_1681	77.2	171	39	0	1	171	242	412	9.6e-66	255.8
NOVO_MIX_715375	aaa:Acav_1686	51.6	314	137	5	2	300	14	327	2.7e-66	258.5
NOVO_MIX_3215049	aaa:Acav_1698	51.3	226	109	1	1	225	42	267	6.3e-55	220.3
R3_296409	aaa:Acav_1766	53.3	150	63	2	2	144	4	153	1.9e-30	138.3
R2_91385	aaa:Acav_1785	83	194	33	0	1	194	54	247	2.3e-87	327.8
R3_339075	aaa:Acav_1785	87.5	265	33	0	1	265	80	344	1.6e-131	474.9
NOVO_MIX_1802173	aaa:Acav_1813	89.3	206	22	0	1	206	57	262	4.1e-103	380.2
NOVO_MIX_2160443	aaa:Acav_1846	82	111	20	0	1	111	19	129	3.5e-48	196.8
NOVO_MIX_2804730	aaa:Acav_1847	50.7	144	71	0	11	154	15	158	1.9e-31	141.7
NOVO_MIX_654429	aaa:Acav_1863	88.2	93	11	0	1	93	65	157	2.2e-40	170.6
NOVO_MIX_212337	aaa:Acav_1868	84.5	316	49	0	1	316	139	454	1.3e-148	531.9
NOVO_MIX_2114919	aaa:Acav_1914	76	192	46	0	1	192	1	192	1.6e-80	305.1
NOVO_MIX_1837275	aaa:Acav_1956	66.4	119	39	1	1	119	313	430	8e-35	152.5
R2_392391	aaa:Acav_1956	69.8	159	48	0	28	186	5	163	1.9e-59	235
NOVO_MIX_882573	aaa:Acav_1956	67.8	183	59	0	6	188	2	184	2.2e-65	255
NOVO_MIX_882574	aaa:Acav_1957	52.8	125	59	0	1	125	50	174	6.4e-30	136.3
NOVO_MIX_2808061	aaa:Acav_2054	82.5	268	47	0	1	268	1	268	1.4e-127	461.8
NOVO_MIX_2029191	aaa:Acav_2059	87.1	155	20	0	24	178	1	155	1.2e-71	275.4
NOVO_MIX_2160543	aaa:Acav_2059	84.5	155	24	0	1	155	1	155	7.6e-70	269.2
NOVO_MIX_2685847	aaa:Acav_2062	82.2	269	42	3	1	263	1	269	4.1e-116	423.7
NOVO_MIX_2175001	aaa:Acav_2079	62	345	122	3	1	336	35	379	1.1e-102	379.4
NOVO_MIX_2747309	aaa:Acav_2084	67.5	163	53	0	1	163	88	250	2.6e-52	211.1
NOVO_MIX_2453750	aaa:Acav_2085	72.5	109	30	0	2	110	4	112	4.9e-39	166.4
NOVO_MIX_1722171	aaa:Acav_2085	74.7	174	39	2	1	169	4	177	3.1e-64	250.8
NOVO_MIX_486583	aaa:Acav_2085	76.9	195	45	0	1	195	42	236	1.7e-82	311.6
NOVO_MIX_1650423	aaa:Acav_2085	76.8	198	46	0	1	198	39	236	1.2e-83	315.5
NOVO_MIX_1017154	aaa:Acav_2086	79.7	128	26	0	3	130	2	129	2.5e-53	214.2
NOVO_MIX_3906198	aaa:Acav_2096	85.4	171	25	0	1	171	205	375	9e-80	302.4
NOVO_MIX_189796	aaa:Acav_2101	71.7	180	51	0	2	181	135	314	2.3e-70	271.2
NOVO_MIX_3494123	aaa:Acav_2171	83.6	177	29	0	1	177	224	400	1.1e-83	315.5
NOVO_MIX_2503969	aaa:Acav_2227	89.7	310	32	0	1	310	1	310	2.8e-156	557.4
NOVO_MIX_681722	aaa:Acav_2266	80.2	96	19	0	1	96	154	249	2.9e-38	163.7
NOVO_MIX_3845497	aaa:Acav_2270	67	100	33	0	2	101	6	105	2.4e-32	144.1
R2_74181	aaa:Acav_2284	76.2	160	38	0	7	166	20	179	1.1e-58	232.3
NOVO_MIX_3770931	aaa:Acav_2297	65	180	51	3	1	168	140	319	7.3e-58	229.6
NOVO_MIX_2501939	aaa:Acav_2312	57.3	96	40	1	1	95	395	490	7.2e-21	105.9
NOVO_MIX_2721532	aaa:Acav_2312	62.4	327	122	1	9	334	163	489	4.9e-106	390.6
S1_459368	aaa:Acav_2313	59.9	292	110	3	1	291	1168	1453	1.9e-90	338.6
NOVO_MIX_302802	aaa:Acav_2313	52.8	400	174	4	1	396	1268	1656	2e-109	402.1
NOVO_MIX_1469672	aaa:Acav_2313	56.9	750	303	8	1	744	927	1662	5.4e-238	830.1
NOVO_MIX_2877960	aaa:Acav_2314	69.2	208	60	2	10	213	47	254	1.2e-81	308.9
R3_243468	aaa:Acav_2315	70.8	192	55	1	1	191	284	475	3.9e-76	290.4
NOVO_MIX_2494113	aaa:Acav_2315	59.6	235	86	2	1	235	453	678	1.6e-72	278.9
NOVO_MIX_437229	aaa:Acav_2315	61.3	452	162	4	7	457	269	708	1.4e-156	558.9
NOVO_MIX_3603814	aaa:Acav_2316	66.8	280	92	1	1	279	125	404	1.2e-86	325.9
NOVO_MIX_3791158	aaa:Acav_2321	66.1	236	79	1	2	237	54	288	8.6e-81	306.2
NOVO_MIX_1178818	aaa:Acav_2322	80.2	167	30	2	1	166	66	230	2.5e-66	257.7
R3_337224	aaa:Acav_2362	68.7	201	63	0	1	201	337	537	3e-74	284.3
NOVO_MIX_2757454	aaa:Acav_2371	69.8	298	89	1	1	298	2	298	3.6e-116	424.1
NOVO_MIX_1176128	aaa:Acav_2411	71.9	96	26	1	1	96	96	190	4.7e-33	146.4
S1_146233	aaa:Acav_2517	57.9	299	125	1	2	300	80	377	5e-89	334
NOVO_MIX_3313445	aaa:Acav_2528	53.7	147	67	1	2	147	162	308	2.4e-34	151.4
R2_199024	aaa:Acav_2640	88.1	177	21	0	1	177	15	191	5.2e-92	343.2
R3_265244	aaa:Acav_2640	88.1	193	23	0	1	193	1	193	5.2e-100	369.8
NOVO_MIX_3604951	aaa:Acav_2646	77.5	151	34	0	2	152	9	159	2.3e-55	221.1
NOVO_MIX_687625	aaa:Acav_2732	58	212	67	2	1	190	461	672	4e-52	210.7
NOVO_MIX_1293125	aaa:Acav_2753	83.6	201	30	1	1	201	1	198	9.2e-51	206.5
NOVO_MIX_3654995	aaa:Acav_2768	83.6	110	18	0	1	110	1	110	1.5e-51	208
R3_267443	aaa:Acav_2773	90.9	209	19	0	2	210	151	359	4.2e-103	380.2
NOVO_MIX_977174	aaa:Acav_2791	71.3	178	51	0	1	178	153	330	8.5e-73	279.3
NOVO_MIX_2427334	aaa:Acav_2794	55.9	145	57	2	1	138	1035	1179	4.3e-24	117.9
NOVO_MIX_3154881	aaa:Acav_2794	50	138	66	1	7	141	528	665	1.3e-24	119.4
NOVO_MIX_2813478	aaa:Acav_2796	57.7	123	52	0	11	133	138	260	7.7e-34	149.4
NOVO_MIX_3537406	aaa:Acav_2938	72.9	144	36	1	1	141	1	144	5.3e-54	216.5
NOVO_MIX_955261	aaa:Acav_2969	59.3	91	37	0	60	150	23	113	8.5e-26	122.9
NOVO_MIX_1094391	aaa:Acav_2977	71.8	252	71	0	10	261	14	265	6.8e-95	353.2
NOVO_MIX_1011302	aaa:Acav_2979	85.9	305	43	0	1	305	1	305	8.1e-148	529.3
S1_16107	aaa:Acav_2988	50.1	385	185	4	31	414	20	398	5.2e-65	254.6
NOVO_MIX_3758346	aaa:Acav_2996	84.3	248	39	0	1	248	101	348	1.4e-113	415.2
NOVO_MIX_246933	aaa:Acav_3049	50.7	270	126	3	18	281	3	271	1.3e-70	272.7
NOVO_MIX_1845263	aaa:Acav_3071	77.9	222	49	0	17	238	268	489	9.1e-86	322.8
NOVO_MIX_458476	aaa:Acav_3071	74	427	87	2	6	408	7	433	2.2e-164	584.7
R2_367432	aaa:Acav_3164	63.6	162	53	1	1	156	117	278	7.8e-46	189.5
NOVO_MIX_2565634	aaa:Acav_3189	51.3	115	45	4	140	254	17	120	1.1e-12	80.1
NOVO_MIX_3594478	aaa:Acav_3193	75.7	259	59	1	1	255	93	351	3.5e-104	384
NOVO_MIX_101541	aaa:Acav_3210	68.6	315	92	3	1	309	463	776	2.7e-119	434.5
NOVO_MIX_896956	aaa:Acav_3222	81.9	116	21	0	1	116	186	301	5.4e-52	209.5
NOVO_MIX_2938206	aaa:Acav_3242	78.5	149	32	0	1	149	349	497	6.4e-66	256.1
R2_305291	aaa:Acav_3243	50.8	193	80	4	3	180	53	245	5.2e-38	163.7
NOVO_MIX_3327268	aaa:Acav_3269	77.4	93	21	0	1	93	1	93	1.6e-35	154.5
NOVO_MIX_1666824	aaa:Acav_3279	58.6	186	60	1	2	187	161	329	4.9e-53	213.8
NOVO_MIX_2688749	aaa:Acav_3284	50	198	74	5	69	256	37	219	4.8e-37	161
NOVO_MIX_3434719	aaa:Acav_3323	67.1	231	76	0	1	231	1	231	2.8e-76	291.2
NOVO_MIX_1572930	aaa:Acav_3375	79.2	226	47	0	1	226	213	438	1.7e-94	351.7
NOVO_MIX_3163600	aaa:Acav_3382	87.7	235	29	0	1	235	129	363	5.7e-112	409.8
NOVO_MIX_1421813	aaa:Acav_3383	78.2	376	75	1	1	376	158	526	3.8e-155	553.9
NOVO_MIX_2818891	aaa:Acav_3386	57.7	293	122	1	34	326	3	293	2e-88	332
NOVO_MIX_3180069	aaa:Acav_3415	70.4	108	32	0	1	108	1	108	9.8e-32	142.1
S1_271740	aaa:Acav_3415	69.4	108	33	0	1	108	1	108	7.5e-32	142.5
NOVO_MIX_2649315	aaa:Acav_3427	69.4	229	61	2	13	236	8	232	7.5e-69	266.5
NOVO_MIX_3269885	aaa:Acav_3538	63.9	166	60	0	1	166	321	486	2e-60	238
NOVO_MIX_988629	aaa:Acav_3542	63.3	199	73	0	1	199	152	350	6.2e-64	250
NOVO_MIX_648422	aaa:Acav_3588	85.2	142	21	0	1	142	438	579	4.3e-67	260
NOVO_MIX_600005	aaa:Acav_3663	50	78	38	1	5	81	524	601	4.7e-08	63.9
NOVO_MIX_682167	aaa:Acav_3834	52.2	205	95	3	2	203	82	286	4.7e-51	207.2
NOVO_MIX_3497760	aaa:Acav_3834	55.8	240	106	0	1	240	82	321	2.1e-74	285
NOVO_MIX_329710	aaa:Acav_3834	50.5	293	135	3	1	292	3	286	3.1e-72	278.1
NOVO_MIX_2259735	aaa:Acav_3899	64.3	227	74	1	2	221	313	539	3.7e-25	121.3
R3_359523	aaa:Acav_3899	51.3	197	81	1	1	182	629	825	3e-41	174.5
NOVO_MIX_3689287	aaa:Acav_3908	62.8	188	70	0	1	188	179	366	1.5e-59	235.3
NOVO_MIX_355327	aaa:Acav_3934	64.4	205	71	2	1	204	34	237	3.7e-72	277.3
NOVO_MIX_288961	aaa:Acav_3986	73	122	33	0	1	122	1	122	1.3e-40	171.8
NOVO_MIX_1272145	aaa:Acav_3986	80.4	219	43	0	5	223	4	222	4.6e-92	343.6
NOVO_MIX_3064997	aaa:Acav_3987	87.1	132	15	1	2	131	112	243	5.3e-56	223
NOVO_MIX_1036957	aaa:Acav_4003	71.9	139	39	0	4	142	5	143	4.3e-51	206.8
R2_6919	aaa:Acav_4113	75.9	199	48	0	1	199	111	309	1.6e-88	331.6
R2_342864	aaa:Acav_4130	78	123	27	0	1	123	1	123	8.5e-48	195.7
NOVO_MIX_1705225	aaa:Acav_4139	80.6	196	38	0	1	196	171	366	4.5e-83	313.5
NOVO_MIX_3203797	aaa:Acav_4153	74.4	156	35	1	7	157	432	587	2.7e-54	217.6
NOVO_MIX_78318	aaa:Acav_4164	83.6	269	44	0	1	269	14	282	1.8e-122	444.9
NOVO_MIX_1200142	aaa:Acav_4191	76.1	134	32	0	1	134	702	835	2.1e-52	211.1
R3_416387	aaa:Acav_4191	73.7	137	36	0	1	137	698	834	5.4e-51	206.5
NOVO_MIX_1338902	aaa:Acav_4191	76.7	227	53	0	1	227	604	830	2.5e-96	357.8
NOVO_MIX_1463338	aaa:Acav_4191	60.1	213	84	1	1	213	619	830	2.4e-66	258.1
NOVO_MIX_303951	aaa:Acav_4191	52.9	255	111	5	1	248	582	834	1.6e-61	242.3
NOVO_MIX_2233826	aaa:Acav_4193	64.3	112	40	0	2	113	664	775	5.2e-32	143.3
NOVO_MIX_437317	aaa:Acav_4198	69.7	231	70	0	9	239	25	255	6e-90	336.7
NOVO_MIX_3836001	aaa:Acav_4217	57.1	140	55	2	1	135	89	228	2.4e-30	137.9
NOVO_MIX_3470646	aaa:Acav_4348	77.8	230	44	2	1	224	300	528	1e-62	246.1
NOVO_MIX_2699853	aaa:Acav_4348	50	402	185	6	9	407	364	752	2.2e-63	249.2
NOVO_MIX_3107060	aaa:Acav_4351	53.2	282	116	3	65	330	4	285	1.7e-66	259.2
NOVO_MIX_451453	aaa:Acav_4376	74.6	205	52	0	1	205	1	205	8.2e-88	329.3
R2_158841	aaa:Acav_4518	84.4	96	15	0	1	96	1	96	1.2e-41	174.9
NOVO_MIX_81664	aaa:Acav_4525	55.2	67	29	1	61	127	82	147	1.9e-10	71.6
NOVO_MIX_3852329	aaa:Acav_4543	60	180	72	0	1	180	10	189	3.5e-53	214.2
NOVO_MIX_673929	aaa:Acav_4581	77.4	561	126	1	1	560	621	1181	5.9e-253	879.4
NOVO_MIX_385267	aaa:Acav_4592	54.1	185	83	1	1	183	205	389	4.7e-50	203.8
NOVO_MIX_3049967	aaa:Acav_4593	64.7	153	54	0	15	167	16	168	1.7e-46	191.8
NOVO_MIX_3034964	aaa:Acav_4610	65.5	119	36	3	1	114	8	126	5e-35	153.3
NOVO_MIX_2721737	aac:Aaci_0001	58.6	353	132	4	9	348	95	446	6.2e-107	393.7
R1_313030	aac:Aaci_0005	53.2	111	52	0	108	218	527	637	1.2e-23	116.3
NOVO_MIX_2966096	aac:Aaci_0005	59.7	236	82	5	1	230	122	350	4.9e-65	253.8
NOVO_MIX_2689043	aac:Aaci_0006	60	200	80	0	1	200	618	817	9.4e-20	103.2
R3_543678	aac:Aaci_0200	57.1	133	51	4	1	130	469	598	1.5e-28	132.1
NOVO_MIX_2421648	aac:Aaci_0200	50.4	123	53	2	119	233	110	232	6.2e-23	114
NOVO_MIX_2030377	aac:Aaci_0200	50	112	56	0	1	112	487	598	1.4e-20	105.1
NOVO_MIX_10432	aac:Aaci_0208	62.3	154	58	0	2	155	4	157	1.9e-44	184.9
NOVO_MIX_1604509	aac:Aaci_0241	51	151	68	3	23	167	65	215	5.4e-29	133.7
NOVO_MIX_3558567	aac:Aaci_0256	77.1	201	46	0	1	201	126	326	7.9e-83	312.8
NOVO_MIX_1893270	aac:Aaci_0256	72.3	173	47	1	2	174	151	322	1.2e-66	258.8
R3_9019	aac:Aaci_0256	66.7	180	58	1	1	178	133	312	2.7e-63	247.7
NOVO_MIX_1304730	aac:Aaci_0256	58.7	150	62	0	1	150	179	328	2.2e-45	188
NOVO_MIX_1660199	aac:Aaci_0316	76.5	115	27	0	1	115	381	495	2.4e-44	184.1
NOVO_MIX_397528	aac:Aaci_0334	51.5	130	60	2	4	133	2	128	8.4e-25	119.4
NOVO_MIX_3582024	aac:Aaci_0362	63.5	74	27	0	1	74	429	502	1.1e-18	98.6
R3_435180	aac:Aaci_0373	54.3	127	54	2	2	128	431	553	3.6e-28	131.3
NOVO_MIX_467959	aac:Aaci_0517	50.5	218	103	2	3	220	93	305	7.4e-53	213.4
NOVO_MIX_1923601	aac:Aaci_0535	58.5	118	49	0	1	118	1	118	9.5e-34	149.1
S1_458498	aac:Aaci_0535	58.5	118	49	0	1	118	1	118	5.8e-33	146.7
NOVO_MIX_1889854	aac:Aaci_0535	57.1	126	51	1	10	132	5	130	3e-37	161
NOVO_MIX_3481107	aac:Aaci_0535	54	126	58	0	1	126	1	126	7.6e-33	146.4
NOVO_MIX_676183	aac:Aaci_0535	50	140	62	2	21	152	5	144	4.7e-35	154.1
NOVO_MIX_3686367	aac:Aaci_0646	56.1	66	29	0	1	66	13	78	1.4e-09	68.6
NOVO_MIX_2035480	aac:Aaci_0688	56.5	308	133	1	1	307	162	469	6.5e-92	343.6
NOVO_MIX_2166147	aac:Aaci_0705	53.8	236	108	1	1	235	445	680	6.8e-62	243.4
NOVO_MIX_3609386	aac:Aaci_0737	67.5	203	66	0	3	205	27	229	1.2e-70	272.3
NOVO_MIX_464456	aac:Aaci_0737	62.4	205	75	1	8	212	4	206	1.6e-62	245.4
NOVO_MIX_629323	aac:Aaci_0737	61.2	209	81	0	2	210	27	235	3.1e-58	231.1
NOVO_MIX_3791140	aac:Aaci_0737	64.3	238	85	0	1	238	96	333	8.2e-71	273.1
NOVO_MIX_271628	aac:Aaci_0815	52.3	260	119	2	7	266	3	257	2.6e-62	245
NOVO_MIX_1497860	aac:Aaci_0815	52.3	256	120	2	6	260	3	257	2.3e-55	221.9
R2_309935	aac:Aaci_0861	51.2	170	82	1	28	196	6	175	3.1e-44	184.5
NOVO_MIX_3464269	aac:Aaci_0874	52.9	138	65	0	2	139	220	357	2e-25	122.1
S1_213190	aac:Aaci_0920	65.5	194	67	0	3	196	3	196	2.5e-62	244.6
NOVO_MIX_247605	aac:Aaci_0946	66.7	168	56	0	10	177	7	174	2.1e-63	248.1
R1_74099	aac:Aaci_0951	50.2	251	107	5	5	241	7	253	1.2e-56	226.1
NOVO_MIX_1515663	aac:Aaci_0951	51.2	252	108	3	1	238	3	253	2.8e-58	231.5
NOVO_MIX_2394281	aac:Aaci_0981	70.1	67	20	0	1	67	290	356	3.5e-19	99.8
NOVO_MIX_2393248	aac:Aaci_0981	52.9	225	100	2	7	229	4	224	8.5e-57	226.5
NOVO_MIX_2159680	aac:Aaci_0989	50.7	134	65	1	4	137	3	135	1.9e-33	148.3
NOVO_MIX_1388257	aac:Aaci_1014	52.7	112	52	1	7	117	3	114	4.8e-32	143.3
NOVO_MIX_258723	aac:Aaci_1055	51.5	272	128	2	2	271	27	296	1.5e-68	265.8
NOVO_MIX_761726	aac:Aaci_1105	51	96	45	2	1	95	459	553	2.2e-20	104.8
NOVO_MIX_3307227	aac:Aaci_1114	50.8	63	31	0	19	81	3	65	1.3e-10	71.6
NOVO_MIX_2985871	aac:Aaci_1230	52.6	211	95	3	1	211	36	241	1.2e-44	186
R3_109358	aac:Aaci_1231	52.1	163	78	0	2	164	200	362	2e-39	168.3
NOVO_MIX_59457	aac:Aaci_1286	57.7	104	44	0	2	105	3	106	3.2e-27	127.1
NOVO_MIX_408118	aac:Aaci_1286	55.8	104	46	0	2	105	3	106	1.8e-25	121.3
NOVO_MIX_904719	aac:Aaci_1333	52.2	92	44	0	1	92	291	382	2.3e-21	107.5
NOVO_MIX_918021	aac:Aaci_1335	55.7	97	43	0	70	166	74	170	2e-20	105.1
NOVO_MIX_3263279	aac:Aaci_1417	50	122	59	2	20	140	5	125	3.5e-21	107.5
NOVO_MIX_2326891	aac:Aaci_1422	55	180	81	0	3	182	8	187	4.2e-51	207.2
S1_114827	aac:Aaci_1425	55.7	235	101	1	1	235	144	375	6.9e-65	253.4
NOVO_MIX_792332	aac:Aaci_1432	66.7	147	49	0	1	147	198	344	8.8e-50	203
R1_401399	aac:Aaci_1457	71.3	122	35	0	4	125	3	124	1.8e-45	188
S1_344262	aac:Aaci_1458	64.7	252	89	0	1	252	1	252	1.4e-81	308.9
NOVO_MIX_1719442	aac:Aaci_1668	71.8	117	32	1	1	117	276	391	9.5e-39	165.6
NOVO_MIX_2101387	aac:Aaci_1691	63.6	132	46	1	3	134	8	137	1.7e-41	174.9
NOVO_MIX_3766054	aac:Aaci_1691	62.6	131	48	1	1	131	22	151	8e-39	166
S1_155800	aac:Aaci_1691	61.4	132	49	1	1	132	12	141	1.3e-38	165.2
R2_271277	aac:Aaci_1691	58.8	148	61	0	1	148	4	151	3.5e-43	180.6
NOVO_MIX_2888472	aac:Aaci_1698	68.9	122	38	0	1	122	1	122	6.6e-40	169.5
NOVO_MIX_2424672	aac:Aaci_1698	61.1	126	47	1	1	124	1	126	3.1e-37	160.6
NOVO_MIX_1382872	aac:Aaci_1705	55.1	136	61	0	1	136	94	229	3.3e-30	137.5
NOVO_MIX_3829355	aac:Aaci_1785	54.1	111	45	1	68	178	51	155	3.8e-23	114.4
NOVO_MIX_1147484	aac:Aaci_1800	52.5	278	125	4	17	287	3	280	1.4e-72	279.3
NOVO_MIX_1073960	aac:Aaci_1817	53.9	102	47	0	139	240	1	102	4.9e-23	114.4
NOVO_MIX_1906543	aac:Aaci_1850	66.4	149	50	0	2	150	1	149	4.8e-53	213.4
NOVO_MIX_514703	aac:Aaci_1850	50	174	86	1	3	176	180	352	2.4e-35	154.8
NOVO_MIX_3738929	aac:Aaci_1995	51.4	214	97	3	11	217	146	359	5.1e-43	180.6
NOVO_MIX_125975	aac:Aaci_2000	75.9	216	52	0	24	239	10	225	1.9e-91	341.7
NOVO_MIX_2046709	aac:Aaci_2000	67.9	221	71	0	1	221	357	577	7.8e-84	316.2
S1_41980	aac:Aaci_2013	55.3	103	46	0	9	111	7	109	6.7e-26	122.9
NOVO_MIX_2929520	aac:Aaci_2058	53.5	200	92	1	1	199	20	219	4.3e-49	200.7
NOVO_MIX_2174406	aac:Aaci_2058	57	342	137	1	1	342	59	390	1.4e-95	355.9
NOVO_MIX_2276692	aac:Aaci_2090	61.2	80	31	0	2	81	3	82	9.3e-19	98.6
NOVO_MIX_2146025	aac:Aaci_2090	55.2	125	52	1	6	126	6	130	1.7e-28	131.7
NOVO_MIX_808099	aac:Aaci_2090	53.6	291	123	4	1	279	9	299	3.2e-74	284.6
NOVO_MIX_2054264	aac:Aaci_2090	53.4	290	128	3	1	284	9	297	2.5e-74	285
NOVO_MIX_3611626	aac:Aaci_2090	53	298	130	5	1	293	9	301	6.1e-76	290.4
R2_17253	aac:Aaci_2118	57.5	259	105	1	3	256	2	260	4.9e-74	283.9
R3_412949	aac:Aaci_2186	57.1	233	99	1	1	233	9	240	3.6e-63	247.7
NOVO_MIX_81690	aac:Aaci_2225	71.4	182	51	1	1	182	1	181	3.8e-68	263.8
NOVO_MIX_876894	aac:Aaci_2262	55.3	262	116	1	1	262	60	320	3e-72	278.1
R1_83924	aac:Aaci_2275	64.5	152	52	1	1	150	168	319	8.8e-47	192.6
NOVO_MIX_3534591	aac:Aaci_2275	60.2	171	68	0	12	182	18	188	1.8e-54	218.4
NOVO_MIX_368120	aac:Aaci_2288	50.4	226	104	4	28	249	40	261	5.9e-51	207.2
R2_80984	aac:Aaci_2351	66.5	188	62	1	1	188	37	223	3e-68	264.2
S1_275244	aac:Aaci_2372	56	225	87	3	4	226	4	218	3.4e-58	231.1
NOVO_MIX_1018622	aac:Aaci_2372	55.3	226	88	3	4	227	4	218	9.9e-58	229.6
R3_539453	aac:Aaci_2415	57.8	166	70	0	1	166	114	279	1.2e-52	212.2
NOVO_MIX_428877	aac:Aaci_2448	63.7	212	75	1	6	217	2	211	1.1e-71	275.8
R1_310777	aac:Aaci_2476	61	118	42	2	1	117	205	319	1.1e-31	142.1
NOVO_MIX_3397590	aac:Aaci_2484	53.3	60	28	0	1	60	150	209	8.7e-06	55.1
NOVO_MIX_562404	aac:Aaci_2513	60.5	195	69	2	1	195	1	187	3e-55	221.1
NOVO_MIX_123913	aac:Aaci_2530	69.4	324	99	0	1	324	210	533	3.9e-132	477.2
NOVO_MIX_1094743	aac:Aaci_2574	68.3	388	109	1	8	381	6	393	3.2e-149	534.3
NOVO_MIX_1564977	aac:Aaci_2574	66.6	386	126	2	9	392	6	390	6.2e-148	530
NOVO_MIX_966272	aac:Aaci_2630	64.1	192	69	0	5	196	2	193	1e-66	259.2
NOVO_MIX_3709821	aac:Aaci_2630	50.6	176	78	2	2	169	588	762	4.6e-40	170.6
NOVO_MIX_1471899	aac:Aaci_2684	55.4	101	43	1	1	99	108	208	2.2e-22	110.9
R3_260808	aac:Aaci_2699	65.2	161	56	0	2	162	18	178	1.3e-60	238.8
NOVO_MIX_3593719	aac:Aaci_2702	69.8	86	26	0	16	101	2	87	6.4e-25	119.4
S1_178313	aac:Aaci_2781	68.1	69	22	0	1	69	1	69	8.1e-23	112.1
NOVO_MIX_1217753	aac:Aaci_2847	54.9	51	23	0	47	97	298	348	2.8e-06	57.4
R1_110313	aac:Aaci_2886	69	184	57	0	3	186	104	287	2.1e-69	268.1
R1_177950	aac:Aaci_2886	50.9	232	109	2	19	248	59	287	4.3e-59	234.2
R1_166270	aac:Aaci_2886	56.9	288	123	1	8	295	1	287	2.3e-86	325.1
NOVO_MIX_2768913	aac:Aaci_2886	57.1	287	123	0	1	287	1	287	3.1e-88	331.3
R3_9785	aac:Aaci_2898	61.3	186	70	2	1	185	46	230	7.3e-59	233
R3_268901	aac:Aaci_2898	61	223	85	2	1	222	2	223	1.7e-70	271.9
NOVO_MIX_2047748	aac:Aaci_2898	61.7	230	86	2	7	235	5	233	1.5e-72	278.9
NOVO_MIX_637748	aac:Aaci_2899	53.8	104	46	1	1	102	21	124	7.1e-24	115.9
NOVO_MIX_2555610	aac:Aaci_2995	62	184	70	0	1	184	135	318	1.1e-54	219.2
NOVO_MIX_383350	aac:Aaci_2995	52.6	213	99	1	5	217	113	323	5.7e-47	193.7
NOVO_MIX_1091514	aace:A0U92_01720	72.3	368	101	1	1	367	33	400	1.8e-152	545
NOVO_MIX_966740	aace:A0U92_02400	82.1	106	19	0	1	106	314	419	3.3e-48	196.8
NOVO_MIX_3928116	aace:A0U92_02660	54.7	75	34	0	50	124	364	438	1.3e-15	89
NOVO_MIX_2759464	aace:A0U92_02670	50	134	65	2	1	133	196	328	3.6e-23	114
NOVO_MIX_2881736	aace:A0U92_03720	75.6	213	51	1	11	222	11	223	1.5e-90	338.6
NOVO_MIX_27064	aace:A0U92_04280	71.7	251	62	3	15	256	11	261	5e-89	334
NOVO_MIX_2085470	aace:A0U92_04280	67.6	219	71	0	1	219	229	447	8.6e-75	286.2
S1_322499	aace:A0U92_05435	80.6	175	34	0	1	175	85	259	1.3e-70	271.9
NOVO_MIX_2672981	aace:A0U92_05480	81.7	257	47	0	23	279	10	266	3.2e-119	434.1
NOVO_MIX_1955363	aace:A0U92_05660	57.7	222	83	2	3	217	21	238	9.4e-66	256.1
NOVO_MIX_550409	aace:A0U92_05705	81	195	37	0	1	195	263	457	1.7e-87	328.2
NOVO_MIX_2920579	aace:A0U92_05830	51.7	87	40	2	2	87	128	213	2.7e-15	87.8
NOVO_MIX_3225716	aace:A0U92_06285	50	80	40	0	1	80	222	301	2.9e-12	77.4
NOVO_MIX_1406296	aace:A0U92_06690	66.2	213	68	2	7	216	6	217	4.3e-55	220.7
S1_19635	aace:A0U92_07135	56.8	220	95	0	1	220	257	476	4.4e-66	257.3
NOVO_MIX_1145636	aace:A0U92_07675	80.5	82	16	0	3	84	4	85	2.3e-28	130.6
NOVO_MIX_3883108	aace:A0U92_08130	63.2	204	71	1	2	205	307	506	3.1e-66	257.7
NOVO_MIX_3865671	aace:A0U92_08175	53.6	84	37	2	9	90	221	304	2.9e-10	71.2
NOVO_MIX_3847896	aace:A0U92_08495	75	108	27	0	7	114	3	110	1.5e-43	181.4
NOVO_MIX_1265759	aace:A0U92_09005	50	92	45	1	2	92	15	106	2.6e-11	74.7
S1_353537	aace:A0U92_10105	76.4	110	26	0	2	111	148	257	1.1e-41	175.3
NOVO_MIX_1437169	aace:A0U92_10105	71.4	217	62	0	2	218	41	257	8.4e-91	339.3
NOVO_MIX_1868815	aace:A0U92_10120	55.6	142	57	2	1	141	1	137	5.4e-38	163.3
NOVO_MIX_1074959	aace:A0U92_10120	65.6	253	86	1	5	256	7	259	8.7e-87	326.2
S1_397123	aace:A0U92_10130	52.9	242	114	0	1	242	87	328	2.7e-66	258.1
NOVO_MIX_785343	aace:A0U92_11185	80.2	116	23	0	17	132	20	135	2.7e-52	210.7
NOVO_MIX_669695	aace:A0U92_11380	84.7	262	40	0	1	262	1	262	5e-130	469.9
NOVO_MIX_808396	aace:A0U92_11965	73.1	108	17	2	1	97	77	183	5.4e-13	79.7
NOVO_MIX_639267	aace:A0U92_12150	51.6	217	102	1	51	264	57	273	3.1e-32	145.2
NOVO_MIX_980708	aace:A0U92_13480	60.1	178	67	2	13	186	24	201	4.3e-51	207.2
NOVO_MIX_1704909	aace:A0U92_13725	62.5	88	33	0	1	88	1	88	2.1e-24	117.5
NOVO_MIX_3243349	aace:A0U92_13840	56.1	180	79	0	5	184	5	184	3.5e-48	197.6
NOVO_MIX_2520852	aace:A0U92_14460	82.8	122	21	0	1	122	1	122	3.6e-54	216.9
NOVO_MIX_349652	aace:A0U92_14510	51.4	72	34	1	14	84	12	83	9.5e-12	75.5
NOVO_MIX_3027314	aace:A0U92_15795	51.1	90	44	0	2	91	3	92	4.7e-17	93.2
NOVO_MIX_3284717	aace:A0U92_16360	54.7	128	45	4	81	201	8	129	1.7e-24	119
NOVO_MIX_3054246	aaci:ASQ49_00055	51.1	272	117	3	11	282	43	298	1.3e-62	246.1
S1_309280	aaci:ASQ49_00065	62	142	54	0	1	142	86	227	1.1e-43	182.2
NOVO_MIX_621690	aaci:ASQ49_00065	52.3	222	93	5	12	226	12	227	1.9e-48	198.7
NOVO_MIX_1448596	aaci:ASQ49_00065	50.9	220	99	3	17	231	12	227	1e-49	203
NOVO_MIX_3222235	aaci:ASQ49_00345	52.1	190	88	2	2	188	13	202	6.2e-42	176.8
NOVO_MIX_1364939	aaci:ASQ49_00635	54.7	75	32	1	15	87	23	97	7.4e-14	84
NOVO_MIX_1937330	aaci:ASQ49_00635	50.7	75	33	2	133	203	21	95	9.1e-12	77
NOVO_MIX_1479681	aaci:ASQ49_00635	55.2	96	39	2	157	251	1	93	1.8e-20	105.9
R2_98299	aaci:ASQ49_00635	56.4	101	40	1	200	300	1	97	4.2e-24	118.2
S1_21862	aaci:ASQ49_00635	50	100	43	3	193	289	1	96	2.8e-17	95.5
R2_96010	aaci:ASQ49_00635	54.2	96	44	0	232	327	2	97	2.1e-21	109.4
NOVO_MIX_1401346	aaci:ASQ49_01320	64.5	220	78	0	1	220	21	240	1.3e-70	272.3
NOVO_MIX_908531	aaci:ASQ49_02035	70.7	270	78	1	9	277	39	308	1.2e-105	389
NOVO_MIX_1974505	aaci:ASQ49_02705	58.4	173	72	0	1	173	264	436	3.5e-45	187.6
R1_388731	aaci:ASQ49_02810	76.5	132	31	0	9	140	1	132	1.8e-52	211.5
R1_294660	aaci:ASQ49_02815	58.5	135	56	0	2	136	6	140	1.4e-38	165.2
NOVO_MIX_88116	aaci:ASQ49_02815	50.6	180	83	2	1	178	28	203	3.5e-42	177.6
NOVO_MIX_1658844	aaci:ASQ49_02815	50.6	233	111	2	3	235	67	295	2.7e-58	231.5
R3_339713	aaci:ASQ49_05325	70.2	191	57	0	1	191	98	288	5.6e-74	283.5
NOVO_MIX_1252473	aaci:ASQ49_06140	51.8	255	109	6	4	251	62	309	4.9e-56	224.2
NOVO_MIX_1170850	aaci:ASQ49_06305	54.5	211	89	1	1	211	38	241	1.2e-52	212.6
S1_104672	aaci:ASQ49_09210	52.3	218	103	1	1	217	63	280	3.4e-60	237.7
R3_620165	aaci:ASQ49_10255	62.7	212	79	0	1	212	1	212	2.9e-72	277.7
NOVO_MIX_1472531	aaci:ASQ49_11910	51	104	50	1	1	103	798	901	2.4e-19	101.7
NOVO_MIX_1686440	aaci:ASQ49_12030	56.3	167	73	0	16	182	11	177	1.7e-44	185.3
NOVO_MIX_609749	aaci:ASQ49_12135	57.8	206	87	0	3	208	230	435	9.6e-60	236.1
NOVO_MIX_822087	aaci:ASQ49_12135	53.7	214	97	2	2	214	134	346	1.3e-54	219.2
NOVO_MIX_2660191	aaci:ASQ49_12135	55.7	262	114	2	4	264	353	613	5.4e-71	273.9
R3_16328	aaci:ASQ49_12150	67.7	353	114	0	49	401	138	490	1.3e-130	472.6
NOVO_MIX_3234518	aaci:ASQ49_13775	51.5	167	80	1	1	166	7	173	1.3e-35	155.6
NOVO_MIX_2243322	aaci:ASQ49_14150	65	123	43	0	13	135	502	624	1.1e-38	165.6
S1_144607	aaci:ASQ49_14540	77	100	23	0	1	100	1	100	4.9e-33	146.4
NOVO_MIX_3157634	aaci:ASQ49_14555	50.5	184	88	2	87	267	104	287	3.2e-39	168.3
NOVO_MIX_2971703	aaci:ASQ49_16460	54	187	79	1	1	180	21	207	3.1e-49	201.1
NOVO_MIX_359040	aaci:ASQ49_16475	50.2	205	100	2	18	221	359	562	1e-50	206.5
NOVO_MIX_3659300	aaci:ASQ49_16480	75.2	230	57	0	2	231	730	959	1e-94	352.4
S1_412031	aaci:ASQ49_16480	66	206	70	0	1	206	358	563	2.3e-74	284.6
R2_293367	aaci:ASQ49_16505	61.4	166	50	3	1	152	1	166	1.1e-44	185.7
NOVO_MIX_1818499	aaci:ASQ49_16505	63.2	223	81	1	4	226	726	947	1.5e-74	285.4
NOVO_MIX_484559	aaci:ASQ49_16540	69.2	104	32	0	7	110	3	106	6.7e-36	156
R2_107545	aad:TC41_0182	51.8	272	131	0	1	272	230	501	1.6e-73	282.3
NOVO_MIX_2392451	aad:TC41_0187	55.6	241	95	3	2	241	113	342	2.6e-64	251.5
NOVO_MIX_3481847	aad:TC41_0201	66.5	158	53	0	1	158	3	160	8.3e-56	222.6
NOVO_MIX_3845148	aad:TC41_0240	55.9	127	55	1	1	127	154	279	6.6e-27	127.1
R1_411314	aad:TC41_0249	53	266	106	1	1	266	516	762	9.7e-73	279.6
S1_465567	aad:TC41_0266	51	455	213	2	370	816	142	594	2.5e-114	419.5
NOVO_MIX_1442319	aad:TC41_0266	50.9	489	217	6	76	541	114	602	3.5e-123	448.4
NOVO_MIX_2654973	aad:TC41_0273	50	158	76	3	1	156	1	157	1.1e-28	132.5
S1_326371	aad:TC41_0486	53.7	164	72	1	70	229	320	483	6e-39	167.2
NOVO_MIX_2681873	aad:TC41_0539	50.6	261	115	4	47	306	375	622	1.9e-59	235.7
NOVO_MIX_2236721	aad:TC41_0610	53.1	113	53	0	6	118	129	241	3.3e-24	117.9
R3_273528	aad:TC41_0673	55.6	142	62	1	2	142	546	687	1.7e-36	158.3
NOVO_MIX_186569	aad:TC41_0687	58	100	35	2	12	111	2	94	2.1e-21	107.8
NOVO_MIX_170018	aad:TC41_0705	64.3	221	74	3	1	216	77	297	2.9e-75	287.7
NOVO_MIX_2066933	aad:TC41_0705	62.6	243	87	2	15	253	3	245	1e-79	302.8
NOVO_MIX_2853539	aad:TC41_0705	60.3	292	111	3	15	301	6	297	1.1e-91	342.8
R1_407484	aad:TC41_0709	57.7	343	141	1	1	339	92	434	1.4e-95	355.9
NOVO_MIX_3844264	aad:TC41_0758	75.1	169	39	1	1	166	156	324	2.3e-67	261.2
S1_378935	aad:TC41_0848	51.8	110	53	0	2	111	16	125	2.2e-24	117.9
NOVO_MIX_811835	aad:TC41_0930	56.7	215	93	0	1	215	81	295	9.7e-63	246.1
NOVO_MIX_846399	aad:TC41_0949	60	145	57	1	20	163	10	154	3.2e-42	177.6
NOVO_MIX_2259816	aad:TC41_0961	69.3	137	42	0	1	137	110	246	1.2e-47	195.3
NOVO_MIX_2716098	aad:TC41_0961	51.6	161	77	1	9	168	48	208	4.6e-36	157.1
NOVO_MIX_1930313	aad:TC41_1122	68.9	148	46	0	70	217	2	149	7e-53	213.4
NOVO_MIX_498069	aad:TC41_1193	50.5	222	72	5	4	217	121	312	1.6e-42	179.1
NOVO_MIX_3461757	aad:TC41_1261	66	150	51	0	1	150	232	381	2.3e-53	214.5
NOVO_MIX_228892	aad:TC41_1360	64.4	239	78	4	6	243	5	237	2.9e-76	291.2
NOVO_MIX_1495688	aad:TC41_1363	52.2	113	54	0	74	186	146	258	2.2e-10	72
NOVO_MIX_596942	aad:TC41_1379	65.5	84	29	0	4	87	5	88	4.6e-24	116.3
NOVO_MIX_610518	aad:TC41_1416	76.7	86	20	0	1	86	1	86	1.3e-28	131.7
NOVO_MIX_292987	aad:TC41_1416	75.6	86	21	0	1	86	1	86	4.7e-26	123.2
NOVO_MIX_2354487	aad:TC41_1416	72.1	86	24	0	1	86	1	86	8.8e-25	119
NOVO_MIX_60216	aad:TC41_1567	53.4	322	149	1	12	332	5	326	1.6e-80	305.8
NOVO_MIX_91001	aad:TC41_1598	50.2	279	134	4	5	279	4	281	2.3e-64	251.9
NOVO_MIX_3221928	aad:TC41_1649	50	290	141	1	9	294	5	294	5.5e-69	267.3
NOVO_MIX_517096	aad:TC41_1656	64.2	265	91	1	1	265	36	296	1.6e-92	345.5
NOVO_MIX_3922082	aad:TC41_1678	59.1	115	46	1	2	116	168	281	8.7e-32	142.5
NOVO_MIX_1359751	aad:TC41_1685	65.4	153	51	1	1	153	293	443	3.8e-51	207.2
NOVO_MIX_1209244	aad:TC41_1687	56.4	156	62	2	33	188	1	150	7.9e-29	133.3
NOVO_MIX_3072854	aad:TC41_1897	54.9	82	37	0	7	88	262	343	2.5e-17	94
NOVO_MIX_3513647	aad:TC41_1897	50	92	46	0	5	96	281	372	3.3e-18	97.1
NOVO_MIX_445353	aad:TC41_1995	56.2	178	77	1	1	178	182	358	7.7e-50	203
NOVO_MIX_3812055	aad:TC41_1995	50.7	292	135	5	1	290	159	443	1.1e-69	269.6
NOVO_MIX_3169599	aad:TC41_2088	65.8	190	56	1	1	190	187	367	3.8e-63	247.3
NOVO_MIX_2763709	aad:TC41_2142	51.2	129	62	1	14	141	204	332	1.6e-20	105.5
NOVO_MIX_937407	aad:TC41_2157	50.7	71	34	1	4	74	430	499	9.1e-08	62.4
NOVO_MIX_859347	aad:TC41_2176	57	172	74	0	1	172	1	172	5.8e-50	203.4
NOVO_MIX_3691649	aad:TC41_2214	61.4	132	51	0	1	132	13	144	8.9e-35	152.5
NOVO_MIX_3128822	aad:TC41_2562	63.4	183	66	1	2	183	153	335	3.1e-62	244.2
NOVO_MIX_444438	aad:TC41_2562	64.6	206	66	3	1	199	130	335	1.8e-68	265
NOVO_MIX_1003040	aad:TC41_2569	55	200	81	5	28	223	40	234	1.9e-45	188.7
R3_352939	aad:TC41_2632	80.1	246	49	0	8	253	186	431	4.7e-109	400.2
NOVO_MIX_1163179	aad:TC41_2668	51.8	85	41	0	11	95	13	97	2.4e-17	94.4
NOVO_MIX_1436474	aad:TC41_2793	52.9	138	65	0	90	227	261	398	6.2e-36	157.1
S1_326829	aad:TC41_2804	65.3	167	57	1	1	167	271	436	4.4e-55	220.3
NOVO_MIX_1338822	aad:TC41_2831	50.5	184	91	0	1	184	275	458	2.1e-51	208.4
NOVO_MIX_1885032	aad:TC41_2867	61.3	186	70	1	1	186	125	308	2.5e-59	234.6
NOVO_MIX_3560081	aad:TC41_2867	60.8	204	78	1	1	204	116	317	1.5e-65	255.4
R3_267565	aad:TC41_2874	60.4	106	41	1	3	107	57	162	5.1e-27	127.1
NOVO_MIX_2941246	aad:TC41_2874	56.5	154	66	1	1	153	9	162	3.2e-38	164.9
R2_357969	aad:TC41_2901	61.6	211	79	2	3	212	10	219	1.4e-66	258.8
NOVO_MIX_1872451	aad:TC41_2916	51.4	286	139	0	7	292	498	783	3.8e-73	281.2
NOVO_MIX_2950198	aad:TC41_2927	53.8	184	83	2	1	183	595	777	1.7e-42	178.7
NOVO_MIX_2868759	aad:TC41_2975	72	343	96	0	18	360	3	345	2.2e-144	518.1
NOVO_MIX_3466432	aad:TC41_3064	62.6	115	43	0	2	116	42	156	6.8e-34	149.4
NOVO_MIX_2938998	aad:TC41_3066	53.5	213	98	1	106	318	33	244	4.4e-59	234.6
NOVO_MIX_2306289	aad:TC41_3103	71	193	56	0	1	193	30	222	8e-77	292.7
NOVO_MIX_3592355	aae:aq_1180	64.5	155	55	0	1	155	264	418	1.8e-50	204.9
NOVO_MIX_3776270	aae:aq_1180	58	162	66	2	2	162	258	418	1.7e-48	198.4
R3_330236	aae:aq_1293	56.3	167	73	0	2	168	474	640	1.4e-45	188.7
NOVO_MIX_3061847	aae:aq_132	59.1	149	61	0	9	157	6	154	2.7e-41	174.5
NOVO_MIX_1255441	aae:aq_1354	52.3	111	44	2	41	149	43	146	2.4e-23	114.8
NOVO_MIX_883704	aae:aq_138	52.4	210	96	2	1	210	50	255	1.5e-53	215.7
NOVO_MIX_205336	aae:aq_1418	55	60	27	0	5	64	91	150	3.3e-14	83.6
NOVO_MIX_1308502	aae:aq_1418	52.3	86	41	0	1	86	65	150	2.5e-19	100.9
NOVO_MIX_806690	aae:aq_1660	64.6	164	58	0	4	167	5	168	3e-35	154.5
NOVO_MIX_2322688	aae:aq_1660	58.7	155	64	0	1	155	14	168	3.1e-26	124.4
NOVO_MIX_499310	aae:aq_1717a	79.2	72	15	0	5	76	4	75	2.7e-23	113.6
R3_258011	aae:aq_1866	51.8	278	123	5	1	267	50	327	5.2e-66	257.3
NOVO_MIX_2941041	aae:aq_1877	61.9	139	53	0	6	144	2	140	3e-44	184.1
NOVO_MIX_3701811	aae:aq_1899	63.3	150	52	1	39	185	2	151	9.5e-51	206.1
NOVO_MIX_861147	aae:aq_1925	52	175	69	3	4	178	249	408	2.8e-36	157.9
NOVO_MIX_2488273	aae:aq_218	57.4	195	82	1	1	195	243	436	3.8e-58	230.7
NOVO_MIX_127997	aae:aq_239	58.8	119	48	1	1	119	65	182	4.3e-31	140.2
NOVO_MIX_2355978	aae:aq_250	51.8	56	23	1	52	103	56	111	1.4e-06	58.5
NOVO_MIX_3589922	aae:aq_297	51.5	233	97	3	19	251	4	220	2.8e-56	224.9
NOVO_MIX_1764692	aae:aq_422	55.7	106	47	0	120	225	5	110	4.6e-23	114.4
NOVO_MIX_3264999	aae:aq_608	57.7	267	111	2	26	291	3	268	4.7e-81	307.4
NOVO_MIX_2682973	aae:aq_624	50.7	229	109	3	5	233	78	302	6.2e-53	214.2
NOVO_MIX_323220	aae:aq_686	57.8	147	61	1	3	148	759	905	4.4e-40	170.6
R1_320133	aae:aq_702	64.4	101	36	0	1	101	1	101	6.5e-30	136.3
NOVO_MIX_1204773	aae:aq_702	59.3	113	45	1	5	117	2	113	2.7e-28	131
R1_73561	aae:aq_702	57.1	112	48	0	7	118	2	113	1.6e-28	131.7
NOVO_MIX_3306406	aae:aq_702	55.6	124	52	1	1	124	1	121	2.7e-31	141
NOVO_MIX_3818993	aae:aq_702	53.9	128	55	1	17	144	1	124	3.9e-31	140.6
R3_609417	aae:aq_702	53.9	128	55	1	3	130	1	124	7.2e-32	142.9
NOVO_MIX_2089425	aae:aq_702	50.8	124	58	2	1	124	1	121	3.2e-26	124
NOVO_MIX_330553	aae:aq_722	58.1	186	78	0	1	186	444	629	1.2e-65	255.8
NOVO_MIX_349302	aae:aq_722	62.9	213	79	0	3	215	417	629	5.8e-84	316.6
NOVO_MIX_1783055	aae:aq_722	64.4	281	99	1	2	282	350	629	4e-109	400.6
NOVO_MIX_1368085	aai:AARI_00370	51.2	455	201	3	1	455	1	434	3.2e-116	424.9
NOVO_MIX_3297323	aai:AARI_00450	75.8	231	56	0	1	231	1	231	2e-98	364.8
NOVO_MIX_3002530	aai:AARI_00460	64.5	141	50	0	1	141	1	141	2.4e-41	174.5
NOVO_MIX_3173661	aai:AARI_01150	68.2	192	57	1	1	188	1	192	1e-63	249.2
NOVO_MIX_280396	aai:AARI_01160	90.3	154	15	0	1	154	158	311	1.9e-65	254.6
NOVO_MIX_1582755	aai:AARI_01160	82	311	56	0	1	311	1	311	1.4e-131	475.3
NOVO_MIX_2309648	aai:AARI_01820	75.3	182	45	0	9	190	8	189	3e-68	264.2
NOVO_MIX_86321	aai:AARI_01820	73.8	324	82	1	1	324	162	482	4.6e-125	453.8
NOVO_MIX_3922017	aai:AARI_01950	51.4	140	65	2	1	138	1	139	2.5e-35	154.5
NOVO_MIX_474779	aai:AARI_01950	52.5	139	65	1	1	138	1	139	1.4e-35	155.2
NOVO_MIX_2630064	aai:AARI_02010	61.7	120	43	2	3	120	6	124	1.1e-31	142.1
R1_401728	aai:AARI_02090	65.2	115	40	0	1	115	1	115	2.2e-29	134.4
NOVO_MIX_3133490	aai:AARI_02360	71.2	66	19	0	1	66	1	66	7.9e-16	88.6
R2_300732	aai:AARI_02590	68	122	39	0	1	122	482	603	1e-35	155.6
NOVO_MIX_1280336	aai:AARI_02770	53.5	172	76	3	3	172	153	322	1.9e-40	171.8
S1_339089	aai:AARI_03190	68.4	294	93	0	1	294	1	294	1.3e-110	405.6
S1_354959	aai:AARI_03550	81.4	264	49	0	18	281	8	271	9.2e-117	426
NOVO_MIX_2725292	aai:AARI_03710	73.4	199	52	1	2	199	163	361	2.9e-77	294.3
NOVO_MIX_3729883	aai:AARI_03710	63.8	265	90	2	1	262	1	262	7.8e-83	313.2
NOVO_MIX_402021	aai:AARI_03780	77.8	153	34	0	1	153	1	153	2.4e-60	237.7
NOVO_MIX_3160867	aai:AARI_03820	50.7	229	96	6	1	222	74	292	7.7e-47	193.7
NOVO_MIX_1980764	aai:AARI_03840	55.8	165	72	1	1	165	4	167	5.2e-40	170.2
NOVO_MIX_608111	aai:AARI_03840	51.7	211	98	1	5	211	9	219	7.3e-50	203.4
R3_201678	aai:AARI_03850	50.5	275	134	1	2	276	29	301	1.2e-68	266.2
NOVO_MIX_3395688	aai:AARI_03870	56.2	233	65	4	5	203	14	243	2.1e-38	165.2
S1_239035	aai:AARI_04030	65.3	199	67	1	12	208	388	586	4.9e-64	250.4
S1_262975	aai:AARI_04990	75.6	168	41	0	1	168	137	304	1.8e-72	278.1
NOVO_MIX_3324192	aai:AARI_05650	53.6	125	58	0	5	129	5	129	4.5e-29	133.7
NOVO_MIX_142872	aai:AARI_05810	69.4	186	57	0	1	186	138	323	2.2e-71	274.6
NOVO_MIX_293446	aai:AARI_06110	54.5	110	46	2	1	109	9	115	2e-23	115.5
R3_269776	aai:AARI_06230	64.3	428	132	7	1	408	576	1002	6e-138	496.9
NOVO_MIX_3409982	aai:AARI_06800	62	129	46	1	2	130	24	149	3.9e-30	137.1
NOVO_MIX_748717	aai:AARI_06860	75.6	119	28	1	44	162	109	226	1.8e-48	198.4
S1_381314	aai:AARI_07250	77.5	129	29	0	42	170	29	157	2.1e-49	201.4
NOVO_MIX_1228180	aai:AARI_08980	57.4	235	100	0	5	239	1	235	5.3e-70	270.4
NOVO_MIX_3288066	aai:AARI_09510	65.1	229	80	0	1	229	40	268	2.6e-82	311.2
S1_427535	aai:AARI_10020	57.9	140	59	0	2	141	131	270	9.4e-43	179.1
R2_119412	aai:AARI_10460	75	92	23	0	1	92	246	337	5.2e-34	149.4
NOVO_MIX_1808894	aai:AARI_10460	85.1	202	30	0	49	250	38	239	1e-95	355.9
NOVO_MIX_84993	aai:AARI_10460	71.7	198	56	0	1	198	140	337	4.1e-76	290.4
NOVO_MIX_3723227	aai:AARI_10550	77.9	199	44	0	1	199	138	336	1.3e-82	312
NOVO_MIX_2631008	aai:AARI_10560	68.3	221	59	3	1	221	333	542	2.6e-71	274.6
NOVO_MIX_3119161	aai:AARI_10920	80.5	282	55	0	1	282	84	365	1.4e-101	375.6
R3_260900	aai:AARI_10930	71.3	129	37	0	1	129	133	261	6e-45	186.4
NOVO_MIX_3467139	aai:AARI_11170	76.4	208	49	0	3	210	4	211	2.8e-91	340.9
S1_125448	aai:AARI_13210	66.3	178	60	0	2	179	186	363	3e-65	254.2
NOVO_MIX_61302	aai:AARI_13320	56	100	43	1	4	102	3	102	9.1e-19	99
R3_62998	aai:AARI_13320	53	383	175	5	1	378	28	410	2e-95	355.5
R2_339858	aai:AARI_13330	72.5	233	64	0	1	233	1	233	1.7e-89	335.1
NOVO_MIX_3818156	aai:AARI_13380	50.8	419	206	0	1	419	12	430	3.5e-117	427.9
NOVO_MIX_3691098	aai:AARI_13980	54.1	111	51	0	2	112	1326	1436	4.2e-25	120.2
NOVO_MIX_1341100	aai:AARI_13980	50.7	136	61	3	1	130	646	781	1.8e-26	125.6
NOVO_MIX_2585769	aai:AARI_13980	52.4	170	77	3	1	167	252	420	3.3e-37	161
S1_171890	aai:AARI_13980	50.9	173	80	3	1	173	667	834	4.9e-33	147.1
NOVO_MIX_3719879	aai:AARI_13980	51.2	172	84	0	2	173	429	600	7.3e-45	186.4
NOVO_MIX_3583259	aai:AARI_13980	51.9	181	87	0	1	181	65	245	3.1e-46	191
NOVO_MIX_1349734	aai:AARI_13980	52.2	251	108	6	5	250	507	750	9.4e-62	243
NOVO_MIX_3772435	aai:AARI_13980	50.4	224	111	0	4	227	508	731	6e-63	246.9
NOVO_MIX_2219297	aai:AARI_14720	66	203	69	0	1	203	119	321	1.1e-71	275.8
NOVO_MIX_939402	aai:AARI_14830	55.3	152	68	0	3	154	79	230	5.3e-41	173.7
NOVO_MIX_3614458	aai:AARI_15300	70.7	307	89	1	1	307	1	306	1.8e-113	415.2
NOVO_MIX_2693730	aai:AARI_15920	50	80	39	1	11	89	25	104	4e-12	77
NOVO_MIX_446961	aai:AARI_15920	50	80	39	1	11	89	25	104	1.5e-11	75.1
NOVO_MIX_2956777	aai:AARI_16500	72.6	146	40	0	8	153	7	152	6.6e-50	203
NOVO_MIX_821645	aai:AARI_16650	83.1	178	30	0	1	178	87	264	3.2e-80	303.9
NOVO_MIX_387703	aai:AARI_16660	78.5	130	28	0	1	130	220	349	4.8e-57	226.5
NOVO_MIX_2757312	aai:AARI_16810	80.6	165	32	0	11	175	8	172	2.7e-71	274.2
S1_150776	aai:AARI_16910	77.1	170	39	0	1	170	140	309	5.1e-75	286.6
S1_383918	aai:AARI_17010	74.9	311	78	0	1	311	192	502	5.9e-130	469.9
NOVO_MIX_3407994	aai:AARI_18570	68.5	130	41	0	1	130	1	130	5.8e-47	193
NOVO_MIX_79063	aai:AARI_18570	66	153	52	0	3	155	1	153	4.7e-55	220.3
NOVO_MIX_636882	aai:AARI_18790	94.5	253	14	0	1	253	234	486	9.7e-131	472.2
NOVO_MIX_3889062	aai:AARI_18860	64.8	54	18	1	1	54	247	299	5e-11	72.4
NOVO_MIX_3864036	aai:AARI_19390	80.6	155	29	1	1	154	6	160	6.7e-58	229.6
NOVO_MIX_491575	aai:AARI_19910	85.8	232	33	0	5	236	1	232	4.4e-117	426.8
NOVO_MIX_1375070	aai:AARI_19990	82.5	97	17	0	1	97	804	900	4.8e-38	162.9
S1_205617	aai:AARI_20170	79.5	190	39	0	1	190	1	190	1.2e-85	322
NOVO_MIX_3336080	aai:AARI_20640	92.1	178	14	0	1	178	640	817	5.8e-90	336.3
S1_337047	aai:AARI_21260	67.2	271	83	4	1	267	223	491	3.9e-85	320.9
NOVO_MIX_3357794	aai:AARI_21560	77.6	165	37	0	1	165	130	294	1.1e-72	278.9
NOVO_MIX_3414780	aai:AARI_21740	75.3	320	73	2	2	320	3	317	1e-124	452.6
NOVO_MIX_2587817	aai:AARI_21740	72.9	325	78	3	1	323	1	317	5.4e-118	430.3
NOVO_MIX_3037565	aai:AARI_21800	63	165	61	0	14	178	2	166	3.2e-52	211.1
S1_26763	aai:AARI_22710	70.5	193	57	0	2	194	32	224	2e-70	271.6
NOVO_MIX_2680178	aai:AARI_23740	52	75	36	0	1	75	1	75	1.1e-14	85.1
NOVO_MIX_1423175	aai:AARI_24680	80.2	258	50	1	1	257	190	447	1.6e-109	401.7
NOVO_MIX_2648083	aai:AARI_25620	72.1	276	74	2	17	292	3	275	5.6e-90	337
NOVO_MIX_604598	aai:AARI_25880	61.2	196	70	2	3	194	6	199	1.4e-57	228.8
S1_167644	aai:AARI_25880	56.8	206	85	1	6	211	27	228	1.6e-62	245.4
NOVO_MIX_3224081	aai:AARI_26300	56.9	153	66	0	2	154	3	155	2.3e-40	171.4
NOVO_MIX_3010282	aai:AARI_26600	71.7	166	47	0	9	174	1	166	3e-62	244.2
S1_134264	aai:AARI_27240	71.7	460	129	1	3	461	2	461	2.1e-187	661.4
NOVO_MIX_500142	aai:AARI_27430	70.7	225	66	0	1	225	129	353	2.1e-84	318.2
S1_434671	aai:AARI_27980	53.6	110	51	0	60	169	71	180	1.3e-25	122.5
NOVO_MIX_1544384	aai:AARI_27980	51.6	124	59	1	47	169	57	180	1.8e-27	128.6
NOVO_MIX_2522458	aai:AARI_28060	57.7	149	63	0	2	150	240	388	5.7e-38	163.3
NOVO_MIX_1123831	aai:AARI_28120	88.6	88	10	0	1	88	37	124	2.2e-37	160.6
S1_456982	aai:AARI_28290	66.8	373	124	0	12	384	5	377	2.6e-143	514.6
NOVO_MIX_3407653	aai:AARI_28370	68.3	259	78	1	19	277	8	262	7.5e-92	343.2
NOVO_MIX_2523685	aai:AARI_28370	67.6	256	83	0	5	260	7	262	3.1e-92	344.4
NOVO_MIX_3828611	aai:AARI_28500	69.9	156	47	0	1	156	234	389	4.7e-51	206.8
NOVO_MIX_2558830	aai:AARI_28770	55.2	241	70	3	1	241	3	205	3e-27	128.6
NOVO_MIX_3419698	aai:AARI_28790	74	204	52	1	2	205	380	582	2e-78	298.1
NOVO_MIX_1609584	aai:AARI_29190	82.6	373	65	0	3	375	2	374	6e-169	599.7
S1_249826	aai:AARI_29190	74.9	275	69	0	1	275	98	372	2.7e-110	404.4
NOVO_MIX_2835661	aai:AARI_29190	80.7	374	72	0	1	374	1	374	2.5e-167	594.3
NOVO_MIX_2426627	aai:AARI_30750	50.7	136	67	0	1	136	1	136	4.5e-35	153.7
NOVO_MIX_2563354	aai:AARI_31580	74.7	79	20	0	11	89	12	90	9.6e-26	122.1
NOVO_MIX_2587311	aai:AARI_31690	59.1	110	45	0	1	110	256	365	2.3e-30	137.9
NOVO_MIX_1940517	aai:AARI_31910	67.8	370	117	1	7	374	8	377	6.2e-134	483.4
NOVO_MIX_295896	aai:AARI_32040	53.5	99	45	1	21	119	10	107	1.4e-19	102.8
NOVO_MIX_2437676	aai:AARI_32390	85.7	244	35	0	1	244	1	244	9e-108	396
R3_4929	aai:AARI_32690	59.4	197	77	2	1	194	147	343	3e-55	221.1
NOVO_MIX_1222607	aai:AARI_33310	75.8	178	43	0	1	178	97	274	3e-70	270.8
NOVO_MIX_1290554	aai:AARI_33310	51.9	129	59	2	1	128	274	400	1e-27	129
NOVO_MIX_810713	aai:AARI_33570	59.9	197	78	1	1	197	1	196	9.8e-65	252.7
S1_315908	aai:AARI_33650	75	100	25	0	44	143	46	145	7.3e-35	152.9
R3_19072	aai:AARI_33650	75.1	281	70	0	21	301	46	326	8.9e-115	419.5
NOVO_MIX_841086	aai:AARI_36230	72.6	157	43	0	3	159	195	351	2.3e-56	224.6
NOVO_MIX_2219254	aai:AARI_pI00190	79.2	96	20	0	1	96	9	104	3.1e-32	144.1
S1_467360	aai:AARI_pI00210	62.5	256	95	1	1	255	120	375	1.2e-78	299.3
NOVO_MIX_3409981	aai:AARI_pI00210	67.9	333	105	2	1	332	1	332	2.3e-124	451.4
NOVO_MIX_3150980	aai:AARI_pI00240	57.1	119	46	2	39	152	108	226	1.5e-33	148.7
S1_356849	aai:AARI_pI00240	57.1	119	46	2	40	153	108	226	8.9e-34	149.4
NOVO_MIX_2489450	aai:AARI_pI00250	84.4	243	38	0	3	245	86	328	1.1e-115	422.2
NOVO_MIX_312796	aai:AARI_pI00260	90.3	176	17	0	1	176	365	540	2.5e-89	334.3
NOVO_MIX_715296	aai:AARI_pI00260	73	111	30	0	2	112	421	531	3.6e-41	173.7
NOVO_MIX_290911	aai:AARI_pI00260	81.5	227	42	0	1	227	303	529	1.7e-105	388.3
NOVO_MIX_2771905	aai:AARI_pI00260	73.2	328	81	2	1	321	27	354	2.6e-136	491.1
NOVO_MIX_3316008	aai:AARI_pI00260	58.2	220	85	3	8	223	307	523	3.9e-65	254.2
NOVO_MIX_2795533	aai:AARI_pI00260	73.5	408	100	2	1	404	125	528	2.6e-173	614.4
R1_137776	aai:AARI_pI00270	84.1	214	33	1	7	219	1	214	1.7e-83	315.1
NOVO_MIX_2956678	aai:AARI_pI00270	87	293	38	0	1	293	93	385	4e-144	516.9
NOVO_MIX_933814	aai:AARI_pI00270	63.3	332	118	1	2	333	152	479	1.3e-106	392.5
S1_298128	aai:AARI_pI00280	81.6	206	38	0	1	206	25	230	8.4e-88	329.3
NOVO_MIX_3361424	aai:AARI_pI00280	84.1	371	59	0	8	378	5	375	1.2e-166	592.4
NOVO_MIX_3492291	aai:AARI_pI00280	55.7	230	99	2	3	229	12	241	3.8e-65	254.2
NOVO_MIX_3361426	aai:AARI_pI00300	66	103	31	1	1	103	3	101	1.5e-29	134.8
NOVO_MIX_182782	aai:AARI_pI00350	67.2	293	93	2	1	290	62	354	2.1e-105	388.3
NOVO_MIX_1391536	aai:AARI_pI00400	76.1	138	33	0	1	138	1	138	1e-49	202.2
NOVO_MIX_1384093	aai:AARI_pI00400	59.2	179	70	2	1	179	51	226	3.1e-51	207.6
NOVO_MIX_170542	aai:AARI_pI00440	67.9	84	26	1	4	86	2	85	2.1e-24	117.5
NOVO_MIX_3080495	aai:AARI_pI00480	78	296	65	0	1	296	1	296	1.7e-131	474.9
NOVO_MIX_2616263	aai:AARI_pII00050	52.1	94	41	2	1	91	1	93	4.1e-18	96.7
R3_172364	aai:AARI_pII00050	52.6	95	41	2	1	92	1	94	2.7e-18	97.4
S1_280708	aai:AARI_pII00060	50	198	95	4	1	196	1	196	1.8e-44	185.7
NOVO_MIX_861019	aaj:BOQ57_02105	58.2	189	78	1	14	202	182	369	4.2e-60	237.3
NOVO_MIX_2893342	aaj:BOQ57_11415	50	64	32	0	7	70	1	64	2.6e-06	58.5
NOVO_MIX_2922702	aaj:BOQ57_19640	78.9	109	23	0	1	109	23	131	2.4e-49	200.7
NOVO_MIX_1796988	aak:AA2016_0006	83.9	168	27	0	1	168	67	234	6.3e-78	296.2
NOVO_MIX_1491237	aak:AA2016_0006	80.2	410	81	0	1	410	1	410	1.4e-182	645.2
NOVO_MIX_568212	aak:AA2016_0013	87.6	250	31	0	1	250	1	250	5.1e-124	449.9
NOVO_MIX_3438127	aak:AA2016_0014	76.4	127	30	0	1	127	384	510	5.1e-48	196.4
R2_344667	aak:AA2016_0022	75.6	135	33	0	1	135	1	135	1.7e-49	201.4
R1_256320	aak:AA2016_0023	79.7	236	46	1	2	235	659	894	1.7e-100	371.7
NOVO_MIX_1521221	aak:AA2016_0030	83	88	15	0	1	88	227	314	6.5e-34	149.1
NOVO_MIX_2312785	aak:AA2016_0030	89.3	270	29	0	1	270	1	270	3.7e-128	463.8
NOVO_MIX_2312786	aak:AA2016_0031	83	223	38	0	1	223	131	353	5.6e-106	389.8
NOVO_MIX_830188	aak:AA2016_0032	77.2	219	50	0	1	219	1	219	4e-88	330.5
R3_111774	aak:AA2016_0033	65.4	254	85	2	1	251	204	457	2.7e-80	304.7
NOVO_MIX_2253685	aak:AA2016_0040	88.8	188	21	0	1	188	155	342	2.1e-85	321.2
NOVO_MIX_1217333	aak:AA2016_0040	88.1	201	24	0	11	211	2	202	3e-93	347.4
NOVO_MIX_885608	aak:AA2016_0041	82.9	105	18	0	65	169	213	317	1.6e-44	185.3
NOVO_MIX_1217335	aak:AA2016_0043	62.1	132	50	0	1	132	131	262	1.7e-41	174.9
NOVO_MIX_1093220	aak:AA2016_0044	74.3	136	34	1	1	136	28	162	3.2e-48	197.2
NOVO_MIX_3843804	aak:AA2016_0050	67.3	147	47	1	25	170	59	205	3.9e-51	207.2
NOVO_MIX_3467776	aak:AA2016_0056	76.5	281	66	0	11	291	10	290	2.7e-124	451.1
NOVO_MIX_3278700	aak:AA2016_0063	88.6	306	35	0	1	306	356	661	1.5e-162	578.2
NOVO_MIX_182371	aak:AA2016_0066	80.8	287	55	0	1	287	280	566	4.1e-120	437.2
NOVO_MIX_374724	aak:AA2016_0069	87.7	130	16	0	1	130	197	326	3.3e-58	230.3
NOVO_MIX_424882	aak:AA2016_0077	70.7	191	56	0	31	221	1	191	2.1e-68	265
NOVO_MIX_232701	aak:AA2016_0088	51.4	148	72	0	3	150	1	148	4.1e-34	150.6
NOVO_MIX_460737	aak:AA2016_0092	87.9	356	43	0	1	356	4	359	6.5e-173	612.8
R2_253690	aak:AA2016_0095	79.9	204	41	0	1	204	5	208	6.5e-93	346.3
NOVO_MIX_1833476	aak:AA2016_0098	53.4	103	48	0	2	104	9	111	7e-27	125.9
NOVO_MIX_1061784	aak:AA2016_0106	63.2	133	48	1	1	133	1	132	9.7e-40	169.1
NOVO_MIX_2316455	aak:AA2016_0107	66.3	196	66	0	1	196	341	536	9.3e-73	279.3
NOVO_MIX_2807288	aak:AA2016_0107	57.3	211	88	2	1	210	422	631	4.8e-62	243.8
NOVO_MIX_390312	aak:AA2016_0107	61.1	316	123	0	1	316	315	630	4.9e-111	407.1
NOVO_MIX_199962	aak:AA2016_0109	50	166	78	1	3	163	5	170	3e-35	154.5
NOVO_MIX_1607013	aak:AA2016_0120	83	247	42	0	1	247	12	258	2e-117	427.9
NOVO_MIX_406012	aak:AA2016_0130	84.6	149	23	0	1	149	232	380	7.1e-65	252.7
R3_170679	aak:AA2016_0130	79.1	258	53	1	1	257	1	258	5.6e-110	403.3
NOVO_MIX_506440	aak:AA2016_0135	82.2	219	39	0	1	219	1	219	3.3e-103	380.6
NOVO_MIX_1512723	aak:AA2016_0136	55.1	98	44	0	8	105	1	98	4.5e-19	100.1
NOVO_MIX_496905	aak:AA2016_0200	50	120	59	1	2	120	10	129	1.1e-24	119
NOVO_MIX_3311494	aak:AA2016_0204	74.3	354	91	0	1	354	146	499	1.4e-159	568.5
NOVO_MIX_3793366	aak:AA2016_0206	89	172	19	0	60	231	1	172	3.2e-80	304.3
NOVO_MIX_1207449	aak:AA2016_0207	87.3	102	13	0	1	102	173	274	4.7e-44	183
NOVO_MIX_2532583	aak:AA2016_0208	91.2	182	16	0	1	182	11	192	6.2e-87	326.2
NOVO_MIX_2290048	aak:AA2016_0208	85.4	206	27	1	1	206	1	203	2.9e-93	347.4
NOVO_MIX_3839727	aak:AA2016_0208	84.6	293	42	1	13	305	1	290	7.8e-135	486.1
R2_180484	aak:AA2016_0209	87.9	298	36	0	2	299	139	436	3.1e-152	543.9
NOVO_MIX_2054529	aak:AA2016_0213	69.4	209	64	0	1	209	222	430	6.7e-85	319.7
NOVO_MIX_1128190	aak:AA2016_0221	77.7	202	45	0	1	202	22	223	3.3e-81	307.4
NOVO_MIX_1581499	aak:AA2016_0226	53.5	142	65	1	4	144	3	144	2.8e-34	151
R3_279738	aak:AA2016_0238	78	177	39	0	1	177	1	177	7.4e-77	292.7
NOVO_MIX_2154151	aak:AA2016_0241	89.6	154	16	0	1	154	1	154	1.5e-70	271.6
NOVO_MIX_362727	aak:AA2016_0243	70.9	213	62	0	1	213	182	394	6.5e-80	303.1
NOVO_MIX_1518790	aak:AA2016_0244	80.6	273	52	1	1	272	1	273	2.7e-118	431
NOVO_MIX_1518789	aak:AA2016_0245	51.6	182	80	3	2	178	14	192	3.4e-37	161
NOVO_MIX_3232812	aak:AA2016_0254	84.7	176	27	0	1	176	179	354	3.1e-83	313.9
NOVO_MIX_76786	aak:AA2016_0255	83.8	278	45	0	1	278	1	278	7.2e-127	459.5
R1_205873	aak:AA2016_0256	69.1	162	49	1	1	161	1	162	1.1e-55	222.2
NOVO_MIX_1006343	aak:AA2016_0258	66.7	456	139	3	9	463	19	462	6.2e-160	570.1
NOVO_MIX_278922	aak:AA2016_0259	69.9	73	22	0	1	73	221	293	1.9e-23	114
R2_259301	aak:AA2016_0259	75.9	212	51	0	1	212	58	269	3.6e-94	350.5
NOVO_MIX_2297284	aak:AA2016_0259	68.3	230	73	0	9	238	6	235	1.8e-86	325.1
NOVO_MIX_1345220	aak:AA2016_0268	76	250	58	1	1	248	1	250	1.7e-103	381.7
R2_134004	aak:AA2016_0269	84.8	158	24	0	2	159	399	556	1.1e-71	275.4
NOVO_MIX_3219416	aak:AA2016_0271	86.2	181	25	0	1	181	295	475	3.6e-77	293.9
R3_133014	aak:AA2016_0279	82.2	174	31	0	1	174	262	435	1e-70	272.3
NOVO_MIX_2472187	aak:AA2016_0285	84.3	197	31	0	1	197	228	424	3.1e-92	344
NOVO_MIX_2096917	aak:AA2016_0285	83.1	461	78	0	12	472	1	461	2.4e-231	807.4
R2_353778	aak:AA2016_0291	87.3	237	30	0	1	237	655	891	3.5e-114	417.2
R3_215881	aak:AA2016_0297	89.6	202	21	0	1	202	35	236	1.7e-98	364.8
NOVO_MIX_99069	aak:AA2016_0301	65.4	182	63	0	1	182	153	334	4.8e-63	246.9
NOVO_MIX_1393870	aak:AA2016_0301	70.4	348	102	1	1	347	1	348	2.1e-136	491.5
R2_138589	aak:AA2016_0302	79.4	155	32	0	10	164	318	472	2.3e-64	251.1
NOVO_MIX_1483408	aak:AA2016_0309	84.6	286	44	0	1	286	44	329	2.2e-131	474.6
NOVO_MIX_663898	aak:AA2016_0310	77.1	541	123	1	15	555	14	553	2.1e-263	914.1
R1_81673	aak:AA2016_0318	57.3	150	56	2	3	144	1	150	2e-38	164.9
NOVO_MIX_1717777	aak:AA2016_0318	56.9	144	57	1	1	139	1	144	3.7e-37	160.6
NOVO_MIX_2903597	aak:AA2016_0318	54.2	144	61	1	1	139	1	144	2e-35	154.8
NOVO_MIX_1202045	aak:AA2016_0331	52	75	35	1	22	95	21	95	2.1e-14	84.7
NOVO_MIX_3522832	aak:AA2016_0340	63.7	157	57	0	10	166	29	185	3.1e-53	214.2
R2_390934	aak:AA2016_0340	53.3	210	98	0	1	210	65	274	4.8e-59	233.8
NOVO_MIX_1896125	aak:AA2016_0340	57.9	271	114	0	40	310	34	304	7.8e-90	336.7
NOVO_MIX_1500546	aak:AA2016_0340	53.6	321	148	1	4	324	173	492	5.5e-94	350.5
NOVO_MIX_1985029	aak:AA2016_0341	66.9	160	53	0	2	161	147	306	1.4e-53	215.3
NOVO_MIX_1135639	aak:AA2016_0341	63.8	177	64	0	1	177	129	305	4.1e-59	233.8
NOVO_MIX_1985028	aak:AA2016_0342	61.4	207	80	0	46	252	32	238	5.8e-67	260.4
NOVO_MIX_2318202	aak:AA2016_0343	69.8	182	55	0	3	184	118	299	1.8e-65	255
NOVO_MIX_3548259	aak:AA2016_0343	64.5	234	77	3	1	233	111	339	7.1e-75	286.6
NOVO_MIX_2350366	aak:AA2016_0343	66.3	323	107	2	1	323	13	333	1.5e-115	422.2
NOVO_MIX_3744266	aak:AA2016_0344	69.3	176	52	1	1	174	130	305	5.8e-66	256.5
NOVO_MIX_1683357	aak:AA2016_0344	67.2	174	56	1	5	178	9	181	1.5e-61	241.9
NOVO_MIX_956821	aak:AA2016_0349	66.1	174	58	1	1	174	232	404	3.9e-62	243.8
NOVO_MIX_2833117	aak:AA2016_0364	75.2	214	53	0	50	263	1	214	3.6e-88	330.9
NOVO_MIX_507088	aak:AA2016_0364	75.1	261	65	0	75	335	1	261	4.1e-116	424.1
NOVO_MIX_2325373	aak:AA2016_0365	65.4	208	71	1	3	209	7	214	5.7e-68	263.5
NOVO_MIX_1292654	aak:AA2016_0365	65.4	208	72	0	1	208	500	707	1.3e-75	288.9
NOVO_MIX_579132	aak:AA2016_0365	57	230	99	0	1	230	69	298	1.8e-70	271.9
NOVO_MIX_3687259	aak:AA2016_0373	65.9	91	31	0	1	91	202	292	1.2e-27	128.3
NOVO_MIX_2986382	aak:AA2016_0373	59.4	165	67	0	1	165	1	165	1.6e-49	201.8
NOVO_MIX_1130112	aak:AA2016_0373	62.7	292	109	0	1	292	1	292	1.3e-102	379
R3_491070	aak:AA2016_0403	66.7	60	20	0	17	76	3	62	3.9e-17	93.2
NOVO_MIX_878757	aak:AA2016_0403	55.3	114	50	1	1	114	73	185	7.2e-25	119.4
NOVO_MIX_3295194	aak:AA2016_0403	57.5	160	67	1	9	167	3	162	1.4e-40	172.2
NOVO_MIX_1350846	aak:AA2016_0403	53.8	212	97	1	18	229	3	213	2.1e-55	221.9
NOVO_MIX_1733029	aak:AA2016_0415	53.5	185	81	3	1	182	37	219	3.8e-42	177.6
NOVO_MIX_3942410	aak:AA2016_0417	64.5	172	61	0	1	172	24	195	1.2e-55	222.2
NOVO_MIX_1156294	aak:AA2016_0420	67	109	36	0	1	109	185	293	2e-35	155.2
NOVO_MIX_192419	aak:AA2016_0433	53.1	113	53	0	45	157	150	262	1.5e-25	122.1
NOVO_MIX_1987085	aak:AA2016_0444	78.9	427	90	0	1	427	1	427	3.6e-178	630.6
R2_157024	aak:AA2016_0444	53.9	280	129	0	2	281	183	462	2.5e-77	295
R3_571274	aak:AA2016_0446	91.7	109	9	0	1	109	157	265	1.2e-45	188.3
NOVO_MIX_1676007	aak:AA2016_0457	70.2	168	48	1	7	172	16	183	5.9e-63	246.5
NOVO_MIX_3899899	aak:AA2016_0458	72.1	204	56	1	1	203	20	223	2e-70	271.6
NOVO_MIX_69438	aak:AA2016_0459	74.6	138	35	0	5	142	8	145	1.7e-47	194.9
NOVO_MIX_1632863	aak:AA2016_0460	58	162	66	1	3	164	80	239	9.3e-42	176
NOVO_MIX_1022825	aak:AA2016_0460	59.3	226	86	1	1	226	20	239	1.3e-65	255.8
R2_314732	aak:AA2016_0461	82.8	186	32	0	1	186	4	189	4.8e-79	300.1
NOVO_MIX_2145272	aak:AA2016_0461	86.3	234	32	0	1	234	1	234	1.5e-106	391.7
NOVO_MIX_13625	aak:AA2016_0462	76.3	451	105	1	9	457	7	457	1.7e-189	668.3
R3_18791	aak:AA2016_0467	56.4	140	57	2	1	136	1	140	7.1e-35	153.3
NOVO_MIX_1939700	aak:AA2016_0467	61.7	290	80	2	2	291	18	276	3.5e-83	314.7
NOVO_MIX_800800	aak:AA2016_0471	77.1	96	22	0	1	96	250	345	5.4e-37	159.5
NOVO_MIX_983273	aak:AA2016_0486	56.1	253	105	2	1	253	7	253	3.4e-70	271.2
R3_339916	aak:AA2016_0488	57.1	184	79	0	2	185	45	228	3.7e-47	194.1
NOVO_MIX_1309495	aak:AA2016_0489	85.6	270	39	0	1	270	34	303	5.5e-132	476.5
NOVO_MIX_3121357	aak:AA2016_0496	75.8	182	44	0	1	182	33	214	5.4e-75	286.6
NOVO_MIX_361038	aak:AA2016_0497	73.6	197	52	0	1	197	214	410	1.9e-73	281.6
R3_331813	aak:AA2016_0503	89.7	78	8	0	62	139	357	434	1.7e-28	131.7
NOVO_MIX_1806304	aak:AA2016_0509	90.6	287	27	0	1	287	8	294	4.2e-146	523.5
R3_602283	aak:AA2016_0510	69.3	244	75	0	1	244	123	366	1.4e-94	352.1
NOVO_MIX_1305993	aak:AA2016_0517	80.4	148	29	0	9	156	11	158	1.4e-63	248.4
NOVO_MIX_42732	aak:AA2016_0523	86.9	411	54	0	2	412	352	762	1.2e-199	701.8
NOVO_MIX_189803	aak:AA2016_0523	77.6	388	87	0	8	395	17	404	5.5e-173	613.2
S1_467228	aak:AA2016_0536	57.3	131	55	1	1	130	4	134	2.8e-36	157.5
R2_39259	aak:AA2016_0540	52.7	237	108	2	2	234	595	831	1.4e-59	235.7
NOVO_MIX_144727	aak:AA2016_0545	52.1	211	90	3	1	211	32	231	8.1e-25	120.2
R3_317433	aak:AA2016_0547	81.5	216	40	0	1	216	695	910	4e-93	347.1
NOVO_MIX_3824110	aak:AA2016_0548	77.2	276	63	0	1	276	57	332	1.5e-108	398.7
NOVO_MIX_2225877	aak:AA2016_0548	76	529	126	1	1	529	1	528	2e-218	764.6
S1_224199	aak:AA2016_0550	51.6	159	76	1	10	168	8	165	1.6e-33	148.7
NOVO_MIX_1104384	aak:AA2016_0555	75.1	205	51	0	1	205	1	205	8.3e-88	329.3
S1_432357	aak:AA2016_0569	70.7	208	61	0	1	208	79	286	7.5e-71	273.1
R2_146070	aak:AA2016_0587	53.5	258	119	1	4	260	6	263	2.1e-67	261.9
NOVO_MIX_2591259	aak:AA2016_0598	67.5	206	66	1	1	206	12	216	1.9e-76	291.6
NOVO_MIX_459899	aak:AA2016_0606	81.9	204	37	0	1	204	47	250	4.1e-87	327
NOVO_MIX_3015731	aak:AA2016_0611	68.2	110	35	0	16	125	147	256	1.1e-36	159.1
NOVO_MIX_2936196	aak:AA2016_0614	54.2	295	135	0	4	298	10	304	1.3e-78	299.3
NOVO_MIX_560503	aak:AA2016_0632	51.4	216	105	0	1	216	123	338	7.1e-58	229.9
NOVO_MIX_251559	aak:AA2016_0634	51.9	210	101	0	1	210	81	290	6.5e-56	223.4
R3_135766	aak:AA2016_0648	78.3	157	34	0	1	157	313	469	6.3e-64	249.6
R3_9665	aak:AA2016_0650	90.7	193	18	0	1	193	27	219	1e-92	345.5
NOVO_MIX_3238799	aak:AA2016_0651	88.9	199	22	0	1	199	65	263	2.3e-87	327.8
NOVO_MIX_1656683	aak:AA2016_0672	86.5	445	60	0	1	445	1	445	7.7e-216	755.7
NOVO_MIX_2981321	aak:AA2016_0673	82.9	152	26	0	3	154	2	153	1.6e-64	251.5
NOVO_MIX_1657982	aak:AA2016_0674	79.2	207	43	0	1	207	1	207	5.8e-84	316.6
R3_604331	aak:AA2016_0675	94.8	211	11	0	1	211	1	211	1.2e-105	388.7
R2_148356	aak:AA2016_0675	87.6	145	17	1	2	146	420	563	4.4e-59	233.4
NOVO_MIX_3126728	aak:AA2016_0679	69	145	45	0	3	147	4	148	3.6e-48	197.2
R3_595418	aak:AA2016_0683	81.4	253	47	0	17	269	17	269	2e-113	414.8
R3_377560	aak:AA2016_0689	70.9	103	30	0	1	103	1	103	2.3e-30	137.5
R3_407936	aak:AA2016_0691	81.6	196	36	0	1	196	1	196	3.4e-83	313.9
NOVO_MIX_3409708	aak:AA2016_0691	80.6	196	38	0	1	196	73	268	1.5e-83	315.1
NOVO_MIX_600487	aak:AA2016_0698	74.1	228	59	0	1	228	388	615	1.2e-87	328.9
NOVO_MIX_3778069	aak:AA2016_0708	51.1	184	88	2	18	201	7	188	4.7e-35	154.1
NOVO_MIX_1413391	aak:AA2016_0712	69.7	287	87	0	6	292	3	289	6.4e-118	429.9
NOVO_MIX_3706010	aak:AA2016_0719	87	162	21	0	6	167	1	162	1.5e-76	291.6
NOVO_MIX_1879468	aak:AA2016_0720	65.6	131	45	0	177	307	1	131	7.1e-43	180.6
NOVO_MIX_3223413	aak:AA2016_0724	66.9	172	57	0	3	174	37	208	1.3e-65	255.4
NOVO_MIX_2880290	aak:AA2016_0725	86.8	205	27	0	1	205	189	393	4.8e-104	383.3
R3_453035	aak:AA2016_0725	83.8	191	31	0	1	191	231	421	2.3e-92	344.4
R2_602	aak:AA2016_0725	85.7	230	33	0	1	230	152	381	5e-118	429.9
NOVO_MIX_1685583	aak:AA2016_0729	76.4	191	45	0	9	199	8	198	2.9e-85	320.9
NOVO_MIX_1685584	aak:AA2016_0730	82.2	270	48	0	31	300	107	376	4.4e-122	443.7
NOVO_MIX_3657531	aak:AA2016_0740	87.3	228	29	0	1	228	574	801	2.9e-110	404.1
R3_18241	aak:AA2016_0740	82.7	278	41	2	1	278	51	321	2.9e-128	464.2
NOVO_MIX_1695899	aak:AA2016_0744	94	67	4	0	35	101	1	67	5.8e-26	122.9
R3_145161	aak:AA2016_0744	94	67	4	0	29	95	1	67	3.2e-26	123.6
R3_583435	aak:AA2016_0746	56.8	44	19	0	1	44	35	78	4.6e-06	56.6
NOVO_MIX_1176200	aak:AA2016_0750	77	252	58	0	1	252	1	252	1.8e-113	414.8
R3_167284	aak:AA2016_0753	83.8	136	12	1	1	126	1	136	9.9e-60	235.3
R2_10769	aak:AA2016_0755	82.5	137	24	0	1	137	1	137	3e-62	243.8
R3_183926	aak:AA2016_0756	79.8	173	35	0	2	174	270	442	3.6e-76	290.4
NOVO_MIX_3826303	aak:AA2016_0757	89.4	104	11	0	1	104	1	104	5e-49	199.5
NOVO_MIX_112643	aak:AA2016_0758	66.2	204	67	1	1	204	975	1176	1.2e-62	245.7
NOVO_MIX_3348577	aak:AA2016_0759	72.4	203	56	0	2	204	109	311	7e-79	299.7
NOVO_MIX_1044586	aak:AA2016_0759	70.1	194	57	1	1	193	848	1041	7.3e-70	269.6
R2_151188	aak:AA2016_0759	63.8	185	67	0	1	185	755	939	7.2e-59	233
NOVO_MIX_1498336	aak:AA2016_0759	68.2	214	68	0	7	220	98	311	1.3e-78	298.9
NOVO_MIX_2899037	aak:AA2016_0760	70.8	236	69	0	6	241	8	243	1.4e-89	335.5
NOVO_MIX_259762	aak:AA2016_0769	88.3	162	19	0	6	167	122	283	3.7e-78	297
R3_360038	aak:AA2016_0773	84.7	170	24	1	17	186	1	168	7e-73	279.6
NOVO_MIX_1226156	aak:AA2016_0775	84.1	320	50	1	1	319	1	320	4.6e-154	550.1
NOVO_MIX_2211040	aak:AA2016_0778	84.6	246	37	1	1	245	1	246	2.4e-113	414.5
R2_137520	aak:AA2016_0786	63.2	87	32	0	1	87	264	350	6.9e-18	95.9
NOVO_MIX_1608955	aak:AA2016_0786	59.9	172	68	1	1	172	167	337	1.2e-42	179.1
NOVO_MIX_2235003	aak:AA2016_0803	74.7	178	45	0	6	183	2	179	2.9e-68	264.2
R3_535712	aak:AA2016_0808	56.5	209	91	0	15	223	1	209	1.5e-61	242.3
NOVO_MIX_183727	aak:AA2016_0809	83.9	217	35	0	1	217	49	265	1.3e-94	352.1
NOVO_MIX_664486	aak:AA2016_0813	56.7	187	77	1	1	183	459	645	5e-44	183.7
NOVO_MIX_986553	aak:AA2016_0831	89.6	134	14	0	1	134	591	724	4.7e-63	246.9
R1_240341	aak:AA2016_0833	54.3	151	69	0	8	158	20	170	4.5e-41	173.7
NOVO_MIX_1314127	aak:AA2016_0836	78.3	69	15	0	45	113	135	203	3.9e-23	113.6
NOVO_MIX_876339	aak:AA2016_0836	58.1	179	67	2	34	210	31	203	4.7e-54	217.2
NOVO_MIX_806755	aak:AA2016_0838	93.3	165	11	0	1	165	322	486	2.1e-62	245
NOVO_MIX_124157	aak:AA2016_0838	93.3	178	12	0	1	178	257	434	2.4e-67	261.2
NOVO_MIX_3422617	aak:AA2016_0838	90	329	33	0	1	329	1	329	7.1e-158	562.8
NOVO_MIX_3130709	aak:AA2016_0854	77.4	124	28	0	3	126	2	125	8.4e-51	205.7
NOVO_MIX_3130710	aak:AA2016_0855	53.9	102	47	0	1	102	171	272	1.7e-23	114.8
NOVO_MIX_1839521	aak:AA2016_0864	63.2	223	82	0	2	224	91	313	5.5e-77	293.5
NOVO_MIX_1850491	aak:AA2016_0864	60.8	372	146	0	6	377	5	376	1e-131	476.1
NOVO_MIX_3559141	aak:AA2016_0865	64.3	154	55	0	1	154	67	220	2.5e-44	184.5
NOVO_MIX_1443022	aak:AA2016_0865	66.5	167	56	0	1	167	1	167	1.3e-51	208.8
NOVO_MIX_1850490	aak:AA2016_0865	63.6	220	80	0	1	220	1	220	6.7e-67	260
NOVO_MIX_2059563	aak:AA2016_0875	50.4	135	65	1	1	135	159	291	3e-22	110.9
NOVO_MIX_997953	aak:AA2016_0884	79.9	389	78	0	1	389	1	389	2.6e-183	647.5
NOVO_MIX_997954	aak:AA2016_0885	69.6	283	86	0	9	291	7	289	7.1e-109	399.8
NOVO_MIX_2066223	aak:AA2016_0902	70.5	485	139	2	1	481	1	485	2.6e-201	707.6
NOVO_MIX_1779168	aak:AA2016_0907	93.8	97	6	0	7	103	236	332	4.2e-40	169.9
NOVO_MIX_637361	aak:AA2016_0917	82.3	181	32	0	1	181	365	545	3.3e-80	303.9
NOVO_MIX_813254	aak:AA2016_0917	74.7	166	42	0	1	166	124	289	1.7e-67	261.5
NOVO_MIX_3362474	aak:AA2016_0919	76.7	275	61	1	1	272	88	362	2.7e-118	431
S1_402067	aak:AA2016_0923	50.6	83	40	1	18	99	1	83	6.1e-14	83.2
NOVO_MIX_516166	aak:AA2016_0931	91.3	196	17	0	1	196	29	224	1.1e-92	345.5
R2_28112	aak:AA2016_0932	81.7	180	33	0	1	180	496	675	1.7e-84	318.2
NOVO_MIX_262372	aak:AA2016_0935	60.8	125	49	0	1	125	2	126	9.7e-31	139
NOVO_MIX_1897757	aak:AA2016_0939	59.9	152	60	1	16	166	25	176	6.2e-41	173.3
NOVO_MIX_1375800	aak:AA2016_0953	86.9	153	20	0	4	156	5	157	1.1e-71	275.4
R3_292663	aak:AA2016_0953	80.9	188	36	0	4	191	6	193	3.6e-85	320.5
NOVO_MIX_1719891	aak:AA2016_0955	87.3	331	41	1	266	595	250	580	1.1e-153	549.7
NOVO_MIX_1291947	aak:AA2016_0961	75.1	181	45	0	17	197	10	190	2.3e-74	284.6
R3_212814	aak:AA2016_0961	70.4	179	53	0	17	195	10	188	9.2e-68	262.7
NOVO_MIX_359959	aak:AA2016_0964	73.4	199	53	0	22	220	1	199	7.5e-82	309.7
NOVO_MIX_883186	aak:AA2016_0969	88.9	296	33	0	1	296	1	296	2.6e-143	514.2
NOVO_MIX_2499583	aak:AA2016_0970	73.6	121	32	0	1	121	876	996	2.1e-46	191
NOVO_MIX_1276302	aak:AA2016_0970	92.6	488	36	0	1	488	338	825	2.3e-269	933.7
NOVO_MIX_3243039	aak:AA2016_0970	87.2	400	49	2	1	399	1	399	6.1e-204	716.1
R3_238444	aak:AA2016_0977	85	187	28	0	1	187	195	381	9.2e-86	322.4
NOVO_MIX_3808268	aak:AA2016_0981	89.2	278	30	0	1	278	35	312	5.5e-135	486.5
NOVO_MIX_3913998	aak:AA2016_0994	74.4	172	43	1	2	173	1	171	9.4e-65	252.7
R1_31725	aak:AA2016_0995	62.1	140	53	0	6	145	6	145	5.8e-43	179.9
NOVO_MIX_1589103	aak:AA2016_0998	89.7	223	23	0	1	223	247	469	1.1e-114	418.7
NOVO_MIX_2063206	aak:AA2016_1001	63.7	135	48	1	1	134	4	138	3.1e-43	180.6
NOVO_MIX_263541	aak:AA2016_1003	92	138	11	0	3	140	4	141	1.4e-70	271.6
NOVO_MIX_3734128	aak:AA2016_1009	58.3	115	47	1	1	114	257	371	1e-25	122.5
NOVO_MIX_3587187	aak:AA2016_1014	84.2	165	26	0	1	165	256	420	1.2e-76	292
NOVO_MIX_3384770	aak:AA2016_1016	93.8	112	7	0	1	112	1	112	1.3e-50	204.9
NOVO_MIX_3384769	aak:AA2016_1017	78.5	172	37	0	5	176	1	172	2.4e-56	224.6
NOVO_MIX_3858164	aak:AA2016_1026	78.4	153	33	0	1	153	22	174	8.7e-66	255.8
R3_122638	aak:AA2016_1029	77.3	97	22	0	2	98	7	103	3.2e-37	160.2
NOVO_MIX_1599326	aak:AA2016_1029	68	203	65	0	7	209	15	217	7.6e-73	279.6
NOVO_MIX_361424	aak:AA2016_1036	68.7	99	31	0	1	99	357	455	4.7e-28	129.8
NOVO_MIX_2071065	aak:AA2016_1037	74.8	143	36	0	1	143	1	143	2.2e-55	221.1
R3_617384	aak:AA2016_1037	72.3	166	42	1	1	162	287	452	1.9e-59	235.3
R3_126439	aak:AA2016_1037	72.3	184	51	0	1	184	37	220	8.5e-68	262.7
NOVO_MIX_455948	aak:AA2016_1039	81.1	169	32	0	1	169	1	169	1.4e-80	305.1
NOVO_MIX_2933723	aak:AA2016_1039	80.1	176	35	0	1	176	61	236	4.4e-82	310.1
NOVO_MIX_3674687	aak:AA2016_1041	84.9	159	24	0	1	159	252	410	5.2e-69	266.5
NOVO_MIX_793304	aak:AA2016_1041	76.6	244	57	0	1	244	1	244	1.2e-96	359
NOVO_MIX_2659080	aak:AA2016_1046	57.7	149	60	1	20	165	7	155	1.3e-38	165.6
R3_332093	aak:AA2016_1046	62.8	172	62	2	1	172	55	224	6.3e-57	226.5
NOVO_MIX_3062286	aak:AA2016_1055	51.8	249	117	2	1	246	138	386	1.5e-54	219.2
NOVO_MIX_2564672	aak:AA2016_1056	62.1	282	104	2	1	282	93	371	4e-99	367.5
NOVO_MIX_1306315	aak:AA2016_1060	75.7	152	37	0	1	152	149	300	8.6e-61	239.2
NOVO_MIX_441622	aak:AA2016_1061	58	564	229	3	1	560	225	784	5.3e-177	627.1
NOVO_MIX_3550426	aak:AA2016_1076	58	174	73	0	1	174	1	174	1.5e-53	215.3
NOVO_MIX_2932184	aak:AA2016_1076	56.9	174	75	0	1	174	1	174	1.9e-48	198.4
NOVO_MIX_1415130	aak:AA2016_1076	50.9	163	80	0	10	172	6	168	2.5e-38	164.9
NOVO_MIX_3122946	aak:AA2016_1132	80.8	182	35	0	1	182	77	258	1.1e-78	298.9
NOVO_MIX_818619	aak:AA2016_1138	51.9	183	88	0	7	189	187	369	1.3e-55	222.2
R1_259625	aak:AA2016_1138	52.4	206	96	1	8	213	168	371	4.6e-57	227.3
NOVO_MIX_1603624	aak:AA2016_1143	78.1	251	55	0	1	251	186	436	2e-99	368.2
NOVO_MIX_2648953	aak:AA2016_1143	56.2	226	99	0	1	226	155	380	5.5e-61	240.4
NOVO_MIX_3282500	aak:AA2016_1148	60	150	60	0	17	166	8	157	7e-45	186.4
NOVO_MIX_3316926	aak:AA2016_1186	67.2	198	64	1	1	198	114	310	2.1e-64	251.5
NOVO_MIX_2592935	aak:AA2016_1210	54	200	82	3	38	234	74	266	1.1e-52	213
NOVO_MIX_3623370	aak:AA2016_1234	89.8	177	18	0	21	197	1	177	3.8e-90	337
NOVO_MIX_3623373	aak:AA2016_1235	78.6	126	27	0	1	126	43	168	4e-53	213.4
NOVO_MIX_106162	aak:AA2016_1235	81	168	32	0	1	168	1	168	9.1e-77	292.4
NOVO_MIX_2867324	aak:AA2016_1237	77.7	193	41	1	1	191	44	236	9.4e-81	305.8
R2_210842	aak:AA2016_1237	76.1	209	48	1	3	209	21	229	1.5e-87	328.6
NOVO_MIX_234010	aak:AA2016_1243	70.7	249	72	1	8	256	2	249	7.9e-96	356.3
NOVO_MIX_2541780	aak:AA2016_1247	61.6	112	43	0	1	112	300	411	8.3e-32	142.5
NOVO_MIX_1340372	aak:AA2016_1247	68.8	314	98	0	11	324	18	331	6.2e-114	416.8
NOVO_MIX_2299514	aak:AA2016_1248	50	76	37	1	30	105	34	108	8.2e-07	59.7
R3_512436	aak:AA2016_1250	67.2	125	41	0	1	125	1	125	2.4e-37	161
NOVO_MIX_2481563	aak:AA2016_1254	63.8	257	93	0	1	257	528	784	1.9e-89	335.1
NOVO_MIX_970698	aak:AA2016_1254	75.3	497	121	2	1	495	406	902	3.1e-218	763.8
NOVO_MIX_446157	aak:AA2016_1258	83.3	120	20	0	1	120	36	155	4.9e-48	196.4
NOVO_MIX_2105304	aak:AA2016_1271	75.2	153	37	1	1	152	724	876	1.3e-53	215.3
NOVO_MIX_561024	aak:AA2016_1279	71	131	38	0	1	131	1	131	1.5e-50	204.9
R2_109611	aak:AA2016_1281	81.1	233	36	1	1	225	1	233	1.9e-101	374.8
NOVO_MIX_1621655	aak:AA2016_1283	82.1	195	35	0	1	195	320	514	2.4e-84	317.8
R3_257679	aak:AA2016_1289	67.6	148	48	0	2	149	39	186	3.7e-53	213.8
R3_402794	aak:AA2016_1289	69.9	166	50	0	3	168	19	184	1.9e-66	258.1
NOVO_MIX_163627	aak:AA2016_1299	75	196	48	1	1	196	1	195	3.8e-82	310.5
NOVO_MIX_2178144	aak:AA2016_1300	58.1	155	63	1	1	153	131	285	9e-47	192.6
NOVO_MIX_633353	aak:AA2016_1303	76.6	209	49	0	1	209	1	209	1.4e-82	312
NOVO_MIX_2162402	aak:AA2016_1303	81.1	428	81	0	1	428	1	428	1.8e-193	681.4
NOVO_MIX_1397382	aak:AA2016_1308	72.5	160	44	0	1	160	1	160	4.3e-60	236.9
NOVO_MIX_2839241	aak:AA2016_1309	61.8	254	93	2	1	250	148	401	2.4e-57	228.4
NOVO_MIX_3123621	aak:AA2016_1309	59.6	376	146	1	54	423	64	439	1.6e-109	402.5
NOVO_MIX_1176830	aak:AA2016_1310	86	186	26	0	1	186	152	337	1.6e-85	321.6
NOVO_MIX_3123620	aak:AA2016_1310	87.6	437	54	0	1	437	5	441	8.6e-220	768.8
NOVO_MIX_875871	aak:AA2016_1329	93.8	240	15	0	4	243	61	300	5.9e-101	373.2
R3_7262	aak:AA2016_1334	93.5	153	10	0	1	153	1	153	1.7e-74	284.6
R3_569990	aak:AA2016_1342	82.2	185	28	2	1	185	878	1057	1.4e-75	288.5
NOVO_MIX_1822425	aak:AA2016_1342	87	824	107	0	1	824	213	1036	0	1375.5
NOVO_MIX_2108784	aak:AA2016_1352	79	224	47	0	1	224	80	303	3.7e-89	334
NOVO_MIX_1576059	aak:AA2016_1362	73	611	120	4	1	611	517	1082	5.6e-132	477.6
NOVO_MIX_962890	aak:AA2016_1371	75.8	132	32	0	1	132	394	525	3.5e-47	193.7
R3_125113	aak:AA2016_1371	76.6	235	55	0	1	235	275	509	2.4e-99	367.9
R3_86332	aak:AA2016_1373	82.9	199	34	0	1	199	13	211	1.6e-83	315.1
NOVO_MIX_3343931	aak:AA2016_1373	52.9	153	72	0	37	189	379	531	1.1e-33	149.4
NOVO_MIX_2439017	aak:AA2016_1373	70.3	316	91	2	1	316	224	536	3.6e-98	364.4
NOVO_MIX_2706831	aak:AA2016_1373	68.8	349	109	0	1	349	103	451	1.9e-121	441.8
NOVO_MIX_3249106	aak:AA2016_1376	80.1	508	96	2	1	508	102	604	4.5e-228	796.6
NOVO_MIX_1219050	aak:AA2016_1378	78.6	126	27	0	127	252	325	450	6.2e-53	213.8
NOVO_MIX_1842475	aak:AA2016_1380	69.5	190	58	0	1	190	105	294	1.9e-70	271.6
NOVO_MIX_3450579	aak:AA2016_1390	92.4	211	16	0	1	211	419	629	8.8e-107	392.5
NOVO_MIX_914656	aak:AA2016_1398	79.1	148	31	0	1	148	6	153	4e-63	246.9
NOVO_MIX_3758408	aak:AA2016_1404	84.5	206	32	0	1	206	1	206	2e-89	334.7
NOVO_MIX_1895174	aak:AA2016_1409	81.1	175	32	1	1	174	2	176	1.6e-68	265
NOVO_MIX_2120364	aak:AA2016_1410	68.9	74	23	0	1	74	51	124	5.5e-21	106.3
R2_251161	aak:AA2016_1411	60.7	61	24	0	1	61	114	174	1.4e-10	71.2
NOVO_MIX_2260550	aak:AA2016_1411	68	172	55	0	1	172	1	172	2.3e-59	234.6
R2_382352	aak:AA2016_1412	89.5	171	18	0	1	171	69	239	3.5e-84	317
NOVO_MIX_2470990	aak:AA2016_1417	82.1	223	40	0	1	223	44	266	1.6e-105	388.3
R3_529246	aak:AA2016_1425	81.1	238	45	0	1	238	17	254	1.9e-110	404.8
NOVO_MIX_276821	aak:AA2016_1425	71.9	196	55	0	1	196	247	442	1.8e-84	318.2
NOVO_MIX_2338728	aak:AA2016_1425	78	255	56	0	1	255	295	549	5.4e-113	413.3
NOVO_MIX_3793868	aak:AA2016_1428	60.6	71	28	0	12	82	23	93	1.4e-17	94.7
NOVO_MIX_1348024	aak:AA2016_1438	76.7	120	28	0	1	120	149	268	2.9e-48	197.2
NOVO_MIX_1555467	aak:AA2016_1448	78	191	42	0	1	191	1	191	8.8e-84	315.8
NOVO_MIX_1580806	aak:AA2016_1454	79.7	133	27	0	1	133	1	133	1.1e-61	241.9
NOVO_MIX_2343612	aak:AA2016_1454	77.9	131	29	0	6	136	4	134	4.5e-58	229.9
NOVO_MIX_3040113	aak:AA2016_1464	86.6	470	63	0	1	470	1	470	4.3e-225	786.6
NOVO_MIX_3299758	aak:AA2016_1477	81.1	408	77	0	1	408	1	408	1.3e-180	638.6
R3_223514	aak:AA2016_1506	60	100	38	2	1	99	79	177	1e-22	112.1
NOVO_MIX_924385	aak:AA2016_1506	54.2	118	52	2	13	129	76	192	3.7e-25	120.6
NOVO_MIX_3010974	aak:AA2016_1514	66.9	166	55	0	1	166	29	194	8.9e-56	222.6
NOVO_MIX_3870464	aak:AA2016_1515	57.9	57	24	0	1	57	1	57	1e-11	74.7
NOVO_MIX_2349483	aak:AA2016_1516	74.5	102	26	0	1	102	1	102	3.1e-35	153.7
NOVO_MIX_1558405	aak:AA2016_1517	73.3	135	36	0	1	135	1	135	8.7e-54	215.7
NOVO_MIX_1122011	aak:AA2016_1517	64.9	114	39	1	1	113	97	210	9.4e-36	155.6
NOVO_MIX_420728	aak:AA2016_1517	72.5	142	39	0	2	143	69	210	9.8e-54	215.7
NOVO_MIX_3215843	aak:AA2016_1517	74	154	40	0	1	154	22	175	3e-58	230.7
NOVO_MIX_2868757	aak:AA2016_1517	75.5	163	40	0	1	163	1	163	2.2e-67	261.2
NOVO_MIX_2105717	aak:AA2016_1517	78	214	47	0	1	214	1	214	3.7e-94	350.5
NOVO_MIX_2938494	aak:AA2016_1532	68.9	196	60	1	2	196	3	198	1.4e-73	282
NOVO_MIX_2810970	aak:AA2016_1532	73.7	270	71	0	1	270	302	571	2e-118	431.4
NOVO_MIX_3771802	aak:AA2016_1548	87.6	129	16	0	1	129	270	398	1.1e-58	231.9
R2_311302	aak:AA2016_1551	81.8	198	36	0	1	198	231	428	1.7e-82	311.6
NOVO_MIX_412943	aak:AA2016_1552	96.8	62	2	0	1	62	1	62	2.1e-26	123.6
R3_486936	aak:AA2016_1553	82.8	297	51	0	1	297	218	514	2.4e-136	491.1
NOVO_MIX_1611189	aak:AA2016_1553	82.8	302	52	0	1	302	360	661	2e-138	498
R2_356652	aak:AA2016_1553	75.8	227	55	0	1	227	103	329	2.6e-95	354.4
NOVO_MIX_1611190	aak:AA2016_1553	80.4	286	56	0	1	286	63	348	3.8e-131	473.8
R3_375718	aak:AA2016_1553	79.2	337	70	0	1	337	324	660	2.6e-147	527.7
NOVO_MIX_3535882	aak:AA2016_1555	78.2	119	26	0	1	119	1	119	7.9e-44	182.6
NOVO_MIX_2444773	aak:AA2016_1558	80.2	91	18	0	1	91	252	342	6.9e-37	159.1
NOVO_MIX_3745585	aak:AA2016_1558	82.1	234	41	1	1	234	86	318	3.3e-109	400.6
NOVO_MIX_2527851	aak:AA2016_1589	54.2	118	54	0	4	121	1	118	1.8e-26	124.8
NOVO_MIX_3703687	aak:AA2016_1590	61.6	203	67	2	1	201	719	912	2.1e-56	224.9
NOVO_MIX_297610	aak:AA2016_1591	85.7	300	43	0	1	300	35	334	2.1e-148	531.2
R2_324121	aak:AA2016_1592	85.4	198	29	0	1	198	170	367	1.7e-82	311.6
NOVO_MIX_3775053	aak:AA2016_1592	72.7	205	56	0	1	205	258	462	2.5e-68	264.6
NOVO_MIX_297609	aak:AA2016_1592	66.3	258	87	0	1	258	1	258	2.5e-86	324.7
NOVO_MIX_1265443	aak:AA2016_1593	85	294	43	1	2	294	243	536	4.6e-132	476.9
R3_256907	aak:AA2016_1593	62	163	62	0	1	163	1	163	2.5e-47	194.5
R2_184746	aak:AA2016_1595	70.8	168	49	0	1	168	1	168	2.5e-58	231.1
NOVO_MIX_3369332	aak:AA2016_1599	80.9	183	35	0	1	183	268	450	1.2e-77	295.4
NOVO_MIX_2396097	aak:AA2016_1609	69.8	179	54	0	1	179	75	253	2e-69	268.1
NOVO_MIX_3123611	aak:AA2016_1610	66.9	359	119	0	1	359	1	359	2e-132	478.4
NOVO_MIX_3922029	aak:AA2016_1615	63.4	112	31	3	1	109	1	105	2.9e-23	114
NOVO_MIX_3123607	aak:AA2016_1615	52.8	335	136	2	1	335	1	313	2e-62	245.7
NOVO_MIX_943158	aak:AA2016_1623	73.7	57	15	0	1	57	1	57	4.1e-16	89.4
NOVO_MIX_3694825	aak:AA2016_1626	77.3	119	27	0	1	119	34	152	8e-51	205.7
NOVO_MIX_3268814	aak:AA2016_1641	87.3	322	41	0	2	323	19	340	1.1e-163	582
NOVO_MIX_2777987	aak:AA2016_1641	65.3	170	58	1	1	170	86	254	2.4e-61	241.1
NOVO_MIX_3268815	aak:AA2016_1642	79.5	731	147	1	1	731	18	745	0	1131.3
NOVO_MIX_1214808	aak:AA2016_1645	84.3	127	20	0	1	127	1	127	3.1e-56	223.8
NOVO_MIX_2169084	aak:AA2016_1650	64.2	229	78	2	1	227	1	227	1.9e-69	268.5
R3_316155	aak:AA2016_1652	84.6	240	37	0	1	240	1	240	9.5e-120	435.6
NOVO_MIX_3718354	aak:AA2016_1653	89.3	272	29	0	1	272	310	581	6.7e-141	506.1
NOVO_MIX_2877238	aak:AA2016_1655	77.3	172	39	0	15	186	9	180	9.4e-75	285.8
NOVO_MIX_3604426	aak:AA2016_1660	82.3	265	47	0	1	265	175	439	4.1e-116	423.7
NOVO_MIX_3520933	aak:AA2016_1664	80.2	293	58	0	1	293	1	293	1.2e-121	442.2
NOVO_MIX_3254104	aak:AA2016_1667	79.1	91	19	0	6	96	16	106	5.5e-34	149.4
NOVO_MIX_1553117	aak:AA2016_1670	71.4	182	52	0	1	182	304	485	5.2e-73	280
S1_157394	aak:AA2016_1689	87	292	38	0	1	292	19	310	1.5e-146	525
NOVO_MIX_536665	aak:AA2016_1692	73.5	147	38	1	1	146	156	302	8e-53	212.6
NOVO_MIX_2783103	aak:AA2016_1692	79.8	247	50	0	14	260	1	247	3.2e-105	387.5
NOVO_MIX_2858954	aak:AA2016_1692	76.6	465	109	0	1	465	1	465	9.2e-204	715.7
NOVO_MIX_3224764	aak:AA2016_1701	80.4	306	57	1	1	306	1	303	6e-127	459.9
NOVO_MIX_3094282	aak:AA2016_1702	73.6	182	46	1	16	197	19	198	8.8e-71	272.7
R3_191753	aak:AA2016_1703	78	186	41	0	1	186	10	195	1.5e-75	288.5
NOVO_MIX_1044743	aak:AA2016_1709	81.4	204	35	1	1	204	1	201	4.3e-97	360.1
NOVO_MIX_1749785	aak:AA2016_1710	96.9	193	6	0	1	193	136	328	1.6e-104	384.8
R3_436952	aak:AA2016_1713	57.5	120	50	1	6	124	3	122	7.3e-34	149.4
NOVO_MIX_464528	aak:AA2016_1715	67.6	148	44	1	45	192	9	152	5.8e-43	180.3
NOVO_MIX_405666	aak:AA2016_1720	83.1	225	38	0	1	225	1	225	2.1e-100	371.3
NOVO_MIX_1187533	aak:AA2016_1723	82.2	146	26	0	1	146	1	146	1.2e-61	241.9
NOVO_MIX_3405570	aak:AA2016_1727	63.2	261	96	0	1	261	1	261	1.4e-84	318.9
NOVO_MIX_2806262	aak:AA2016_1729	77.6	294	66	0	8	301	17	310	9.7e-130	469.2
R3_406783	aak:AA2016_1736	52.4	84	36	1	4	87	250	329	1.1e-15	88.6
NOVO_MIX_2283319	aak:AA2016_1749	50.6	160	74	2	1	159	459	614	1.1e-27	129.4
R2_112638	aak:AA2016_1749	64.6	254	89	1	1	253	251	504	6.1e-85	320.1
NOVO_MIX_288913	aak:AA2016_1750	89.2	148	16	0	1	148	274	421	9.2e-73	278.9
NOVO_MIX_3281356	aak:AA2016_1752	89.5	466	49	0	10	475	1	466	3.7e-240	836.6
NOVO_MIX_389197	aak:AA2016_1753	71.8	149	42	0	1	149	72	220	4.6e-59	233.4
NOVO_MIX_389196	aak:AA2016_1754	82.3	232	41	0	1	232	1	232	1.2e-108	398.7
NOVO_MIX_1043157	aak:AA2016_1754	80.1	261	52	0	1	261	12	272	2.7e-120	437.6
NOVO_MIX_1995900	aak:AA2016_1756	92.6	135	10	0	1	135	164	298	6.4e-65	252.7
R2_381421	aak:AA2016_1756	92.6	188	14	0	1	188	87	274	2.3e-89	334.3
NOVO_MIX_3728912	aak:AA2016_1756	87.2	282	36	0	49	330	17	298	1e-132	479.2
R3_218657	aak:AA2016_1759	93	185	13	0	1	185	109	293	2.8e-95	354
R3_171873	aak:AA2016_1789	71.4	154	44	0	1	154	62	215	4.9e-53	213.8
NOVO_MIX_1550374	aak:AA2016_1790	65.2	250	86	1	9	258	9	257	3.4e-91	340.9
NOVO_MIX_1550378	aak:AA2016_1794	66.6	287	96	0	9	295	1	287	8.4e-102	376.3
NOVO_MIX_2092073	aak:AA2016_1795	71.3	108	31	0	1	108	150	257	8e-34	149.1
NOVO_MIX_214869	aak:AA2016_1800	57.1	105	44	1	1	105	1	104	7.3e-25	119.4
NOVO_MIX_2989625	aak:AA2016_1804	66.2	240	81	0	11	250	8	247	1.7e-90	338.6
NOVO_MIX_3026573	aak:AA2016_1805	89.7	136	14	0	1	136	288	423	1.5e-61	241.5
R2_372199	aak:AA2016_1806	74.4	246	63	0	1	246	169	414	4e-97	360.5
NOVO_MIX_3190406	aak:AA2016_1817	70.5	220	65	0	1	220	4	223	8.5e-87	326.6
NOVO_MIX_945437	aak:AA2016_1823	57.5	294	125	0	1	294	369	662	3.3e-90	337.8
NOVO_MIX_745692	aak:AA2016_1824	68.9	180	56	0	2	181	18	197	1.2e-66	258.8
NOVO_MIX_1678466	aak:AA2016_1847	67.1	243	80	0	9	251	5	247	2.4e-84	318.2
NOVO_MIX_694887	aak:AA2016_1847	51.2	172	84	0	18	189	77	248	1.1e-39	169.5
NOVO_MIX_1678465	aak:AA2016_1848	67.4	267	87	0	18	284	5	271	2.7e-97	361.3
NOVO_MIX_2068270	aak:AA2016_1849	72.8	239	63	1	12	250	1	237	3.6e-85	320.9
NOVO_MIX_221912	aak:AA2016_1850	73.3	165	44	0	1	165	140	304	1.4e-61	241.9
NOVO_MIX_1206316	aak:AA2016_1851	84.6	195	30	0	1	195	241	435	1e-95	355.5
NOVO_MIX_2638299	aak:AA2016_1852	75.1	213	53	0	1	213	83	295	3.7e-91	340.5
NOVO_MIX_233919	aak:AA2016_1854	51.2	125	59	2	1	124	103	226	5.7e-22	110.2
S1_477224	aak:AA2016_1865	80	200	40	0	1	200	30	229	9.5e-89	332.4
R2_280562	aak:AA2016_1865	79.7	207	42	0	10	216	8	214	3.2e-90	337.4
R2_38599	aak:AA2016_1865	79.3	227	47	0	13	239	3	229	1.1e-99	369
NOVO_MIX_1954240	aak:AA2016_1865	76	400	91	1	4	398	7	406	5.2e-163	580.1
NOVO_MIX_3519749	aak:AA2016_1865	75.7	412	100	0	4	415	3	414	3.6e-175	620.5
NOVO_MIX_2412936	aak:AA2016_1869	78.9	227	47	1	16	241	16	242	2.1e-106	391.3
NOVO_MIX_2074158	aak:AA2016_1871	55.2	424	190	0	3	426	2	425	2.6e-131	474.9
NOVO_MIX_2308445	aak:AA2016_1875	51	153	75	0	10	162	6	158	1.4e-34	152.1
NOVO_MIX_3804227	aak:AA2016_1879	92.6	297	22	0	12	308	1	297	3.9e-158	563.5
R3_100995	aak:AA2016_1882	81.9	326	58	1	8	333	12	336	3.7e-146	523.9
NOVO_MIX_2055787	aak:AA2016_1884	75.3	219	54	0	1	219	93	311	2.3e-96	357.8
NOVO_MIX_2423928	aak:AA2016_1884	61.9	189	72	0	1	189	1	189	5.2e-68	263.5
NOVO_MIX_1992086	aak:AA2016_1886	86.6	276	37	0	1	276	1	276	1.3e-123	448.7
NOVO_MIX_1992085	aak:AA2016_1887	87.8	319	39	0	1	319	1	319	2.7e-146	524.2
NOVO_MIX_708647	aak:AA2016_1892	82.5	269	47	0	14	282	4	272	5.4e-138	496.5
NOVO_MIX_1490952	aak:AA2016_1893	82.9	146	25	0	18	163	1	146	1.5e-68	265
NOVO_MIX_708646	aak:AA2016_1893	79.7	251	51	0	2	252	226	476	3.8e-111	407.1
R3_100917	aak:AA2016_1897	75.3	170	41	1	2	170	124	293	1.6e-60	238.4
R3_28572	aak:AA2016_1908	87	216	28	0	1	216	10	225	1.6e-105	388.3
NOVO_MIX_1646027	aak:AA2016_1917	69.1	288	89	0	23	310	1	288	4.8e-108	397.1
NOVO_MIX_1154101	aak:AA2016_1922	85.4	198	29	0	1	198	172	369	3.6e-96	357.1
NOVO_MIX_1864654	aak:AA2016_1923	73.2	112	30	0	1	112	231	342	7.5e-43	179.1
R2_261021	aak:AA2016_1923	72.7	205	56	0	1	205	165	369	5.9e-86	323.2
NOVO_MIX_2649604	aak:AA2016_1925	82.2	338	60	0	1	338	1	338	1.1e-140	505.8
NOVO_MIX_2649605	aak:AA2016_1926	84.5	193	30	0	1	193	1	193	1.3e-87	328.6
NOVO_MIX_2649606	aak:AA2016_1927	59.9	242	97	0	2	243	60	301	1e-73	282.7
R3_593113	aak:AA2016_1929	60.7	168	66	0	1	168	7	174	8.4e-54	216.1
NOVO_MIX_849323	aak:AA2016_1935	92.5	228	17	0	1	228	152	379	1.1e-106	392.5
R1_436871	aak:AA2016_1935	82	178	30	2	2	179	34	209	1.4e-67	261.9
R3_236283	aak:AA2016_1938	58.8	85	31	1	1	85	394	474	1.1e-22	112.1
R3_236284	aak:AA2016_1941	62.2	196	74	0	1	196	1	196	6e-67	260
NOVO_MIX_1697170	aak:AA2016_1941	54.6	196	86	1	1	193	1	196	4.3e-54	217.2
NOVO_MIX_2503883	aak:AA2016_1947	78.6	140	30	0	1	140	257	396	8.8e-52	209.1
NOVO_MIX_1430395	aak:AA2016_1952	92.3	168	13	0	1	168	1	168	5.5e-90	336.3
R2_129908	aak:AA2016_1952	91.8	331	27	0	1	331	87	417	1e-180	638.6
NOVO_MIX_2679772	aak:AA2016_1952	85.6	215	31	0	1	215	121	335	1.6e-105	388.3
NOVO_MIX_1133740	aak:AA2016_1954	76.6	124	26	2	1	122	1	123	1.4e-50	204.9
R2_58562	aak:AA2016_1955	85.3	109	16	0	1	109	1	109	4.1e-46	189.9
R3_264098	aak:AA2016_1959	57.1	191	81	1	2	191	24	214	1.7e-55	221.9
NOVO_MIX_3273926	aak:AA2016_1961	88.7	124	14	0	1	124	919	1042	7.5e-52	209.1
R3_247365	aak:AA2016_1962	55.8	138	61	0	57	194	70	207	1.4e-15	89.4
NOVO_MIX_1588697	aak:AA2016_1964	50	172	86	0	5	176	74	245	7.2e-41	173.3
NOVO_MIX_2819463	aak:AA2016_1965	75.9	145	35	0	1	145	26	170	1.1e-57	228.8
NOVO_MIX_3295808	aak:AA2016_1965	73.4	169	45	0	1	169	1	169	6.9e-64	249.6
R3_157571	aak:AA2016_1965	71.6	169	48	0	1	169	1	169	4.4e-63	246.9
NOVO_MIX_2500845	aak:AA2016_1966	88	192	23	0	1	192	49	240	3.5e-88	330.5
NOVO_MIX_3303897	aak:AA2016_1966	84.9	205	31	0	1	205	237	441	3.9e-90	337
R3_54678	aak:AA2016_1966	77.3	238	54	0	1	238	204	441	2e-93	348.2
NOVO_MIX_2746022	aak:AA2016_1967	90.6	266	25	0	1	266	88	353	3.5e-147	526.9
NOVO_MIX_2524155	aak:AA2016_1968	91	221	20	0	1	221	236	456	4.5e-116	423.3
NOVO_MIX_794012	aak:AA2016_1972	84.2	368	58	0	1	368	1	368	6.2e-179	632.9
NOVO_MIX_3089955	aak:AA2016_1974	89.5	258	27	0	1	258	1	258	3.7e-125	453.8
NOVO_MIX_1674077	aak:AA2016_1996	51.9	183	88	0	1	183	247	429	9.2e-52	209.5
S1_46046	aak:AA2016_2011	50.3	145	72	0	3	147	7	151	1.4e-33	148.7
NOVO_MIX_2111603	aak:AA2016_2012	82.4	136	24	0	1	136	1	136	4.5e-58	229.9
NOVO_MIX_29458	aak:AA2016_2017	94.2	191	11	0	1	191	1318	1508	7.7e-80	302.8
NOVO_MIX_3271809	aak:AA2016_2017	72.6	237	65	0	1	237	1340	1576	4.9e-76	290.4
R2_280809	aak:AA2016_2018	86.9	168	22	0	1	168	136	303	1.2e-81	308.5
NOVO_MIX_2106226	aak:AA2016_2019	54.1	229	92	4	1	223	174	395	1e-62	246.1
NOVO_MIX_1845319	aak:AA2016_2019	52.3	409	166	9	21	417	16	407	2.7e-101	375.2
R3_570785	aak:AA2016_2020	76.9	156	36	0	1	156	248	403	4.9e-64	250
R2_9174	aak:AA2016_2020	77.1	170	39	0	36	205	209	378	9.7e-73	279.3
NOVO_MIX_1845320	aak:AA2016_2020	78.1	407	86	1	1	407	1	404	7.6e-186	656
NOVO_MIX_753774	aak:AA2016_2028	85.7	314	45	0	1	314	1	314	1.6e-114	418.7
R3_29877	aak:AA2016_2031	78	186	41	0	2	187	308	493	1.7e-76	291.6
NOVO_MIX_2870869	aak:AA2016_2044	50.9	582	238	10	6	542	1	579	7.9e-138	496.9
NOVO_MIX_866419	aak:AA2016_2046	51.8	280	124	2	5	283	1	270	1e-73	283.1
NOVO_MIX_866420	aak:AA2016_2047	73.8	309	81	0	29	337	1	309	1.6e-133	481.9
NOVO_MIX_2876422	aak:AA2016_2060	69.2	214	65	1	4	217	5	217	3e-80	304.3
NOVO_MIX_23351	aak:AA2016_2073	74.7	154	39	0	1	154	97	250	2.3e-58	231.1
NOVO_MIX_1609021	aak:AA2016_2073	70	250	75	0	1	250	1	250	2.2e-95	354.8
NOVO_MIX_1609020	aak:AA2016_2074	83.3	696	116	0	6	701	1	696	0	1090.5
NOVO_MIX_779495	aak:AA2016_2075	63.3	283	104	0	1	283	95	377	4.2e-90	337.4
NOVO_MIX_933360	aak:AA2016_2080	55.7	167	73	1	1	167	1	166	1.5e-42	178.7
NOVO_MIX_161306	aak:AA2016_2083	86.2	94	13	0	4	97	129	222	1.6e-41	174.5
NOVO_MIX_2580552	aak:AA2016_2083	75.3	93	23	0	1	93	1	93	2.9e-32	143.7
NOVO_MIX_280581	aak:AA2016_2087	70.7	140	40	1	75	213	298	437	3e-48	198
NOVO_MIX_3252792	aak:AA2016_2090	70.9	151	38	2	1	147	184	332	2.5e-46	191
NOVO_MIX_1789077	aak:AA2016_2090	70.5	329	95	1	1	327	5	333	4.3e-115	420.6
NOVO_MIX_2560314	aak:AA2016_2092	77	191	38	3	5	194	141	326	1.9e-65	255
NOVO_MIX_2651979	aak:AA2016_2095	90.1	191	19	0	1	191	53	243	1.7e-87	328.2
NOVO_MIX_509230	aak:AA2016_2097	62.4	117	44	0	1	117	30	146	1.3e-32	145.2
NOVO_MIX_1514105	aak:AA2016_2104	60.8	125	49	0	1	125	1	125	8.2e-38	162.5
NOVO_MIX_2899839	aak:AA2016_2117	57.9	145	61	0	1	145	250	394	2.2e-34	151.4
NOVO_MIX_3786143	aak:AA2016_2118	82.2	343	61	0	1	343	1	343	1.2e-168	598.6
NOVO_MIX_713919	aak:AA2016_2122	78.3	189	41	0	2	190	62	250	1.7e-79	301.6
NOVO_MIX_2951158	aak:AA2016_2123	72.3	213	59	0	1	213	53	265	8.6e-72	276.2
NOVO_MIX_1251709	aak:AA2016_2128	72.9	306	81	1	17	320	19	324	3e-121	441
R2_238802	aak:AA2016_2129	91.4	174	15	0	1	174	86	259	2.9e-86	323.9
R2_324227	aak:AA2016_2129	84.3	121	19	0	1	121	1	121	4.2e-47	193.4
NOVO_MIX_3287864	aak:AA2016_2129	82.7	173	30	0	1	173	138	310	9.5e-77	292.4
R3_159111	aak:AA2016_2130	82.2	349	62	0	5	353	6	354	2.2e-165	587.8
NOVO_MIX_1921401	aak:AA2016_2130	83.8	468	75	1	1	467	43	510	2.3e-226	790.8
R2_373149	aak:AA2016_2131	89.2	166	18	0	1	166	239	404	2.3e-72	277.7
NOVO_MIX_2496729	aak:AA2016_2131	83.2	185	31	0	1	185	220	404	5.9e-77	293.1
NOVO_MIX_1921402	aak:AA2016_2131	84.4	418	51	1	1	418	1	404	3.4e-181	640.6
NOVO_MIX_1458006	aak:AA2016_2135	65.9	261	89	0	1	261	146	406	3.3e-89	334.3
NOVO_MIX_3291489	aak:AA2016_2137	70.5	156	39	2	9	162	5	155	8.3e-62	242.7
NOVO_MIX_2722613	aak:AA2016_2153	50	64	32	0	16	79	586	649	3.7e-07	60.5
R2_398383	aak:AA2016_2170	85.7	210	30	0	1	210	108	317	2.2e-96	357.8
NOVO_MIX_3154765	aak:AA2016_2170	82.3	316	56	0	1	316	1	316	4.9e-148	530
NOVO_MIX_3154764	aak:AA2016_2171	82.5	217	38	0	1	217	87	303	2.2e-99	367.9
NOVO_MIX_1957115	aak:AA2016_2175	58.2	220	83	3	14	224	121	340	4.5e-55	220.7
NOVO_MIX_814945	aak:AA2016_2179	87	100	13	0	1	100	1	100	1e-46	191.8
NOVO_MIX_1907477	aak:AA2016_2182	51.6	155	70	2	13	162	5	159	5.7e-31	140.2
NOVO_MIX_3386512	aak:AA2016_2193	58.6	280	115	1	1	279	77	356	3e-88	331.3
NOVO_MIX_737664	aak:AA2016_2195	52.5	122	58	0	55	176	421	542	1.2e-26	125.9
S1_447411	aak:AA2016_2196	60.5	43	17	0	26	68	493	535	1e-08	65.1
NOVO_MIX_3852546	aak:AA2016_2197	57.7	194	74	2	2	187	346	539	2.4e-57	228
NOVO_MIX_3521196	aak:AA2016_2202	81	137	26	0	1	137	158	294	1.6e-58	231.5
NOVO_MIX_1857960	aak:AA2016_2217	57.8	161	63	2	28	185	6	164	1e-44	186
NOVO_MIX_3672440	aak:AA2016_2217	57.8	161	63	2	16	173	6	164	2.8e-44	184.5
NOVO_MIX_1556746	aak:AA2016_2240	63.9	180	64	1	1	179	287	466	1.7e-60	238.4
NOVO_MIX_3606025	aak:AA2016_2244	67.6	136	44	0	3	138	4	139	6.5e-47	193
NOVO_MIX_2431498	aak:AA2016_2325	71.6	261	74	0	4	264	4	264	2.3e-98	364.8
NOVO_MIX_2779968	aak:AA2016_2332	66.3	175	56	1	1	175	132	303	4.5e-58	230.3
R2_336101	aak:AA2016_2340	78.6	224	44	2	1	220	36	259	9.1e-101	372.5
NOVO_MIX_937089	aak:AA2016_2341	53.1	177	73	1	1	177	174	340	4.1e-19	100.9
NOVO_MIX_932621	aak:AA2016_2342	65.8	73	25	0	2	74	21	93	1.4e-20	105.1
NOVO_MIX_3171294	aak:AA2016_2354	79	348	73	0	1	348	112	459	3.8e-162	577
NOVO_MIX_1453767	aak:AA2016_2354	64.2	310	111	0	1	310	150	459	2e-117	428.3
NOVO_MIX_841884	aak:AA2016_2359	67.8	174	55	1	5	178	7	179	1.1e-67	262.3
NOVO_MIX_441065	aak:AA2016_2366	82.4	108	19	0	1	108	1	108	4.5e-45	186.4
NOVO_MIX_744883	aak:AA2016_2366	85.3	394	58	0	1	394	35	428	3.8e-198	696.8
NOVO_MIX_820442	aak:AA2016_2367	80.2	167	33	0	3	169	1	167	1.9e-66	258.1
R3_392465	aak:AA2016_2370	89.1	202	21	1	1	202	1	201	2.7e-99	367.5
NOVO_MIX_1027547	aak:AA2016_2381	50.7	67	33	0	2	68	17	83	9.6e-11	72
NOVO_MIX_3105513	aak:AA2016_2385	76	167	38	2	1	167	68	232	6.7e-64	249.6
NOVO_MIX_2553406	aak:AA2016_2386	76.4	931	217	3	2	931	13	941	0	1403.3
NOVO_MIX_926460	aak:AA2016_2389	76.4	127	25	1	2	123	18	144	8.5e-48	195.7
NOVO_MIX_338530	aak:AA2016_2401	75.7	152	36	1	1	151	1	152	2.2e-58	231.1
NOVO_MIX_1411599	aak:AA2016_2405	87.4	214	27	0	1	214	409	622	1.4e-98	365.2
NOVO_MIX_2072524	aak:AA2016_2405	80.2	415	82	0	1	415	38	452	5.4e-187	659.8
NOVO_MIX_980949	aak:AA2016_2408	87.2	297	37	1	1	297	130	425	2e-151	541.2
NOVO_MIX_164436	aak:AA2016_2420	79.5	254	52	0	1	254	1	254	4.4e-107	393.7
NOVO_MIX_164437	aak:AA2016_2421	71.5	260	74	0	1	260	10	269	1.5e-110	405.2
NOVO_MIX_164438	aak:AA2016_2422	69.2	432	126	2	10	434	11	442	1.8e-148	531.9
R3_418432	aak:AA2016_2423	89.5	114	12	0	1	114	198	311	1.6e-48	198
NOVO_MIX_2230613	aak:AA2016_2425	86.9	176	23	0	1	176	61	236	2.9e-81	307.4
NOVO_MIX_2747697	aak:AA2016_2469	55.1	138	62	0	1	138	161	298	1.2e-37	162.2
NOVO_MIX_3324359	aak:AA2016_2470	51.8	137	64	2	21	156	4	139	2.8e-26	124.8
NOVO_MIX_1547019	aak:AA2016_2470	50	140	67	3	32	169	5	143	5.6e-26	125.2
NOVO_MIX_1086200	aak:AA2016_2488	65	80	28	0	1	80	1	80	2.9e-20	103.6
NOVO_MIX_2856070	aak:AA2016_2494	63.4	213	78	0	1	213	254	466	5.4e-74	283.5
NOVO_MIX_3511061	aak:AA2016_2497	67.7	198	64	0	1	198	1	198	3.5e-75	287.3
NOVO_MIX_2262622	aak:AA2016_2498	85.9	142	19	1	1	141	287	428	3.5e-67	260.4
NOVO_MIX_3511060	aak:AA2016_2498	81.1	428	80	1	1	427	1	428	1.2e-192	678.7
NOVO_MIX_1935147	aak:AA2016_2501	73	100	27	0	6	105	228	327	1.2e-34	151.8
NOVO_MIX_2137844	aak:AA2016_2511	67.4	365	119	0	25	389	13	377	1e-147	529.3
NOVO_MIX_79959	aak:AA2016_2513	70.1	348	104	0	22	369	14	361	6.3e-139	500
NOVO_MIX_656169	aak:AA2016_2520	89.9	119	12	0	1	119	1	119	4.8e-56	223
NOVO_MIX_1726413	aak:AA2016_2520	85.9	298	42	0	2	299	1	298	5.1e-147	526.6
NOVO_MIX_1726414	aak:AA2016_2526	78.4	259	56	0	1	259	61	319	1.8e-124	451.4
NOVO_MIX_1889008	aak:AA2016_2531	59.9	202	77	3	1	200	105	304	5.1e-53	213.8
NOVO_MIX_1699258	aak:AA2016_2539	87.8	337	41	0	1	337	63	399	4.7e-173	613.2
NOVO_MIX_2431262	aak:AA2016_2548	54.6	97	44	0	10	106	18	114	2.8e-24	117.5
NOVO_MIX_361422	aak:AA2016_2550	87.8	411	46	1	1	407	368	778	4.7e-204	716.5
R3_533971	aak:AA2016_2552	72.3	191	52	1	1	191	133	322	2.6e-72	277.7
NOVO_MIX_3230408	aak:AA2016_2552	72.5	295	80	1	1	295	1	294	1.4e-120	438.7
R3_308170	aak:AA2016_2553	57.5	174	74	0	23	196	3	176	5.8e-46	190.3
NOVO_MIX_819550	aak:AA2016_2556	73.1	104	28	0	7	110	1	104	4.1e-35	153.7
R3_85933	aak:AA2016_2557	73.3	172	46	0	2	173	96	267	2.5e-61	241.1
R3_53068	aak:AA2016_2562	79.4	194	40	0	45	238	110	303	5.2e-86	323.6
NOVO_MIX_523800	aak:AA2016_2562	79.6	313	51	4	1	310	1	303	1e-129	469.2
NOVO_MIX_3079506	aak:AA2016_2572	79.6	181	37	0	1	181	220	400	2.7e-82	310.8
R3_402585	aak:AA2016_2578	82.8	180	30	1	1	180	1	179	2.1e-71	274.6
R3_82739	aak:AA2016_2582	53.8	184	85	0	1	184	15	198	1.1e-41	176
R3_232282	aak:AA2016_2601	90.3	72	7	0	1	72	32	103	7.7e-33	145.2
NOVO_MIX_3064134	aak:AA2016_2601	79.8	89	18	0	2	90	105	193	8.1e-35	152.1
NOVO_MIX_3270615	aak:AA2016_2601	80.9	110	21	0	1	110	84	193	6.1e-45	186
NOVO_MIX_2698850	aak:AA2016_2601	81.9	193	35	0	1	193	1	193	2e-91	341.3
NOVO_MIX_2301664	aak:AA2016_2601	77.1	179	41	0	1	179	17	195	4.8e-79	300.1
R2_195903	aak:AA2016_2616	78.5	246	53	0	1	246	431	676	1.5e-107	395.2
NOVO_MIX_1080841	aak:AA2016_2624	84.7	150	23	0	1	150	799	948	8.4e-74	282.3
NOVO_MIX_3594606	aak:AA2016_2627	70.3	172	51	0	1	172	47	218	1.2e-60	238.8
NOVO_MIX_2609978	aak:AA2016_2629	74.7	166	42	0	1	166	6	171	6.3e-62	243
NOVO_MIX_615217	aak:AA2016_2648	63.3	395	145	0	20	414	12	406	1.4e-139	502.3
NOVO_MIX_715721	aak:AA2016_2675	50.6	259	121	2	3	254	2	260	1.6e-64	252.7
NOVO_MIX_1604332	aak:AA2016_2712	52.7	167	78	1	1	167	479	644	9.1e-41	172.9
NOVO_MIX_2460438	aak:AA2016_2712	55.2	310	133	4	19	324	337	644	5e-85	320.9
NOVO_MIX_2319844	aak:AA2016_2717	72.1	86	24	0	19	104	17	102	2.6e-29	134
NOVO_MIX_3338429	aak:AA2016_2717	59.3	91	37	0	5	95	12	102	4.3e-23	113.2
NOVO_MIX_3315409	aak:AA2016_2718	55.4	139	61	1	2	139	219	357	5.8e-40	169.9
R1_136920	aak:AA2016_2718	75.4	268	66	0	1	268	92	359	2.5e-124	451.1
NOVO_MIX_2895477	aak:AA2016_2718	74.9	283	71	0	1	283	76	358	6.8e-133	479.6
NOVO_MIX_1580079	aak:AA2016_2718	52.5	238	101	4	2	233	128	359	5e-65	253.8
NOVO_MIX_1902740	aak:AA2016_2718	50.6	255	113	5	4	251	111	359	1.4e-65	255.8
NOVO_MIX_947866	aak:AA2016_2722	81.8	121	22	0	3	123	4	124	4.4e-52	209.9
NOVO_MIX_1888190	aak:AA2016_2722	66	259	88	0	1	259	104	362	3.5e-99	367.5
NOVO_MIX_1692107	aak:AA2016_2726	85.1	388	53	1	8	395	8	390	1.3e-190	671.8
NOVO_MIX_1388327	aak:AA2016_2740	76	217	51	1	1	216	481	697	1.9e-87	328.2
NOVO_MIX_526917	aak:AA2016_2740	80.1	271	52	1	2	270	286	556	1.7e-120	438.3
NOVO_MIX_1754410	aak:AA2016_2743	57.2	264	112	1	1	263	9	272	7.3e-81	306.6
NOVO_MIX_3371942	aak:AA2016_2745	91.6	178	14	1	1	178	168	344	2e-82	311.2
NOVO_MIX_3164530	aak:AA2016_2746	83.1	319	54	0	2	320	18	336	1.7e-148	531.6
R2_353884	aak:AA2016_2747	88	283	34	0	1	283	237	519	5.5e-143	513.1
R3_362684	aak:AA2016_2748	83.3	162	27	0	11	172	1	162	3.5e-76	290.4
NOVO_MIX_1524632	aak:AA2016_2753	80.3	218	43	0	11	228	9	226	1.9e-101	374.8
NOVO_MIX_3289905	aak:AA2016_2755	87.5	168	21	0	1	168	248	415	9.1e-85	318.9
NOVO_MIX_1995412	aak:AA2016_2756	89.8	137	14	0	1	137	1	137	1e-70	271.9
NOVO_MIX_806298	aak:AA2016_2761	87.7	277	33	1	1	276	1	277	9.5e-140	502.3
NOVO_MIX_1113024	aak:AA2016_2767	70.2	238	71	0	2	239	72	309	4.3e-96	357.1
NOVO_MIX_1036418	aak:AA2016_2768	77.9	258	57	0	1	258	4	261	1.1e-108	399.1
NOVO_MIX_1356949	aak:AA2016_2771	51.1	331	129	8	165	493	127	426	3.1e-72	278.9
NOVO_MIX_3055274	aak:AA2016_2785	90.2	255	25	0	1	255	151	405	8.6e-135	485.7
NOVO_MIX_2261603	aak:AA2016_2785	72.1	111	27	2	2	112	301	407	1.2e-40	171.8
NOVO_MIX_3490065	aak:AA2016_2789	69	277	83	2	3	277	63	338	2.2e-104	384.8
NOVO_MIX_3668843	aak:AA2016_2790	63.5	115	42	0	2	116	13	127	2.5e-33	147.5
NOVO_MIX_3915672	aak:AA2016_2793	61.6	203	78	0	1	203	97	299	1.4e-60	238.8
NOVO_MIX_291013	aak:AA2016_2793	67.7	300	97	0	1	300	1	300	2.3e-102	378.3
NOVO_MIX_2148866	aak:AA2016_2796	56.8	222	82	3	1	213	19	235	6e-57	226.9
NOVO_MIX_2888643	aak:AA2016_2799	75.7	148	36	0	1	148	1	148	2.7e-59	234.2
NOVO_MIX_3452513	aak:AA2016_2800	67.4	172	56	0	3	174	167	338	7.8e-55	219.5
NOVO_MIX_843378	aak:AA2016_2801	62.9	124	46	0	1	124	1	124	7.5e-36	156
NOVO_MIX_3452512	aak:AA2016_2801	59.7	124	49	1	4	126	1	124	6.7e-32	142.9
NOVO_MIX_2106239	aak:AA2016_2802	84.4	307	45	1	1	304	265	571	8.6e-142	509.2
NOVO_MIX_843377	aak:AA2016_2802	63	154	48	2	1	152	4	150	5.4e-44	183.3
R3_77406	aak:AA2016_2802	84.2	361	55	1	21	379	17	377	7.9e-169	599.4
NOVO_MIX_2621486	aak:AA2016_2803	84.1	195	31	0	1	195	290	484	2.3e-87	327.8
NOVO_MIX_2621485	aak:AA2016_2804	75	112	28	0	1	112	1	112	4.5e-40	169.9
NOVO_MIX_3205814	aak:AA2016_2805	91.2	148	13	0	1	148	213	360	4e-68	263.5
NOVO_MIX_3344421	aak:AA2016_2805	88.1	168	20	0	1	168	25	192	4e-80	303.5
NOVO_MIX_2946735	aak:AA2016_2805	91.8	257	21	0	2	258	104	360	3.9e-127	460.3
NOVO_MIX_3120766	aak:AA2016_2806	84.7	202	31	0	1	202	258	459	1.8e-90	338.2
NOVO_MIX_1960009	aak:AA2016_2807	79.4	102	20	1	2	103	284	384	6.9e-35	152.5
S1_368480	aak:AA2016_2807	61.5	122	47	0	1	122	253	374	2.2e-35	154.5
NOVO_MIX_3630267	aak:AA2016_2807	81.9	309	56	0	1	309	1	309	7.9e-143	512.7
NOVO_MIX_506479	aak:AA2016_2812	61.8	280	107	0	14	293	27	306	1.3e-97	362.5
NOVO_MIX_2734353	aak:AA2016_2817	86.8	114	15	0	1	114	1	114	1e-47	195.3
NOVO_MIX_167684	aak:AA2016_2818	79.3	328	68	0	3	330	387	714	2.4e-145	521.2
NOVO_MIX_2899838	aak:AA2016_2837	80.1	292	58	0	1	292	1	292	3.3e-130	470.7
NOVO_MIX_806722	aak:AA2016_2837	51.9	133	61	1	20	149	4	136	1.1e-28	132.5
NOVO_MIX_477003	aak:AA2016_2843	52.6	173	80	2	1	171	708	880	1.4e-40	172.2
NOVO_MIX_3267950	aak:AA2016_2847	69.2	211	65	0	1	211	1	211	1.5e-79	302
R3_490267	aak:AA2016_2848	65	103	36	0	1	103	1	103	8.7e-30	135.6
R2_107011	aak:AA2016_2848	65.7	178	61	0	2	179	212	389	9.6e-54	216.1
NOVO_MIX_2565782	aak:AA2016_2850	60.6	180	71	0	1	180	1	180	4.3e-56	223.8
NOVO_MIX_3539362	aak:AA2016_2855	74.6	169	43	0	1	169	1	169	4.5e-71	273.5
NOVO_MIX_3539363	aak:AA2016_2856	81.7	333	55	1	37	369	41	367	3.5e-137	494.2
NOVO_MIX_2675182	aak:AA2016_2859	74.4	250	59	2	1	247	2	249	4.4e-96	357.1
NOVO_MIX_1216004	aak:AA2016_2876	53.7	162	73	2	2	162	10	170	9.5e-39	166
NOVO_MIX_3772328	aak:AA2016_2878	90.4	177	17	0	1	177	53	229	1.2e-87	328.6
NOVO_MIX_2068276	aak:AA2016_2889	75.5	151	37	0	1	151	61	211	7.7e-57	226.1
NOVO_MIX_253473	aak:AA2016_2893	79.1	369	77	0	5	373	1	369	8.9e-173	612.5
NOVO_MIX_253475	aak:AA2016_2896	85.7	230	33	0	1	230	174	403	2.5e-101	374.4
NOVO_MIX_2546506	aak:AA2016_2896	79.1	215	45	0	1	215	1	215	2.6e-92	344.4
NOVO_MIX_2546507	aak:AA2016_2897	84.8	230	35	0	4	233	10	239	2.4e-104	384.4
R2_324142	aak:AA2016_2901	50.6	174	85	1	14	187	161	333	6e-45	186.8
NOVO_MIX_152024	aak:AA2016_2907	85.4	295	42	1	1	294	1	295	1.3e-126	458.8
R2_253313	aak:AA2016_2909	78.4	111	24	0	1	111	1	111	1.8e-41	174.5
NOVO_MIX_585242	aak:AA2016_2918	74.7	158	40	0	1	158	98	255	7.3e-60	236.1
NOVO_MIX_822239	aak:AA2016_2919	75.7	177	43	0	1	177	75	251	4.2e-72	276.9
NOVO_MIX_2156906	aak:AA2016_2924	80	200	40	0	1	200	146	345	3.5e-83	313.9
NOVO_MIX_455311	aak:AA2016_2939	81.5	130	24	0	1	130	1	130	3e-51	207.2
NOVO_MIX_3763049	aak:AA2016_2939	84.5	440	59	2	17	456	208	638	1.7e-205	721.5
R2_397681	aak:AA2016_2940	88.5	209	24	0	1	209	146	354	6.6e-101	372.9
NOVO_MIX_722513	aak:AA2016_2941	82.9	246	42	0	2	247	4	249	2.3e-105	387.9
NOVO_MIX_3583579	aak:AA2016_2943	83.7	153	25	0	1	153	404	556	6.4e-69	266.2
NOVO_MIX_2385682	aak:AA2016_2943	81.4	553	103	0	2	554	4	556	2.7e-271	940.3
NOVO_MIX_3208471	aak:AA2016_2947	75.1	253	63	0	1	253	176	428	2.2e-103	381.3
R2_141821	aak:AA2016_2948	78.3	120	25	1	6	124	7	126	1.1e-45	188.7
NOVO_MIX_1040592	aak:AA2016_2956	89.3	121	13	0	1	121	352	472	1.5e-49	201.4
R2_170263	aak:AA2016_2956	85.6	167	24	0	6	172	241	407	5.5e-69	266.5
NOVO_MIX_287876	aak:AA2016_2960	64.7	173	59	1	27	197	3	175	3.7e-53	214.2
NOVO_MIX_2564257	aak:AA2016_2966	66	262	88	1	1	261	59	320	1.5e-86	325.5
NOVO_MIX_3227613	aak:AA2016_2982	83.8	315	51	0	1	315	684	998	1e-158	565.5
NOVO_MIX_682831	aak:AA2016_2984	85.6	209	30	0	1	209	211	419	1.7e-104	384.8
R3_382676	aak:AA2016_2985	54.8	208	94	0	3	210	49	256	2.5e-55	221.5
NOVO_MIX_882603	aak:AA2016_2986	67	88	28	1	1	87	1	88	3.6e-24	116.7
R2_84525	aak:AA2016_2987	74.5	204	52	0	1	204	227	430	5.7e-73	280
NOVO_MIX_1152847	aak:AA2016_2993	72.6	84	23	0	21	104	22	105	4.7e-31	139.8
R3_68307	aak:AA2016_3000	75.2	145	36	0	46	190	40	184	2.9e-55	221.1
R2_334934	aak:AA2016_3002	84.4	109	17	0	1	109	1	109	4.4e-48	196.4
R3_413123	aak:AA2016_3010	88.7	344	36	1	3	343	308	651	6.9e-172	609.4
R2_64065	aak:AA2016_3015	66.7	138	46	0	2	139	118	255	1.5e-53	214.9
NOVO_MIX_2292993	aak:AA2016_3016	69.7	208	63	0	13	220	11	218	2.9e-78	297.7
NOVO_MIX_745519	aak:AA2016_3016	62.4	205	77	0	9	213	9	213	5.3e-69	266.9
NOVO_MIX_745521	aak:AA2016_3018	77.6	134	30	0	1	134	77	210	4.1e-56	223.4
NOVO_MIX_1377404	aak:AA2016_3020	91.4	232	20	0	1	232	1	232	9.5e-117	425.6
NOVO_MIX_66902	aak:AA2016_3026	66.8	283	94	0	1	283	1	283	3.2e-106	391
NOVO_MIX_1820158	aak:AA2016_3029	82.4	165	28	1	1	164	516	680	8.9e-69	265.8
NOVO_MIX_1084678	aak:AA2016_3030	68.1	144	45	1	1	143	1	144	9.2e-52	209.1
R3_583375	aak:AA2016_3035	80	245	49	0	2	246	33	277	1.5e-107	395.2
R3_450770	aak:AA2016_3038	58.7	189	78	0	1	189	153	341	5.4e-57	226.9
NOVO_MIX_361547	aak:AA2016_3040	85.2	196	29	0	1	196	662	857	1.5e-94	351.7
NOVO_MIX_1028883	aak:AA2016_3041	87.4	390	49	0	1	390	1	390	3.3e-178	630.6
NOVO_MIX_297476	aak:AA2016_3041	71.3	216	62	0	2	217	310	525	2.1e-89	334.7
NOVO_MIX_2348742	aak:AA2016_3044	83.3	222	37	0	1	222	1	222	6.5e-107	392.9
NOVO_MIX_5696	aak:AA2016_3045	81.6	136	25	0	1	136	1	136	1.3e-60	238.4
NOVO_MIX_2552042	aak:AA2016_3058	72.8	312	85	0	1	312	182	493	8.8e-134	482.6
S1_104093	aak:AA2016_3062	67.1	170	56	0	1	170	73	242	6.1e-68	263.1
NOVO_MIX_711377	aak:AA2016_3064	77.5	160	36	0	1	160	789	948	7.2e-71	272.7
NOVO_MIX_2916829	aak:AA2016_3064	86.5	304	41	0	2	305	310	613	1e-158	565.5
NOVO_MIX_3353329	aak:AA2016_3064	83.2	268	45	0	1	268	643	910	3.1e-135	487.3
NOVO_MIX_553466	aak:AA2016_3064	86.8	357	47	0	1	357	1	357	6.7e-186	656
NOVO_MIX_2244863	aak:AA2016_3066	58.7	310	119	3	1	307	1	304	5.2e-86	323.9
NOVO_MIX_2304689	aak:AA2016_3069	88.8	267	30	0	1	267	157	423	8.1e-128	462.6
NOVO_MIX_1891050	aak:AA2016_3070	56.5	253	109	1	1	252	141	393	7.8e-64	250
NOVO_MIX_3442461	aak:AA2016_3073	61.9	257	98	0	1	257	1	257	1.1e-84	319.3
NOVO_MIX_2900772	aak:AA2016_3073	64.3	308	109	1	1	307	1	308	1.5e-106	392.1
NOVO_MIX_2780599	aak:AA2016_3074	85.4	288	42	0	2	289	104	391	4.3e-143	513.5
NOVO_MIX_3433246	aak:AA2016_3075	55.1	78	35	0	93	170	69	146	1.8e-19	102.1
NOVO_MIX_1298179	aak:AA2016_3078	68.1	116	37	0	2	117	1086	1201	4e-31	140.2
R2_177647	aak:AA2016_3084	80.2	202	38	1	2	201	7	208	1.2e-83	315.5
NOVO_MIX_1267007	aak:AA2016_3084	72.5	207	53	1	1	207	503	705	1e-85	322.4
NOVO_MIX_1571795	aak:AA2016_3087	78.4	125	27	0	1	125	174	298	4.8e-46	189.9
NOVO_MIX_378300	aak:AA2016_3088	84.9	212	32	0	1	212	158	369	3.1e-90	337.4
R3_618540	aak:AA2016_3088	73.5	219	57	1	5	222	19	237	1.2e-76	292.4
NOVO_MIX_1918235	aak:AA2016_3101	86.9	251	33	0	1	251	3	253	3.8e-127	460.3
NOVO_MIX_2348669	aak:AA2016_3117	58.2	177	74	0	1	177	25	201	1.1e-56	225.7
NOVO_MIX_548689	aak:AA2016_3120	92.6	149	11	0	1	149	15	163	1.2e-72	278.5
R3_492564	aak:AA2016_3120	90.8	163	15	0	1	163	1	163	1.1e-77	295.4
NOVO_MIX_3691336	aak:AA2016_3123	72.2	263	73	0	13	275	14	276	5.8e-105	386.7
NOVO_MIX_277980	aak:AA2016_3123	70.7	276	79	1	1	274	1	276	2.6e-105	387.9
S1_221628	aak:AA2016_3133	78.1	169	37	0	1	169	36	204	4.7e-73	280
NOVO_MIX_2438777	aak:AA2016_3134	61.1	296	112	2	1	295	1	294	1.3e-91	342.4
NOVO_MIX_1161507	aak:AA2016_3140	69.8	192	58	0	1	192	291	482	8.1e-77	292.7
R3_8371	aak:AA2016_3145	61	105	41	0	1	105	72	176	1.2e-27	129
NOVO_MIX_1259508	aak:AA2016_3152	85.7	245	35	0	1	245	1	245	7e-118	429.5
NOVO_MIX_414965	aak:AA2016_3157	74.4	164	42	0	1	164	1	164	1.8e-69	268.1
NOVO_MIX_2945791	aak:AA2016_3159	71.1	180	51	1	2	181	224	402	7.3e-67	259.6
R3_485117	aak:AA2016_3163	70.5	95	27	1	1	94	120	214	2.3e-32	144.1
NOVO_MIX_2669340	aak:AA2016_3167	56.8	81	35	0	1	81	1	81	4.4e-16	89.7
NOVO_MIX_712600	aak:AA2016_3168	63.5	115	42	0	1	115	40	154	4.2e-36	156.8
NOVO_MIX_639944	aak:AA2016_3169	72.7	161	44	0	1	161	60	220	3.6e-62	243.8
NOVO_MIX_3352031	aak:AA2016_3169	75	180	45	0	1	180	131	310	1.3e-76	292
NOVO_MIX_1910152	aak:AA2016_3169	68.8	170	53	0	1	170	137	306	7.5e-66	256.1
R3_357959	aak:AA2016_3169	65.5	168	58	0	1	168	141	308	3.5e-60	237.3
NOVO_MIX_422128	aak:AA2016_3169	63.5	189	69	0	1	189	122	310	1.9e-70	271.6
NOVO_MIX_870459	aak:AA2016_3169	65.7	207	71	0	1	207	73	279	6.4e-80	303.1
NOVO_MIX_829216	aak:AA2016_3184	68.2	107	34	0	1	107	128	234	1.1e-35	155.2
NOVO_MIX_2597583	aak:AA2016_3184	62.9	240	78	2	7	241	1	234	1.2e-77	295.8
NOVO_MIX_2597584	aak:AA2016_3185	84.5	271	42	0	1	271	1	271	3e-122	444.1
NOVO_MIX_1408574	aak:AA2016_3188	82.3	79	14	0	1	79	146	224	6.6e-33	145.6
NOVO_MIX_611693	aak:AA2016_3190	71.5	130	33	1	1	126	1	130	8.3e-46	189.1
NOVO_MIX_1582929	aak:AA2016_3190	66.9	121	40	0	6	126	9	129	1.2e-41	175.3
NOVO_MIX_605312	aak:AA2016_3229	69.6	289	88	0	1	289	212	500	1.9e-106	391.7
NOVO_MIX_2383272	aak:AA2016_3242	68.9	61	19	0	1	61	1	61	1.5e-16	90.9
NOVO_MIX_91079	aak:AA2016_3242	81.5	189	35	0	1	189	43	231	1.3e-82	312
R2_150029	aak:AA2016_3261	60.7	117	45	1	4	119	38	154	4.6e-33	146.7
NOVO_MIX_3777309	aak:AA2016_3270	91.7	458	38	0	1	458	45	502	8.5e-226	788.9
NOVO_MIX_820606	aak:AA2016_3271	78.8	151	32	0	1	151	1	151	2.4e-60	237.7
NOVO_MIX_3089701	aak:AA2016_3277	77.3	480	109	0	1	480	6	485	1.5e-212	745
NOVO_MIX_2438781	aak:AA2016_3283	73.8	256	64	1	1	253	3	258	1.4e-105	388.7
NOVO_MIX_2095021	aak:AA2016_3289	70.7	174	51	0	1	174	1	174	2.5e-48	198
NOVO_MIX_254291	aak:AA2016_3292	66.3	202	65	1	1	199	1	202	1e-71	275.8
R2_163607	aak:AA2016_3297	88.4	173	20	0	1	173	328	500	2.4e-80	304.3
NOVO_MIX_1831693	aak:AA2016_3297	90	230	23	0	1	230	197	426	6.1e-116	422.9
NOVO_MIX_9203	aak:AA2016_3305	79.8	203	41	0	1	203	1	203	3e-90	337.4
NOVO_MIX_2868744	aak:AA2016_3310	63.5	482	169	5	8	485	8	486	1.8e-157	562
NOVO_MIX_672434	aak:AA2016_3314	61.6	190	72	1	1	190	275	463	1.6e-61	241.9
NOVO_MIX_1556600	aak:AA2016_3327	92.6	217	16	0	1	217	505	721	8.9e-117	425.6
R3_46162	aak:AA2016_3327	77.6	357	80	0	2	358	571	927	2.9e-157	560.8
NOVO_MIX_1556597	aak:AA2016_3330	73.1	130	26	2	33	153	1	130	2.3e-42	177.9
R2_94910	aak:AA2016_3330	86.4	206	27	1	1	205	65	270	1.7e-93	348.2
R2_186691	aak:AA2016_3331	77.2	167	38	0	1	167	92	258	2.3e-72	277.7
NOVO_MIX_554666	aak:AA2016_3332	81.5	195	35	1	1	195	301	494	6.4e-82	309.7
NOVO_MIX_2057898	aak:AA2016_3332	78.5	195	41	1	3	197	301	494	1.8e-79	301.6
R2_357708	aak:AA2016_3332	68.8	176	55	0	1	176	120	295	2.3e-62	244.6
NOVO_MIX_3241043	aak:AA2016_3332	73.5	287	75	1	4	290	209	494	5.2e-112	410.2
R2_238250	aak:AA2016_3342	80.6	252	48	1	1	252	72	322	1.7e-106	391.7
NOVO_MIX_3630401	aak:AA2016_3346	84.9	139	21	0	1	139	294	432	2.2e-63	247.7
NOVO_MIX_3063351	aak:AA2016_3350	84.8	257	38	1	3	259	35	290	4.9e-122	443.4
NOVO_MIX_1338329	aak:AA2016_3352	77.6	116	20	2	1	116	742	851	4.1e-36	156.8
R3_353939	aak:AA2016_3352	69.5	174	53	0	1	174	441	614	6.8e-59	233
NOVO_MIX_195136	aak:AA2016_3352	78.7	653	139	0	1	653	89	741	2.5e-279	967.2
NOVO_MIX_3020668	aak:AA2016_3354	65.4	257	80	3	1	255	16	265	3.3e-86	324.3
NOVO_MIX_3691197	aak:AA2016_3358	87.8	311	38	0	1	311	100	410	7.6e-162	575.9
NOVO_MIX_2707825	aak:AA2016_3363	61.1	193	65	2	10	192	10	202	2.9e-58	231.1
NOVO_MIX_3260515	aak:AA2016_3367	77.1	249	51	2	6	251	5	250	1.6e-101	375.2
NOVO_MIX_1149580	aak:AA2016_3368	88.2	153	18	0	1	153	123	275	2.3e-74	284.3
NOVO_MIX_1392671	aak:AA2016_3383	52.4	105	50	0	1	105	173	277	1.2e-26	125.2
NOVO_MIX_1158817	aak:AA2016_3385	50.3	199	91	4	9	200	6	203	2.3e-42	178.3
NOVO_MIX_2843228	aak:AA2016_3402	54.1	242	108	2	25	266	41	279	3.9e-74	284.3
NOVO_MIX_2414780	aak:AA2016_3403	90.6	181	16	1	1	180	141	321	5e-97	359.8
NOVO_MIX_2099785	aak:AA2016_3404	66.1	280	89	2	1	280	1	274	1.2e-94	352.4
NOVO_MIX_177043	aak:AA2016_3407	71.5	288	81	1	1	287	1	288	3.2e-109	401
NOVO_MIX_3511751	aak:AA2016_3409	71	373	108	0	1	373	1	373	1.1e-141	509.2
NOVO_MIX_3511753	aak:AA2016_3410	88.3	94	10	1	1	94	594	686	1e-37	161.8
NOVO_MIX_3437230	aak:AA2016_3413	82.4	153	26	1	1	152	784	936	1.1e-73	282
NOVO_MIX_173062	aak:AA2016_3417	64.5	197	66	1	2	194	67	263	4.3e-70	270.4
NOVO_MIX_938584	aak:AA2016_3418	65.8	155	52	1	2	155	127	281	6.3e-51	206.5
NOVO_MIX_1005070	aak:AA2016_3418	67	270	82	3	11	275	19	286	9.9e-97	359.4
NOVO_MIX_1411398	aak:AA2016_3423	86.6	201	27	0	1	201	175	375	2.7e-99	367.5
NOVO_MIX_2391693	aak:AA2016_3430	81.4	113	21	0	1	113	1	113	1.7e-50	204.5
R3_30449	aak:AA2016_3430	83.3	162	27	0	1	162	281	442	1.4e-69	268.5
NOVO_MIX_1068632	aak:AA2016_3435	65.4	182	62	1	1	181	17	198	1.5e-56	225.3
NOVO_MIX_1068629	aak:AA2016_3438	58.1	148	62	0	1	148	19	166	3.3e-38	164.1
NOVO_MIX_3363138	aak:AA2016_3446	69.1	362	111	1	2	362	35	396	6.1e-126	456.8
NOVO_MIX_2526538	aak:AA2016_3450	71.5	249	71	0	1	249	33	281	1.7e-103	381.7
NOVO_MIX_2408863	aak:AA2016_3450	74.8	282	71	0	22	303	1	282	8.6e-126	456.1
R3_398445	aak:AA2016_3463	90.1	161	16	0	8	168	248	408	3.5e-76	290.4
NOVO_MIX_512467	aak:AA2016_3464	78.7	183	39	0	1	183	239	421	1.9e-72	278.1
NOVO_MIX_641214	aak:AA2016_3466	62.6	139	52	0	1	139	18	156	3.4e-48	197.2
NOVO_MIX_1433527	aak:AA2016_3466	60	155	61	1	4	158	3	156	4.9e-48	196.8
NOVO_MIX_426816	aak:AA2016_3467	86.2	340	46	1	1	339	1	340	3.6e-165	587
NOVO_MIX_2554296	aak:AA2016_3470	68.1	216	68	1	1	216	1	215	1.6e-57	228.8
R3_476391	aak:AA2016_3471	90.7	216	20	0	2	217	35	250	2.2e-107	394.4
NOVO_MIX_3354098	aak:AA2016_3477	57.6	66	25	1	85	147	42	107	3.4e-11	74.3
NOVO_MIX_3867861	aak:AA2016_3479	88.5	541	62	0	1	541	1	541	4.3e-285	986.1
R2_4922	aak:AA2016_3494	96.1	233	9	0	1	233	75	307	1.5e-126	458.4
S1_387663	aak:AA2016_3497	66.4	146	49	0	1	146	315	460	2.9e-48	197.6
NOVO_MIX_2087580	aak:AA2016_3498	85.7	91	13	0	1	91	1	91	1.6e-38	164.5
R3_536010	aak:AA2016_3500	97.4	156	4	0	13	168	1	156	8e-81	305.8
NOVO_MIX_63786	aak:AA2016_3511	92.6	135	10	0	1	135	3	137	6.9e-67	259.2
R3_312339	aak:AA2016_3521	89	191	19	1	1	191	1	189	1e-87	328.9
R1_367243	aak:AA2016_3527	83.5	115	19	0	10	124	7	121	1.2e-49	201.8
R3_602775	aak:AA2016_3530	57.2	145	52	4	33	177	15	149	5e-33	147.1
R3_529081	aak:AA2016_3535	63.2	117	43	0	1	117	88	204	6e-38	162.9
R3_315959	aak:AA2016_3542	76.7	150	35	0	1	150	15	164	1e-58	232.3
NOVO_MIX_35386	aak:AA2016_3542	77.5	209	47	0	5	213	18	226	1.2e-87	328.9
NOVO_MIX_35385	aak:AA2016_3543	58.1	222	93	0	1	222	156	377	4.2e-69	267.3
R3_39984	aak:AA2016_3551	60.4	159	63	0	7	165	14	172	8.4e-51	206.1
NOVO_MIX_3435189	aak:AA2016_3552	69.3	137	42	0	4	140	188	324	5e-47	193.4
R3_196042	aak:AA2016_3555	82.7	191	33	0	1	191	250	440	2.8e-93	347.4
NOVO_MIX_1116046	aak:AA2016_3555	79.6	191	39	0	4	194	250	440	1.2e-91	342
NOVO_MIX_3722796	aak:AA2016_3555	76.7	176	41	0	9	184	38	213	8.7e-73	279.3
R3_471096	aak:AA2016_3556	53.5	198	83	2	1	196	33	223	3.1e-60	237.7
NOVO_MIX_2003056	aak:AA2016_3558	61.2	80	31	0	3	82	58	137	2.1e-22	110.9
NOVO_MIX_830851	aak:AA2016_3573	64.3	367	127	2	2	368	125	487	1.1e-133	482.6
NOVO_MIX_2015906	aak:AA2016_3582	59.3	150	60	1	1	149	99	248	2.2e-38	164.9
NOVO_MIX_2801740	aak:AA2016_3583	84.1	69	11	0	1	69	191	259	1.6e-24	118.2
NOVO_MIX_2427153	aak:AA2016_3587	82	228	41	0	2	229	93	320	7.6e-98	362.8
NOVO_MIX_31184	aak:AA2016_3588	84.7	235	36	0	1	235	64	298	1.8e-102	378.3
S1_448553	aak:AA2016_3589	79.9	154	31	0	5	158	2	155	1e-61	242.3
NOVO_MIX_1245591	aak:AA2016_3590	71.9	342	96	0	1	342	1	342	3.9e-143	513.8
NOVO_MIX_16000	aak:AA2016_3592	71.2	459	129	3	1	458	1	457	7.7e-195	686
NOVO_MIX_2690201	aak:AA2016_3618	61.1	90	34	1	2	90	275	364	1.2e-22	111.7
NOVO_MIX_1110520	aak:AA2016_3620	66.6	320	105	1	2	319	816	1135	3.8e-116	424.1
NOVO_MIX_1758164	aak:AA2016_3620	60.8	344	113	2	1	344	499	820	2e-110	405.2
NOVO_MIX_1888826	aak:AA2016_3622	62.6	131	40	2	34	162	4	127	2.9e-43	181
NOVO_MIX_923435	aak:AA2016_3625	87.4	207	26	0	1	207	1	207	2.6e-89	334.3
NOVO_MIX_1815626	aak:AA2016_3680	56.9	65	28	0	1	65	250	314	7.7e-12	75.5
NOVO_MIX_173476	aak:AA2016_3680	55.3	170	75	1	10	178	102	271	3e-46	191
NOVO_MIX_1084200	aak:AA2016_3683	61.2	178	68	1	1	177	34	211	1.1e-53	215.7
NOVO_MIX_2690045	aak:AA2016_3685	64.1	131	47	0	3	133	162	292	5.6e-37	159.8
NOVO_MIX_2151779	aak:AA2016_3690	86.4	265	36	0	1	265	40	304	3.7e-125	453.8
NOVO_MIX_2150156	aak:AA2016_3691	88.5	104	12	0	1	104	1	104	5.2e-46	189.5
NOVO_MIX_2150157	aak:AA2016_3692	81.6	381	69	1	2	382	142	521	1.4e-170	605.1
NOVO_MIX_1380838	aak:AA2016_3693	50.7	148	64	2	2	149	3	141	2.7e-32	144.4
R3_120699	aak:AA2016_3693	70.5	325	95	1	2	325	1	325	3e-132	477.6
NOVO_MIX_727068	aak:AA2016_3702	87.4	215	27	0	2	216	501	715	1.6e-102	378.3
NOVO_MIX_3252736	aak:AA2016_3706	85	607	91	0	1	607	1	607	1.3e-301	1041.2
NOVO_MIX_2553768	aak:AA2016_3713	73.1	216	57	1	38	252	1	216	2.5e-78	298.1
NOVO_MIX_3082104	aak:AA2016_3724	68.2	289	92	0	2	290	35	323	3.6e-113	414.1
S1_428195	aak:AA2016_3725	63.8	412	149	0	4	415	3	414	5.1e-137	493.8
S1_213866	aak:AA2016_3725	58.3	417	165	3	5	417	3	414	1e-116	426.4
R2_369739	aak:AA2016_3729	96.4	166	6	0	1	166	4	169	3.9e-88	330.1
NOVO_MIX_527114	aak:AA2016_3729	89.4	170	18	0	1	170	1	170	1e-83	315.5
R3_319857	aak:AA2016_3733	87.1	155	20	0	1	155	1	155	4.6e-75	286.6
NOVO_MIX_2562382	aak:AA2016_3733	72.7	165	40	1	2	161	761	925	1.5e-55	221.9
R3_77180	aak:AA2016_3733	79.9	254	51	0	2	255	412	665	5.4e-113	413.3
NOVO_MIX_221225	aak:AA2016_3733	87.2	407	52	0	1	407	1	407	6.2e-204	716.1
S1_232215	aak:AA2016_3741	51.1	276	134	1	20	294	18	293	8.5e-70	270
R3_374981	aak:AA2016_3748	84.6	169	26	0	1	169	805	973	1.2e-76	292
NOVO_MIX_2101273	aak:AA2016_3757	73.5	162	35	1	1	162	1	154	4.6e-57	226.9
NOVO_MIX_3425248	aak:AA2016_3768	73.5	117	31	0	1	117	8	124	5.7e-41	172.9
NOVO_MIX_2361311	aak:AA2016_3773	79.7	236	48	0	1	236	223	458	3.7e-100	370.5
NOVO_MIX_3739493	aak:AA2016_3774	89	453	50	0	1	453	1	453	9.6e-230	802
NOVO_MIX_3804234	aak:AA2016_3776	92.2	90	7	0	1	90	1	90	6.9e-39	165.6
NOVO_MIX_1418344	aak:AA2016_3776	92.6	269	20	0	1	269	1	269	3.7e-136	490.3
NOVO_MIX_1256773	aak:AA2016_3776	86	243	34	0	1	243	242	484	1.6e-114	418.3
NOVO_MIX_1230117	aak:AA2016_3781	79.7	153	29	1	1	151	1	153	9.5e-65	252.3
NOVO_MIX_291052	aak:AA2016_3787	82.9	152	26	0	1	152	307	458	1.1e-65	255.4
NOVO_MIX_3497652	aak:AA2016_3788	89.1	229	25	0	1	229	234	462	2.6e-114	417.5
NOVO_MIX_3847924	aak:AA2016_3791	94.5	183	10	0	1	183	241	423	1.3e-92	345.1
NOVO_MIX_669877	aak:AA2016_3791	87.8	189	23	0	1	189	1	189	1.8e-89	334.7
NOVO_MIX_1227236	aak:AA2016_3794	82.4	159	28	0	1	159	1	159	3e-69	267.3
NOVO_MIX_2611118	aak:AA2016_3795	53.9	280	120	4	4	282	8	279	8.2e-70	270
R3_104634	aak:AA2016_3797	96.7	180	6	0	1	180	4	183	4.2e-96	356.7
NOVO_MIX_3245490	aak:AA2016_3798	70.9	175	50	1	17	191	191	364	1.5e-67	261.9
NOVO_MIX_3928217	aak:AA2016_3798	73.7	209	53	2	82	288	156	364	7.5e-87	326.6
NOVO_MIX_2220964	aak:AA2016_3799	81.7	109	20	0	1	109	1	109	1.5e-36	158.7
NOVO_MIX_2220963	aak:AA2016_3800	81.5	254	47	0	1	254	1	254	3.5e-112	410.6
NOVO_MIX_3141629	aak:AA2016_3804	84.9	159	24	0	1	159	1	159	1.1e-66	258.8
NOVO_MIX_2412037	aak:AA2016_3805	54.6	174	73	3	6	174	3	175	2.5e-37	161.4
NOVO_MIX_920816	aak:AA2016_3806	82.8	238	40	1	1	237	1	238	2.9e-105	387.5
R2_65423	aak:AA2016_3807	60.6	208	81	1	15	221	129	336	1.9e-58	231.9
NOVO_MIX_150113	aak:AA2016_3808	80.9	471	89	1	32	501	3	473	2.4e-218	764.2
R2_117094	aak:AA2016_3811	52.7	110	52	0	18	127	17	126	1.6e-25	121.7
R2_366879	aak:AA2016_3815	75	156	39	0	1	156	142	297	5e-61	240
NOVO_MIX_231605	aak:AA2016_3815	69.4	792	235	4	1	788	1	789	0	1102.8
NOVO_MIX_231606	aak:AA2016_3816	78.4	379	82	0	1	379	1	379	5.3e-173	613.2
NOVO_MIX_206463	aak:AA2016_3818	73.6	239	63	0	1	239	1	239	2.7e-98	364.4
R3_182983	aak:AA2016_3818	60.6	226	89	0	1	226	12	237	3.1e-75	287.7
R2_346678	aak:AA2016_3820	86.7	98	13	0	1	98	142	239	3.4e-40	170.2
NOVO_MIX_206465	aak:AA2016_3820	89.2	240	26	0	1	240	1	240	1.7e-113	414.8
NOVO_MIX_458294	aak:AA2016_3822	94.2	260	14	1	1	259	1	260	1.1e-134	485.3
NOVO_MIX_283094	aak:AA2016_3824	72.3	274	73	2	17	288	1	273	1.5e-103	382.1
NOVO_MIX_1557122	aak:AA2016_3826	75	172	43	0	1	172	73	244	1.3e-70	271.9
NOVO_MIX_1412283	aak:AA2016_3834	68.9	241	72	2	1	239	7	246	6.6e-84	316.6
NOVO_MIX_1266623	aak:AA2016_3839	63.8	478	146	6	20	474	22	495	9e-146	523.1
NOVO_MIX_3513539	aak:AA2016_3852	60.6	213	84	0	5	217	1	213	3.3e-71	274.2
NOVO_MIX_3411639	aak:AA2016_3853	89.9	318	32	0	2	319	1	318	3.9e-153	547
NOVO_MIX_67448	aak:AA2016_3869	78.2	206	45	0	1	206	47	252	1.8e-82	311.6
NOVO_MIX_1284113	aak:AA2016_3877	81.1	264	50	0	10	273	9	272	5.1e-117	426.8
R2_397187	aak:AA2016_3878	85.9	99	14	0	1	99	297	395	2.1e-36	157.5
NOVO_MIX_3640256	aak:AA2016_3879	74.5	184	47	0	2	185	144	327	7.4e-72	276.2
NOVO_MIX_1496631	aak:AA2016_3879	71.1	325	94	0	2	326	3	327	4e-121	440.7
NOVO_MIX_3317739	aak:AA2016_3889	70.3	118	35	0	1	118	81	198	8e-43	179.1
NOVO_MIX_346579	aak:AA2016_3890	68.2	154	49	0	1	154	259	412	1.3e-50	205.3
NOVO_MIX_2367767	aak:AA2016_3890	69.6	401	122	0	1	401	1	401	1.4e-155	555.4
R3_168843	aak:AA2016_3892	95.1	266	13	0	1	266	281	546	5.9e-147	526.2
NOVO_MIX_3464437	aak:AA2016_3907	64.4	135	47	1	9	142	1	135	6.2e-42	176.4
NOVO_MIX_2922431	aak:AA2016_3914	90.1	111	11	0	1	111	1	111	2.1e-53	214.2
NOVO_MIX_1952603	aak:AA2016_3915	77.8	158	35	0	1	158	1	158	5.6e-60	236.5
R3_615060	aak:AA2016_3915	76.2	248	59	0	1	248	61	308	6.9e-97	359.8
NOVO_MIX_3401290	aak:AA2016_3915	75.4	248	61	0	1	248	166	413	2.5e-99	367.9
NOVO_MIX_2769941	aak:AA2016_3915	68.5	200	63	0	1	200	1	200	5.8e-70	270
NOVO_MIX_1771241	aak:AA2016_3917	93.3	178	12	0	1	178	28	205	1.3e-89	335.1
NOVO_MIX_2123237	aak:AA2016_3922	79.5	263	52	1	1	263	1	261	2.9e-117	427.6
NOVO_MIX_114150	aak:AA2016_3923	78.6	168	36	0	1	168	97	264	2.4e-69	267.7
NOVO_MIX_3512696	aak:AA2016_3929	73.9	249	65	0	1	249	254	502	2.5e-99	367.9
R2_355161	aak:AA2016_3931	56.8	190	71	2	1	190	133	311	3.9e-39	167.5
NOVO_MIX_330164	aak:AA2016_3931	63.4	320	106	2	7	326	3	311	9.4e-94	349.7
NOVO_MIX_2554295	aak:AA2016_3932	76.7	305	71	0	7	311	6	310	2.2e-124	451.4
NOVO_MIX_39737	aak:AA2016_3944	75.9	212	50	1	1	211	1	212	8.2e-83	312.8
NOVO_MIX_278298	aak:AA2016_3949	77	457	100	2	1	457	1	452	5.7e-206	723
NOVO_MIX_2040022	aak:AA2016_3954	64	186	61	1	5	184	246	431	3.1e-62	244.2
NOVO_MIX_1016519	aak:AA2016_3959	61.6	198	75	1	1	198	284	480	1.5e-65	255.4
NOVO_MIX_2246121	aak:AA2016_3959	61.8	283	107	1	4	286	310	591	1.5e-100	372.1
NOVO_MIX_2574302	aak:AA2016_3974	62.8	78	29	0	1	78	310	387	2.3e-22	110.5
NOVO_MIX_3461543	aak:AA2016_3978	68.1	229	72	1	1	229	92	319	1.4e-88	332
NOVO_MIX_2095116	aak:AA2016_3987	79.4	238	47	1	11	248	1	236	4.7e-106	390.2
NOVO_MIX_3528938	aak:AA2016_3997	83.4	181	30	0	1	181	57	237	1.2e-80	305.4
NOVO_MIX_234499	aak:AA2016_4003	74.1	147	38	0	3	149	216	362	5.5e-57	226.5
NOVO_MIX_1124099	aak:AA2016_4006	87.7	155	19	0	1	155	1	155	2.7e-67	260.8
NOVO_MIX_1138464	aak:AA2016_4006	88.5	174	20	0	1	174	631	804	2.4e-80	304.3
R3_210784	aak:AA2016_4007	89.5	190	20	0	1	190	4	193	2.7e-93	347.4
NOVO_MIX_3593639	aak:AA2016_4008	93.3	210	14	0	2	211	1	210	7.4e-108	396
NOVO_MIX_1966385	aak:AA2016_4021	79	315	64	1	1	313	1	315	4.7e-143	513.5
NOVO_MIX_2181923	aak:AA2016_4024	78.9	109	23	0	82	190	8	116	1.6e-45	188.7
NOVO_MIX_1223069	aak:AA2016_4028	64.8	750	250	8	1	748	1	738	4.9e-239	833.6
R3_281530	aak:AA2016_4032	75	124	31	0	1	124	1	124	6e-41	172.9
NOVO_MIX_2696521	aak:AA2016_4032	80.1	251	50	0	2	252	157	407	4.5e-110	403.7
NOVO_MIX_2544806	aak:AA2016_4032	70.1	184	55	0	1	184	4	187	8.6e-68	262.7
NOVO_MIX_3359891	aak:AA2016_4056	78.2	243	49	1	15	253	1	243	5e-98	363.6
NOVO_MIX_3747739	aak:AA2016_4057	93.5	154	10	0	1	154	1	154	1.9e-76	291.2
NOVO_MIX_183022	aak:AA2016_4058	94.8	191	10	0	1	191	58	248	1.8e-105	387.9
NOVO_MIX_2750671	aak:AA2016_4065	76.8	155	36	0	2	156	1	155	1.7e-61	241.5
NOVO_MIX_2750673	aak:AA2016_4067	72.4	286	79	0	6	291	6	291	3.6e-116	424.1
NOVO_MIX_2091313	aak:AA2016_4069	86.2	441	60	1	6	446	1	440	1e-220	771.9
NOVO_MIX_3897643	aak:AA2016_4074	81.4	70	13	0	1	70	1	70	2.2e-24	117.1
NOVO_MIX_1532873	aak:AA2016_4074	79.8	382	77	0	3	384	2	383	6.1e-177	626.3
NOVO_MIX_1082723	aak:AA2016_4079	81.4	221	40	1	7	226	14	234	1.5e-98	365.2
NOVO_MIX_1082722	aak:AA2016_4080	76.9	386	86	2	97	482	65	447	2.5e-159	568.2
NOVO_MIX_2208912	aak:AA2016_4088	55.7	352	143	4	8	353	5	349	1.8e-98	365.5
NOVO_MIX_2983157	aak:AA2016_4098	55.5	200	85	2	1	198	151	348	1.9e-44	185.3
NOVO_MIX_357986	aak:AA2016_4118	60.5	167	64	1	1	165	408	574	5.5e-58	229.9
NOVO_MIX_1040772	aak:AA2016_4126	51.8	170	82	0	1	170	81	250	8.1e-44	183
R3_354796	aak:AA2016_4142	82.8	337	58	0	2	338	24	360	6.8e-156	556.2
R2_217819	aak:AA2016_4143	86.7	286	36	1	1	284	1	286	4e-141	506.9
NOVO_MIX_3819348	aak:AA2016_4143	82.3	282	50	0	2	283	64	345	1.8e-133	481.5
NOVO_MIX_2835825	aak:AA2016_4145	71.9	267	74	1	1	266	1	267	1.5e-102	378.6
NOVO_MIX_889731	aak:AA2016_4148	80.8	276	53	0	1	276	220	495	9.6e-124	449.1
R3_276796	aak:AA2016_4149	63.8	174	63	0	1	174	60	233	2.8e-60	237.7
NOVO_MIX_485562	aak:AA2016_4152	86.2	167	22	1	1	167	1873	2038	5.3e-73	280
NOVO_MIX_696222	aak:AA2016_4152	79.9	154	31	0	1	154	1890	2043	2.3e-59	234.6
NOVO_MIX_361878	aak:AA2016_4152	68	1023	313	3	1	1010	1	1022	0	1379.4
NOVO_MIX_1081951	aak:AA2016_4153	84.3	108	17	0	1	108	81	188	1.4e-44	184.9
NOVO_MIX_3633922	aak:AA2016_4156	90.3	504	49	0	1	504	53	556	2.3e-277	960.3
NOVO_MIX_700652	aak:AA2016_4158	78	182	38	1	1	182	328	507	1.9e-70	271.6
NOVO_MIX_3028695	aak:AA2016_4159	64.4	87	27	2	88	170	1	87	8.2e-25	119.8
NOVO_MIX_937755	aak:AA2016_4174	66.7	147	49	0	1	147	20	166	2.1e-40	171.4
NOVO_MIX_1112164	aak:AA2016_4174	59	166	68	0	1	166	1	166	9.3e-43	179.5
R3_442928	aak:AA2016_4180	96.5	115	4	0	1	115	103	217	2.9e-58	230.3
NOVO_MIX_662862	aak:AA2016_4185	50.9	114	55	1	21	133	15	128	3.3e-21	107.5
R3_184331	aak:AA2016_4186	80.4	163	32	0	1	163	359	521	8.3e-75	285.8
NOVO_MIX_3018208	aak:AA2016_4186	90.7	388	36	0	1	388	134	521	3.6e-209	733.4
NOVO_MIX_3267382	aak:AA2016_4186	81.4	510	93	2	16	524	13	521	5.6e-250	869.4
NOVO_MIX_196658	aak:AA2016_4187	63.4	186	68	0	1	186	79	264	6.1e-66	256.5
NOVO_MIX_741237	aak:AA2016_4193	79	414	87	0	1	414	25	438	3.7e-188	663.7
NOVO_MIX_2064437	aak:AA2016_4201	82.8	180	31	0	1	180	46	225	1.4e-83	315.1
NOVO_MIX_3452362	aak:AA2016_4210	62.5	120	45	0	1	120	1	120	3.7e-40	170.2
NOVO_MIX_3613727	aak:AA2016_4213	63.2	193	71	0	1	193	62	254	7.8e-56	223
R3_126902	aak:AA2016_4223	50	196	92	2	1	190	56	251	3.7e-42	177.6
NOVO_MIX_259602	aak:AA2016_4224	90.9	460	42	0	5	464	6	465	4e-239	833.2
R2_225942	aak:AA2016_4225	51.4	74	36	0	13	86	64	137	3.3e-10	70.5
NOVO_MIX_3836810	aak:AA2016_4225	64.7	139	48	1	1	138	1	139	2.9e-36	157.5
NOVO_MIX_1532872	aak:AA2016_4229	74.7	443	112	0	1	443	60	502	2.9e-186	657.5
NOVO_MIX_3962340	aak:AA2016_4230	74	177	45	1	2	178	1	176	3.1e-67	260.8
NOVO_MIX_803363	aak:AA2016_4236	73.6	216	57	0	1	216	181	396	3.8e-83	313.9
NOVO_MIX_3779566	aak:AA2016_4237	85.2	284	42	0	1	284	30	313	1.1e-143	515.4
NOVO_MIX_1280483	aak:AA2016_4302	64.8	162	54	1	1	162	334	492	8.9e-53	212.6
NOVO_MIX_2792207	aak:AA2016_4306	67	91	29	1	1	91	1	90	1.9e-23	114.4
NOVO_MIX_1845890	aak:AA2016_4326	61	172	67	0	11	182	2	173	6.2e-55	219.9
NOVO_MIX_1671358	aak:AA2016_4328	77	139	32	0	1	139	216	354	2.4e-53	214.5
NOVO_MIX_1420912	aak:AA2016_4345	78.5	260	56	0	1	260	167	426	3.7e-101	374
NOVO_MIX_1822739	aak:AA2016_4345	81	368	70	0	1	368	59	426	4.8e-155	553.5
R3_247031	aak:AA2016_4370	51.4	177	84	2	1	175	301	477	2.2e-41	174.9
NOVO_MIX_1863188	aak:AA2016_4441	74.1	370	88	2	1	369	6	368	1.7e-152	545
NOVO_MIX_3761181	aak:AA2016_4443	96.3	54	2	0	1	54	248	301	1e-21	107.8
NOVO_MIX_2336990	aak:AA2016_4444	81.9	204	37	0	1	204	89	292	4.2e-84	317
NOVO_MIX_3957296	aak:AA2016_4444	65.1	304	106	0	1	304	1	304	9.3e-104	382.9
NOVO_MIX_2448136	aak:AA2016_4447	75.2	214	52	1	1	213	348	561	2.9e-83	314.3
NOVO_MIX_3808538	aak:AA2016_4452	72.1	140	39	0	1	140	95	234	4.8e-47	193.4
NOVO_MIX_3808540	aak:AA2016_4453	74.5	369	94	0	2	370	21	389	1.8e-149	535
NOVO_MIX_2045809	aak:AA2016_4456	64.4	236	82	1	1	236	1	234	2.9e-76	291.2
NOVO_MIX_1959812	aak:AA2016_4479	54.7	95	42	1	1	95	11	104	1.8e-16	91.3
NOVO_MIX_699419	aak:AA2016_4481	78.5	135	29	0	5	139	2	136	9e-54	215.7
NOVO_MIX_1082343	aak:AA2016_4481	79	167	35	0	2	168	46	212	5e-68	263.5
NOVO_MIX_447900	aak:AA2016_4481	90.1	355	35	0	1	355	135	489	3.8e-173	613.6
NOVO_MIX_3809673	aak:AA2016_4481	86	279	36	1	1	279	273	548	6.1e-126	456.4
NOVO_MIX_2554262	aak:AA2016_4485	69.9	103	31	0	1	103	26	128	3.5e-32	143.7
NOVO_MIX_915483	aak:AA2016_4495	69.4	85	26	0	2	86	9	93	1e-34	151.8
NOVO_MIX_344636	aak:AA2016_4500	81.1	212	33	1	1	205	481	692	1.8e-90	338.2
NOVO_MIX_3162778	aak:AA2016_4500	69.2	130	37	2	22	148	16	145	1.4e-36	158.7
R2_307553	aak:AA2016_4500	75.8	186	43	2	12	196	16	200	1.1e-70	272.3
NOVO_MIX_464349	aak:AA2016_4501	71.5	228	65	0	1	228	1	228	1.5e-82	312
NOVO_MIX_2955386	aak:AA2016_4502	56.8	220	93	2	1	219	1	219	3.7e-62	244.2
NOVO_MIX_79426	aak:AA2016_4512	75.9	112	27	0	1	112	1	112	3.5e-40	170.2
NOVO_MIX_79428	aak:AA2016_4514	58.9	146	60	0	1	146	1	146	8.3e-42	176
NOVO_MIX_1289123	aak:AA2016_4515	79.3	174	36	0	1	174	1	174	9.4e-77	292.4
NOVO_MIX_1827213	aak:AA2016_4516	52.4	210	96	1	1	206	1	210	2.1e-46	191.8
NOVO_MIX_2589723	aak:AA2016_4523	85.9	191	27	0	1	191	274	464	7.7e-88	329.3
NOVO_MIX_1827215	aak:AA2016_4523	82.8	203	35	0	2	204	296	498	7.6e-94	349.4
NOVO_MIX_1346554	aak:AA2016_4523	63.3	362	131	1	1	360	1	362	5.8e-121	440.3
NOVO_MIX_3403005	aak:AA2016_4525	83.5	158	26	0	1	158	204	361	1.3e-64	251.9
R3_289910	aak:AA2016_4526	58.5	106	39	2	1	103	688	791	3.6e-31	140.2
NOVO_MIX_3731499	aak:AA2016_4526	65.3	467	154	3	1	459	23	489	1.1e-183	649
R3_289909	aak:AA2016_4527	58.5	94	38	1	7	100	2	94	2.6e-18	97.4
NOVO_MIX_2735103	aak:AA2016_4527	66	306	98	4	10	310	7	311	1e-102	379.4
NOVO_MIX_1647650	aak:AA2016_4528	72.2	284	79	0	4	287	51	334	5.5e-106	390.2
R3_470714	aak:AA2016_4529	84.5	155	24	0	19	173	4	158	2.6e-71	274.2
NOVO_MIX_2441759	aak:AA2016_4536	89.4	180	19	0	1	180	20	199	2e-77	294.7
NOVO_MIX_2313332	aak:AA2016_4537	66.3	600	200	2	18	615	23	622	3.9e-234	817
NOVO_MIX_294920	aak:AA2016_4546	86.4	81	11	0	1	81	1	81	2e-21	107.5
R3_81082	aak:AA2016_4547	89.1	138	15	0	1	138	1	138	3.5e-66	256.9
NOVO_MIX_1368518	aak:AA2016_4547	90.6	244	23	0	1	244	89	332	3.1e-126	457.2
R3_523035	aak:AA2016_4550	72.8	294	78	1	3	296	297	588	2.7e-108	397.9
NOVO_MIX_3869844	aak:AA2016_4557	93.5	92	6	0	3	94	5	96	2e-41	174.1
NOVO_MIX_1776322	aak:AA2016_4559	84.9	212	32	0	1	212	417	628	3.9e-93	347.1
R3_575002	aak:AA2016_4562	77.7	179	40	0	1	179	1	179	7.4e-77	292.7
NOVO_MIX_3816406	aak:AA2016_4562	77.3	203	46	0	1	203	1	203	1.6e-88	331.6
NOVO_MIX_206423	aak:AA2016_4581	75.1	201	50	0	1	201	1	201	1.6e-78	298.5
NOVO_MIX_2319629	aak:AA2016_4587	65.3	176	57	3	26	199	7	180	2.5e-60	238
NOVO_MIX_1437650	aak:AA2016_4587	53.8	171	76	2	8	176	7	176	8.8e-49	199.5
NOVO_MIX_172045	aak:AA2016_4590	52.1	146	70	0	9	154	3	148	1.6e-30	138.7
R3_350539	aak:AA2016_4593	76.3	135	32	0	1	135	43	177	3.1e-51	207.2
NOVO_MIX_1453950	aak:AA2016_4594	85.5	131	18	1	1	130	283	413	9.9e-55	218.8
NOVO_MIX_1967664	aak:AA2016_4594	86.3	197	27	0	2	198	217	413	5.3e-92	343.2
NOVO_MIX_637779	aak:AA2016_4608	54.2	118	54	0	1	118	1	118	2.2e-24	117.9
R3_402399	aak:AA2016_4629	84.9	192	29	0	1	192	56	247	2.2e-95	354.4
NOVO_MIX_2350828	aak:AA2016_4639	84	293	47	0	1	293	1	293	4.1e-141	506.9
NOVO_MIX_2647900	aak:AA2016_4640	69.1	97	30	0	1	97	327	423	1.3e-30	138.3
NOVO_MIX_3865121	aak:AA2016_4640	76.2	210	50	0	1	210	471	680	1.1e-87	328.9
NOVO_MIX_2531732	aak:AA2016_4640	64.6	209	74	0	1	209	69	277	4.5e-65	253.8
NOVO_MIX_2265466	aak:AA2016_4640	66.4	223	75	0	1	223	277	499	1.4e-77	295.4
NOVO_MIX_1648460	aak:AA2016_4641	59.1	298	115	1	5	295	6	303	2.7e-92	344.7
NOVO_MIX_3229813	aak:AA2016_4650	84	357	57	0	1	357	1	357	6.9e-175	619.4
NOVO_MIX_1474166	aak:AA2016_4656	58.9	112	46	0	5	116	7	118	1.3e-29	135.2
NOVO_MIX_2787516	aak:AA2016_4656	63.6	195	71	0	38	232	12	206	3.9e-62	244.2
R2_103212	aak:AA2016_4658	90.1	171	16	1	1	171	177	346	2.8e-81	307.4
NOVO_MIX_2187699	aak:AA2016_4669	73.9	92	24	0	1	92	113	204	9.9e-33	145.2
R2_370835	aak:AA2016_4671	71.6	88	25	0	1	88	45	132	3.4e-22	110.2
NOVO_MIX_2600596	aak:AA2016_4671	52.7	129	61	0	12	140	3	131	1.5e-22	112.1
NOVO_MIX_2864245	aak:AA2016_4675	79.8	213	43	0	1	213	79	291	8e-94	349.4
NOVO_MIX_794003	aak:AA2016_4676	72.9	236	64	0	1	236	646	881	4.4e-85	320.5
NOVO_MIX_3843961	aak:AA2016_4676	65.6	253	87	0	1	253	432	684	2.8e-93	347.8
NOVO_MIX_2848814	aak:AA2016_4677	75.5	497	122	0	1	497	277	773	7.8e-217	759.2
R3_117016	aak:AA2016_4678	53.4	161	75	0	8	168	120	280	1.5e-39	168.7
NOVO_MIX_1545218	aak:AA2016_4678	52	177	85	0	3	179	78	254	1.7e-41	175.3
NOVO_MIX_282407	aak:AA2016_4678	62.6	246	92	0	1	246	217	462	1.1e-86	325.9
S1_20597	aak:AA2016_4678	50	244	113	2	2	243	223	459	5.8e-64	250.4
R3_505573	aak:AA2016_4678	52.1	328	148	2	11	336	139	459	1.4e-92	346.3
R2_211644	aak:AA2016_4678	58.3	453	189	0	5	457	7	459	5.4e-148	530.4
NOVO_MIX_2724461	aak:AA2016_4680	80.2	217	43	0	1	217	556	772	2.7e-89	334.3
NOVO_MIX_2855179	aak:AA2016_4685	76.7	664	147	1	1	664	1	656	9.3e-290	1001.9
NOVO_MIX_2855177	aak:AA2016_4687	58.6	374	149	3	1	368	1	374	5.1e-104	384
NOVO_MIX_2682001	aak:AA2016_4690	92.3	221	17	0	1	221	1	221	5e-115	419.9
NOVO_MIX_2278606	aak:AA2016_4692	73.1	621	160	3	1	617	100	717	2.8e-264	917.1
NOVO_MIX_1687811	aak:AA2016_4694	54.1	135	62	0	1	135	45	179	3.4e-37	160.6
R3_86683	aak:AA2016_4699	59.4	389	153	3	8	392	204	591	1.5e-125	455.7
NOVO_MIX_1092490	aak:AA2016_4700	61.5	96	34	3	1	96	1	93	2e-22	111.3
NOVO_MIX_927436	aak:AA2016_4709	54.2	323	148	0	1	323	372	694	7.6e-80	303.5
NOVO_MIX_1185951	aak:AA2016_4710	56.2	105	46	0	1	105	15	119	8.4e-28	129
NOVO_MIX_2848494	aak:AA2016_4713	57.6	144	61	0	31	174	1	144	1.6e-36	158.7
NOVO_MIX_817276	aak:AA2016_4714	87.4	198	25	0	1	198	1	198	1.8e-103	381.3
NOVO_MIX_1964952	aak:AA2016_4715	59.4	256	103	1	1	255	31	286	6.5e-90	336.7
NOVO_MIX_1715745	aak:AA2016_4726	87.7	261	32	0	1	261	71	331	1.3e-141	508.4
NOVO_MIX_2878	aak:AA2016_4729	77.9	222	49	0	1	222	167	388	1.2e-95	355.5
NOVO_MIX_1923762	aak:AA2016_4731	87.7	506	62	0	1	506	1	506	1.1e-266	924.9
NOVO_MIX_2786755	aak:AA2016_4734	84.5	252	39	0	1	252	287	538	5.7e-115	419.9
NOVO_MIX_3117802	aak:AA2016_4737	84.2	215	34	0	1	215	315	529	3.9e-104	383.6
NOVO_MIX_3054520	aak:AA2016_4737	85.8	530	74	1	1	530	1	529	2.6e-271	940.3
NOVO_MIX_2857788	aak:AA2016_4740	66.1	171	58	0	2	172	134	304	4.1e-56	223.8
NOVO_MIX_3224792	aak:AA2016_4742	74.5	184	47	0	1	184	162	345	8.5e-84	315.8
R3_20616	aak:AA2016_4743	82.4	193	34	0	1	193	449	641	3.5e-96	357.1
NOVO_MIX_1853323	aak:AA2016_4746	75.4	207	51	0	8	214	12	218	3.3e-79	300.8
R3_262409	aak:AA2016_4750	73.5	147	39	0	1	147	1	147	1.3e-58	231.9
NOVO_MIX_1343685	aak:AA2016_4750	67	306	101	0	1	306	1	306	1.4e-115	422.2
R3_320097	aak:AA2016_4773	87.1	333	43	0	1	333	443	775	2.5e-158	564.3
NOVO_MIX_552732	aak:AA2016_4777	70.9	275	78	1	8	282	6	278	2.9e-107	394.4
NOVO_MIX_1531262	aak:AA2016_4780	92.6	176	13	0	1	176	113	288	1.9e-88	331.3
NOVO_MIX_535940	aak:AA2016_4780	88.5	226	26	0	1	226	260	485	3.8e-110	403.7
NOVO_MIX_100322	aak:AA2016_4790	76.7	172	40	0	1	172	414	585	7.2e-69	266.2
S1_295293	aak:AA2016_4798	76	171	40	1	1	170	245	415	2.4e-69	267.7
NOVO_MIX_449604	aak:AA2016_4798	79.7	231	46	1	1	230	290	520	2.4e-104	384.4
R3_558536	aak:AA2016_4798	77.1	245	56	0	1	245	646	890	5.7e-104	383.3
NOVO_MIX_1450212	aak:AA2016_4798	62	184	70	0	1	184	707	890	8.5e-60	236.1
R3_2925	aak:AA2016_4798	64.6	254	88	2	1	253	344	596	4.4e-91	340.5
NOVO_MIX_1766138	aak:AA2016_4798	63.7	347	124	2	1	345	503	849	5.4e-124	450.3
R3_495259	aak:AA2016_4800	86.9	251	33	0	1	251	1	251	1.5e-120	438.3
NOVO_MIX_995558	aak:AA2016_4801	85.1	362	54	0	1	362	67	428	4.9e-168	596.7
NOVO_MIX_486562	aak:AA2016_4803	78.6	196	42	0	1	196	29	224	4.8e-77	293.5
NOVO_MIX_1200631	aak:AA2016_4804	85.8	176	25	0	1	176	1	176	2.1e-76	291.2
NOVO_MIX_3120119	aak:AA2016_4804	76.5	153	36	0	1	153	1	153	1e-58	232.3
NOVO_MIX_1957437	aak:AA2016_4804	80.7	244	47	0	1	244	183	426	3.8e-100	370.5
R3_351611	aak:AA2016_4804	78.9	227	48	0	2	228	104	330	1e-94	352.4
NOVO_MIX_2478048	aak:AA2016_4804	82.1	430	77	0	1	430	444	873	1.5e-203	714.9
NOVO_MIX_1007980	aak:AA2016_4805	51.6	122	42	2	1	122	283	387	3.6e-12	77.4
NOVO_MIX_442517	aak:AA2016_4805	63.8	152	55	0	1	152	152	303	8e-49	199.5
NOVO_MIX_3406169	aak:AA2016_4805	56.6	166	72	0	3	168	132	297	9.5e-50	202.6
NOVO_MIX_1200632	aak:AA2016_4805	65.9	393	128	3	5	391	1	393	5.3e-136	490.3
R1_59044	aak:AA2016_4820	61.4	140	54	0	1	140	58	197	2e-45	188
NOVO_MIX_1885346	aak:AA2016_4824	81	105	20	0	1	105	858	962	1.7e-41	174.5
NOVO_MIX_1707550	aak:AA2016_4824	84.7	170	26	0	1	170	595	764	4.6e-76	290
NOVO_MIX_560332	aak:AA2016_4835	76.5	179	42	0	15	193	19	197	1e-77	295.8
NOVO_MIX_3480669	aak:AA2016_4844	76.9	186	42	1	1	185	53	238	4.7e-74	283.5
NOVO_MIX_2138519	aak:AA2016_4846	78.7	202	43	0	1	202	73	274	6e-91	339.7
NOVO_MIX_2429068	aak:AA2016_4852	70.2	188	56	0	1	188	11	198	3.1e-68	264.2
NOVO_MIX_1282144	aak:AA2016_4856	88.3	230	27	0	1	230	1	230	1.2e-111	408.7
R2_217548	aak:AA2016_4858	58.8	80	33	0	1	80	1	80	5.2e-17	92.8
NOVO_MIX_1725329	aak:AA2016_4859	63.6	195	71	0	1	195	1	195	3e-71	274.2
R3_549224	aak:AA2016_4860	90.3	207	20	0	1	207	66	272	2.8e-104	384
R3_584835	aak:AA2016_4868	83	165	28	0	2	166	189	353	4.8e-78	296.6
NOVO_MIX_724613	aak:AA2016_4868	79.1	422	87	1	4	424	1	422	9.4e-195	685.6
NOVO_MIX_430724	aak:AA2016_4869	83.1	177	30	0	1	177	1	177	6.9e-83	312.8
NOVO_MIX_642644	aak:AA2016_4872	76.5	119	28	0	5	123	1	119	1.7e-43	181.4
NOVO_MIX_3068291	aak:AA2016_4878	66	294	98	1	1	292	372	665	6e-68	263.8
NOVO_MIX_3750974	aak:AA2016_4878	63.8	674	233	3	1	672	1	665	6.4e-198	696.8
R3_554482	aak:AA2016_4879	88	208	25	0	1	208	106	313	1.7e-96	358.2
NOVO_MIX_2448377	aak:AA2016_4881	74	231	60	0	7	237	17	247	9.4e-87	326.2
NOVO_MIX_3019686	aak:AA2016_4894	63	127	46	1	1	126	1	127	3.9e-33	147.1
NOVO_MIX_3038821	aak:AA2016_4894	62.4	125	47	0	7	131	7	131	3.3e-32	144.1
R3_486634	aak:AA2016_4897	71	221	64	0	1	221	1	221	3.3e-82	310.8
NOVO_MIX_397733	aak:AA2016_4906	51.5	274	125	4	9	277	8	278	8.8e-69	266.5
NOVO_MIX_2707445	aak:AA2016_4918	52.5	261	118	3	5	261	1	259	2.5e-65	255
NOVO_MIX_3934211	aak:AA2016_4918	52.5	394	181	3	1	390	1	392	2.1e-106	392.1
NOVO_MIX_1783282	aak:AA2016_4930	50.9	167	82	0	1	167	161	327	4.8e-41	173.7
NOVO_MIX_2299685	aak:AA2016_4988	75.1	173	43	0	1	173	1	173	2.6e-71	274.2
NOVO_MIX_494207	aak:AA2016_5006	81.6	87	16	0	1	87	18	104	2.5e-33	147.1
S1_105653	aak:AA2016_5007	85.3	341	50	0	2	342	21	361	1.4e-172	611.7
NOVO_MIX_2440657	aak:AA2016_5014	58.6	58	24	0	22	79	3	60	3.7e-12	76.6
NOVO_MIX_3939448	aak:AA2016_5014	72.8	217	59	0	1	217	1	217	1e-88	332.4
NOVO_MIX_2325241	aak:AA2016_5035	67.2	137	45	0	1	137	169	305	2.8e-47	194.1
S1_181373	aak:AA2016_5035	69.5	154	47	0	1	154	151	304	8.3e-56	222.6
NOVO_MIX_1504005	aak:AA2016_5036	55.8	77	34	0	13	89	3	79	2e-14	84.3
NOVO_MIX_1215116	aak:AA2016_5036	52.3	88	40	2	10	96	1	87	6.9e-13	79.3
R3_45912	aak:AA2016_5037	92	238	19	0	1	238	403	640	1.4e-131	474.9
NOVO_MIX_789070	aak:AA2016_5037	86.7	225	30	0	1	225	93	317	8.5e-118	429.1
NOVO_MIX_2695342	aak:AA2016_5037	89.1	366	40	0	1	366	275	640	1.1e-199	701.8
NOVO_MIX_2747998	aak:AA2016_5037	85.4	281	41	0	1	281	361	641	3.7e-147	526.9
NOVO_MIX_2775840	aak:AA2016_5038	68.1	138	44	0	68	205	10	147	2.4e-47	194.9
NOVO_MIX_3312793	aak:AA2016_5038	72.1	215	52	3	1	215	299	505	5.4e-82	310.1
NOVO_MIX_1104528	aak:AA2016_5038	57.9	195	67	1	1	195	353	532	1.1e-57	229.2
NOVO_MIX_2768667	aak:AA2016_5038	70.1	571	150	2	1	571	61	610	2.3e-228	797.7
NOVO_MIX_3437775	aak:AA2016_5038	66	491	157	2	10	500	18	498	1.1e-178	632.5
NOVO_MIX_1626031	aak:AA2016_5039	50.2	227	107	1	1	227	1	221	3.3e-53	214.5
NOVO_MIX_3315976	aak:AA2016_5039	50.2	227	107	1	149	375	1	221	2e-50	206.1
NOVO_MIX_160616	aak:AA2016_5045	54	113	52	0	7	119	126	238	1.7e-22	111.7
NOVO_MIX_3931394	aak:AA2016_5046	50	142	70	1	1	142	160	300	5.9e-24	117.5
NOVO_MIX_3298966	aak:AA2016_5047	55.4	130	54	3	1	128	1	128	2.5e-26	124.4
NOVO_MIX_2962339	aak:AA2016_5047	54.8	168	73	3	1	167	85	250	9.5e-42	176
NOVO_MIX_1811477	aak:AA2016_5049	90.1	151	15	0	1	151	78	228	1.4e-79	301.6
NOVO_MIX_1252413	aak:AA2016_5129	91.1	429	38	0	1	429	92	520	3.3e-232	810.1
NOVO_MIX_3655077	aak:AA2016_5134	59.9	147	59	0	23	169	4	150	4.2e-45	187.2
NOVO_MIX_277042	aak:AA2016_5135	69.8	427	128	1	1	427	1	426	1.5e-171	608.6
NOVO_MIX_195192	aak:AA2016_5140	78.2	216	30	1	1	199	76	291	2.2e-90	337.8
NOVO_MIX_489869	aak:AA2016_5155	76.8	254	59	0	1	254	1	254	1.5e-105	388.7
NOVO_MIX_2410414	aak:AA2016_5156	60.7	242	92	2	9	248	4	244	3.1e-81	307.8
NOVO_MIX_641515	aak:AA2016_5156	61.6	242	92	1	5	246	3	243	1.5e-86	325.5
NOVO_MIX_3368779	aak:AA2016_5160	78.7	244	51	1	1	244	1	243	2.3e-105	387.9
R3_496441	aak:AA2016_5163	88.8	205	23	0	1	205	37	241	3.5e-107	393.7
NOVO_MIX_2325739	aak:AA2016_5173	70.7	550	161	0	15	564	11	560	5.2e-201	706.8
NOVO_MIX_2325740	aak:AA2016_5174	84.8	336	50	1	11	346	14	348	5.3e-164	583.2
NOVO_MIX_2325741	aak:AA2016_5175	78.3	451	97	1	1	451	837	1286	8.1e-197	692.6
NOVO_MIX_2427954	aak:AA2016_5180	91.2	136	12	0	1	136	137	272	7.4e-61	239.2
NOVO_MIX_616420	aak:AA2016_5183	83.1	136	22	1	1	135	1	136	5.3e-59	233
NOVO_MIX_3775392	aak:AA2016_5184	77.7	282	63	0	1	282	36	317	2.4e-114	417.9
NOVO_MIX_972729	aak:AA2016_5194	88.1	277	33	0	1	277	202	478	7.3e-140	502.7
NOVO_MIX_2032661	aak:AA2016_5196	52.4	84	37	2	2	85	376	456	5.5e-11	73.2
NOVO_MIX_3880509	aak:AA2016_5202	83.2	374	63	0	1	374	1	374	4.9e-179	633.3
NOVO_MIX_1979350	aak:AA2016_5206	81	426	79	2	2	427	65	488	3.3e-200	703.7
R3_507156	aak:AA2016_5207	59.1	225	90	2	1	224	8	231	3.5e-63	247.7
NOVO_MIX_1925577	aak:AA2016_5208	86.5	482	65	0	1	482	124	605	8.9e-242	842
NOVO_MIX_1078369	aak:AA2016_5213	69.6	92	27	1	85	176	4	94	1.5e-26	125.6
R3_352981	aak:AA2016_5213	68.4	95	29	1	87	181	1	94	2.1e-26	125.2
NOVO_MIX_431976	aak:AA2016_5224	64.9	225	79	0	1	225	47	271	1.9e-77	295
NOVO_MIX_3469800	aak:AA2016_5224	63	300	111	0	1	300	64	363	3.5e-103	380.9
NOVO_MIX_1130357	aak:AA2016_5226	65.3	196	68	0	1	196	38	233	1.6e-64	251.9
NOVO_MIX_981798	aak:AA2016_5227	74	127	33	0	2	128	156	282	1.3e-46	191.8
NOVO_MIX_2423494	aak:AA2016_5230	63.5	148	49	2	2	146	124	269	2.5e-44	184.5
NOVO_MIX_509649	aak:AA2016_5231	60.3	131	50	1	8	136	6	136	3.1e-35	154.1
NOVO_MIX_1815651	aak:AA2016_5238	71.2	285	80	1	1	283	1	285	4.1e-106	390.6
NOVO_MIX_1725963	aak:AA2016_5252	50.3	183	90	1	1	183	53	234	1.2e-40	172.6
S1_431086	aak:AA2016_5256	74.4	270	69	0	1	270	178	447	5.5e-124	449.9
NOVO_MIX_1807211	aak:AA2016_5256	74.9	335	84	0	1	335	114	448	1.4e-151	542
NOVO_MIX_3292520	aak:AA2016_5287	77.3	172	39	0	1	172	123	294	9.7e-74	282.3
NOVO_MIX_1571879	aak:AA2016_5288	92	287	23	0	1	287	16	302	4.2e-146	523.5
NOVO_MIX_580382	aak:AA2016_5290	90.6	139	13	0	1	139	1	139	1.4e-43	181.8
NOVO_MIX_1846965	aak:AA2016_5290	85	140	20	1	1	139	1	140	6.9e-38	162.9
NOVO_MIX_1017066	aak:AA2016_5291	80.4	214	42	0	2	215	706	919	4e-85	320.5
NOVO_MIX_3329726	aak:AA2016_5291	80.3	315	62	0	1	315	386	700	1.1e-139	502.3
R3_369932	aak:AA2016_5291	66.2	231	78	0	1	231	934	1164	6.2e-76	290
R3_612582	aak:AA2016_5294	71.3	122	35	0	1	122	10	131	3e-45	187.2
NOVO_MIX_217408	aak:AA2016_5303	87.2	156	19	1	1	156	1	155	1e-67	262.3
NOVO_MIX_709704	aak:AA2016_5311	80.4	230	45	0	6	235	5	234	7.2e-99	366.3
NOVO_MIX_1071462	aak:AA2016_5312	54.3	210	95	1	1	209	1	210	6.8e-56	223.4
NOVO_MIX_1071463	aak:AA2016_5313	84.1	88	14	0	3	90	1	88	2e-33	147.5
NOVO_MIX_381949	aak:AA2016_5317	69.9	136	41	0	1	136	1	136	1.1e-43	182.2
NOVO_MIX_2851678	aak:AA2016_5318	82.7	254	44	0	1	254	294	547	2.6e-123	447.6
NOVO_MIX_2851679	aak:AA2016_5320	52.5	240	99	7	1	227	1	238	7.2e-55	220.3
NOVO_MIX_1887994	aak:AA2016_5325	90.6	171	16	0	1	171	7	177	3e-83	313.9
NOVO_MIX_3752292	aak:AA2016_5325	90.1	202	20	0	13	214	1	202	1.4e-101	375.2
NOVO_MIX_273333	aak:AA2016_5330	75.6	41	10	0	1	41	1	41	7.9e-08	62
NOVO_MIX_1968112	aak:AA2016_5330	50.2	831	344	15	2	769	97	920	3.8e-125	455.3
NOVO_MIX_3515984	aak:AA2016_5335	70.4	152	45	0	1	152	4	155	7.8e-51	206.1
NOVO_MIX_3058059	aak:AA2016_5338	53.6	250	109	2	227	476	119	361	8.7e-64	250.8
NOVO_MIX_1449922	aak:AA2016_5354	73.1	245	65	1	1	245	1	244	2.8e-90	337.8
R2_286053	aak:AA2016_5355	86.9	168	22	0	1	168	368	535	3.6e-81	307
NOVO_MIX_1449923	aak:AA2016_5355	84.3	381	60	0	1	381	154	534	3.7e-182	643.7
NOVO_MIX_1833910	aak:AA2016_5368	84.8	551	84	0	1	551	1	551	1.4e-278	964.5
NOVO_MIX_539828	aak:AA2016_5386	85.3	387	53	1	1	387	6	388	8e-169	599.4
NOVO_MIX_3291594	aak:AA2016_5397	57.6	316	127	4	1	314	93	403	3.4e-85	321.2
NOVO_MIX_2089821	aak:AA2016_5406	83.8	314	51	0	8	321	8	321	3.3e-160	570.5
R2_78929	aak:AA2016_5408	87.5	176	22	0	2	177	151	326	1.8e-75	288.1
R3_163065	aak:AA2016_5408	83.3	204	34	0	1	204	118	321	1e-82	312.4
R3_292242	aak:AA2016_5408	76.6	282	65	1	1	281	268	549	9.5e-111	406
NOVO_MIX_1541766	aak:AA2016_5408	74.5	294	74	1	1	293	338	631	1.3e-115	422.2
R2_167748	aak:AA2016_5409	72.8	180	49	0	1	180	52	231	1.7e-73	281.6
NOVO_MIX_1938174	aak:AA2016_5410	74.1	193	49	1	1	192	111	303	1.5e-78	298.5
NOVO_MIX_220047	aak:AA2016_5411	63.2	152	50	2	6	155	13	160	2.9e-45	187.6
NOVO_MIX_1527563	aak:AA2016_5412	67	176	58	0	1	176	108	283	7.6e-58	229.6
NOVO_MIX_2825428	aak:AA2016_5417	89.2	186	20	0	7	192	72	257	2.7e-85	320.9
NOVO_MIX_1007195	aak:AA2016_5417	79.5	293	59	1	1	293	201	492	9.8e-119	432.6
NOVO_MIX_3433209	aak:AA2016_5418	85	173	26	0	1	173	169	341	3.2e-77	293.9
R2_137367	aak:AA2016_5418	82.8	244	41	1	9	252	11	253	3.2e-110	404.1
NOVO_MIX_3670520	aak:AA2016_5418	87.3	332	41	1	9	340	11	341	2.9e-162	577.4
NOVO_MIX_458275	aak:AA2016_5421	83.6	213	35	0	1	213	26	238	1.7e-99	368.2
NOVO_MIX_1548612	aak:AA2016_5427	90.4	177	17	0	1	177	425	601	8.1e-92	342.4
R3_15248	aak:AA2016_5427	87	185	24	0	1	185	295	479	1.5e-88	331.6
NOVO_MIX_189929	aak:AA2016_5427	62.8	164	57	1	1	164	1	160	1.8e-45	188.3
NOVO_MIX_228143	aak:AA2016_5427	74.5	436	104	2	2	430	1	436	1.7e-180	638.3
R3_378269	aak:AA2016_5438	73.5	223	59	0	1	223	55	277	4.3e-98	363.6
NOVO_MIX_3337186	aak:AA2016_5439	79.2	298	62	0	1	298	1	298	4.2e-117	427.2
S1_256887	aak:AA2016_5440	60.4	164	62	2	1	163	321	482	3.1e-43	181
NOVO_MIX_460741	aak:AA2016_5441	66.5	167	55	1	1	166	87	253	1.9e-50	204.9
R3_63646	aak:AA2016_5444	86.8	167	22	0	1	167	69	235	2.7e-81	307.4
NOVO_MIX_2259465	aak:AA2016_5456	63.3	158	57	1	6	162	6	163	3.8e-43	180.6
NOVO_MIX_3040646	aak:AA2016_5465	80	260	51	1	1	260	40	298	2.9e-114	417.5
NOVO_MIX_1280290	aak:AA2016_5466	67.4	172	56	0	1	172	162	333	1.7e-57	228.4
NOVO_MIX_2353322	aak:AA2016_5468	85.6	201	29	0	1	201	1	201	2.6e-94	350.9
NOVO_MIX_2353321	aak:AA2016_5469	60.3	219	61	7	11	229	11	203	1.2e-55	223.4
NOVO_MIX_329960	aak:AA2016_5470	83.5	109	18	0	1	109	238	346	1.4e-46	191.4
S1_198549	aak:AA2016_5470	75.6	156	38	0	1	156	191	346	1.8e-63	248.1
NOVO_MIX_486123	aak:AA2016_5470	61.6	146	54	1	4	147	201	346	9.3e-41	172.6
NOVO_MIX_3531288	aak:AA2016_5470	67.1	301	99	0	1	301	46	346	5.2e-115	420.2
NOVO_MIX_3241095	aak:AA2016_5472	78.7	221	47	0	1	221	1	221	9.8e-95	352.4
R3_44161	aak:AA2016_5477	86	193	27	0	2	194	95	287	1.2e-93	348.6
NOVO_MIX_2838230	aak:AA2016_5481	70.7	140	40	1	2	141	3	141	1.9e-51	208
NOVO_MIX_3325359	aak:AA2016_5482	81.5	162	26	3	1	158	1	162	3.4e-65	253.8
NOVO_MIX_3075533	aak:AA2016_5503	68.6	296	92	1	1	295	1	296	8.4e-110	402.9
NOVO_MIX_1837650	aak:AA2016_5515	60.3	179	71	0	1	179	261	439	8.9e-54	216.1
NOVO_MIX_3310366	aak:AA2016_5515	67	342	113	0	1	342	163	504	1.5e-121	442.2
NOVO_MIX_19747	aak:AA2016_5516	70.5	146	43	0	1	146	186	331	9.5e-46	189.1
NOVO_MIX_3938435	aak:AA2016_5516	79	309	65	0	15	323	21	329	3.8e-127	460.7
NOVO_MIX_1406981	aak:AA2016_5517	68.2	173	55	0	14	186	7	179	3.2e-54	217.6
NOVO_MIX_1798705	aak:AA2016_5517	62.8	231	85	1	1	230	5	235	5.7e-65	253.8
NOVO_MIX_1776075	aak:AA2016_5518	85.2	196	29	0	1	196	173	368	3.2e-89	334
S1_208355	aak:AA2016_5522	83.5	109	18	0	1	109	321	429	6.2e-42	176
NOVO_MIX_3368186	aak:AA2016_5534	75.7	189	44	1	1	189	1	187	3.9e-76	290.4
NOVO_MIX_3860075	aak:AA2016_5536	89.3	419	45	0	13	431	14	432	5.4e-222	776.2
NOVO_MIX_2461661	aak:AA2016_5556	83.9	137	22	0	1	137	45	181	4.7e-57	226.9
NOVO_MIX_2794555	aak:AA2016_5557	75.7	272	64	1	1	270	1	272	1.2e-110	405.6
NOVO_MIX_3820346	aak:AA2016_5607	61.8	76	28	1	33	108	3	77	8.2e-13	79.7
NOVO_MIX_2240413	aak:AA2016_5620	55.1	205	84	3	5	201	174	378	1.9e-57	228.4
NOVO_MIX_2319128	aak:AA2016_5644	75.2	141	35	0	1	141	218	358	8.5e-52	209.1
NOVO_MIX_1248495	aak:AA2016_5661	60	85	33	1	1	84	87	171	7.1e-25	119
S1_457179	aak:AA2016_5665	63.5	192	70	0	1	192	168	359	1.7e-71	275
R3_301939	aak:AA2016_5697	89.8	137	14	0	1	137	94	230	2.2e-60	237.7
NOVO_MIX_1346494	aak:AA2016_5717	61.2	165	64	0	2	166	237	401	8e-52	209.5
NOVO_MIX_2217352	aak:AA2016_5718	74.2	275	71	0	1	275	139	413	8.3e-115	419.5
NOVO_MIX_1788425	aak:AA2016_5723	62	187	71	0	4	190	111	297	3e-55	221.1
R2_173098	aak:AA2016_5724	68	203	62	2	1	201	26	227	2e-70	271.6
NOVO_MIX_3090977	aak:AA2016_5726	65.6	93	32	0	2	94	39	131	3.2e-26	123.6
NOVO_MIX_812178	aak:AA2016_5732	66.1	118	40	0	1	118	65	182	2.6e-38	164.1
NOVO_MIX_3324772	aak:AA2016_5732	64.3	182	65	0	1	182	1	182	3.4e-61	240.7
NOVO_MIX_571346	aak:AA2016_5732	61.9	181	69	0	1	181	1	181	1.5e-59	235.3
NOVO_MIX_2178706	aak:AA2016_5733	68	294	94	0	10	303	8	301	1.5e-110	405.6
NOVO_MIX_3283817	aak:AA2016_5733	57.9	233	97	1	9	240	7	239	1.3e-76	292.4
S1_329922	aak:AA2016_5733	64.9	319	111	1	7	325	7	324	3.1e-113	414.5
NOVO_MIX_3739593	aak:AA2016_5733	64.5	318	112	1	2	318	7	324	2.9e-116	424.5
NOVO_MIX_3935569	aak:AA2016_5742	77.6	228	51	0	1	228	1	228	2.1e-92	344.7
NOVO_MIX_611129	aak:AA2016_5743	89.6	231	24	0	1	231	1	231	2.5e-109	401
NOVO_MIX_487684	aak:AA2016_5752	52.6	293	139	0	5	297	40	332	4.4e-74	284.3
R3_277592	aak:AA2016_5764	53.2	218	101	1	4	220	84	301	2.1e-60	238.4
NOVO_MIX_586383	aak:AA2016_5764	56.9	295	122	2	20	309	1	295	4.3e-88	330.9
NOVO_MIX_2009871	aak:AA2016_5766	57.7	137	54	1	1	137	203	335	2.9e-36	157.5
NOVO_MIX_2868836	aak:AA2016_5774	55.7	97	43	0	1	97	1	97	8.8e-24	115.5
NOVO_MIX_2547086	aak:AA2016_5774	56.2	203	87	2	1	201	31	233	3.3e-58	231.1
NOVO_MIX_3654909	aak:AA2016_5774	53.9	228	103	1	7	232	7	234	8.6e-65	253.1
S1_346570	aak:AA2016_5774	51.5	231	110	2	1	229	4	234	2e-61	241.9
NOVO_MIX_2323005	aak:AA2016_5786	69.3	163	50	0	1	163	1	163	2.3e-56	224.6
NOVO_MIX_3884896	aak:AA2016_5787	77.2	224	50	1	1	223	1	224	8.3e-94	349.4
NOVO_MIX_3081040	aak:AA2016_5787	67.4	386	126	0	1	386	1	386	4.2e-149	533.9
NOVO_MIX_3180627	aak:AA2016_5788	77.5	213	48	0	1	213	87	299	4.2e-87	327
NOVO_MIX_3489429	aak:AA2016_5789	66.7	153	51	0	1	153	169	321	8.7e-50	202.6
NOVO_MIX_764484	aak:AA2016_5790	50.4	252	123	2	27	277	145	395	5.2e-53	214.2
NOVO_MIX_1406545	aak:AA2016_5804	78.9	298	62	1	1	297	1	298	2.6e-135	487.6
NOVO_MIX_1282810	aak:AA2016_5807	81.2	218	41	0	1	218	230	447	7.4e-103	379.4
S1_178913	aak:AA2016_5807	81.6	348	64	0	13	360	11	358	1.4e-170	605.1
NOVO_MIX_1196479	aak:AA2016_5813	55.8	156	69	0	2	157	747	902	8.3e-40	169.5
S1_120298	aak:AA2016_5813	58.8	182	75	0	5	186	721	902	9.2e-54	216.1
NOVO_MIX_864739	aak:AA2016_5813	61.7	287	108	1	3	289	586	870	2.2e-94	351.7
NOVO_MIX_3064276	aak:AA2016_5813	50	254	125	1	1	252	54	307	6.6e-63	246.9
R3_463756	aak:AA2016_5825	87.9	199	24	0	1	199	62	260	1.2e-94	352.1
NOVO_MIX_1882321	aak:AA2016_5838	67.3	205	67	0	1	205	72	276	4.6e-70	270.4
[truncated: 1,046,576+ more rows]
