# Supplementary material for: Exploration of genes encoding KEGG pathway enzymes in rhizospheric microbiome of the wild plant Abutilon fruticosum
Source: AMB Express. 2024 Feb 21;14:27. doi: 10.1186/s13568-024-01678-4 (PMC10881953; doi:10.1186/s13568-024-01678-4)
Supplement: Supplementary file 2 — Additional file 2: Table S1. Sequence alignment results of gene queries of microbiomes of rhizosphere (R) and surrounding bulk (S) soils of A. fruticosum. Query ID refers to genes in individual or mixed less abundant microbiome samples, while subject IDs refers to the sequences in the National Center for Biotechnology Information (NCBI) that showed considerable sequence homology with one or more gene queries. Table S2. Number of genes encoding enzymes of different functional categories of Kyoto Encyclopedia of Genes and Genomes (KEGG) level 1 across microbiomes of rhizosphere (R) and surrounding bulk (S) soils of A. fruticosum. Gray color boxes refer to less frequent (˂ 50,000) KEGG categories that were not analyzed further. Table S3. Abundance of assembled genes encoding enzymes of different functional categories of Kyoto Encyclopedia of Genes and Genomes (KEGG) level 1 in microbiomes of rhizosphere (R) and surrounding bulk (S) soils of A. fruticosum. Gray color boxes refer to less frequent (˂ 50,000) KEGG categories that were not analyzed further. Table S4. Number of genes encoding enzymes of highly enriched functional sub-categories of KEGG level 2 across microbiomes of rhizosphere (R) and surrounding bulk (S) soils of A. fruticosum. Text in gray refers to less frequent (˂ 10,000) KEGG sub-categories that were not analyzed further. Table S5. Highly enriched functional categories and their sub-categories of Kyoto Encyclopedia of Genes and Genomes (KEGG) functional orthologs (KO) database in microbiomes of A. fruticosum. Boxes with gray color either refer to less KEGG sub-categories with less enriched enzymes and were not analyzed further. Table S6. Abundance of assembled genes encoding enzymes of highly enriched functional sub-categories of KEGG level 2 in microbiomes of rhizosphere (R) and surrounding bulk (S) soils of A. fruticosum. Table S7. Abundance of genes encoding enzymes of highly enriched functional sub-categories of KEGG level 2 in microbiomes of rhizos [file 13568_2024_1678_MOESM2_ESM.zip › Supplementary Tables/Table S10.xlsx]

## Sheet: Unigenes.absolute.level3
Table S10. Abundance of genes encoding enzymes in highly abundant KEGG pathways within A. fruticosum rhizosphere (R) and surrounding bulk (S) soils.
KO_Pathway_Level3	Description	S1	S2	S3	R1	R2	R3
ko02010	Environmental Information Processing; Membrane transport; ABC transporters	75747.9	92295.9	100407	155492	146388	141495
ko00190	Metabolism; Energy metabolism; Oxidative phosphorylation	153198	110169	100849	190974	198608	199024
ko00230	Metabolism; Nucleotide metabolism; Purine metabolism	69414	80840.3	91431	127082	125200	123711
ko02024	Cellular Processes; Cellular community - prokaryotes; Quorum sensing	52555	60722.5	69488.5	106082	103320	100676
ko00240	Metabolism; Nucleotide metabolism; Pyrimidine metabolism	50349.4	57231.4	64381.9	86326.3	87377.5	84556.9
ko03010	Genetic Information Processing; Translation; Ribosome	47716.8	66255.4	63901.6	72247.1	89458.2	71271.9
ko02020	Environmental Information Processing; Signal transduction; Two-component system	38774.9	55972.1	69636.9	87187	88424.3	80534.4
ko00620	Metabolism; Carbohydrate metabolism; Pyruvate metabolism	46517.2	52859.2	57989.5	81698.3	79719.6	79528.9
ko00630	Metabolism; Carbohydrate metabolism; Glyoxylate and dicarboxylate metabolism	46579.6	49193.1	55773.9	82352.2	79971.2	82451.7
ko00720	Metabolism; Energy metabolism; Carbon fixation pathways in prokaryotes	38347.9	43165.5	49058.5	70118.5	69817.8	71268.8
ko00970	Genetic Information Processing; Translation; Aminoacyl-tRNA biosynthesis	33092	40443.8	49601.2	68791.8	68540.3	68226.3
ko00010	Metabolism; Carbohydrate metabolism; Glycolysis / Gluconeogenesis	37427.9	43161.6	48413.4	67317.7	65902.7	66128.3
ko00260	Metabolism; Amino acid metabolism; Glycine, serine and threonine metabolism	35280.1	39452.6	47197.8	63761.5	62249.8	62690.1
ko00280	Metabolism; Amino acid metabolism; Valine, leucine and isoleucine biosynthesis	35021.7	38283.6	42452.4	61765.6	61621.3	62596.7
ko00250	Metabolism; Amino acid metabolism; Alanine, aspartate and glutamate metabolism	32098.4	38523.6	45615.1	62784	61208.2	61140
ko00520	Metabolism; Carbohydrate metabolism; Amino sugar and nucleotide sugar metabolism	33338.8	40176.2	45889.4	61532	59331.9	60223.6
ko00020	Metabolism; Carbohydrate metabolism; Citrate cycle (TCA cycle)	31214.5	37385.8	43094.2	63226.2	61373.5	62074.5
ko00290	Metabolism; Amino acid metabolism; Valine, leucine and isoleucine degradation	30378.6	36192	40580.6	63307.6	62150.4	63410.9
ko00500	Metabolism; Carbohydrate metabolism; Starch and sucrose metabolism	35544.5	38601.7	44577	58969.3	56100.2	56171.1
ko00650	Metabolism; Carbohydrate metabolism; Butanoate metabolism	28698.3	33887	38206.2	59331.3	59137.9	59777.8
ko00680	Metabolism; Energy metabolism; Methane metabolism	27519.3	30985.9	36130.3	54637.5	51379.8	53652.5
ko00270	Metabolism; Amino acid metabolism; Cysteine and methionine metabolism	27776.6	33434.8	38723.2	45827.2	47028	44336.8
ko03440	Genetic Information Processing; Replication and repair; Homologous recombination	20116.6	24642.8	29363	44244.2	42364.9	42781.4
ko00071	Metabolism; Lipid metabolism; Fatty acid degradation	22486.9	26289.3	27860.2	41989.5	41758.4	41484.1
ko00030	Metabolism; Carbohydrate metabolism; Pentose phosphate pathway	21223.6	24842.3	28785.8	42615.7	40763.8	41598.1
ko00860	Metabolism; Metabolism of cofactors and vitamins; Porphyrin and chlorophyll metabolism	20105.4	23197.6	26557.7	44071.3	38670.6	39381.2
ko00360	Metabolism; Amino acid metabolism; Phenylalanine metabolism	22980.2	24181	26281.1	38343.1	37903.7	37761.6
ko00380	Metabolism; Amino acid metabolism; Tryptophan metabolism	21522.3	24723.2	27045	37505.3	37855.2	36972.2
ko00061	Metabolism; Lipid metabolism; Fatty acid biosynthesis	23800	26202.2	27894.7	35792	35856	34618.5
ko03018	Genetic Information Processing; Folding, sorting and degradation; RNA degradation	22358.9	24878.9	28188.8	34329	34004.5	33440
ko00195	Metabolism; Energy metabolism; Photosynthesis	58862	38428.4	25916.6	15307.8	14620.5	14963.2
ko03030	Genetic Information Processing; Replication and repair; DNA replication	16886.1	20940.4	24997.2	34800.9	33941.5	33977.3
ko03430	Genetic Information Processing; Replication and repair; Mismatch repair	15961.2	20495	25934.4	35057.1	34092.2	33729.6
ko03410	Genetic Information Processing; Replication and repair; Base excision repair	16206.3	20308.8	23390.6	35110.5	34224.5	34414.4
ko00400	Metabolism; Amino acid metabolism; Phenylalanine, tyrosine and tryptophan biosynthesis	16277.3	19569.9	23492	35884.9	32933.2	35098.4
ko00910	Metabolism; Energy metabolism; Nitrogen metabolism	17846.1	20894.4	23458.6	34768.9	32588.9	32828.4
ko00310	Metabolism; Amino acid metabolism; Lysine degradation	17460.6	20946.3	23174.4	33775.9	33614.7	33157.9
ko00710	Metabolism; Energy metabolism; Carbon fixation in photosynthetic organisms	21257.9	22601.8	24238.6	31293.4	29796.4	31039.7
ko00550	Metabolism; Glycan biosynthesis and metabolism; Peptidoglycan biosynthesis	13104.7	19527.7	25589.2	34715	34119.1	32611.4
ko00330	Metabolism; Amino acid metabolism; Arginine and proline metabolism	17394.5	22380.4	24528.3	32244.5	32363.5	30547.1
ko00220	Metabolism; Amino acid metabolism; Arginine biosynthesis	16996.4	20673.3	23717.5	32852.4	32367	32772.5
ko03420	Genetic Information Processing; Replication and repair; Nucleotide excision repair	17516.3	20451.9	24328.6	32390.5	32432.2	31226.4
ko00760	Metabolism; Metabolism of cofactors and vitamins; Nicotinate and nicotinamide metabolism	15420.7	19445.2	22815.3	33809.1	32176.4	32521
ko00362	Metabolism; Xenobiotics biodegradation and metabolism; Benzoate degradation	16002.7	19833.2	22293.9	32173.5	31902.2	31443.1
ko00770	Metabolism; Metabolism of cofactors and vitamins; Pantothenate and CoA biosynthesis	15739.5	18477	20406.2	33398.9	32299.2	32948.3
ko00900	Metabolism; Metabolism of terpenoids and polyketides; Terpenoid backbone biosynthesis	16401.4	18573.2	20860	30722.1	29559.4	30311.7
ko00790	Metabolism; Metabolism of cofactors and vitamins; Folate biosynthesis	14389.2	17650.3	21174.8	31105.5	30345.9	30584.7
ko00051	Metabolism; Carbohydrate metabolism; Fructose and mannose metabolism	16340.8	18943.1	20918.7	29900.8	28199.4	27920.9
ko03060	Genetic Information Processing; Folding, sorting and degradation; Protein export	13581.7	17947.4	20862.8	28956.6	27544.6	27547.1
ko00564	Metabolism; Lipid metabolism; Glycerophospholipid metabolism	16798.9	19515	21887	26933.1	25636.4	25413.9
ko04112	Cellular Processes; Cell growth and death; Cell cycle - Caulobacter	18001.2	19973.3	22393.6	24227.1	25244.6	24024.8
ko00052	Metabolism; Carbohydrate metabolism; Galactose metabolism	16962	17761.3	19756.1	27942	25547.6	25855.8
ko03070	Environmental Information Processing; Membrane transport; Bacterial secretion system	11445.1	18668.9	22908.6	27463.1	26842.8	26166.5
ko00920	Metabolism; Energy metabolism; Sulfur metabolism	13245.8	17881.5	20320.2	27549.2	26699.8	25961.1
ko00480	Metabolism; Metabolism of other amino acids; Glutathione metabolism	14896.1	19839.8	22060.5	25616	24642.7	23728.7
ko00450	Metabolism; Metabolism of other amino acids; Selenocompound metabolism	13517.7	16907.5	19798.2	26732.8	25907.1	26242.7
ko00340	Metabolism; Amino acid metabolism; Histidine metabolism	13233.4	15430.7	18095.4	27556.4	26429.9	27068.6
ko00300	Metabolism; Amino acid metabolism; Lysine biosynthesis	12009.8	15304.3	18783.6	28019.5	26168.2	27253.6
ko00670	Metabolism; Metabolism of cofactors and vitamins; One carbon pool by folate	13749.4	15789.3	18840.2	25447.2	24387.3	25164.1
ko04146	Cellular Processes; Transport and catabolism; Peroxisome	14928.5	15035.2	15376.7	23394.3	22660.7	22427.5
ko00350	Metabolism; Amino acid metabolism; Tyrosine metabolism	13856.4	15330.4	16507	21945.8	20877.4	20890.3
ko00410	Metabolism; Metabolism of other amino acids; beta-Alanine metabolism	13987.1	15380.9	15792.6	20360	21392.3	20863.8
ko00040	Metabolism; Carbohydrate metabolism; Pentose and glucuronate interconversions	15872.2	17304.5	17357.3	19928.7	17376.2	17909.6
ko05012	Human Diseases; Neurodegenerative diseases; Parkinson's disease	49412.3	23097.6	17643.4	2447.03	2786.75	2234.92
ko03320	Organismal Systems; Endocrine system; PPAR signaling pathway	11267.1	11812.5	12240.2	19949.7	18860.2	19073.6
ko01501	Human Diseases; Drug resistance: Antimicrobial; beta-Lactam resistance	6870.63	13130	17584.6	18325.6	18972.4	16800.1
ko04212	Organismal Systems; Aging; Longevity regulating pathway - worm	16640.1	14494.2	14360	15148.3	15417.2	14884.1
ko00780	Metabolism; Metabolism of cofactors and vitamins; Biotin metabolism	10340	12204	13468.4	17101.2	17823.2	17099.8
ko00660	Metabolism; Carbohydrate metabolism; C5-Branched dibasic acid metabolism	9223.74	10024.5	11574	18628.1	18696.8	19672.6
ko05152	Human Diseases; Infectious diseases: Bacterial; Tuberculosis	18453.9	16459	15500	12362	11587.5	11592.9
ko02040	Cellular Processes; Cell motility; Flagellar assembly	6279.09	8637.04	11661.7	21406.5	19528.4	18133.8
ko00730	Metabolism; Metabolism of cofactors and vitamins; Thiamine metabolism	8993.62	10500.5	12527.1	18205.1	17374.6	17622.2
ko00521	Metabolism; Biosynthesis of other secondary metabolites; Streptomycin biosynthesis	8480.68	9870.01	12263.9	18140	17613.6	18469.7
ko00130	Metabolism; Metabolism of cofactors and vitamins; Ubiquinone and other terpenoid-quinone biosynthesis	9755.04	11269.7	13361.5	17221.9	16193.9	17035.4
ko00561	Metabolism; Lipid metabolism; Glycerolipid metabolism	13029.3	13591.9	14262.3	14956.8	14769.5	13793.2
ko03020	Genetic Information Processing; Transcription; RNA polymerase	15882.5	13793.3	12604.6	13410.5	14609.1	13591.6
ko04122	Genetic Information Processing; Folding, sorting and degradation; Sulfur relay system	8073.05	8800.02	10895.7	19324.9	18280.6	18490.9
ko05016	Human Diseases; Neurodegenerative diseases; Huntington's disease	32906.3	18651.3	15073.2	4128.29	4973.68	4080.65
ko02030	Cellular Processes; Cell motility; Bacterial chemotaxis	5244.94	10045.7	13954.1	17005.1	17537.2	15041.9
ko05134	Human Diseases; Infectious diseases: Bacterial; Legionellosis	10704.6	10643.1	12040.3	13338.5	13387.2	12992.2
ko04922	Organismal Systems; Endocrine system; Glucagon signaling pathway	10501.6	11086.6	11010.8	13644.3	13468.8	12623.2
ko01040	Metabolism; Lipid metabolism; Biosynthesis of unsaturated fatty acids	8848.23	9823.57	10758.9	14260.7	14408.9	13565.1
ko00627	Metabolism; Xenobiotics biodegradation and metabolism; Aminobenzoate degradation	7162.47	9052.58	9875.14	14377.4	14810.7	14399.2
ko05010	Human Diseases; Neurodegenerative diseases; Alzheimer's disease	28125.1	14652.5	12366.8	4664.27	5033.4	4484.34
ko00261	Metabolism; Biosynthesis of other secondary metabolites; Monobactam biosynthesis	6844.1	8546.36	10129.5	15037	13568.7	14854.8
ko04217	Cellular Processes; Cell growth and death; Necroptosis	10402.6	10648.9	10745.1	12104.2	12301.1	12155.1
ko04016	Environmental Information Processing; Signal transduction; MAPK signaling pathway - plant	15605.3	13401.9	12110	9351.2	8992.47	8325.68
ko00460	Metabolism; Metabolism of other amino acids; Cyanoamino acid metabolism	9707.78	10921.1	11692.6	11592.8	11229	11002.2
ko00983	Metabolism; Xenobiotics biodegradation and metabolism; Drug metabolism - other enzymes	7078.52	7955.61	9028.33	14146.5	13210.2	12691.5
ko00562	Metabolism; Carbohydrate metabolism; Inositol phosphate metabolism	11658.6	10687.4	10204.6	10269.5	9971.52	10172.1
ko02026	Cellular Processes; Cellular community - prokaryotes; Biofilm formation - Escherichia coli	5328.14	7568.84	9214.4	14390.3	13184.7	12979.9
ko00940	Metabolism; Biosynthesis of other secondary metabolites; Phenylpropanoid biosynthesis	16326.3	14664.3	12199.7	6396.52	5709.35	5599.06
ko05230	Human Diseases; Cancers: Overview; Central carbon metabolism in cancer	8928.2	8997.03	9500.26	11536.9	10996.6	10662.1
ko04213	Organismal Systems; Aging; Longevity regulating pathway - multiple species	9203.28	9629.4	10062.3	10213	10830.7	9916.3
ko00072	Metabolism; Lipid metabolism; Synthesis and degradation of ketone bodies	6161.03	7425.48	8031.5	12814.6	12496.4	12887.4
ko01524	Human Diseases; Drug resistance: Antineoplastic; Platinum drug resistance	9736.13	10736	11002.4	9714.74	9832.39	8550.26
ko00430	Metabolism; Metabolism of other amino acids; Taurine and hypotaurine metabolism	6214.84	7788.29	8978.36	12262.8	12215.1	11616.8
ko02025	Cellular Processes; Cellular community - prokaryotes; Biofilm formation - Pseudomonas aeruginosa	4835.32	7612.39	10026.7	12528.5	12094.1	11721
ko04141	Genetic Information Processing; Folding, sorting and degradation; Protein processing in endoplasmic reticulum	18838.5	15008.4	11855.1	4079.93	3623.43	3974.52
ko00750	Metabolism; Metabolism of cofactors and vitamins; Vitamin B6 metabolism	6283.3	6735.55	7782.64	12462.2	11600.5	12017.1
ko05111	Cellular Processes; Cellular community - prokaryotes; Biofilm formation - Vibrio cholerae	4966.3	8236.44	10538.4	10844.9	11465.6	10648.3
ko04626	Organismal Systems; Environmental adaptation; Plant-pathogen interaction	16633	13487.3	11687.1	4993.04	4859.59	4584.56
ko01502	Human Diseases; Drug resistance: Antimicrobial; Vancomycin resistance	5034.66	6999.92	8553.51	11777.9	11652.6	11405.2
ko00053	Metabolism; Carbohydrate metabolism; Ascorbate and aldarate metabolism	7604.81	9122.69	9113.73	10113	9394.68	9108.78
ko04920	Organismal Systems; Endocrine system; Adipocytokine signaling pathway	7172.19	7184.9	7159.6	11661.7	10538.9	10697.2
ko00740	Metabolism; Metabolism of cofactors and vitamins; Riboflavin metabolism	5770.37	6671.8	7331.17	11215	10329	11346.3
ko05200	Human Diseases; Cancers: Overview; Pathways in cancer	10813.8	11309.5	10707	6536.18	6652.73	6119.83
ko04075	Environmental Information Processing; Signal transduction; Plant hormone signal transduction	22437.3	17130	12393.3	0	0	0
ko04723	Organismal Systems; Nervous system; Retrograde endocannabinoid signaling	29333.2	12880.5	9263.84	61.8453	204.037	133.527
ko04931	Human Diseases; Endocrine and metabolic diseases; Insulin resistance	8781.98	8214.89	8106.48	9075.97	8810.91	8736.77
ko00281	Metabolism; Metabolism of terpenoids and polyketides; Geraniol degradation	5135.7	5695.86	6656.58	10897.9	11261.6	11502.7
ko00333	Metabolism; Biosynthesis of other secondary metabolites; Prodigiosin biosynthesis	5338.7	6552.29	7257.28	10603.1	10736.6	10218.4
ko05418	Human Diseases; Cardiovascular diseases; Fluid shear stress and atherosclerosis	8180.32	9808.34	9491.98	7716.49	7887.68	7554.97
ko00625	Metabolism; Xenobiotics biodegradation and metabolism; Chloroalkane and chloroalkene degradation	6008.23	6972.41	7258.38	10081.3	10361.7	9860.73
ko01523	Human Diseases; Drug resistance: Antineoplastic; Antifolate resistance	7337.17	7419.89	8196.23	9475.09	8885.3	9165.23
ko04066	Environmental Information Processing; Signal transduction; HIF-1 signaling pathway	7404.32	8170.09	7723.96	8579.27	8755.82	8440.1
ko00903	Metabolism; Metabolism of terpenoids and polyketides; Limonene and pinene degradation	5233.89	6224.76	6705.53	9112.64	10141.6	9668.88
ko00643	Metabolism; Xenobiotics biodegradation and metabolism; Styrene degradation	5048.82	5866.97	6451.62	10179.7	9648.56	9828.38
ko04932	Human Diseases; Endocrine and metabolic diseases; Non-alcoholic fatty liver disease (NAFLD)	20210.4	10460.2	8682.17	2416.98	2591.58	2226
ko00523	Metabolism; Metabolism of terpenoids and polyketides; Polyketide sugar unit biosynthesis	3906.45	5286.41	6615.32	9961.67	9669.86	10701.7
ko00540	Metabolism; Glycan biosynthesis and metabolism; Lipopolysaccharide biosynthesis	3046.91	7249.17	9685.45	8389.64	8880.98	8151.93
ko04621	Organismal Systems; Immune system; NOD-like receptor signaling pathway	12819.4	10826.9	8698.83	3945.15	3915.6	3836.09
ko04910	Organismal Systems; Endocrine system; Insulin signaling pathway	9615.19	8566.22	7651.13	6231.79	6073.27	5807.23
ko04216	Cellular Processes; Cell growth and death; Ferroptosis	5874.49	5874.87	5893.26	9172.15	8549.3	8391.19
ko00982	Metabolism; Xenobiotics biodegradation and metabolism; Drug metabolism - cytochrome P450	6740.22	7776.46	7576.39	6889.15	7229.74	6892.06
ko00930	Metabolism; Xenobiotics biodegradation and metabolism; Caprolactam degradation	4446.44	5249.51	5508.22	8598.36	9092.85	9178.28
ko01503	Human Diseases; Drug resistance: Antimicrobial; Cationic antimicrobial peptide (CAMP) resistance	2571.47	6553.43	8918.74	7744.03	8557.63	6696.88
ko05145	Human Diseases; Infectious diseases: Parasitic; Toxoplasmosis	15167.2	11872.3	9379.5	1153.73	1014.63	949.772
ko03013	Genetic Information Processing; Translation; RNA transport	14243.4	10787.3	8412.73	1672.13	1804.98	2360.28
ko04152	Environmental Information Processing; Signal transduction; AMPK signaling pathway	9078.11	8087.26	7057.86	5033.44	4809.44	5041.52
ko00980	Metabolism; Xenobiotics biodegradation and metabolism; Metabolism of xenobiotics by cytochrome P450	6170.77	7108.73	6956.13	6098.43	6399.26	6021.92
ko03450	Genetic Information Processing; Replication and repair; Non-homologous end-joining	4057.17	4881.18	5767.16	8011.84	7842.56	8139.06
ko00471	Metabolism; Metabolism of other amino acids; D-Glutamine and D-glutamate metabolism	3758.11	4591.3	5578.7	7843.32	7452.03	7605.72
ko05164	Human Diseases; Infectious diseases: Viral; Influenza A	13403.5	10454.1	8332.63	1173.89	1008.4	1015.25
ko04724	Organismal Systems; Nervous system; Glutamatergic synapse	5426.56	5168.97	5445.16	6388.9	6420.71	6387
ko00361	Metabolism; Xenobiotics biodegradation and metabolism; Chlorocyclohexane and chlorobenzene degradation	3910.52	4170.28	4750.51	7372.65	7187.95	7210.09
ko04727	Organismal Systems; Nervous system; GABAergic synapse	5018.5	4807.4	5313.48	6406.75	6487.67	6419.76
ko05142	Human Diseases; Infectious diseases: Parasitic; Chagas disease (American trypanosomiasis)	10929.8	9569.48	7741.91	1807.3	1897.87	1761.37
ko04070	Environmental Information Processing; Signal transduction; Phosphatidylinositol signaling system	7852.41	6694.28	5743.2	3999.37	3932.41	4022.99
ko04144	Cellular Processes; Transport and catabolism; Endocytosis	14059.7	10337.8	7719.12	41.8691	14.6949	22.0893
ko05165	Human Diseases; Infectious diseases: Viral; Human papillomavirus infection	9771.01	8150.34	6429.96	2477.59	2489.96	2409
ko05203	Human Diseases; Cancers: Overview; Viral carcinogenesis	9862.91	7793.73	6333.4	2515.27	2571.16	2485.49
ko05204	Human Diseases; Cancers: Overview; Chemical carcinogenesis	5073.51	6339.07	6157.52	4400.33	4719.33	4347.62
ko04113	Cellular Processes; Cell growth and death; Meiosis - yeast	8182.78	6550.86	5546.59	3160.29	3132.09	2846.38
ko04068	Environmental Information Processing; Signal transduction; FoxO signaling pathway	5033.46	4710.97	4471.84	5196.23	4981.42	4811.8
ko00960	Metabolism; Biosynthesis of other secondary metabolites; Tropane, piperidine and pyridine alkaloid biosynthesis	4355.34	4596.41	4911.61	5312.88	4843.87	4746.24
ko05162	Human Diseases; Infectious diseases: Viral; Measles	12140.8	9461.4	7006.19	20.1664	3.41795	67.6586
ko04010	Environmental Information Processing; Signal transduction; MAPK signaling pathway	12328.4	9368.65	6908.7	0	0	0
ko03040	Genetic Information Processing; Transcription; Spliceosome	12522.9	8864.28	6876.82	14.5359	30.7584	0
ko05225	Human Diseases; Cancers: Specific types; Hepatocellular carcinoma	6794.31	7025.75	6572.09	2533.66	2954.87	2371.2
ko04151	Environmental Information Processing; Signal transduction; PI3K-Akt signaling pathway	7839.34	6537.53	5288.32	3095.99	2626.32	2831.58
ko05169	Human Diseases; Infectious diseases: Viral; Epstein-Barr virus infection	11776.8	8935.83	6598.87	63.1068	103.273	132.854
ko00401	Metabolism; Biosynthesis of other secondary metabolites; Novobiocin biosynthesis	2781.29	3344.05	3977.83	6196.79	5482.16	5625.72
ko03008	Genetic Information Processing; Translation; Ribosome biogenesis in eukaryotes	6973.17	5521.12	4850.73	3287.27	2966.38	3291.93
ko05133	Human Diseases; Infectious diseases: Bacterial; Pertussis	10147.6	8292.82	6520.65	643.387	659.118	589.046
ko04722	Organismal Systems; Nervous system; Neurotrophin signaling pathway	11164.2	8591.59	6285.41	0	0	0
ko04260	Organismal Systems; Circulatory system; Cardiac muscle contraction	11405	5493.19	4643.74	1235.99	1524.67	1153.66
ko00473	Metabolism; Metabolism of other amino acids; D-Alanine metabolism	2314.43	3330.35	3917.84	5216.2	5461.61	4991.6
ko00592	Metabolism; Lipid metabolism; alpha-Linolenic acid metabolism	5893.98	4796.58	4335.98	3396.15	3245.14	3225.75
ko05206	Human Diseases; Cancers: Overview; MicroRNAs in cancer	9894.16	7698.49	5633.56	444.957	475.259	448.766
ko00525	Metabolism; Biosynthesis of other secondary metabolites; Acarbose and validamycin biosynthesis	2091.37	2514.72	3109.13	5303.58	5048.28	5879.92
ko01051	Metabolism; Metabolism of terpenoids and polyketides; Biosynthesis of ansamycins	2525.95	2809.73	3294.05	5137.55	4688.47	5171.58
ko04064	Environmental Information Processing; Signal transduction; NF-kappa B signaling pathway	9604.23	7641.25	5417.93	17.045	1.31213	12.3371
ko04624	Organismal Systems; Immune system; Toll and Imd signaling pathway	9620.98	7580.82	5301.99	0	0	0
ko05140	Human Diseases; Infectious diseases: Parasitic; Leishmaniasis	9528.67	7485.1	5407.32	17.045	1.31213	12.3371
ko00950	Metabolism; Biosynthesis of other secondary metabolites; Isoquinoline alkaloid biosynthesis	4409.9	4270.66	4336.42	3096.79	3312.45	3003.37
ko03050	Genetic Information Processing; Folding, sorting and degradation; Proteasome	5063.62	4114.41	3346.39	3402.34	2971.7	3451.04
ko04620	Organismal Systems; Immune system; Toll-like receptor signaling pathway	9408.71	7417.82	5318.17	0	0	0
ko00511	Metabolism; Glycan biosynthesis and metabolism; Other glycan degradation	3539.06	4062.76	4331.22	3428.6	3278.02	2976.56
ko04940	Human Diseases; Endocrine and metabolic diseases; Type I diabetes mellitus	3006.2	2837.07	3022.12	4422.37	4223.39	4078.97
ko03015	Genetic Information Processing; Translation; mRNA surveillance pathway	9407	6905.02	4975.55	27.2717	14.1172	69.2078
ko04142	Cellular Processes; Transport and catabolism; Lysosome	6241.76	5788.91	4739.71	1636.51	1489.29	1478.06
ko04964	Organismal Systems; Excretory system; Proximal tubule bicarbonate reclamation	2643.26	2781.21	2748.04	4436.43	4049.22	4517.71
ko00984	Metabolism; Xenobiotics biodegradation and metabolism; Steroid degradation	2713.29	3116.63	2831.77	4276.95	3754.7	4284.65
ko04120	Genetic Information Processing; Folding, sorting and degradation; Ubiquitin mediated proteolysis	9085.94	6731.49	4724.48	0	0	0
ko02060	Environmental Information Processing; Membrane transport; Phosphotransferase system (PTS)	2161.6	2767.41	3715.86	3885.11	4690.96	3252.91
ko00405	Metabolism; Biosynthesis of other secondary metabolites; Phenazine biosynthesis	2158.89	2237.96	3012.96	4303.83	4198.3	4408.36
ko00830	Metabolism; Metabolism of cofactors and vitamins; Retinol metabolism	3407.56	3028.06	2691.92	3654.42	3658.22	3769.26
ko04976	Organismal Systems; Digestive system; Bile secretion	8118.97	6264.9	4461.18	376.507	403.347	483.985
ko05166	Human Diseases; Infectious diseases: Viral; HTLV-I infection	7792.94	5953.5	4410.39	577.319	501.366	502.683
ko04138	Cellular Processes; Transport and catabolism; Autophagy - yeast	7207.4	4793.06	4085.39	1322.68	1181.2	1084.23
ko00600	Metabolism; Lipid metabolism; Sphingolipid metabolism	4034.71	3740.8	3318.1	2876.09	2941.31	2570.02
ko04211	Organismal Systems; Aging; Longevity regulating pathway	4146.32	3793.02	3516.92	2594.49	2814.05	2455.02
ko00626	Metabolism; Xenobiotics biodegradation and metabolism; Naphthalene degradation	2279.14	2328.82	2425.91	4016.87	4088.39	4179.12
ko00785	Metabolism; Metabolism of cofactors and vitamins; Lipoic acid metabolism	2027.16	2332.81	2847.96	3906.31	4167.24	4022.21
ko00364	Metabolism; Xenobiotics biodegradation and metabolism; Fluorobenzoate degradation	1870.77	2570.7	2907.49	4095.5	3705.4	4119.31
ko04110	Cellular Processes; Cell growth and death; Cell cycle	8480.89	5944.02	4508.63	36.4775	9.22465	70.3354
ko00906	Metabolism; Metabolism of terpenoids and polyketides; Carotenoid biosynthesis	4376.24	3459.03	3177.49	2796.04	2342.99	2701.02
ko05205	Human Diseases; Cancers: Overview; Proteoglycans in cancer	5579.07	4224.67	3708.48	1841.6	1612.47	1782.13
ko00531	Metabolism; Glycan biosynthesis and metabolism; Glycosaminoglycan degradation	3874.94	3273.35	3758.67	2731.85	2375.59	2494.55
ko01055	Metabolism; Metabolism of terpenoids and polyketides; Biosynthesis of vancomycin group antibiotics	1704.66	1973.85	2325.75	3942.2	3754.56	4381.76
ko04728	Organismal Systems; Nervous system; Dopaminergic synapse	5293.54	4194.53	3695.76	1475.55	1728.53	1643.08
ko00623	Metabolism; Xenobiotics biodegradation and metabolism; Toluene degradation	1895.52	2254.38	2811.46	3714.4	3327.46	3592.36
ko04930	Human Diseases; Endocrine and metabolic diseases; Type II diabetes mellitus	3304.2	3063.31	3035.03	2447.87	2478.86	2351.58
ko04111	Cellular Processes; Cell growth and death; Cell cycle - yeast	7581.6	4839.69	3918.03	0	0	0
ko05226	Human Diseases; Cancers: Specific types; Gastric cancer	7105	5321.22	3722.51	0	0	0
ko05034	Human Diseases; Substance dependence; Alcoholism	4384.51	3773.41	3205.64	1453.38	1674.73	1596.68
ko05168	Human Diseases; Infectious diseases: Viral; Herpes simplex infection	5281.05	3896.58	3295.35	1177.81	1016.06	1057.05
ko05014	Human Diseases; Neurodegenerative diseases; Amyotrophic lateral sclerosis (ALS)	1307.54	1703.23	2482.7	3551.06	3408.68	3041.44
ko00622	Metabolism; Xenobiotics biodegradation and metabolism; Xylene degradation	1842.58	1969.32	2204.15	3263.5	3105.14	3093.39
ko00510	Metabolism; Glycan biosynthesis and metabolism; N-Glycan biosynthesis	3969.96	3054.59	2579.95	1976.33	1771.75	1978.24
ko04114	Cellular Processes; Cell growth and death; Oocyte meiosis	7002.44	4649.53	3650.16	0	0	0
ko00332	Metabolism; Biosynthesis of other secondary metabolites; Carbapenem biosynthesis	1275.44	1487.91	1702.22	3878.7	3361.06	3542.71
ko04071	Environmental Information Processing; Signal transduction; Sphingolipid signaling pathway	6003.16	4308.63	3254.94	512.426	610.458	534.652
ko00565	Metabolism; Lipid metabolism; Ether lipid metabolism	3592	2844.71	2506.4	2030.95	1853.14	2125.37
ko00311	Metabolism; Biosynthesis of other secondary metabolites; Penicillin and cephalosporin biosynthesis	1321.13	2304.2	2953.46	2751.28	2915.36	2641.33
ko04024	Environmental Information Processing; Signal transduction; cAMP signaling pathway	5149.99	3736.67	3005.09	1047.79	1009.22	933.816
ko00981	Metabolism; Metabolism of terpenoids and polyketides; Insect hormone biosynthesis	1959.73	2564.56	2708.94	2395.97	2762.01	2381.13
ko04614	Organismal Systems; Endocrine system; Renin-angiotensin system	1723.29	2510.02	2928.87	2497.39	2607.87	2272.63
ko04612	Organismal Systems; Immune system; Antigen processing and presentation	5133.83	4164.61	3399.18	429.798	420.967	398.68
ko04145	Cellular Processes; Transport and catabolism; Phagosome	6004.96	4677.78	3220.12	9.5054	12.8464	15.0738
ko04919	Organismal Systems; Endocrine system; Thyroid hormone signaling pathway	5595.49	4539.79	3494.84	38.1032	110.143	72.9757
ko04011	Environmental Information Processing; Signal transduction; MAPK signaling pathway - yeast	3890.77	3038.13	2473.68	1640.62	1463.66	1344.09
ko00140	Metabolism; Lipid metabolism; Steroid hormone biosynthesis	3585.29	3153.49	2643.23	1473.13	1365.92	1401.12
ko00524	Metabolism; Biosynthesis of other secondary metabolites; Neomycin, kanamycin and gentamicin biosynthesis	1752.39	1577.22	1986.77	2733.75	2494.69	2701.25
ko05211	Human Diseases; Cancers: Specific types; Renal cell carcinoma	1973.25	2037.75	1762.38	2347.83	2250.6	2355.22
ko00440	Metabolism; Metabolism of other amino acids; Phosphonate and phosphinate metabolism	1217.07	1927.65	2293.39	2252.49	2489.12	2437.34
ko00908	Metabolism; Metabolism of terpenoids and polyketides; Zeatin biosynthesis	2417.65	2242.73	2193.59	1816.23	1756.52	1853.97
ko04214	Cellular Processes; Cell growth and death; Apoptosis - fly	2061.29	1931.17	2317.82	2150.55	1946.71	1780.28
ko00966	Metabolism; Biosynthesis of other secondary metabolites; Glucosinolate biosynthesis	1753.88	1658.72	1884.37	2259.88	2207.25	2412.11
ko04218	Cellular Processes; Cell growth and death; Cellular senescence	5299.31	3901.68	2929.03	0	0	0
ko05031	Human Diseases; Substance dependence; Amphetamine addiction	2645.63	2419.58	2262.12	1444.62	1664.99	1589.95
ko00591	Metabolism; Lipid metabolism; Linoleic acid metabolism	3749.56	2699.11	2112.81	1274.97	1086.89	1102.16
ko00633	Metabolism; Xenobiotics biodegradation and metabolism; Nitrotoluene degradation	482.561	834.354	1051.42	3508.17	2381.81	3585.57
ko04140	Cellular Processes; Transport and catabolism; Autophagy - animal	5324.7	3666.59	2675.87	20.1664	3.41795	67.6586
ko05231	Human Diseases; Cancers: Overview; Choline metabolism in cancer	4861.94	3569.15	2750.65	132.39	157.986	172.811
ko05340	Human Diseases; Immune diseases; Primary immunodeficiency	1275.58	1339.4	1560.01	2660.28	2452.34	2348.88
ko04721	Organismal Systems; Nervous system; Synaptic vesicle cycle	5112.19	3650.94	2680.66	0	0	0
ko04915	Organismal Systems; Endocrine system; Estrogen signaling pathway	4119.84	3149.48	2814.11	429.798	420.967	398.68
ko04210	Cellular Processes; Cell growth and death; Apoptosis	2384.72	2395.97	2220.91	1411.43	1219.09	1254.37
ko04918	Organismal Systems; Endocrine system; Thyroid hormone synthesis	1906.17	2088.51	2031.15	1747.91	1658.1	1405.26
ko00965	Metabolism; Biosynthesis of other secondary metabolites; Betalain biosynthesis	1439.53	1687.5	1752.75	1969.58	2043.97	1916.23
ko04726	Organismal Systems; Nervous system; Serotonergic synapse	2055.25	1993.29	1931.22	1461.67	1675.94	1604.47
ko04072	Environmental Information Processing; Signal transduction; Phospholipase D signaling pathway	4431.13	3265.43	2586.01	79.6391	117.894	61.0636
ko05161	Human Diseases; Infectious diseases: Viral; Hepatitis B	2705.15	2360.18	2198.62	1190.2	1014.21	1017.92
ko04013	Environmental Information Processing; Signal transduction; MAPK signaling pathway - fly	2702.91	2188.28	2093.61	953.865	1350.39	1110.94
ko00642	Metabolism; Xenobiotics biodegradation and metabolism; Ethylbenzene degradation	706.266	1153.94	1522.14	2341.18	2252.63	2286.93
ko05167	Human Diseases; Infectious diseases: Viral; Kaposi's sarcoma-associated herpesvirus infection	2709.86	2187.65	2220.88	1170.77	1006.3	959.924
ko04917	Organismal Systems; Endocrine system; Prolactin signaling pathway	2533.7	1915.86	1756.29	1254.94	1150.63	1350.44
ko04139	Cellular Processes; Transport and catabolism; Mitophagy - yeast	4311.94	3250.01	2284.93	0	0	0
ko00513	Metabolism; Glycan biosynthesis and metabolism; Various types of N-glycan biosynthesis	3284.54	2665.17	2204.42	587.42	521.78	464.964
ko04810	Cellular Processes; Cell motility; Regulation of actin cytoskeleton	4395.55	2952.58	2337.61	0	0	0
ko04150	Environmental Information Processing; Signal transduction; mTOR signaling pathway	4175.4	3075.21	2296.11	19.1449	12.1646	48.0225
ko04712	Organismal Systems; Environmental adaptation; Circadian rhythm - plant	3873.77	3272.37	2407.96	0	0	0
ko00945	Metabolism; Biosynthesis of other secondary metabolites; Stilbenoid, diarylheptanoid and gingerol biosynthesis	4112.56	2655.93	2002.49	238.717	197.016	205.552
ko05215	Human Diseases; Cancers: Specific types; Prostate cancer	3184.75	2653.1	2228.8	429.798	420.967	398.68
ko05030	Human Diseases; Substance dependence; Cocaine addiction	1430.26	1545.08	1565.97	1444.62	1664.99	1589.95
ko05132	Human Diseases; Infectious diseases: Bacterial; Salmonella infection	1060.16	1262.09	1588.62	1717.4	1827.49	1637.33
ko05143	Human Diseases; Infectious diseases: Parasitic; African trypanosomiasis	988.409	1567.7	1554.43	1701.16	1565.91	1624.5
ko05120	Human Diseases; Infectious diseases: Bacterial; Epithelial cell signaling in Helicobacter pylori infection	2025.61	1962.02	1714.3	1037.55	1086.59	928.02
ko00624	Metabolism; Xenobiotics biodegradation and metabolism; Polycyclic aromatic hydrocarbon degradation	1061.51	1282.38	1428.33	1833.97	1556.48	1583.3
ko03022	Genetic Information Processing; Transcription; Basal transcription factors	2632.13	1656.7	1428.67	1109.04	943.722	934.377
ko04666	Organismal Systems; Immune system; Fc gamma R-mediated phagocytosis	3842.36	2728.03	2067.65	18.9053	11.0071	8.59823
ko04115	Cellular Processes; Cell growth and death; p53 signaling pathway	1911.52	1752.36	1695.35	1153.73	1004.98	947.587
ko00941	Metabolism; Biosynthesis of other secondary metabolites; Flavonoid biosynthesis	3485.46	2378.37	1673.71	238.717	197.016	205.552
ko00791	Metabolism; Xenobiotics biodegradation and metabolism; Atrazine degradation	1057.42	1493.12	1394.74	1511.31	1444.97	1256.69
ko04530	Cellular Processes; Cellular community - eukaryotes; Tight junction	3523.43	2702.93	1801.04	36.4775	9.22465	70.3354
ko00603	Metabolism; Glycan biosynthesis and metabolism; Glycosphingolipid biosynthesis - globo and isoglobo series	1409.36	1592.16	1684.21	1256.33	1164.88	968.053
ko00909	Metabolism; Metabolism of terpenoids and polyketides; Sesquiterpenoid and triterpenoid biosynthesis	2970.59	2462.26	1779.94	196.814	274.567	210.598
ko00905	Metabolism; Metabolism of terpenoids and polyketides; Brassinosteroid biosynthesis	3303.89	2631.12	1824.69	0	0	0
ko04261	Organismal Systems; Circulatory system; Adrenergic signaling in cardiomyocytes	3464.43	2409.81	1869.72	0	0	0
ko00621	Metabolism; Xenobiotics biodegradation and metabolism; Dioxin degradation	926.316	1110.87	1080.55	1545.32	1542.98	1488.66
ko05210	Human Diseases; Cancers: Specific types; Colorectal cancer	1500.07	1281.98	1442.82	1153.73	1004.98	947.587
ko04310	Environmental Information Processing; Signal transduction; Wnt signaling pathway	3206.53	2275.46	1634.38	54.1124	19.9941	34.8161
ko05416	Human Diseases; Cardiovascular diseases; Viral myocarditis	1290.63	1277.04	1427.46	1153.73	1004.98	947.587
ko04371	Environmental Information Processing; Signal transduction; Apelin signaling pathway	3063.85	2252.32	1647.36	19.1449	12.1646	48.0225
ko04914	Organismal Systems; Endocrine system; Progesterone-mediated oocyte maturation	2319.99	1847.07	1608.2	429.798	420.967	398.68
ko00590	Metabolism; Lipid metabolism; Arachidonic acid metabolism	1395.33	1347.52	1246.93	1112.48	954.178	933.468
ko00472	Metabolism; Metabolism of other amino acids; D-Arginine and D-ornithine metabolism	602.136	1052.27	1183.67	1323.76	1533.15	1293.94
ko03460	Genetic Information Processing; Replication and repair; Fanconi anemia pathway	2963.12	2472.06	1405.49	19.3443	54.6041	33.3348
ko04136	Cellular Processes; Transport and catabolism; Autophagy - other	3265.74	1991.73	1616.8	0	0	0
ko00904	Metabolism; Metabolism of terpenoids and polyketides; Diterpenoid biosynthesis	2870.12	2232.59	1720.46	0	0	0
ko04913	Organismal Systems; Endocrine system; Ovarian steroidogenesis	2901.33	2164.48	1663.09	17.045	10.9545	14.5223
ko01053	Metabolism; Metabolism of terpenoids and polyketides; Biosynthesis of siderophore group nonribosomal peptides	741.398	661.23	708.956	1566.44	1543.31	1547.25
ko04020	Environmental Information Processing; Signal transduction; Calcium signaling pathway	2814.24	2125.88	1563.7	0	0	0
ko04014	Environmental Information Processing; Signal transduction; Ras signaling pathway	2909.22	1932.21	1603.19	18.9053	11.0071	8.59823
ko05202	Human Diseases; Cancers: Overview; Transcriptional misregulation in cancer	2731.01	2193.47	1526.21	0	7.61608	3.45193
ko04022	Environmental Information Processing; Signal transduction; cGMP-PKG signaling pathway	2836.25	1994.27	1527.06	6.40272	0	2.12663
ko04350	Environmental Information Processing; Signal transduction; TGF-beta signaling pathway	2889.06	1915.57	1346.91	0	0	0
ko05020	Human Diseases; Neurodegenerative diseases; Prion diseases	1247.07	1230.76	1198.07	756.715	950.525	751.194
ko04921	Organismal Systems; Endocrine system; Oxytocin signaling pathway	2584.94	1892.77	1456.07	36.0465	21.6821	73.4497
ko04961	Organismal Systems; Excretory system; Endocrine and other factor-regulated calcium reabsorption	2608.45	1968.92	1448.03	0	0	0
ko00901	Metabolism; Biosynthesis of other secondary metabolites; Indole alkaloid biosynthesis	1263.03	1369.29	1252.97	627.008	810.782	691.209
ko00120	Metabolism; Lipid metabolism; Primary bile acid biosynthesis	584.698	622.564	583.339	1528.75	1315.57	1372.32
ko05222	Human Diseases; Cancers: Specific types; Small cell lung cancer	696.868	868.781	1248.46	1170.77	1006.3	959.924
ko00404	Metabolism; Biosynthesis of other secondary metabolites; Staurosporine biosynthesis	245.966	1119.26	1233.15	1158.11	993.354	993.659
ko00100	Metabolism; Lipid metabolism; Steroid biosynthesis	2056.73	2043.04	1216.14	125.922	160.701	84.4337
ko04912	Organismal Systems; Endocrine system; GnRH signaling pathway	2439.93	1645.3	1353.6	18.9053	11.0071	8.59823
ko04657	Organismal Systems; Immune system; IL-17 signaling pathway	1467.02	1336.65	1283.07	446.843	422.279	411.017
ko04974	Organismal Systems; Digestive system; Protein digestion and absorption	1115.01	1108.67	1169.17	609.029	702.643	627.22
ko04215	Cellular Processes; Cell growth and death; Apoptosis - multiple species	406.763	572.711	933.682	1153.73	1004.98	947.587
ko05130	Human Diseases; Infectious diseases: Bacterial; Pathogenic Escherichia coli infection	2187.34	1712.88	1106.18	2.8344	1.38474	0.941435
ko04341	Environmental Information Processing; Signal transduction; Hedgehog signaling pathway - fly	2272.88	1533.11	1166.67	0	0	0
ko04390	Environmental Information Processing; Signal transduction; Hippo signaling pathway	2316.86	1447.02	1204.26	0	0	0
ko05219	Human Diseases; Cancers: Specific types; Bladder cancer	645.204	621.628	562.112	1238.2	919.095	960.684
ko04720	Organismal Systems; Nervous system; Long-term potentiation	2121.88	1509.97	1066.54	0	0	0
ko05410	Human Diseases; Cardiovascular diseases; Hypertrophic cardiomyopathy (HCM)	897.054	1176.95	1241.45	401.1	556.583	408.996
ko05110	Human Diseases; Infectious diseases: Bacterial; Vibrio cholerae infection	1979.32	1599.47	1023.29	9.9642	25.7147	14.1323
ko00062	Metabolism; Lipid metabolism; Fatty acid elongation	1935.04	1453.64	1094.57	34.8946	64.9678	42.0656
ko04130	Genetic Information Processing; Folding, sorting and degradation; SNARE interactions in vesicular transport	1989.06	1376.18	1130.68	0	0	0
ko04659	Organismal Systems; Immune system; Th17 cell differentiation	1170.56	1041.79	1012.39	429.798	420.967	398.68
ko04540	Cellular Processes; Cellular community - eukaryotes; Gap junction	1957.65	1479.42	966.832	9.23712	1.38474	3.06807
ko05146	Human Diseases; Infectious diseases: Parasitic; Amoebiasis	935.161	946.745	893.538	540.329	524.179	486.403
ko00073	Metabolism; Lipid metabolism; Cutin, suberine and wax biosynthesis	1877.37	1359.12	993.916	0	0	0
ko04973	Organismal Systems; Digestive system; Carbohydrate digestion and absorption	1063.87	1132.43	1122.27	218.654	364.935	231.005
ko04962	Organismal Systems; Excretory system; Vasopressin-regulated water reabsorption	1800.77	1329.46	869.579	0	0	0
ko04340	Environmental Information Processing; Signal transduction; Hedgehog signaling pathway	1747.66	1193.62	955.17	0	0	0
ko04924	Organismal Systems; Endocrine system; Renin secretion	543.493	822.541	1083.01	401.1	556.583	396.59
ko05323	Human Diseases; Immune diseases; Rheumatoid arthritis	1618.71	1267.33	906.159	0	0	7.50183
ko04710	Organismal Systems; Environmental adaptation; Circadian rhythm	1643.3	1177.61	873.945	0	0	0
ko04979	Organismal Systems; Digestive system; Cholesterol metabolism	791.817	731.582	673.907	536.923	516.293	394.71
ko04916	Organismal Systems; Endocrine system; Melanogenesis	1530.32	1105.88	796.524	77.1476	63.8078	66.0676
ko04750	Organismal Systems; Sensory system; Inflammatory mediator regulation of TRP channels	1587.95	1164.26	882.26	0	0	0
ko01521	Human Diseases; Drug resistance: Antineoplastic; EGFR tyrosine kinase inhibitor resistance	1523	1143.47	847.32	19.1449	12.1646	48.0225
ko05100	Human Diseases; Infectious diseases: Bacterial; Bacterial invasion of epithelial cells	1513.76	1145.36	895.265	0	8.83209	0
ko00604	Metabolism; Glycan biosynthesis and metabolism; Glycosphingolipid biosynthesis - ganglio series	493.967	719.31	773.304	573.593	492.611	450.113
ko04510	Cellular Processes; Cellular community - eukaryotes; Focal adhesion	1475.39	1060.87	882.877	0	0	0
ko04391	Environmental Information Processing; Signal transduction; Hippo signaling pathway - fly	1537.02	1001.61	821.052	0	0	0
ko05322	Human Diseases; Immune diseases; Systemic lupus erythematosus	1283.38	1024.4	717.03	69.7281	159.155	101.249
ko05224	Human Diseases; Cancers: Specific types; Breast cancer	1442.25	1052.84	823.293	0	0	0
ko05160	Human Diseases; Infectious diseases: Viral; Hepatitis C	1517.06	909.484	775.475	20.1664	3.41795	67.6586
ko04330	Environmental Information Processing; Signal transduction; Notch signaling pathway	1350.52	1127.76	670.405	54.1124	19.9941	34.8161
ko00514	Metabolism; Glycan biosynthesis and metabolism; Other types of O-glycan biosynthesis	1392.13	1016.66	786.843	0	0	0
ko05214	Human Diseases; Cancers: Specific types; Glioma	1324.99	929.493	815.089	0	0	0
ko01059	Metabolism; Metabolism of terpenoids and polyketides; Biosynthesis of enediyne antibiotics	489.42	802.238	806.387	278.248	395.984	281.352
ko04966	Organismal Systems; Excretory system; Collecting duct acid secretion	1275.85	1030.16	695.738	0	0	0
ko04137	Cellular Processes; Transport and catabolism; Mitophagy - animal	1416.92	897.323	681.555	0	0	0
ko01522	Human Diseases; Drug resistance: Antineoplastic; Endocrine resistance	1285.15	947.063	719.276	0	0	0
ko04630	Environmental Information Processing; Signal transduction; Jak-STAT signaling pathway	1328.07	960.907	645.463	0	0	0
ko01054	Metabolism; Metabolism of terpenoids and polyketides; Nonribosomal peptide structures	126.883	454.027	512.808	658.297	624.051	525.871
ko04270	Organismal Systems; Circulatory system; Vascular smooth muscle contraction	1235.78	853.589	714.987	6.40272	0	2.12663
ko05212	Human Diseases; Cancers: Specific types; Pancreatic cancer	1215.22	901.99	621.44	0	0	0
ko04012	Environmental Information Processing; Signal transduction; ErbB signaling pathway	1207.46	790.614	633.523	0	0	0
ko04520	Cellular Processes; Cellular community - eukaryotes; Adherens junction	1108.62	952.873	532.677	0	0	0
ko00232	Metabolism; Biosynthesis of other secondary metabolites; Caffeine metabolism	558.471	467.163	373.886	422.904	358.818	395.875
ko04978	Organismal Systems; Digestive system; Mineral absorption	649.658	558.756	623.846	249.172	181.103	214.422
ko00121	Metabolism; Lipid metabolism; Secondary bile acid biosynthesis	220.625	250.719	227.655	635.696	486.353	616.806
ko04972	Organismal Systems; Digestive system; Pancreatic secretion	1002.11	853.555	550.718	0	0	0
ko04933	Human Diseases; Endocrine and metabolic diseases; AGE-RAGE signaling pathway in diabetic complications	992.832	740.186	530.932	0	0	0
ko00902	Metabolism; Metabolism of terpenoids and polyketides; Monoterpenoid biosynthesis	944.058	801.921	508.559	0	0	0
ko00563	Metabolism; Glycan biosynthesis and metabolism; Glycosylphosphatidylinositol (GPI)-anchor biosynthesis	894.436	750.06	580.013	0	0	0
ko04622	Organismal Systems; Immune system; RIG-I-like receptor signaling pathway	691.891	608.264	445.157	195.931	164.038	92.8852
ko05221	Human Diseases; Cancers: Specific types; Acute myeloid leukemia	958.564	644.037	494.856	0	0	0
ko04080	Environmental Information Processing; Signaling molecules and interaction; Neuroactive ligand-receptor interaction	110.948	183.215	344.566	536.923	484.483	390.539
ko05213	Human Diseases; Cancers: Specific types; Endometrial cancer	870.849	600.257	478.349	0	0	0
ko01057	Metabolism; Metabolism of terpenoids and polyketides; Biosynthesis of type II polyketide products	222.96	201.051	220.726	435.787	348.797	513.904
ko00944	Metabolism; Biosynthesis of other secondary metabolites; Flavone and flavonol biosynthesis	373.95	296.027	269.559	351.341	240.639	352.987
ko04611	Organismal Systems; Immune system; Platelet activation	836.132	558.026	436.623	6.40272	0	2.12663
ko00365	Metabolism; Xenobiotics biodegradation and metabolism; Furfural degradation	170.777	245.188	269.778	410.202	355.792	352.069
ko00363	Metabolism; Xenobiotics biodegradation and metabolism; Bisphenol degradation	162.433	209.628	203.368	437.937	394.941	385.482
ko00196	Metabolism; Energy metabolism; Photosynthesis - antenna proteins	641.115	562.15	462.917	0	0	0
ko05032	Human Diseases; Substance dependence; Morphine addiction	654.253	509.029	491.328	0	0	0
ko05220	Human Diseases; Cancers: Specific types; Chronic myeloid leukemia	606.845	502.605	375.211	54.1124	19.9941	34.8161
ko04360	Organismal Systems; Development; Axon guidance	725.246	392.269	371.248	0	0	0
ko04550	Cellular Processes; Cellular community - eukaryotes; Signaling pathways regulating pluripotency of stem cells	608.019	424.165	415.3	0	0	0
ko05033	Human Diseases; Substance dependence; Nicotine addiction	585.358	447.502	413.443	0	0	0
ko04730	Organismal Systems; Nervous system; Long-term depression	766.074	347.379	315.858	6.40272	0	2.12663
ko04015	Environmental Information Processing; Signal transduction; Rap1 signaling pathway	643.666	409.63	362.622	0	0	0
ko04923	Organismal Systems; Endocrine system; Regulation of lipolysis in adipocytes	556.982	460.387	298.399	23.4477	1.31213	14.4637
ko04623	Organismal Systems; Immune system; Cytosolic DNA-sensing pathway	524.632	474.238	248.618	4.46794	13.0968	2.22601
ko04660	Organismal Systems; Immune system; T cell receptor signaling pathway	550.451	345.172	307.65	0	0	0
ko05223	Human Diseases; Cancers: Specific types; Non-small cell lung cancer	488.741	380.535	297.041	0	0	0
ko00942	Metabolism; Biosynthesis of other secondary metabolites; Anthocyanin biosynthesis	533.052	392.256	233.515	0	0	0
ko04713	Organismal Systems; Environmental adaptation; Circadian entrainment	447.308	343.916	312.968	6.40272	0	2.12663
ko04740	Organismal Systems; Sensory system; Olfactory transduction	447.308	343.916	312.968	6.40272	0	2.12663
ko04062	Organismal Systems; Immune system; Chemokine signaling pathway	498.822	280.725	293.831	0	0	0
ko04925	Organismal Systems; Endocrine system; Aldosterone synthesis and secretion	407.981	309.455	313.071	0	0	0
ko00254	Metabolism; Biosynthesis of other secondary metabolites; Aflatoxin biosynthesis	484.839	319.441	207.502	0	0	0
ko04744	Organismal Systems; Sensory system; Phototransduction	392.079	305.764	292.482	0	0	0
ko05218	Human Diseases; Cancers: Specific types; Melanoma	407.925	304.429	265.615	0	0	0
ko00601	Metabolism; Glycan biosynthesis and metabolism; Glycosphingolipid biosynthesis - lacto and neolacto series	401.08	312.436	247.618	0	0	0
ko05216	Human Diseases; Cancers: Specific types; Thyroid cancer	432.288	298.863	226.526	0	0	0
ko04668	Environmental Information Processing; Signal transduction; TNF signaling pathway	379.677	326.862	207.695	17.045	1.31213	12.3371
ko04664	Organismal Systems; Immune system; Fc epsilon RI signaling pathway	395.56	290.437	219.101	0	9.64238	2.18516
ko00943	Metabolism; Biosynthesis of other secondary metabolites; Isoflavonoid biosynthesis	97.0248	138.912	244.373	121.604	196.66	106.07
ko04380	Organismal Systems; Development; Osteoclast differentiation	376.84	249.049	268.418	0	0	7.50183
ko04970	Organismal Systems; Digestive system; Salivary secretion	377.665	266.077	240.476	6.40272	0	2.12663
ko04971	Organismal Systems; Digestive system; Gastric acid secretion	374.149	282.389	235.083	0	0	0
ko04745	Organismal Systems; Sensory system; Phototransduction - fly	374.149	282.389	235.083	0	0	0
ko05131	Human Diseases; Infectious diseases: Bacterial; Shigellosis	427.171	222.957	205.131	0	0	0
ko04662	Organismal Systems; Immune system; B cell receptor signaling pathway	408.717	219.198	213.823	0	0	0
ko00253	Metabolism; Metabolism of terpenoids and polyketides; Tetracycline biosynthesis	126.733	137.458	108.133	111.121	116.732	176.936
ko05150	Human Diseases; Infectious diseases: Bacterial; Staphylococcus aureus infection	15.8875	38.3703	78.4482	91.5503	375.798	88.0052
ko05217	Human Diseases; Cancers: Specific types; Basal cell carcinoma	308.379	193	153.77	0	0	0
ko01056	Metabolism; Metabolism of terpenoids and polyketides; Biosynthesis of type II polyketide backbone	143.975	86.1982	85.1887	93.0129	82.3736	149.615
ko01052	Metabolism; Metabolism of terpenoids and polyketides; Type I polyketide structures	32.1175	133.057	218.113	54.9585	124.888	63.8024
ko04725	Organismal Systems; Nervous system; Cholinergic synapse	265.984	156.76	166.503	0	0	0
ko04370	Environmental Information Processing; Signal transduction; VEGF signaling pathway	264.119	157.493	116.659	17.045	1.31213	12.3371
ko04926	Organismal Systems; Endocrine system; Relaxin signaling pathway	253.529	124.364	150.383	0	0	0
ko04960	Organismal Systems; Excretory system; Aldosterone-regulated sodium reabsorption	225.82	179.665	121.336	0	0	0
ko04977	Organismal Systems; Digestive system; Vitamin digestion and absorption	208.406	151.352	145.79	0	0	0
ko04650	Organismal Systems; Immune system; Natural killer cell mediated cytotoxicity	237.172	110.772	99.8873	0	0	0
ko04711	Organismal Systems; Environmental adaptation; Circadian rhythm - fly	184.738	108.425	116.059	0	0	0
ko04911	Organismal Systems; Endocrine system; Insulin secretion	216.37	82.7363	86.8942	0	0	0
ko04320	Organismal Systems; Development; Dorso-ventral axis formation	179.54	76.349	70.2206	0	0	0
ko04975	Organismal Systems; Digestive system; Fat digestion and absorption	120.612	74.0247	71.9173	0	0	0
ko04392	Environmental Information Processing; Signal transduction; Hippo signaling pathway - multiple species	158.674	60.6933	43.9415	0	0	0
ko04670	Organismal Systems; Immune system; Leukocyte transendothelial migration	54.7614	53.6906	29.6321	0	0	0
ko00515	Metabolism; Glycan biosynthesis and metabolism; Mannose type O-glycan biosynthesis	31.0237	2.96173	0	0	0	0
ko04658	Organismal Systems; Immune system; Th1 and Th2 cell differentiation	11.7209	19.2673	2.08813	0	0	0
ko04742	Organismal Systems; Sensory system; Taste transduction	26.5347	0	0	0	0	0
ko00522	Metabolism; Metabolism of terpenoids and polyketides; Biosynthesis of 12-, 14- and 16-membered macrolides	1.1509	0	1.85164	1.72796	0.844192	7.46115
ko05414	Human Diseases; Cardiovascular diseases; Dilated cardiomyopathy (DCM)	0	0	0	0	0	12.4054
ko04640	Organismal Systems; Immune system; Hematopoietic cell lineage	0	0	0	9.23806	0	0
