# Supplementary material for: Exploration of genes encoding KEGG pathway enzymes in rhizospheric microbiome of the wild plant Abutilon fruticosum
Source: AMB Express. 2024 Feb 21;14:27. doi: 10.1186/s13568-024-01678-4 (PMC10881953; doi:10.1186/s13568-024-01678-4)
Supplement: Supplementary file 2 — Additional file 2: Table S1. Sequence alignment results of gene queries of microbiomes of rhizosphere (R) and surrounding bulk (S) soils of A. fruticosum. Query ID refers to genes in individual or mixed less abundant microbiome samples, while subject IDs refers to the sequences in the National Center for Biotechnology Information (NCBI) that showed considerable sequence homology with one or more gene queries. Table S2. Number of genes encoding enzymes of different functional categories of Kyoto Encyclopedia of Genes and Genomes (KEGG) level 1 across microbiomes of rhizosphere (R) and surrounding bulk (S) soils of A. fruticosum. Gray color boxes refer to less frequent (˂ 50,000) KEGG categories that were not analyzed further. Table S3. Abundance of assembled genes encoding enzymes of different functional categories of Kyoto Encyclopedia of Genes and Genomes (KEGG) level 1 in microbiomes of rhizosphere (R) and surrounding bulk (S) soils of A. fruticosum. Gray color boxes refer to less frequent (˂ 50,000) KEGG categories that were not analyzed further. Table S4. Number of genes encoding enzymes of highly enriched functional sub-categories of KEGG level 2 across microbiomes of rhizosphere (R) and surrounding bulk (S) soils of A. fruticosum. Text in gray refers to less frequent (˂ 10,000) KEGG sub-categories that were not analyzed further. Table S5. Highly enriched functional categories and their sub-categories of Kyoto Encyclopedia of Genes and Genomes (KEGG) functional orthologs (KO) database in microbiomes of A. fruticosum. Boxes with gray color either refer to less KEGG sub-categories with less enriched enzymes and were not analyzed further. Table S6. Abundance of assembled genes encoding enzymes of highly enriched functional sub-categories of KEGG level 2 in microbiomes of rhizosphere (R) and surrounding bulk (S) soils of A. fruticosum. Table S7. Abundance of genes encoding enzymes of highly enriched functional sub-categories of KEGG level 2 in microbiomes of rhizos [file 13568_2024_1678_MOESM2_ESM.zip › Supplementary Tables/Table S11.xlsx]

## Sheet: Sheet1
Table S11. Abundance of genes encoding enzymes of highly abundant KEGG pathways within microbiomes of rhizosphere (R) and surrounding bulk (S) soils of A. fruticosum. Gray boxes refer to pathways with less enriched enzymes that were not analyzed further.
KO_Pathway_Level3	S1	S2	S3	R1	R2	R3
ABC transporters ko02010	75747.9	92295.9	100407	155492	146388	141495
Purine metabolism ko00230	69414	80840.3	91431	127082	125200	123711
Quorum sensing ko02024	52555	60722.5	69488.5	106082	103320	100676
Oxidative phosphorylation ko00190	153198	110169	100849	190974	198608	199024
Two-component system ko02020	38774.9	55972.1	69636.9	87187	88424.3	80534.4
Pyrimidine metabolism ko00240	50349.4	57231.4	64381.9	86326.3	87377.5	84556.9
Pyruvate metabolism ko00620	46517.2	52859.2	57989.5	81698.3	79719.6	79528.9
Glyoxylate and dicarboxylate metabolism ko00630	46579.6	49193.1	55773.9	82352.2	79971.2	82451.7
Aminoacyl-tRNA biosynthesis ko00970	33092	40443.8	49601.2	68791.8	68540.3	68226.3
Carbon fixation pathways in prokaryotes ko00720	33092	40443.8	49601.2	68791.8	68540.3	68226.3
Glycolysis / Gluconeogenesis ko00010	37427.9	43161.6	48413.4	67317.7	65902.7	66128.3
Alanine, aspartate and glutamate metabolism ko00250	32098.4	38523.6	45615.1	62784	61208.2	61140
Glycine, serine and threonine metabolism ko00260	35280.1	39452.6	47197.8	63761.5	62249.8	62690.1
Amino sugar and nucleotide sugar metabolism ko00520	33338.8	40176.2	45889.4	61532	59331.9	60223.6
Starch and sucrose metabolism ko00500	35544.5	38601.7	44577	58969.3	56100.2	56171.1
Valine, leucine and isoleucine biosynthesis ko00290	15008.4	17645.4	19891.4	32048.6	31698.9	32490.2
Valine, leucine and isoleucine degradation ko00280	30378.6	36192	40580.6	63307.6	62150.4	63410.9
Citrate cycle (TCA cycle) ko00020	31214.5	37385.8	43094.2	63226.2	61373.5	62074.5
