# Supplementary material for: Exploration of genes encoding KEGG pathway enzymes in rhizospheric microbiome of the wild plant Abutilon fruticosum
Source: AMB Express. 2024 Feb 21;14:27. doi: 10.1186/s13568-024-01678-4 (PMC10881953; doi:10.1186/s13568-024-01678-4)
Supplement: Supplementary file 2 — Additional file 2: Table S1. Sequence alignment results of gene queries of microbiomes of rhizosphere (R) and surrounding bulk (S) soils of A. fruticosum. Query ID refers to genes in individual or mixed less abundant microbiome samples, while subject IDs refers to the sequences in the National Center for Biotechnology Information (NCBI) that showed considerable sequence homology with one or more gene queries. Table S2. Number of genes encoding enzymes of different functional categories of Kyoto Encyclopedia of Genes and Genomes (KEGG) level 1 across microbiomes of rhizosphere (R) and surrounding bulk (S) soils of A. fruticosum. Gray color boxes refer to less frequent (˂ 50,000) KEGG categories that were not analyzed further. Table S3. Abundance of assembled genes encoding enzymes of different functional categories of Kyoto Encyclopedia of Genes and Genomes (KEGG) level 1 in microbiomes of rhizosphere (R) and surrounding bulk (S) soils of A. fruticosum. Gray color boxes refer to less frequent (˂ 50,000) KEGG categories that were not analyzed further. Table S4. Number of genes encoding enzymes of highly enriched functional sub-categories of KEGG level 2 across microbiomes of rhizosphere (R) and surrounding bulk (S) soils of A. fruticosum. Text in gray refers to less frequent (˂ 10,000) KEGG sub-categories that were not analyzed further. Table S5. Highly enriched functional categories and their sub-categories of Kyoto Encyclopedia of Genes and Genomes (KEGG) functional orthologs (KO) database in microbiomes of A. fruticosum. Boxes with gray color either refer to less KEGG sub-categories with less enriched enzymes and were not analyzed further. Table S6. Abundance of assembled genes encoding enzymes of highly enriched functional sub-categories of KEGG level 2 in microbiomes of rhizosphere (R) and surrounding bulk (S) soils of A. fruticosum. Table S7. Abundance of genes encoding enzymes of highly enriched functional sub-categories of KEGG level 2 in microbiomes of rhizos [file 13568_2024_1678_MOESM2_ESM.zip › Supplementary Tables/Table S12.xlsx]

## Sheet: Unigenes.absolute.ec
Table S12. Number of assembled genes encoding enzymes of Kyoto Encyclopedia of Genes and Genomes (KEGG) functional orthologs (KO) database across microbiomes of rhizosphere (R) and surrounding bulk (S) soils of A. fruticosum. Text in gray refers to less abundant (˂ 1,400) enzymes that were not analyzed further. Comprehensive enzyme descriptions and associated KEGG pathways are provided in Table S…
KO_EC	Gene query_Num	Gene query_IDs
1.6.5.3/7.1.1.2	7697	NOVO_MIX_798412	R3_433011	NOVO_MIX_841408	S1_13232	NOVO_MIX_947946	NOVO_MIX_1805794	NOVO_MIX_74904	NOVO_MIX_1754359	NOVO_MIX_3467485	NOVO_MIX_1022639	NOVO_MIX_2959067	NOVO_MIX_1380214	S2_380984	R1_666673	NOVO_MIX_836399	NOVO_MIX_1994308	NOVO_MIX_2801393	NOVO_MIX_1563646	R3_236822	NOVO_MIX_3438925	R2_148208	R2_306521	NOVO_MIX_1383238	S3_89054	NOVO_MIX_366205	NOVO_MIX_2613422	NOVO_MIX_3153487	R3_414767	NOVO_MIX_872687	NOVO_MIX_3957911	NOVO_MIX_2262767	R3_326362	NOVO_MIX_1604771	NOVO_MIX_1821087	R1_757661	R2_354272	NOVO_MIX_869575	R1_106610	R3_54611	R1_574542	S2_204637	NOVO_MIX_1519909	R3_639476	R1_504702	R1_542946	NOVO_MIX_1684239	NOVO_MIX_1117354	S1_324103
2.7.7.7	6326	S3_148534	R3_732693	R2_406038	S2_91110	R2_37439	S2_275016	R1_645148	R1_279436	R3_145609	R3_485285	NOVO_MIX_1640767	NOVO_MIX_570130	R3_16956	NOVO_MIX_1844739	R1_511687	R3_715071	NOVO_MIX_1872134	NOVO_MIX_2534768	NOVO_MIX_3829607	NOVO_MIX_3396439	NOVO_MIX_1728167	NOVO_MIX_3905399	R1_508591	R1_1403	NOVO_MIX_3619384	NOVO_MIX_2625702	S2_85238	R1_362514	NOVO_MIX_3070230	R1_55799	S3_29489	NOVO_MIX_2026633	R3_297336	R2_107874	S1_239476	NOVO_MIX_1404973	R1_217866	NOVO_MIX_3252570	NOVO_MIX_3416384	NOVO_MIX_725230	NOVO_MIX_3855232	NOVO_MIX_2434700	R2_324606	S1_429184	NOVO_MIX_1226697	NOVO_MIX_2142256	NOVO_MIX_2351105	R1_783871
3.6.4.12	5998	NOVO_MIX_3320925	R3_60078	R2_220869	NOVO_MIX_2861757	R3_569858	NOVO_MIX_2182917	NOVO_MIX_3855303	NOVO_MIX_2922957	S1_23581	R3_142128	NOVO_MIX_3535385	R1_632705	NOVO_MIX_2137020	NOVO_MIX_2848623	NOVO_MIX_3227124	NOVO_MIX_2279855	R3_461253	NOVO_MIX_284503	NOVO_MIX_3655124	S3_472727	NOVO_MIX_204487	S3_171305	NOVO_MIX_2863521	S3_41301	R1_41012	R1_556769	NOVO_MIX_2042259	S2_317659	NOVO_MIX_3367056	NOVO_MIX_2470824	NOVO_MIX_1333964	R1_365615	NOVO_MIX_2153827	NOVO_MIX_2972410	S2_135366	NOVO_MIX_237163	NOVO_MIX_1006061	R1_15656	NOVO_MIX_3638000	NOVO_MIX_193131	R2_66415	R3_672837	NOVO_MIX_1631506	NOVO_MIX_3295100	NOVO_MIX_1571800	NOVO_MIX_795427	R2_488671	NOVO_MIX_1629527
2.7.13.3	3565	NOVO_MIX_952507	NOVO_MIX_278825	R3_70246	NOVO_MIX_1211048	NOVO_MIX_3254647	R1_165142	NOVO_MIX_3846860	NOVO_MIX_3610818	NOVO_MIX_125293	NOVO_MIX_3162802	NOVO_MIX_2599301	R1_249088	R1_335169	NOVO_MIX_1278194	R2_392133	R1_172755	NOVO_MIX_139750	NOVO_MIX_1546389	NOVO_MIX_3683692	R3_271114	NOVO_MIX_61436	S3_489679	R2_364681	NOVO_MIX_873989	NOVO_MIX_1883313	S3_277227	NOVO_MIX_3207715	NOVO_MIX_3562187	NOVO_MIX_2409611	NOVO_MIX_52774	R2_195423	S2_178568	NOVO_MIX_1088261	NOVO_MIX_1460498	NOVO_MIX_1368695	NOVO_MIX_2588618	NOVO_MIX_3717725	S2_75814	NOVO_MIX_1375536	NOVO_MIX_2354856	S2_388098	NOVO_MIX_491962	NOVO_MIX_1001197	NOVO_MIX_2297156	R1_99046	NOVO_MIX_303234	S3_77339	NOVO_MIX_3035169
1.9.3.1/7.1.1.9	3393	S3_262158	S3_149280	S3_467403	NOVO_MIX_1976900	NOVO_MIX_899352	R1_545162	R2_245099	NOVO_MIX_104090	NOVO_MIX_3456593	NOVO_MIX_521147	R1_91790	R3_64904	R3_331076	R1_554914	NOVO_MIX_2373502	NOVO_MIX_107754	S3_171966	R2_397568	S2_398556	NOVO_MIX_444	R3_476253	NOVO_MIX_2313550	NOVO_MIX_2923886	NOVO_MIX_1081277	S3_430209	R3_758006	R1_588507	R2_53433	NOVO_MIX_2361436	S3_612302	S2_200271	R3_431252	NOVO_MIX_3331333	R3_33211	R3_734733	NOVO_MIX_2150531	NOVO_MIX_212801	NOVO_MIX_1802799	NOVO_MIX_831526	R3_403458	NOVO_MIX_2946117	R1_280695	NOVO_MIX_2221584	R2_208240	R3_442531	NOVO_MIX_2331574	NOVO_MIX_3157462	NOVO_MIX_140057
2.7.7.6	3076	R2_430087	R3_525337	R1_426838	NOVO_MIX_457238	S3_358642	NOVO_MIX_2517449	S2_237740	NOVO_MIX_2592264	NOVO_MIX_1031756	R3_52214	R2_268677	R1_25709	S3_526705	NOVO_MIX_711038	NOVO_MIX_3933031	S3_546501	NOVO_MIX_599646	NOVO_MIX_4201	NOVO_MIX_2475550	NOVO_MIX_2618967	S1_202175	NOVO_MIX_1901607	NOVO_MIX_3682931	R2_45505	R2_311982	NOVO_MIX_596390	NOVO_MIX_1606100	NOVO_MIX_2038218	NOVO_MIX_3674293	NOVO_MIX_513122	R3_475660	R2_517775	NOVO_MIX_1430354	R2_251695	R3_667186	R1_675344	NOVO_MIX_2110147	R2_426697	NOVO_MIX_2986847	NOVO_MIX_2417868	R3_629669	R2_465361	R3_61595	S2_346408	S2_188550	NOVO_MIX_3473062	NOVO_MIX_2820084	S3_303800
3.6.4.13	2437	R1_72587	NOVO_MIX_3700985	NOVO_MIX_3194717	R1_473598	R1_558950	NOVO_MIX_2974378	NOVO_MIX_711825	NOVO_MIX_242404	R1_772934	NOVO_MIX_2756281	NOVO_MIX_1452985	S3_542498	NOVO_MIX_1571528	NOVO_MIX_2705611	NOVO_MIX_2287368	NOVO_MIX_395985	NOVO_MIX_3733717	S1_393315	NOVO_MIX_3806707	NOVO_MIX_1734250	NOVO_MIX_2133291	R1_605629	R3_543208	NOVO_MIX_2918787	NOVO_MIX_255841	NOVO_MIX_106660	NOVO_MIX_3178969	NOVO_MIX_1947274	S3_457272	S1_378171	NOVO_MIX_3418411	R1_492581	R1_666154	S3_121539	R2_499711	S1_395635	S3_461987	S3_199305	R3_335962	NOVO_MIX_2009049	R2_27583	NOVO_MIX_3495879	NOVO_MIX_1856808	S2_391577	R2_526938	NOVO_MIX_3140829	S1_409551	NOVO_MIX_669174
6.2.1.3	1977	R3_486144	R3_241292	S3_465056	NOVO_MIX_3465463	NOVO_MIX_2055147	R1_553237	NOVO_MIX_1787054	NOVO_MIX_1878852	NOVO_MIX_276842	NOVO_MIX_572740	R2_382466	NOVO_MIX_117593	NOVO_MIX_2071657	NOVO_MIX_1191318	NOVO_MIX_749960	R2_541911	S1_324360	R3_389842	NOVO_MIX_1055405	NOVO_MIX_84784	R1_743952	S2_321989	NOVO_MIX_3564618	NOVO_MIX_3952324	NOVO_MIX_3106122	NOVO_MIX_1051264	R2_520760	NOVO_MIX_248620	NOVO_MIX_3075843	NOVO_MIX_1704314	NOVO_MIX_2384068	NOVO_MIX_442713	S3_605479	NOVO_MIX_3146936	NOVO_MIX_1325074	R2_158782	NOVO_MIX_3423609	R3_321665	R1_743113	S3_578293	NOVO_MIX_2379423	S2_353478	NOVO_MIX_2858671	R2_110960	NOVO_MIX_2753824	NOVO_MIX_3345539	NOVO_MIX_806043	NOVO_MIX_2933494
2.3.1.9	1908	NOVO_MIX_2138415	NOVO_MIX_3370794	R1_649413	NOVO_MIX_3323092	NOVO_MIX_1463452	NOVO_MIX_2294890	NOVO_MIX_1144276	NOVO_MIX_1820732	NOVO_MIX_3447951	R1_734014	S3_47609	NOVO_MIX_704411	R2_124282	R3_327612	NOVO_MIX_2720007	NOVO_MIX_1325228	R1_227086	R3_674378	NOVO_MIX_2251559	NOVO_MIX_1422920	NOVO_MIX_2332	NOVO_MIX_1423583	NOVO_MIX_3484766	R3_489962	NOVO_MIX_2392626	S3_470452	R3_114440	NOVO_MIX_1420627	NOVO_MIX_257552	NOVO_MIX_791212	NOVO_MIX_2165148	NOVO_MIX_3020388	NOVO_MIX_2748913	R3_282940	R2_123636	S2_371682	NOVO_MIX_2088499	R1_678513	NOVO_MIX_310367	R3_155673	S2_184545	NOVO_MIX_2707200	S3_130404	NOVO_MIX_2860143	NOVO_MIX_3110514	R2_156473	NOVO_MIX_3768931	S2_328536
1.2.4.1	1799	R2_38207	R1_651234	S1_285336	NOVO_MIX_950351	NOVO_MIX_207860	NOVO_MIX_1585000	NOVO_MIX_2151821	NOVO_MIX_1278066	NOVO_MIX_452155	NOVO_MIX_423936	NOVO_MIX_3570833	R3_115269	S3_28092	NOVO_MIX_2947844	R3_279394	NOVO_MIX_590913	NOVO_MIX_2227432	S3_574312	NOVO_MIX_16736	R2_92938	NOVO_MIX_1379682	NOVO_MIX_2448216	R2_556625	NOVO_MIX_1976412	S3_432527	NOVO_MIX_514883	NOVO_MIX_3917102	R2_363760	NOVO_MIX_2781982	R1_296819	NOVO_MIX_1600795	NOVO_MIX_3474027	NOVO_MIX_3892053	NOVO_MIX_3623865	NOVO_MIX_3743318	NOVO_MIX_1336284	NOVO_MIX_638658	NOVO_MIX_602569	NOVO_MIX_1875626	R2_143371	NOVO_MIX_1887443	NOVO_MIX_24625	NOVO_MIX_1406933	NOVO_MIX_655907	R1_478720	R1_242548	R2_464604	R1_595132
6.3.5.6,6.3.5.7	1784	NOVO_MIX_2326764	NOVO_MIX_3550176	NOVO_MIX_563522	NOVO_MIX_352319	NOVO_MIX_306051	R1_527830	NOVO_MIX_427077	S2_124528	NOVO_MIX_2175400	NOVO_MIX_3554710	NOVO_MIX_3148132	R1_252456	NOVO_MIX_2404122	NOVO_MIX_1711022	NOVO_MIX_411330	NOVO_MIX_1763601	NOVO_MIX_2256910	NOVO_MIX_2834672	R3_46881	R2_241047	NOVO_MIX_1889691	NOVO_MIX_671318	S3_178173	R1_459373	NOVO_MIX_1957776	NOVO_MIX_3849815	NOVO_MIX_2099875	NOVO_MIX_285877	NOVO_MIX_29830	NOVO_MIX_260787	R3_432729	R2_191527	NOVO_MIX_2616851	NOVO_MIX_387915	NOVO_MIX_3174272	R1_479748	R1_430932	R3_312180	NOVO_MIX_546976	NOVO_MIX_929254	S3_274362	NOVO_MIX_3318819	NOVO_MIX_3081901	S3_140105	R3_499448	NOVO_MIX_2098325	R1_500703	S1_51751
2.2.1.6	1703	NOVO_MIX_855158	R1_387159	NOVO_MIX_2043759	NOVO_MIX_3169324	R1_177496	NOVO_MIX_1832606	S3_214597	NOVO_MIX_1932192	R1_486826	R1_746394	R3_356072	NOVO_MIX_1314214	NOVO_MIX_1920673	NOVO_MIX_3029014	R1_462596	NOVO_MIX_1553904	R3_11820	NOVO_MIX_3533077	NOVO_MIX_2286178	NOVO_MIX_2725063	R3_110810	NOVO_MIX_3690853	R3_560031	R1_518269	NOVO_MIX_621910	R3_318286	NOVO_MIX_3216703	R2_268704	R2_147830	NOVO_MIX_1247760	R3_582183	NOVO_MIX_3437785	R3_591593	NOVO_MIX_2375010	R1_637418	NOVO_MIX_598122	NOVO_MIX_3484539	R3_651725	NOVO_MIX_2410356	S1_194272	NOVO_MIX_2257840	NOVO_MIX_472706	R2_203738	R1_484529	R3_514364	R1_780281	R2_297320	R2_561111
2.7.4.6	1629	NOVO_MIX_929106	S3_576818	S2_15834	R1_596732	NOVO_MIX_5023	NOVO_MIX_3544741	R3_408178	R1_137074	NOVO_MIX_2932247	NOVO_MIX_2425850	R1_454854	NOVO_MIX_1612669	R1_663818	R1_113038	S2_262604	NOVO_MIX_881227	S3_82366	R3_751532	NOVO_MIX_3347617	S1_179926	NOVO_MIX_3671676	NOVO_MIX_3894549	NOVO_MIX_3641674	R1_693381	R1_582653	R1_544465	NOVO_MIX_1719428	NOVO_MIX_3409647	R1_156521	NOVO_MIX_3354015	NOVO_MIX_3017192	NOVO_MIX_2590640	NOVO_MIX_2142912	NOVO_MIX_3444402	S3_560433	R3_20024	NOVO_MIX_2198018	NOVO_MIX_1089893	NOVO_MIX_3555395	R2_373465	R1_147775	NOVO_MIX_2362711	NOVO_MIX_2248363	R3_269549	R2_418939	NOVO_MIX_1081395	R3_478107	NOVO_MIX_729688
3.6.3.54	1536	NOVO_MIX_1083091	NOVO_MIX_3701830	S3_613854	R2_211521	R1_98200	R1_574228	NOVO_MIX_2997668	NOVO_MIX_38229	R3_471828	S3_455145	R3_332904	NOVO_MIX_992721	NOVO_MIX_60890	R2_496136	NOVO_MIX_1186950	NOVO_MIX_518647	S1_69094	S1_91099	R2_367913	NOVO_MIX_2900075	S2_51234	S1_316773	R3_677192	NOVO_MIX_2392659	NOVO_MIX_1746831	NOVO_MIX_367444	NOVO_MIX_359747	R2_551286	R1_620906	R3_230011	NOVO_MIX_3278937	R2_267848	R1_450018	R3_444734	NOVO_MIX_603579	S3_251918	R1_43969	S3_304421	R3_106721	R2_311353	NOVO_MIX_3272613	NOVO_MIX_1583632	NOVO_MIX_2378848	NOVO_MIX_218746	R2_221036	NOVO_MIX_3037653	R1_734956	NOVO_MIX_1582670
2.7.4.25	1518	NOVO_MIX_1227935	NOVO_MIX_2880927	NOVO_MIX_140259	NOVO_MIX_1137357	R1_377708	S3_161231	NOVO_MIX_2315496	R3_743514	R2_127118	R2_441328	NOVO_MIX_1308831	R2_177670	S3_481058	R3_498720	R3_684952	NOVO_MIX_92183	S3_336668	NOVO_MIX_770856	NOVO_MIX_2570206	NOVO_MIX_1574388	NOVO_MIX_3097845	NOVO_MIX_490700	R3_164643	NOVO_MIX_507684	NOVO_MIX_900685	S3_392741	R2_491889	NOVO_MIX_3778938	S2_54800	NOVO_MIX_788235	NOVO_MIX_437627	R3_173004	NOVO_MIX_2488627	NOVO_MIX_982104	NOVO_MIX_3654148	R2_254346	NOVO_MIX_2047975	NOVO_MIX_1633185	NOVO_MIX_1074702	NOVO_MIX_1257925	R3_433232	NOVO_MIX_2637050	R1_376549	NOVO_MIX_1335309	R3_728347	NOVO_MIX_267674	R3_91115	R1_356118
7.1.2.2	1434	S3_288485	NOVO_MIX_885336	R2_357491	NOVO_MIX_1415669	NOVO_MIX_2451643	S2_47360	NOVO_MIX_1150384	S2_289879	R3_595725	NOVO_MIX_2380030	NOVO_MIX_608904	S3_172063	NOVO_MIX_192208	S3_49608	R2_115941	S2_51439	R2_491325	NOVO_MIX_1279396	R2_134091	R1_86503	R3_718711	NOVO_MIX_1360688	R3_689075	R3_201679	S2_76883	R2_185232	S2_131666	NOVO_MIX_2129609	R1_110140	S3_473691	S3_35073	NOVO_MIX_2342325	NOVO_MIX_1405514	NOVO_MIX_3284648	R1_369111	NOVO_MIX_1221300	NOVO_MIX_3729252	NOVO_MIX_2529224	R3_622420	R1_216988	R1_386531	NOVO_MIX_3604192	NOVO_MIX_3540897	R1_349229	NOVO_MIX_328941	S2_97612	R1_608995	R2_526444
3.6.3.17/7.5.2.7	1428	R3_289940	NOVO_MIX_86216	NOVO_MIX_2525494	S1_309332	R1_274119	NOVO_MIX_1575890	NOVO_MIX_573230	NOVO_MIX_1499806	R1_497909	NOVO_MIX_1197003	NOVO_MIX_2131468	NOVO_MIX_1927997	R3_418696	NOVO_MIX_2843810	NOVO_MIX_1370483	NOVO_MIX_2589151	NOVO_MIX_353636	R3_346929	S1_188684	R3_174887	NOVO_MIX_3320867	NOVO_MIX_2645027	R3_631798	S3_584768	NOVO_MIX_2634521	R3_437787	NOVO_MIX_1025616	NOVO_MIX_734017	NOVO_MIX_120145	NOVO_MIX_2755107	NOVO_MIX_1971716	R1_675257	R2_391736	R1_382203	NOVO_MIX_1787320	S2_249893	NOVO_MIX_567533	NOVO_MIX_2035430	NOVO_MIX_1645397	NOVO_MIX_2873541	NOVO_MIX_2983497	NOVO_MIX_1939460	R3_320344	NOVO_MIX_2246228	NOVO_MIX_2024331	R3_207500	S1_328107	R1_337023
6.3.1.2	1385	R3_456327	NOVO_MIX_3101786	NOVO_MIX_570391	R3_386329	NOVO_MIX_1817262	S1_435271	R2_216930	S3_267625	S3_432524	NOVO_MIX_1961591	NOVO_MIX_1422170	R2_28079	R3_652137	NOVO_MIX_2341401	R2_248857	R3_309899	NOVO_MIX_149930	NOVO_MIX_1450938	NOVO_MIX_259939	S2_347479	S3_47154	NOVO_MIX_485636	NOVO_MIX_3146689	NOVO_MIX_1053949	R2_531420	NOVO_MIX_2256023	R2_556007	R1_250120	NOVO_MIX_331280	R1_714979	NOVO_MIX_2667545	R3_614501	NOVO_MIX_3899643	NOVO_MIX_3590118	R3_547848	NOVO_MIX_1694938	NOVO_MIX_1947434	R1_539046	S3_577255	NOVO_MIX_1978250	S1_60440	NOVO_MIX_1788779	R1_284195	NOVO_MIX_169335	NOVO_MIX_1264434	S1_238472	NOVO_MIX_3792119	NOVO_MIX_324520
3.4.16.4	1355	NOVO_MIX_2851448	NOVO_MIX_2398900	NOVO_MIX_698591	NOVO_MIX_1650048	NOVO_MIX_1114234	R2_435931	NOVO_MIX_2154080	R1_560794	R1_222512	NOVO_MIX_1031947	NOVO_MIX_874647	R1_10025	R1_184618	S3_33445	S1_412119	NOVO_MIX_1500189	NOVO_MIX_3088915	NOVO_MIX_1171810	S1_215549	S1_366386	NOVO_MIX_648725	NOVO_MIX_1203515	NOVO_MIX_935846	NOVO_MIX_3924289	S3_77406	R3_527571	S1_218545	NOVO_MIX_676558	NOVO_MIX_2407742	NOVO_MIX_1215286	NOVO_MIX_3513570	NOVO_MIX_17151	R3_661892	R2_119584	NOVO_MIX_1363337	NOVO_MIX_2135572	S2_168052	NOVO_MIX_3346942	NOVO_MIX_2614477	NOVO_MIX_620696	S3_89458	NOVO_MIX_925719	NOVO_MIX_3242819	NOVO_MIX_2705719	R1_304180	NOVO_MIX_102340	NOVO_MIX_3801627	R3_276268
1.8.1.4	1342	S3_294416	S2_24308	R1_314638	NOVO_MIX_3696025	NOVO_MIX_253281	R1_792364	R1_682129	NOVO_MIX_1866303	R3_742319	NOVO_MIX_323008	R2_488957	R3_667189	NOVO_MIX_725267	NOVO_MIX_270657	NOVO_MIX_2315735	S3_507436	NOVO_MIX_1874080	S3_602711	S1_302204	NOVO_MIX_3814848	NOVO_MIX_1424955	NOVO_MIX_3720044	NOVO_MIX_3191217	NOVO_MIX_376904	NOVO_MIX_1823390	NOVO_MIX_715174	NOVO_MIX_3246478	NOVO_MIX_2046143	R1_157955	NOVO_MIX_2519424	R1_696357	NOVO_MIX_1883952	NOVO_MIX_425161	R3_171526	NOVO_MIX_338636	NOVO_MIX_1359967	R2_258867	NOVO_MIX_2202018	S2_5601	NOVO_MIX_3890920	NOVO_MIX_1895758	R3_290627	R3_722509	R3_191469	NOVO_MIX_3103818	NOVO_MIX_2680269	R1_172596	NOVO_MIX_2835579
1.17.4.1	1336	S3_520835	NOVO_MIX_2115836	S1_20582	NOVO_MIX_156410	S3_262491	S1_392923	NOVO_MIX_2129292	R1_559121	S1_11581	S3_247885	NOVO_MIX_2753490	NOVO_MIX_3172151	NOVO_MIX_2282747	NOVO_MIX_2318549	R2_39496	S3_380638	NOVO_MIX_2831159	NOVO_MIX_2441671	NOVO_MIX_2150348	NOVO_MIX_684729	R2_198541	NOVO_MIX_2681199	S3_137564	R1_714694	R1_710141	NOVO_MIX_2056954	R3_760427	R2_117515	NOVO_MIX_699959	R1_73096	NOVO_MIX_2079210	S3_285857	NOVO_MIX_941316	R1_471070	NOVO_MIX_2217660	NOVO_MIX_2996300	NOVO_MIX_423747	R1_77776	S3_24893	S3_440265	R3_192731	S1_357248	NOVO_MIX_1475660	S1_1624	S3_501891	NOVO_MIX_102776	NOVO_MIX_475331	NOVO_MIX_2335895
5.99.1.2	1326	NOVO_MIX_3115305	S2_182660	R3_404038	NOVO_MIX_1348351	R3_278381	NOVO_MIX_3520534	NOVO_MIX_2391422	NOVO_MIX_3740361	NOVO_MIX_696197	NOVO_MIX_3138689	NOVO_MIX_1144841	NOVO_MIX_3810421	S3_528490	NOVO_MIX_3671348	NOVO_MIX_601505	R3_155243	NOVO_MIX_1596626	S3_194447	NOVO_MIX_2232105	NOVO_MIX_3769445	R3_201404	NOVO_MIX_1247006	NOVO_MIX_562731	R3_756741	NOVO_MIX_3081418	NOVO_MIX_279376	S3_405867	NOVO_MIX_1300013	S1_255482	R3_177450	R3_102876	NOVO_MIX_319313	NOVO_MIX_1375365	R1_162084	S3_597779	NOVO_MIX_2193758	NOVO_MIX_3675682	R3_402773	NOVO_MIX_2513624	NOVO_MIX_2439101	R1_332281	NOVO_MIX_552837	NOVO_MIX_3802082	R1_676750	NOVO_MIX_1848719	NOVO_MIX_2544398	R3_644623	NOVO_MIX_659393
1.3.5.1,1.3.5.4	1318	S3_308405	R2_81380	R3_221233	R2_308097	S3_514655	NOVO_MIX_768664	R3_554570	R3_279309	NOVO_MIX_3599361	NOVO_MIX_2948886	R1_685930	NOVO_MIX_931599	R2_521934	R1_100349	R3_200368	S1_275963	R1_195811	R1_176810	NOVO_MIX_1630687	NOVO_MIX_550961	R1_144990	NOVO_MIX_487220	NOVO_MIX_766921	S3_547747	R1_764211	NOVO_MIX_3308644	NOVO_MIX_2125890	NOVO_MIX_2655526	NOVO_MIX_3389666	NOVO_MIX_1769971	R1_573695	R2_11070	R1_8373	S3_595590	NOVO_MIX_3487258	R1_784461	S3_276512	NOVO_MIX_1628085	NOVO_MIX_2302440	S3_141528	S2_37369	R1_133495	NOVO_MIX_626856	NOVO_MIX_232287	R1_696698	R1_591744	R1_264282	NOVO_MIX_1389817
6.3.5.3	1313	R3_406302	R3_329433	NOVO_MIX_1731571	NOVO_MIX_1577930	NOVO_MIX_646397	R3_646050	R1_517356	R2_415078	NOVO_MIX_1944842	NOVO_MIX_1096397	NOVO_MIX_2532692	NOVO_MIX_1286997	NOVO_MIX_1016224	NOVO_MIX_358994	NOVO_MIX_3291969	NOVO_MIX_116253	NOVO_MIX_3783145	NOVO_MIX_2874932	S3_439775	R3_288122	NOVO_MIX_1105852	NOVO_MIX_2692326	S3_329210	NOVO_MIX_1668408	NOVO_MIX_482769	NOVO_MIX_1387587	NOVO_MIX_638906	R3_507630	NOVO_MIX_1123880	R3_210582	NOVO_MIX_1299651	R2_261	NOVO_MIX_1215320	R2_361586	R1_678890	S2_68875	S3_390481	S3_103778	NOVO_MIX_1893306	S3_349423	NOVO_MIX_1270169	NOVO_MIX_2775212	NOVO_MIX_1113670	NOVO_MIX_3749818	S3_136450	R3_257064	R3_17366	NOVO_MIX_663975
3.6.1.1	1303	S3_529794	R1_628539	NOVO_MIX_3813560	NOVO_MIX_1648296	NOVO_MIX_981684	NOVO_MIX_2639940	R1_680499	S3_16418	R1_355066	R1_425198	NOVO_MIX_2536591	R2_422570	R2_507521	NOVO_MIX_1181069	NOVO_MIX_1019176	R2_410542	NOVO_MIX_455395	NOVO_MIX_2660951	NOVO_MIX_2834709	R1_109165	R3_712727	R3_763140	S3_387862	R3_752182	S2_358413	R1_359056	R3_176265	NOVO_MIX_56786	NOVO_MIX_2443954	R3_705933	R2_451337	NOVO_MIX_1437469	NOVO_MIX_1432753	NOVO_MIX_2339460	R3_621522	NOVO_MIX_2008419	S3_19888	S2_270669	NOVO_MIX_1511388	R2_257221	NOVO_MIX_2519259	S2_25156	NOVO_MIX_747316	S1_335357	NOVO_MIX_3902820	NOVO_MIX_1562417	NOVO_MIX_1819815	R3_627396
6.5.1.1	1287	R1_37606	R1_735695	R3_260999	R1_55169	R1_579331	R1_436697	NOVO_MIX_2254428	NOVO_MIX_3668739	NOVO_MIX_148726	NOVO_MIX_953823	NOVO_MIX_2514147	NOVO_MIX_1933405	R1_505242	R3_444651	NOVO_MIX_50342	R1_325626	NOVO_MIX_207119	NOVO_MIX_2940664	R3_598536	R1_441352	NOVO_MIX_2863057	NOVO_MIX_967491	NOVO_MIX_1925076	R1_203588	S3_187880	NOVO_MIX_1809332	NOVO_MIX_2146061	NOVO_MIX_712362	S3_592991	NOVO_MIX_244898	S2_387492	NOVO_MIX_1497556	NOVO_MIX_918745	NOVO_MIX_3534303	NOVO_MIX_3215128	NOVO_MIX_2048584	NOVO_MIX_332406	NOVO_MIX_3933920	NOVO_MIX_1369607	NOVO_MIX_486467	R3_308587	NOVO_MIX_3962133	NOVO_MIX_2998600	R2_94538	NOVO_MIX_2636075	NOVO_MIX_2226667	R3_215717	NOVO_MIX_2231632
6.1.1.20	1275	R3_519678	NOVO_MIX_982633	R3_95804	R3_419383	R3_403860	R1_363489	NOVO_MIX_3793489	NOVO_MIX_3679634	NOVO_MIX_2188562	R2_189748	NOVO_MIX_267061	NOVO_MIX_3425200	S1_329347	NOVO_MIX_3942388	R3_592262	NOVO_MIX_3948205	R3_245865	R1_591050	R3_531645	NOVO_MIX_388871	S3_594444	NOVO_MIX_11966	S2_174259	R2_236156	NOVO_MIX_1455101	R1_489393	NOVO_MIX_3732199	S2_130976	R2_511605	S1_312710	R1_596505	R3_193855	NOVO_MIX_51545	NOVO_MIX_1374443	R2_163532	NOVO_MIX_249320	NOVO_MIX_3066023	S3_429560	NOVO_MIX_1629946	S2_193134	S2_214384	R1_276416	S3_493530	R1_580008	NOVO_MIX_2236460	NOVO_MIX_1041716	R3_501246	R1_241919
5.2.1.8	1236	S3_422204	S2_369659	NOVO_MIX_441131	R1_610121	R1_25889	NOVO_MIX_3314229	NOVO_MIX_3623135	R3_332798	R3_450101	S3_226243	S2_158652	NOVO_MIX_431991	R1_133060	NOVO_MIX_3389281	S3_68993	R1_44909	NOVO_MIX_3382340	NOVO_MIX_3591315	NOVO_MIX_3190649	R1_281602	S3_455966	NOVO_MIX_2892540	NOVO_MIX_3220813	NOVO_MIX_1155164	NOVO_MIX_2883957	NOVO_MIX_2750145	NOVO_MIX_1665346	S1_180255	S3_161847	R2_527497	S3_554527	R2_549426	S1_154923	NOVO_MIX_402630	NOVO_MIX_2239932	NOVO_MIX_2926332	NOVO_MIX_2146485	NOVO_MIX_2274350	R3_486639	R2_216090	NOVO_MIX_3441751	NOVO_MIX_2450960	R2_529102	NOVO_MIX_3413785	R1_532164	R2_298244	NOVO_MIX_3204238	S3_585332
3.2.1.21	1224	R1_821	S3_423423	R1_681370	NOVO_MIX_789644	S1_317582	R3_559190	S2_216383	R1_332483	R1_493140	S3_373302	NOVO_MIX_2382397	NOVO_MIX_3047517	S1_312653	S2_287039	NOVO_MIX_2532208	R1_672153	NOVO_MIX_1198466	NOVO_MIX_3541646	NOVO_MIX_1271886	NOVO_MIX_323181	NOVO_MIX_3316230	NOVO_MIX_979253	R2_536354	NOVO_MIX_1321482	NOVO_MIX_179021	NOVO_MIX_2947170	R2_346344	S1_54578	NOVO_MIX_1588268	R2_251888	S3_41647	NOVO_MIX_1012393	NOVO_MIX_1110656	NOVO_MIX_3431560	R2_115699	R1_575605	R2_26467	NOVO_MIX_255215	S3_190058	NOVO_MIX_2461833	NOVO_MIX_1527414	R3_723220	S3_409081	NOVO_MIX_1246656	S1_134547	NOVO_MIX_972483	S3_540065	NOVO_MIX_3114756
2.3.1.-	1223	R1_204963	S1_46137	NOVO_MIX_3804743	NOVO_MIX_2615724	NOVO_MIX_1697111	R1_620282	NOVO_MIX_3845532	NOVO_MIX_2631592	R1_460459	NOVO_MIX_1820414	NOVO_MIX_2528585	NOVO_MIX_2239499	R2_465443	NOVO_MIX_137726	R3_317024	NOVO_MIX_1209079	NOVO_MIX_2978060	R2_241094	NOVO_MIX_2795642	NOVO_MIX_277242	R2_292426	NOVO_MIX_1897574	NOVO_MIX_1265989	NOVO_MIX_1453882	S3_119516	R3_87759	NOVO_MIX_2945380	NOVO_MIX_181740	NOVO_MIX_3325519	NOVO_MIX_1548753	S3_556095	NOVO_MIX_1316346	NOVO_MIX_1461015	NOVO_MIX_3514336	S3_316133	R3_185286	NOVO_MIX_2612814	S3_291206	NOVO_MIX_1185995	S3_340915	NOVO_MIX_2023653	R3_13820	R2_242716	NOVO_MIX_2041788	NOVO_MIX_3902297	NOVO_MIX_3840728	NOVO_MIX_1272746	NOVO_MIX_2819004
4.2.1.17	1217	R1_196424	NOVO_MIX_3736924	R1_598799	NOVO_MIX_574067	NOVO_MIX_656087	NOVO_MIX_3808742	R3_164178	R3_726239	R1_407744	NOVO_MIX_3050151	NOVO_MIX_2316884	NOVO_MIX_2934625	NOVO_MIX_950224	R1_230345	NOVO_MIX_2719894	S1_97733	S2_387406	NOVO_MIX_1058962	NOVO_MIX_3767548	NOVO_MIX_2012310	NOVO_MIX_3836012	NOVO_MIX_1815585	NOVO_MIX_1081143	NOVO_MIX_1232021	NOVO_MIX_2625820	NOVO_MIX_1425272	R2_121422	NOVO_MIX_3307603	R1_777003	R3_464036	NOVO_MIX_535636	R3_604229	R2_448733	R1_479818	NOVO_MIX_1668333	NOVO_MIX_3408902	NOVO_MIX_1945520	NOVO_MIX_249761	NOVO_MIX_2400868	NOVO_MIX_1657718	NOVO_MIX_2187435	R3_286300	NOVO_MIX_3106226	R3_54940	NOVO_MIX_3946435	R1_675330	S3_84372	NOVO_MIX_55305
5.4.99.2	1207	R3_173025	NOVO_MIX_1520646	NOVO_MIX_3120860	NOVO_MIX_3104690	R3_736549	NOVO_MIX_2606269	NOVO_MIX_593516	NOVO_MIX_2565510	NOVO_MIX_1421442	S3_378305	S2_150302	NOVO_MIX_3375254	NOVO_MIX_3580043	NOVO_MIX_2646294	R1_476530	R2_187695	NOVO_MIX_1097656	NOVO_MIX_2016453	NOVO_MIX_2343712	NOVO_MIX_3539291	R3_736643	NOVO_MIX_2254710	R1_222058	R1_432329	S3_67285	R2_213101	R1_277804	NOVO_MIX_3932083	NOVO_MIX_2600789	R1_217692	NOVO_MIX_2088243	R1_410709	NOVO_MIX_2518908	NOVO_MIX_3506567	NOVO_MIX_17810	R1_214513	R2_61267	NOVO_MIX_754098	NOVO_MIX_3399682	NOVO_MIX_5931	R1_147978	NOVO_MIX_3749847	S3_430544	S3_469208	NOVO_MIX_166951	NOVO_MIX_2566092	NOVO_MIX_284187	NOVO_MIX_3724614
2.1.1.13	1171	NOVO_MIX_994411	R3_697778	NOVO_MIX_1830534	S2_115	NOVO_MIX_3876327	NOVO_MIX_665241	NOVO_MIX_559309	NOVO_MIX_3463544	R3_107740	R1_547156	NOVO_MIX_1239937	NOVO_MIX_3118851	NOVO_MIX_2895297	S2_285642	R2_43398	NOVO_MIX_2193970	NOVO_MIX_3825616	R2_74995	R1_657153	NOVO_MIX_586726	NOVO_MIX_1692951	NOVO_MIX_1512949	R2_165847	NOVO_MIX_434475	NOVO_MIX_543128	NOVO_MIX_1361560	NOVO_MIX_1940297	R2_269687	NOVO_MIX_2345381	NOVO_MIX_1716113	R1_360905	R3_146645	NOVO_MIX_2627884	R3_649700	NOVO_MIX_913162	S2_64668	S2_381775	R2_102638	NOVO_MIX_3346342	NOVO_MIX_2205025	R1_434405	NOVO_MIX_1198371	NOVO_MIX_124071	NOVO_MIX_3505899	S2_218903	NOVO_MIX_712142	NOVO_MIX_697485	NOVO_MIX_283564
2.2.1.1	1171	NOVO_MIX_210319	R2_446400	R3_540664	NOVO_MIX_3604158	NOVO_MIX_3240520	S1_401186	NOVO_MIX_3870694	R1_156728	S3_588446	NOVO_MIX_803411	R3_623102	R3_654905	R3_178215	R1_324917	R3_21445	NOVO_MIX_1478407	S3_14338	NOVO_MIX_3536027	NOVO_MIX_2262786	NOVO_MIX_3011544	R3_221294	NOVO_MIX_3821456	NOVO_MIX_936338	R3_87131	S3_54827	NOVO_MIX_977597	R3_202337	R3_631913	R1_164791	S2_137349	NOVO_MIX_1212951	NOVO_MIX_3534079	NOVO_MIX_797426	NOVO_MIX_752044	NOVO_MIX_1846794	R3_431070	R3_468625	R1_721398	NOVO_MIX_1294110	S1_347326	NOVO_MIX_3760051	NOVO_MIX_904356	R3_211412	NOVO_MIX_2045135	S1_425908	NOVO_MIX_2580487	R2_319483	NOVO_MIX_1743700
6.2.1.1	1169	R2_501320	S3_372477	NOVO_MIX_2777656	R1_117446	NOVO_MIX_318057	S3_33868	S3_150898	R3_445848	R3_274722	NOVO_MIX_224574	R1_211319	S1_39422	NOVO_MIX_186510	NOVO_MIX_3088060	R2_416281	R2_394465	S2_59773	S3_610743	NOVO_MIX_2831713	NOVO_MIX_455829	NOVO_MIX_3221737	S1_151741	S1_261861	R1_509148	NOVO_MIX_2660809	S3_361898	NOVO_MIX_1865172	NOVO_MIX_3294981	S2_105753	R3_630535	R1_54700	R3_22728	R1_788614	R1_346760	NOVO_MIX_660600	NOVO_MIX_3424739	NOVO_MIX_737947	R1_32202	NOVO_MIX_2833955	R1_715866	NOVO_MIX_72142	NOVO_MIX_2107518	R3_749764	R1_594875	R2_523607	NOVO_MIX_313293	NOVO_MIX_2985078	NOVO_MIX_548356
2.3.2.2,3.4.19.13	1163	NOVO_MIX_2917983	NOVO_MIX_2527963	R1_196260	NOVO_MIX_550000	NOVO_MIX_792147	NOVO_MIX_3773379	NOVO_MIX_2967196	NOVO_MIX_1072517	NOVO_MIX_1260190	NOVO_MIX_1243047	R1_621673	R3_469078	R2_355297	S1_126945	NOVO_MIX_751851	S3_354028	NOVO_MIX_2306897	NOVO_MIX_933416	NOVO_MIX_1178151	R1_186075	R3_684155	R1_554991	R3_214618	NOVO_MIX_3305009	NOVO_MIX_3433119	NOVO_MIX_407962	NOVO_MIX_3722171	S3_103089	NOVO_MIX_637934	NOVO_MIX_153778	NOVO_MIX_27541	R3_547199	NOVO_MIX_218646	NOVO_MIX_2662991	NOVO_MIX_3379570	S1_245535	R1_725220	NOVO_MIX_2158664	NOVO_MIX_938441	S2_230354	NOVO_MIX_1424677	R3_203831	S1_65101	NOVO_MIX_294961	NOVO_MIX_2052884	NOVO_MIX_3661273	NOVO_MIX_2434831	NOVO_MIX_2327789
6.1.1.5	1151	NOVO_MIX_292571	NOVO_MIX_105864	NOVO_MIX_3249506	NOVO_MIX_761998	NOVO_MIX_1567647	NOVO_MIX_2624312	S1_132542	R1_162781	R3_358367	NOVO_MIX_3182617	R1_407999	R1_645145	NOVO_MIX_1528264	NOVO_MIX_3052921	S2_250008	R1_516038	NOVO_MIX_1032032	NOVO_MIX_1827147	S3_403579	R1_331996	R1_163726	R2_326623	NOVO_MIX_2908292	R1_60642	NOVO_MIX_3555876	NOVO_MIX_1234579	NOVO_MIX_92010	R3_261185	NOVO_MIX_44029	R2_292338	S1_36458	R3_111116	NOVO_MIX_3654660	NOVO_MIX_2647520	R3_544500	NOVO_MIX_1751347	NOVO_MIX_875658	NOVO_MIX_1411776	NOVO_MIX_1433609	NOVO_MIX_75609	R2_138913	R1_645272	R3_579157	NOVO_MIX_1957125	NOVO_MIX_2475006	R1_466662	S1_396338	NOVO_MIX_1028371
4.2.1.3	1150	NOVO_MIX_403143	R1_452397	S3_463207	R3_616571	NOVO_MIX_956330	NOVO_MIX_2202108	R3_275439	NOVO_MIX_2163442	NOVO_MIX_3148741	NOVO_MIX_3650670	NOVO_MIX_3162389	R3_299050	R3_602369	NOVO_MIX_1182253	R2_275146	R3_651252	R1_704145	NOVO_MIX_628073	S3_201815	R1_294220	R2_555414	R2_262153	R2_98328	NOVO_MIX_1489388	R2_366134	NOVO_MIX_2733723	NOVO_MIX_1708486	NOVO_MIX_2883348	R3_399260	R1_670940	R1_520100	NOVO_MIX_1019534	NOVO_MIX_3604128	R1_784673	NOVO_MIX_2699379	NOVO_MIX_3030048	NOVO_MIX_37266	R3_2040	R1_262997	NOVO_MIX_2101699	S3_48126	NOVO_MIX_3037850	NOVO_MIX_608655	S3_78483	NOVO_MIX_2222571	NOVO_MIX_3084558	R1_104982	R3_295120
1.17.1.9	1143	NOVO_MIX_3029530	NOVO_MIX_1293456	S3_573744	NOVO_MIX_2590214	S3_523416	NOVO_MIX_2454907	NOVO_MIX_3732203	NOVO_MIX_445338	S3_565536	NOVO_MIX_2507927	S1_3817	S3_443478	R1_352185	NOVO_MIX_1878898	NOVO_MIX_3283247	NOVO_MIX_1377088	NOVO_MIX_3014295	NOVO_MIX_2434388	R2_134008	NOVO_MIX_303597	R2_140215	NOVO_MIX_1710657	NOVO_MIX_2944836	NOVO_MIX_1008746	NOVO_MIX_3323736	NOVO_MIX_917366	NOVO_MIX_3426078	NOVO_MIX_2473336	R3_374951	NOVO_MIX_1542309	NOVO_MIX_2286737	NOVO_MIX_164393	R1_762909	NOVO_MIX_3890153	NOVO_MIX_729386	S3_90801	R3_361458	S3_172133	NOVO_MIX_3733505	R1_57830	NOVO_MIX_3448822	R3_602237	NOVO_MIX_3439054	R1_510407	NOVO_MIX_1118964	NOVO_MIX_706724	NOVO_MIX_580824	NOVO_MIX_3589954
3.4.21.-	1130	R1_206662	NOVO_MIX_670661	NOVO_MIX_2104646	NOVO_MIX_731782	NOVO_MIX_1335195	NOVO_MIX_226661	NOVO_MIX_1568928	R1_537329	S2_231312	NOVO_MIX_1635666	NOVO_MIX_1030904	R3_564294	NOVO_MIX_3184196	NOVO_MIX_366616	S1_102462	NOVO_MIX_2879881	NOVO_MIX_3041240	NOVO_MIX_1542429	R1_251135	NOVO_MIX_2052325	R1_231171	NOVO_MIX_428927	NOVO_MIX_2633052	S3_176618	R1_296966	S2_398227	NOVO_MIX_513377	R1_138446	NOVO_MIX_3261976	NOVO_MIX_3281139	NOVO_MIX_3760362	NOVO_MIX_2203341	NOVO_MIX_540239	NOVO_MIX_2215529	NOVO_MIX_75580	NOVO_MIX_143736	S3_390878	R3_701478	NOVO_MIX_2334496	NOVO_MIX_901052	NOVO_MIX_1346306	NOVO_MIX_2011645	S1_433421	R1_431973	NOVO_MIX_3343693	R3_608379	S3_177003	NOVO_MIX_1415426
1.2.4.2	1126	R2_160368	NOVO_MIX_1590122	R1_554437	NOVO_MIX_2179329	S1_218318	NOVO_MIX_1080198	R3_466104	NOVO_MIX_2536725	NOVO_MIX_1017354	NOVO_MIX_1040381	NOVO_MIX_847864	S1_405589	R1_665075	S2_144094	S2_122158	R3_306657	R3_760895	R3_560282	NOVO_MIX_572412	R1_439596	NOVO_MIX_352742	NOVO_MIX_2306502	S3_78300	NOVO_MIX_306935	NOVO_MIX_1273909	R3_607809	R3_457229	NOVO_MIX_1684059	NOVO_MIX_500673	S3_593627	NOVO_MIX_3758689	R2_242078	R1_497844	NOVO_MIX_1012547	R1_457501	R1_121347	NOVO_MIX_25043	R2_499060	S3_445867	NOVO_MIX_2040633	S1_290200	R3_327431	NOVO_MIX_3405699	R3_354563	R2_358686	S3_409656	S1_246391	NOVO_MIX_572958
1.8.1.9	1118	NOVO_MIX_2310940	NOVO_MIX_2919470	R3_410390	R1_714799	NOVO_MIX_3658221	NOVO_MIX_309685	R3_315501	NOVO_MIX_2638648	NOVO_MIX_3001556	S3_115778	NOVO_MIX_568900	R2_69602	NOVO_MIX_1648399	NOVO_MIX_3080437	NOVO_MIX_1141025	NOVO_MIX_240503	R1_732923	NOVO_MIX_329235	NOVO_MIX_2554122	NOVO_MIX_1354866	NOVO_MIX_3343614	NOVO_MIX_1765223	R3_710093	NOVO_MIX_1057236	NOVO_MIX_2534668	NOVO_MIX_1134024	NOVO_MIX_2806265	NOVO_MIX_33872	R3_283579	S3_552975	R1_221987	R1_273362	NOVO_MIX_1297013	NOVO_MIX_3944094	NOVO_MIX_1555154	NOVO_MIX_1989086	NOVO_MIX_1107911	R1_542604	NOVO_MIX_2199731	NOVO_MIX_1251268	R3_610914	R3_718508	NOVO_MIX_122443	R3_20679	NOVO_MIX_2527154	NOVO_MIX_2524262	S2_284855	NOVO_MIX_3960360
4.3.1.19	1078	NOVO_MIX_1719173	NOVO_MIX_929615	NOVO_MIX_2293431	NOVO_MIX_275989	NOVO_MIX_1847225	R1_12542	R3_477664	R1_561177	NOVO_MIX_200761	NOVO_MIX_2509553	NOVO_MIX_167376	NOVO_MIX_2087984	NOVO_MIX_711437	NOVO_MIX_1795111	NOVO_MIX_3746218	R3_22752	S2_368209	S3_544672	R1_418554	S3_230095	R2_315413	NOVO_MIX_1164081	S3_235732	NOVO_MIX_1198654	NOVO_MIX_3809433	NOVO_MIX_705894	S3_317531	NOVO_MIX_2748833	R1_412481	R2_269154	NOVO_MIX_3536298	R2_490063	NOVO_MIX_3168193	NOVO_MIX_2568135	NOVO_MIX_3450671	R2_233491	NOVO_MIX_3549371	R2_144270	NOVO_MIX_2737312	NOVO_MIX_735053	NOVO_MIX_305843	NOVO_MIX_1246652	R1_568014	S3_208805	R2_77865	NOVO_MIX_803525	S3_156330	NOVO_MIX_2741049
3.1.1.-	1064	NOVO_MIX_1609071	S2_287828	NOVO_MIX_3039275	R1_504728	NOVO_MIX_2903042	NOVO_MIX_3572485	NOVO_MIX_3021846	S1_45274	NOVO_MIX_2687161	R1_791617	NOVO_MIX_3185929	NOVO_MIX_2076144	NOVO_MIX_276525	NOVO_MIX_3450281	R1_69166	NOVO_MIX_2290782	R3_323783	NOVO_MIX_992012	NOVO_MIX_1557670	NOVO_MIX_3877049	NOVO_MIX_3636876	NOVO_MIX_1478622	R2_9139	R3_133295	R1_333444	NOVO_MIX_1756787	NOVO_MIX_2900420	R3_444660	S3_368242	R3_494685	NOVO_MIX_2442309	NOVO_MIX_609578	NOVO_MIX_3446982	R3_569688	R3_274756	R3_131067	NOVO_MIX_3870726	S2_400683	NOVO_MIX_817262	NOVO_MIX_3884546	R1_781660	R3_306599	NOVO_MIX_730812	R3_105186	R3_747815	NOVO_MIX_426947	S3_186590	NOVO_MIX_2709903
3.4.21.53	1061	NOVO_MIX_851014	NOVO_MIX_1373584	NOVO_MIX_192446	S3_480335	R1_6702	S3_453181	S3_296736	NOVO_MIX_2599607	NOVO_MIX_440445	R3_584617	S3_592951	NOVO_MIX_2688896	NOVO_MIX_83107	S3_442798	NOVO_MIX_2608471	NOVO_MIX_1556794	NOVO_MIX_2938878	NOVO_MIX_2154239	NOVO_MIX_3630952	R3_698392	NOVO_MIX_3750304	R2_99155	NOVO_MIX_164705	NOVO_MIX_2116121	NOVO_MIX_3511541	NOVO_MIX_2915838	NOVO_MIX_1276978	R3_23150	R1_481265	NOVO_MIX_1478292	R1_531962	R3_622386	R3_726426	NOVO_MIX_2940468	NOVO_MIX_1722308	NOVO_MIX_3717760	R3_509771	NOVO_MIX_1155317	NOVO_MIX_750894	NOVO_MIX_2475152	R3_64848	S2_72204	NOVO_MIX_2432740	R2_420410	R1_55078	R3_452050	NOVO_MIX_777793	NOVO_MIX_3391651
1.4.4.2	1060	NOVO_MIX_1020973	NOVO_MIX_3547031	NOVO_MIX_1228064	NOVO_MIX_3207784	NOVO_MIX_292966	R2_312514	NOVO_MIX_3176999	R3_411522	R1_544557	R3_369056	R2_512486	S3_484506	S3_474855	NOVO_MIX_1372593	NOVO_MIX_711169	NOVO_MIX_764642	S2_58349	R2_274981	NOVO_MIX_3067996	R1_711291	NOVO_MIX_267778	NOVO_MIX_1670731	S1_295886	NOVO_MIX_1990168	S1_207375	NOVO_MIX_2979335	NOVO_MIX_691084	NOVO_MIX_2387395	NOVO_MIX_824335	NOVO_MIX_2600005	R2_248167	NOVO_MIX_1200576	NOVO_MIX_2291409	NOVO_MIX_3260218	NOVO_MIX_1179751	S3_599913	NOVO_MIX_717552	NOVO_MIX_3633827	NOVO_MIX_1985944	R3_229335	R1_756785	NOVO_MIX_141228	R3_143996	R2_378023	R2_243964	NOVO_MIX_3482202	NOVO_MIX_3751734	S3_109196
3.2.2.27	1057	R3_189362	R3_164302	NOVO_MIX_2499581	NOVO_MIX_791942	NOVO_MIX_3362616	NOVO_MIX_716816	NOVO_MIX_1303636	NOVO_MIX_2920069	R1_421931	NOVO_MIX_747136	R2_402319	R1_723269	R1_371558	NOVO_MIX_2048425	NOVO_MIX_2227239	NOVO_MIX_3542289	NOVO_MIX_406793	NOVO_MIX_465457	S3_187070	R1_430377	S3_378761	R1_202130	NOVO_MIX_2855945	NOVO_MIX_649948	NOVO_MIX_1206304	R2_533050	R3_692396	S3_140015	NOVO_MIX_1676869	R3_240131	NOVO_MIX_2975977	NOVO_MIX_1946582	NOVO_MIX_3770806	NOVO_MIX_3239422	R1_753778	S3_14405	R1_353072	S1_185072	NOVO_MIX_449022	NOVO_MIX_1013398	NOVO_MIX_1446705	R3_25926	R1_424140	NOVO_MIX_558907	NOVO_MIX_484245	NOVO_MIX_175926	NOVO_MIX_3573080	NOVO_MIX_1323368
5.1.3.2	1054	R3_340111	NOVO_MIX_2858325	R1_455682	NOVO_MIX_1109770	R2_69882	R3_151283	NOVO_MIX_3153204	NOVO_MIX_1310759	NOVO_MIX_3473061	R1_354056	NOVO_MIX_3043185	NOVO_MIX_1278343	R3_575324	NOVO_MIX_758898	NOVO_MIX_2589659	NOVO_MIX_2839630	NOVO_MIX_65918	NOVO_MIX_1152777	NOVO_MIX_1443973	NOVO_MIX_3083463	R3_629531	NOVO_MIX_616218	NOVO_MIX_3271288	NOVO_MIX_1757971	S2_105156	S3_291063	NOVO_MIX_2107844	NOVO_MIX_599504	NOVO_MIX_3429658	NOVO_MIX_3442803	NOVO_MIX_1158511	NOVO_MIX_2259348	R2_36443	R1_627813	R1_179522	NOVO_MIX_1368479	NOVO_MIX_63718	R1_405353	NOVO_MIX_3894738	NOVO_MIX_1623852	NOVO_MIX_3457327	R3_187161	NOVO_MIX_1615553	NOVO_MIX_637600	S2_379691	R1_512003	NOVO_MIX_295762	NOVO_MIX_1930161
6.1.1.4	1047	R2_60470	NOVO_MIX_2394810	NOVO_MIX_2339083	S1_30366	R3_742093	S3_507915	S3_352572	R1_129733	NOVO_MIX_3475989	NOVO_MIX_310885	NOVO_MIX_3474270	NOVO_MIX_656550	R2_545345	NOVO_MIX_3322966	R3_317438	R3_121519	S3_524959	NOVO_MIX_3376063	S3_229350	S2_280796	NOVO_MIX_3053956	NOVO_MIX_815135	S2_107193	S3_576815	S2_271590	NOVO_MIX_1419405	R1_554958	R3_475143	NOVO_MIX_1001845	R3_248033	NOVO_MIX_1351368	NOVO_MIX_3566695	NOVO_MIX_1372488	NOVO_MIX_3727532	NOVO_MIX_1693660	NOVO_MIX_1305432	R3_689316	R3_617125	R1_183562	S3_439466	S3_4789	R2_508935	R3_581954	R1_398957	R2_204013	R2_222270	R3_203447	NOVO_MIX_583118
2.4.1.-	1039	R2_130124	S3_213593	NOVO_MIX_321875	NOVO_MIX_2324663	NOVO_MIX_2542430	R1_735143	NOVO_MIX_1392326	NOVO_MIX_681748	NOVO_MIX_443089	S1_394808	NOVO_MIX_1880217	R3_682118	R2_223448	NOVO_MIX_3495381	NOVO_MIX_248562	NOVO_MIX_3157723	NOVO_MIX_3081953	NOVO_MIX_155355	NOVO_MIX_3610261	NOVO_MIX_3282847	NOVO_MIX_2154674	NOVO_MIX_676304	NOVO_MIX_2649184	NOVO_MIX_2297185	S3_296504	NOVO_MIX_1974683	NOVO_MIX_1312753	NOVO_MIX_2422337	S3_190228	NOVO_MIX_301507	S1_442087	S1_107955	NOVO_MIX_2189669	NOVO_MIX_1909995	S1_437769	R1_280818	NOVO_MIX_1282409	NOVO_MIX_3741795	NOVO_MIX_1049111	NOVO_MIX_3653489	NOVO_MIX_1552620	NOVO_MIX_2647394	NOVO_MIX_3369889	S3_160708	S1_336536	S1_83941	R2_57558	NOVO_MIX_1049276
1.6.1.2	1037	NOVO_MIX_3128358	R3_284305	R1_302950	R1_223156	NOVO_MIX_742626	R2_391390	NOVO_MIX_382653	NOVO_MIX_1899862	R1_345411	NOVO_MIX_1982626	S2_244800	NOVO_MIX_3526584	S3_587484	NOVO_MIX_1039307	R2_37609	R1_378156	R1_223595	S1_288251	R3_694087	S3_473067	R3_229232	R1_299655	R2_481706	NOVO_MIX_914748	NOVO_MIX_1622115	R3_628314	NOVO_MIX_407489	NOVO_MIX_3957271	NOVO_MIX_2131146	S2_366690	NOVO_MIX_3323674	R1_319926	NOVO_MIX_997493	NOVO_MIX_3937707	NOVO_MIX_937977	NOVO_MIX_3257039	R3_747082	NOVO_MIX_1642683	S1_211415	NOVO_MIX_2716994	R1_294331	NOVO_MIX_2468436	NOVO_MIX_664204	S1_152799	R3_18753	R1_354501	NOVO_MIX_590317	R3_767076
3.2.1.68	1024	NOVO_MIX_3074754	R2_434224	NOVO_MIX_1225006	S1_254362	NOVO_MIX_1650011	R3_677672	NOVO_MIX_770720	R3_706220	S3_419096	S3_243468	NOVO_MIX_3781627	NOVO_MIX_266983	R3_726586	NOVO_MIX_2125746	NOVO_MIX_2942024	NOVO_MIX_1996245	NOVO_MIX_158501	NOVO_MIX_220287	NOVO_MIX_3933523	NOVO_MIX_1396748	R2_385260	S3_62913	NOVO_MIX_556909	R2_290428	R3_239476	NOVO_MIX_2045163	S3_198540	NOVO_MIX_3519026	NOVO_MIX_434263	S3_80115	NOVO_MIX_655688	R1_547293	NOVO_MIX_663546	NOVO_MIX_3258302	NOVO_MIX_1195844	NOVO_MIX_3221705	R1_174071	NOVO_MIX_1053688	R1_743533	R3_394880	NOVO_MIX_262925	NOVO_MIX_989478	NOVO_MIX_2513887	R3_591761	NOVO_MIX_496181	R3_59801	NOVO_MIX_1753823	NOVO_MIX_2598386
1.2.1.16,1.2.1.79,1.2.1.20	1006	NOVO_MIX_771480	NOVO_MIX_2380395	R1_72912	NOVO_MIX_685980	NOVO_MIX_3164184	R2_511717	NOVO_MIX_69075	NOVO_MIX_2345713	NOVO_MIX_2364639	NOVO_MIX_2642159	NOVO_MIX_632845	NOVO_MIX_953029	R1_265849	R1_256408	NOVO_MIX_571560	S2_182097	R2_540838	NOVO_MIX_1122464	R1_637565	NOVO_MIX_2580281	R1_508823	NOVO_MIX_1079794	S3_274371	NOVO_MIX_3314087	NOVO_MIX_461930	R1_52643	NOVO_MIX_2605211	NOVO_MIX_430077	NOVO_MIX_1546860	R1_543205	NOVO_MIX_2636143	NOVO_MIX_3288110	R3_253799	R1_98850	NOVO_MIX_2387887	R3_165494	NOVO_MIX_1957455	NOVO_MIX_2012199	NOVO_MIX_850720	NOVO_MIX_3267534	NOVO_MIX_3718582	R3_372724	S1_186038	R3_503535	NOVO_MIX_3275931	NOVO_MIX_1781338	NOVO_MIX_1277263	NOVO_MIX_2260066
3.5.1.4	1001	NOVO_MIX_2965108	NOVO_MIX_1770775	NOVO_MIX_2428674	NOVO_MIX_688346	R1_274199	NOVO_MIX_2288284	S3_540696	NOVO_MIX_2149405	R3_524123	NOVO_MIX_471800	NOVO_MIX_2454388	S1_179896	NOVO_MIX_235451	R2_35444	R1_703606	NOVO_MIX_1349474	R1_780973	R1_476707	NOVO_MIX_2383263	NOVO_MIX_1664466	NOVO_MIX_2176020	R2_3492	NOVO_MIX_3922156	NOVO_MIX_1810354	S3_489777	NOVO_MIX_1579826	NOVO_MIX_1592882	NOVO_MIX_3776076	S2_131234	R1_436956	R1_284474	R3_207546	R1_712858	NOVO_MIX_403453	NOVO_MIX_313661	NOVO_MIX_425602	R2_517805	R1_92968	NOVO_MIX_1278219	NOVO_MIX_1229012	R3_172500	NOVO_MIX_1181789	NOVO_MIX_2588485	NOVO_MIX_1544758	NOVO_MIX_2465166	R2_209371	R2_471937	NOVO_MIX_2327238
4.2.1.20	999	R3_44234	S1_1247	NOVO_MIX_3005119	S2_386989	NOVO_MIX_1099758	NOVO_MIX_471063	R1_768196	S1_62509	NOVO_MIX_487656	S1_243331	R1_602387	NOVO_MIX_2876085	S2_326980	NOVO_MIX_125390	NOVO_MIX_1334259	NOVO_MIX_2128239	R3_466022	R3_46027	NOVO_MIX_758861	NOVO_MIX_978529	R3_250224	NOVO_MIX_477081	NOVO_MIX_3368876	NOVO_MIX_683618	NOVO_MIX_3109361	NOVO_MIX_253277	R1_332514	NOVO_MIX_3646787	NOVO_MIX_1529007	NOVO_MIX_3493508	R3_85961	NOVO_MIX_3170496	NOVO_MIX_459206	S1_36232	R3_608262	R2_367818	NOVO_MIX_1008914	NOVO_MIX_1484714	R3_646539	S3_514149	S3_179739	R1_616475	S3_274457	R3_526455	NOVO_MIX_1151851	NOVO_MIX_666279	NOVO_MIX_288409	NOVO_MIX_2195561
3.1.2.-	995	S2_6236	NOVO_MIX_2788796	NOVO_MIX_732202	NOVO_MIX_1838947	R3_511874	R1_404729	NOVO_MIX_2219988	NOVO_MIX_3289641	NOVO_MIX_192723	NOVO_MIX_3721306	S3_304304	NOVO_MIX_651320	R1_78496	NOVO_MIX_3600906	R2_166121	R3_109010	NOVO_MIX_3749209	NOVO_MIX_2868135	NOVO_MIX_648601	R2_43150	S2_210319	R1_703473	NOVO_MIX_2621719	R1_376353	NOVO_MIX_3669905	NOVO_MIX_1867497	NOVO_MIX_3032438	NOVO_MIX_2327035	S2_186198	R1_449268	S3_368411	NOVO_MIX_739544	S1_92966	NOVO_MIX_1512859	NOVO_MIX_3009463	NOVO_MIX_2794271	R1_777211	R1_525001	NOVO_MIX_373214	S3_474581	NOVO_MIX_379095	NOVO_MIX_1393944	NOVO_MIX_3696905	R1_445097	R2_465985	NOVO_MIX_182237	R3_236035	NOVO_MIX_892842
3.4.-.-	994	NOVO_MIX_990728	R3_276814	NOVO_MIX_2515415	NOVO_MIX_3538160	R2_132029	R2_261857	NOVO_MIX_1929790	NOVO_MIX_2627251	S3_128329	S3_113759	NOVO_MIX_1112425	NOVO_MIX_3201826	R2_509827	NOVO_MIX_665617	R1_393901	NOVO_MIX_694783	R1_716370	NOVO_MIX_1709517	R3_540085	NOVO_MIX_1695537	R3_514706	NOVO_MIX_1686181	R3_516503	NOVO_MIX_2592146	NOVO_MIX_1446143	R1_417842	R3_434487	R1_351207	R2_443937	R1_43775	NOVO_MIX_2648473	NOVO_MIX_494402	R1_710673	NOVO_MIX_1870485	R1_354971	R3_120941	NOVO_MIX_2471511	NOVO_MIX_2097641	NOVO_MIX_783171	S2_33141	R3_725079	R1_267004	NOVO_MIX_3805615	NOVO_MIX_3720955	NOVO_MIX_3765659	NOVO_MIX_1713001	R3_156858	NOVO_MIX_3062884
6.1.1.9	987	R3_181213	NOVO_MIX_2350553	S3_555436	S2_350151	NOVO_MIX_2250928	NOVO_MIX_859941	R2_969	R2_140081	R1_771186	NOVO_MIX_104329	NOVO_MIX_795243	NOVO_MIX_3616220	NOVO_MIX_1590693	NOVO_MIX_3264560	S3_481553	NOVO_MIX_2464873	NOVO_MIX_3549298	S1_72662	NOVO_MIX_476255	S3_598766	S3_128926	NOVO_MIX_1257615	R1_587003	NOVO_MIX_2919927	NOVO_MIX_3834040	R1_710614	NOVO_MIX_1685693	NOVO_MIX_2904347	R3_567858	R1_673865	S3_292775	R1_514709	NOVO_MIX_2494664	R2_439339	R1_342376	NOVO_MIX_574306	R3_641201	R2_7569	NOVO_MIX_311615	NOVO_MIX_656477	S2_195111	NOVO_MIX_1107968	NOVO_MIX_347213	R2_330773	NOVO_MIX_3281488	NOVO_MIX_611429	NOVO_MIX_1805076	NOVO_MIX_2667652
3.5.2.14	976	R3_168785	NOVO_MIX_1319056	NOVO_MIX_1006719	NOVO_MIX_2851481	NOVO_MIX_1287548	NOVO_MIX_2907208	NOVO_MIX_3318410	S3_288605	NOVO_MIX_173852	NOVO_MIX_2669590	NOVO_MIX_3197013	NOVO_MIX_825887	R1_75832	NOVO_MIX_3810646	R3_746707	NOVO_MIX_1172728	R1_45423	NOVO_MIX_1011292	NOVO_MIX_618400	NOVO_MIX_341492	NOVO_MIX_1997492	NOVO_MIX_3689326	R1_43057	S3_5462	NOVO_MIX_3884823	R2_393403	NOVO_MIX_689880	R3_764031	NOVO_MIX_3856300	NOVO_MIX_726295	NOVO_MIX_2848693	R1_314714	S1_263705	R1_153119	NOVO_MIX_2276079	NOVO_MIX_1496570	NOVO_MIX_2945978	NOVO_MIX_1095759	R1_339818	R3_29235	NOVO_MIX_3258429	R2_52138	NOVO_MIX_1856090	NOVO_MIX_3005934	NOVO_MIX_3955157	R3_79505	NOVO_MIX_2004230	NOVO_MIX_3213202
3.1.11.5	964	R1_660767	R1_531204	NOVO_MIX_669047	R3_464553	NOVO_MIX_2962962	NOVO_MIX_2587049	NOVO_MIX_41421	NOVO_MIX_3676189	R3_488002	R3_337936	NOVO_MIX_1719317	NOVO_MIX_81009	NOVO_MIX_3256469	NOVO_MIX_2037024	NOVO_MIX_554548	NOVO_MIX_3199308	NOVO_MIX_904808	NOVO_MIX_2726800	NOVO_MIX_2313718	R3_661297	R1_747522	R3_277277	NOVO_MIX_781967	NOVO_MIX_1602667	NOVO_MIX_3520961	NOVO_MIX_3195877	NOVO_MIX_2075123	S1_144081	R1_221308	R1_370477	R3_435452	R3_306514	NOVO_MIX_2315711	NOVO_MIX_1625347	NOVO_MIX_370271	NOVO_MIX_3161989	NOVO_MIX_3188407	R1_428853	NOVO_MIX_651818	NOVO_MIX_2268710	NOVO_MIX_814135	NOVO_MIX_2949171	R3_500340	R1_611449	R3_488003	NOVO_MIX_622887	NOVO_MIX_2711100	NOVO_MIX_1179335
6.3.5.4	957	NOVO_MIX_3818186	R1_381593	R1_241470	NOVO_MIX_2151509	NOVO_MIX_3320803	R3_548212	NOVO_MIX_2680743	R3_754452	S2_110073	NOVO_MIX_482981	R2_506690	NOVO_MIX_2056841	R1_635902	NOVO_MIX_2896626	NOVO_MIX_53447	R2_378274	R1_277015	NOVO_MIX_2226666	NOVO_MIX_3308825	R1_559690	NOVO_MIX_238491	NOVO_MIX_913232	R3_280425	R2_160090	NOVO_MIX_4930	NOVO_MIX_3609736	NOVO_MIX_2688001	NOVO_MIX_3072673	NOVO_MIX_3920923	NOVO_MIX_1471723	NOVO_MIX_217288	NOVO_MIX_809060	NOVO_MIX_3765077	R1_424850	R1_509971	R1_6861	R1_783161	NOVO_MIX_1520686	NOVO_MIX_3775765	R3_355946	R3_174626	NOVO_MIX_318340	NOVO_MIX_1930827	NOVO_MIX_3415208	S2_342287	R3_85492	S2_224564	NOVO_MIX_3112020
1.1.1.95,1.1.1.399	955	NOVO_MIX_2253072	R2_61515	R1_63748	R2_401277	NOVO_MIX_1615903	S3_185180	NOVO_MIX_1430800	NOVO_MIX_3195374	R1_96507	R1_507242	S3_116258	NOVO_MIX_3414364	S3_50709	NOVO_MIX_2419719	NOVO_MIX_2913499	NOVO_MIX_3747790	S2_219956	S3_102495	R3_454675	NOVO_MIX_3519506	NOVO_MIX_187570	NOVO_MIX_481277	NOVO_MIX_246148	NOVO_MIX_1490204	NOVO_MIX_3375057	R2_90595	R2_86392	S3_179435	NOVO_MIX_2290352	S2_355699	NOVO_MIX_671942	R3_111439	R3_338883	NOVO_MIX_1742926	NOVO_MIX_3295645	NOVO_MIX_261638	NOVO_MIX_3329626	R1_577730	NOVO_MIX_2525133	NOVO_MIX_1117184	NOVO_MIX_3814917	NOVO_MIX_3615400	NOVO_MIX_2477562	R3_296519	R3_493968	NOVO_MIX_1053690	NOVO_MIX_510737	S1_145431
2.4.1.129,3.4.16.4	936	NOVO_MIX_3881104	NOVO_MIX_3927325	R1_30118	R3_221319	NOVO_MIX_3559995	NOVO_MIX_218139	NOVO_MIX_1655003	S3_93459	NOVO_MIX_2577737	NOVO_MIX_1951006	NOVO_MIX_3857322	R1_612381	R3_286465	NOVO_MIX_2541765	S3_99814	S3_315272	NOVO_MIX_2389055	S3_608420	S1_225997	NOVO_MIX_392139	NOVO_MIX_2597073	NOVO_MIX_2731961	S3_4422	NOVO_MIX_758142	S3_237111	NOVO_MIX_3281088	NOVO_MIX_2687068	R3_343170	S3_381863	R1_338866	R2_34877	S3_426044	R3_38413	R2_22476	NOVO_MIX_1113187	R1_251742	NOVO_MIX_2859512	NOVO_MIX_951440	NOVO_MIX_2841431	NOVO_MIX_140140	NOVO_MIX_7437	NOVO_MIX_1906827	NOVO_MIX_937794	R2_490796	NOVO_MIX_960929	NOVO_MIX_1023980	S3_295718	NOVO_MIX_2185954
6.1.1.7	928	R3_312729	R3_697370	S3_79679	S1_47550	NOVO_MIX_3872146	NOVO_MIX_271346	S1_299912	S2_201546	R3_204055	R2_342263	R3_229593	NOVO_MIX_540827	R1_744290	R1_747335	NOVO_MIX_333966	R3_644754	R1_145596	NOVO_MIX_1363648	S2_189959	NOVO_MIX_3251181	NOVO_MIX_2783356	NOVO_MIX_212363	NOVO_MIX_972757	R1_762821	NOVO_MIX_3521638	R3_110711	S1_260816	NOVO_MIX_2339003	S3_258879	R1_557549	S3_156679	R1_253899	NOVO_MIX_87347	NOVO_MIX_1467623	NOVO_MIX_2964037	R1_37365	S3_266871	R3_525890	NOVO_MIX_3664512	R1_527135	R3_697713	R3_74823	R3_327281	NOVO_MIX_2871710	R1_161157	R3_421074	S3_166796	NOVO_MIX_3945676
2.3.3.1	924	NOVO_MIX_1077614	NOVO_MIX_2343292	NOVO_MIX_2768615	R1_709546	NOVO_MIX_2967886	NOVO_MIX_1080298	R2_267198	R3_387637	R2_300810	S3_152079	NOVO_MIX_2056613	R2_128482	S3_212000	NOVO_MIX_1190846	NOVO_MIX_790972	R1_417020	R2_218183	R3_545457	R1_3328	NOVO_MIX_2456892	R3_372836	R3_578133	R3_624456	NOVO_MIX_3508084	S1_212656	R3_127817	NOVO_MIX_2462331	NOVO_MIX_3116600	NOVO_MIX_1189662	NOVO_MIX_3719754	NOVO_MIX_3933614	NOVO_MIX_2464170	NOVO_MIX_3277071	R3_588490	NOVO_MIX_470439	NOVO_MIX_3332024	R1_118266	NOVO_MIX_3915988	NOVO_MIX_845243	R2_365166	NOVO_MIX_3604253	S1_221329	S1_421228	NOVO_MIX_3649189	R3_497101	NOVO_MIX_791134	S3_474208	R3_609448
6.2.1.5	915	R2_356126	NOVO_MIX_1293202	R1_592189	NOVO_MIX_1001320	NOVO_MIX_147209	S3_198956	NOVO_MIX_1817079	S3_557653	NOVO_MIX_542212	NOVO_MIX_2530603	R3_384008	NOVO_MIX_280606	NOVO_MIX_714838	R2_194686	NOVO_MIX_1888484	NOVO_MIX_1736167	R2_347448	R3_384519	S3_99165	R1_396098	NOVO_MIX_1919497	NOVO_MIX_714839	NOVO_MIX_1412119	NOVO_MIX_617756	NOVO_MIX_1271671	NOVO_MIX_3837354	NOVO_MIX_2693251	S1_392642	S3_51594	NOVO_MIX_2967815	R1_744018	NOVO_MIX_1182792	NOVO_MIX_1193585	NOVO_MIX_1829910	R3_420910	R2_139652	S1_66167	NOVO_MIX_2304519	R1_331030	S1_85005	S1_305156	S1_149872	NOVO_MIX_929088	R1_626500	S1_417964	R3_277168	S2_232170	S2_223411
2.3.3.13	913	R1_427257	NOVO_MIX_3913689	S3_385346	NOVO_MIX_2104843	NOVO_MIX_3454158	NOVO_MIX_415359	NOVO_MIX_1986428	R3_31723	R2_103627	NOVO_MIX_3405849	NOVO_MIX_634451	R3_131013	NOVO_MIX_3644933	R3_163753	NOVO_MIX_1868487	R1_578505	S3_97149	R1_472472	R3_479164	R2_146961	NOVO_MIX_1087582	NOVO_MIX_1221527	NOVO_MIX_3937956	R3_762191	R3_560825	NOVO_MIX_1396727	NOVO_MIX_3840933	NOVO_MIX_1166132	NOVO_MIX_255747	NOVO_MIX_3489441	NOVO_MIX_2615540	NOVO_MIX_542085	R1_376576	NOVO_MIX_2581535	NOVO_MIX_1765172	R1_553118	NOVO_MIX_1970514	NOVO_MIX_2760141	R1_783504	R2_414366	NOVO_MIX_2432294	R1_728876	S1_127426	NOVO_MIX_3421625	R2_174720	R2_153004	R1_554944	NOVO_MIX_1388299
2.6.1.16	910	R3_401647	NOVO_MIX_1898353	NOVO_MIX_1729923	NOVO_MIX_141355	S3_145193	NOVO_MIX_334895	R3_181993	R3_664712	NOVO_MIX_2475671	R1_147308	R1_238135	R1_656192	R2_341246	R1_273087	R2_548040	R2_520436	S1_350379	R1_32889	NOVO_MIX_1704503	R2_355148	NOVO_MIX_2167192	S1_352821	NOVO_MIX_848722	S3_445289	NOVO_MIX_3740411	NOVO_MIX_2780140	NOVO_MIX_2621322	NOVO_MIX_3916804	R1_393980	NOVO_MIX_2819758	NOVO_MIX_3715782	NOVO_MIX_3428556	NOVO_MIX_3026182	NOVO_MIX_692035	NOVO_MIX_1648205	R1_691625	NOVO_MIX_2672876	NOVO_MIX_3667691	NOVO_MIX_3338595	NOVO_MIX_3131700	S3_375688	S1_330706	NOVO_MIX_1488807	NOVO_MIX_3890301	R3_578066	NOVO_MIX_2879859	NOVO_MIX_485521	NOVO_MIX_2262664
2.3.1.179	906	R3_90909	NOVO_MIX_1236065	S2_190923	NOVO_MIX_3326826	NOVO_MIX_2105516	R2_489403	R1_498809	NOVO_MIX_210312	NOVO_MIX_2874866	NOVO_MIX_395323	NOVO_MIX_1264906	NOVO_MIX_1950852	R1_464831	S3_329597	NOVO_MIX_1753844	NOVO_MIX_2047767	NOVO_MIX_2417947	NOVO_MIX_2950132	R3_78241	S1_392464	R2_410519	S1_167646	R3_356667	NOVO_MIX_3745057	NOVO_MIX_734404	S1_102941	NOVO_MIX_543630	S2_306143	S3_169378	S1_71255	R2_208279	NOVO_MIX_2635399	NOVO_MIX_50731	NOVO_MIX_60353	NOVO_MIX_1712746	NOVO_MIX_3530674	NOVO_MIX_2949713	R1_383320	NOVO_MIX_104060	NOVO_MIX_1524449	R2_347877	R2_288529	R1_343504	NOVO_MIX_1990669	R1_790099	R2_23287	NOVO_MIX_3505083	S2_335136
1.2.7.3,1.2.7.11	888	NOVO_MIX_2566513	R1_679726	S3_587650	NOVO_MIX_2442660	R3_33551	R3_658455	NOVO_MIX_3219400	R3_758722	NOVO_MIX_1899814	S2_24233	R3_206412	R3_253432	NOVO_MIX_3298705	R2_406406	NOVO_MIX_2039033	NOVO_MIX_617405	R2_264679	NOVO_MIX_1489793	NOVO_MIX_552294	NOVO_MIX_3593544	R3_555497	NOVO_MIX_1157538	R3_522411	R3_453871	R2_362351	NOVO_MIX_1808652	NOVO_MIX_3458387	NOVO_MIX_2338609	R1_264510	S2_396311	R3_290434	R3_521881	R1_35226	S3_233276	S3_409235	NOVO_MIX_939863	S2_84744	NOVO_MIX_2335752	S1_389097	R3_109622	R3_747964	NOVO_MIX_2976800	R3_701777	NOVO_MIX_2687928	NOVO_MIX_1226861	NOVO_MIX_211499	NOVO_MIX_2327877	NOVO_MIX_2377497
4.2.1.33,4.2.1.35	884	NOVO_MIX_2922103	NOVO_MIX_3081442	NOVO_MIX_1092473	NOVO_MIX_477717	S2_61417	NOVO_MIX_3834863	R3_530779	S3_335407	R3_332096	NOVO_MIX_756270	R1_551071	S2_357722	R1_249835	R2_518139	NOVO_MIX_775926	NOVO_MIX_3812283	NOVO_MIX_373151	NOVO_MIX_2662763	NOVO_MIX_2472653	NOVO_MIX_2015094	R3_490107	R3_320394	R3_740635	NOVO_MIX_1518022	S3_121750	NOVO_MIX_1989065	S3_482219	NOVO_MIX_826281	R3_595967	S3_243718	R2_426151	R3_470333	R1_53368	S3_507220	NOVO_MIX_2173685	R2_488079	NOVO_MIX_2414353	NOVO_MIX_3217296	NOVO_MIX_3637087	R2_145353	NOVO_MIX_3836805	R3_615576	NOVO_MIX_3172316	R1_158238	R1_717348	S1_162199	S3_426599	S1_211205
2.5.1.18	876	NOVO_MIX_2204743	NOVO_MIX_2471824	NOVO_MIX_253814	NOVO_MIX_2895187	NOVO_MIX_1849027	NOVO_MIX_1895604	NOVO_MIX_2122044	R2_262173	NOVO_MIX_3458395	NOVO_MIX_3226963	NOVO_MIX_3767868	S2_151842	NOVO_MIX_1559386	R3_294706	NOVO_MIX_1887868	NOVO_MIX_3629747	NOVO_MIX_238125	NOVO_MIX_2133556	R1_676475	NOVO_MIX_3658097	S3_153747	NOVO_MIX_2191534	S3_536984	S3_318067	NOVO_MIX_2166347	NOVO_MIX_1956393	NOVO_MIX_881582	NOVO_MIX_155919	NOVO_MIX_582281	S3_597658	NOVO_MIX_1058541	NOVO_MIX_3047809	NOVO_MIX_1958331	NOVO_MIX_3444256	NOVO_MIX_2157492	NOVO_MIX_2925959	NOVO_MIX_578155	NOVO_MIX_3217397	S2_55412	NOVO_MIX_779354	S3_191840	S2_393585	S1_278522	S2_183955	NOVO_MIX_3178737	NOVO_MIX_923715	S2_249759	NOVO_MIX_2719676
1.1.1.205	861	R1_341187	NOVO_MIX_2109478	R2_24846	R1_455958	NOVO_MIX_2116638	NOVO_MIX_887934	NOVO_MIX_120343	NOVO_MIX_949775	S3_265729	NOVO_MIX_2391125	NOVO_MIX_1604113	R3_650357	R3_495088	NOVO_MIX_485263	S3_99302	S3_346322	R2_506581	R1_654870	NOVO_MIX_548024	R3_319150	R1_247097	NOVO_MIX_2399201	NOVO_MIX_793172	R2_465475	R1_479932	S3_494577	NOVO_MIX_1957178	R1_53112	R1_566330	NOVO_MIX_119458	NOVO_MIX_939696	S2_223807	R1_389793	S3_141316	NOVO_MIX_1636357	NOVO_MIX_1528757	NOVO_MIX_250959	NOVO_MIX_15254	R2_365114	NOVO_MIX_2056537	R1_273744	NOVO_MIX_3645056	R1_146459	R2_464280	NOVO_MIX_1855186	S3_520754	NOVO_MIX_1688545	NOVO_MIX_2195
6.5.1.2	859	R1_523374	NOVO_MIX_126465	NOVO_MIX_548659	S3_346844	S1_337895	NOVO_MIX_3028821	NOVO_MIX_1365125	NOVO_MIX_1856776	R1_282051	R1_610708	R1_555929	S1_282864	S2_112408	R3_278323	NOVO_MIX_1853018	NOVO_MIX_2630333	NOVO_MIX_3042362	NOVO_MIX_591530	NOVO_MIX_1240698	R1_240388	R2_4065	R3_580880	NOVO_MIX_1065990	NOVO_MIX_3831697	NOVO_MIX_3404620	R1_435651	NOVO_MIX_749446	NOVO_MIX_2844685	NOVO_MIX_3811867	NOVO_MIX_2944386	NOVO_MIX_1841382	NOVO_MIX_3609638	R1_40377	NOVO_MIX_1702702	R3_333945	NOVO_MIX_1189691	NOVO_MIX_3371605	NOVO_MIX_982121	NOVO_MIX_2720520	R1_104281	R1_141135	NOVO_MIX_3230028	R3_51545	R1_577771	NOVO_MIX_3307868	NOVO_MIX_1613580	NOVO_MIX_3002938	R3_463428
5.4.99.16,3.2.1.1	856	NOVO_MIX_2881294	NOVO_MIX_530788	R3_21014	NOVO_MIX_536884	NOVO_MIX_754733	NOVO_MIX_2120674	NOVO_MIX_3315276	NOVO_MIX_2009992	R1_126565	R1_282631	R1_405493	R3_60103	NOVO_MIX_629848	NOVO_MIX_1197786	R3_570668	NOVO_MIX_674829	NOVO_MIX_1701174	S3_198112	NOVO_MIX_351861	NOVO_MIX_1351497	R1_216412	NOVO_MIX_1265506	R1_470385	R3_743086	NOVO_MIX_453376	R3_732628	NOVO_MIX_3855543	R1_69870	NOVO_MIX_1402330	R2_118866	NOVO_MIX_190652	S3_239184	NOVO_MIX_1333366	S3_121570	R3_359465	NOVO_MIX_1401807	S3_325362	S3_265711	NOVO_MIX_1774272	NOVO_MIX_1342330	R1_583054	NOVO_MIX_1008188	NOVO_MIX_374504	NOVO_MIX_2008065	R1_345676	NOVO_MIX_745079	NOVO_MIX_3655407	R3_405740
2.4.1.18	847	NOVO_MIX_1229366	NOVO_MIX_3481671	NOVO_MIX_1238299	S3_241073	S1_442412	NOVO_MIX_2734647	NOVO_MIX_3713354	R2_410464	R1_400134	S3_131445	R2_163581	NOVO_MIX_974758	R1_707578	NOVO_MIX_2974645	NOVO_MIX_2451462	R3_463263	NOVO_MIX_3928700	NOVO_MIX_2341464	R3_306413	R2_297763	R1_370218	NOVO_MIX_527943	R2_53653	R1_160776	R3_335467	R1_380914	NOVO_MIX_2016269	R2_270500	R3_727362	NOVO_MIX_3887127	NOVO_MIX_556050	R3_668533	NOVO_MIX_708264	NOVO_MIX_561898	NOVO_MIX_1518732	R2_241341	NOVO_MIX_3085304	S3_445111	NOVO_MIX_2255917	R3_622565	NOVO_MIX_2424299	NOVO_MIX_889403	R3_448801	NOVO_MIX_1337736	NOVO_MIX_1913003	R2_537072	NOVO_MIX_684920	S1_62474
3.2.1.20	847	NOVO_MIX_2250816	NOVO_MIX_1655007	NOVO_MIX_327733	NOVO_MIX_273051	NOVO_MIX_2713417	R1_589379	NOVO_MIX_804979	S1_144495	NOVO_MIX_2849950	NOVO_MIX_487102	R3_331161	NOVO_MIX_1593994	R3_331622	S1_27253	R1_64869	R2_239460	NOVO_MIX_432318	R1_164910	R2_279810	NOVO_MIX_3474042	R2_447200	R3_711658	R1_61127	S2_280565	S2_378159	NOVO_MIX_3237611	NOVO_MIX_3458692	R2_242344	NOVO_MIX_1152583	R1_56169	S2_92205	NOVO_MIX_1341816	NOVO_MIX_1682805	NOVO_MIX_2943723	NOVO_MIX_1669643	NOVO_MIX_3548477	NOVO_MIX_185627	S2_219951	NOVO_MIX_2740553	NOVO_MIX_1377162	R3_297215	R1_123660	R2_533972	S3_155470	S1_308307	NOVO_MIX_711536	R2_314992	NOVO_MIX_3170017
4.2.3.1	824	R3_555084	NOVO_MIX_3649063	NOVO_MIX_657960	NOVO_MIX_585015	R3_46418	NOVO_MIX_3145005	R1_1495	NOVO_MIX_2862475	R1_136320	NOVO_MIX_2213237	R3_289062	NOVO_MIX_1321226	R3_265989	NOVO_MIX_2095194	S2_268305	NOVO_MIX_968769	NOVO_MIX_2317515	R2_118654	NOVO_MIX_3493792	NOVO_MIX_2339759	NOVO_MIX_754444	NOVO_MIX_1360370	R1_590770	S3_447167	NOVO_MIX_1487760	NOVO_MIX_1199766	R2_383021	S3_369203	NOVO_MIX_321312	NOVO_MIX_2274661	NOVO_MIX_3501204	NOVO_MIX_3948242	NOVO_MIX_432423	NOVO_MIX_167717	NOVO_MIX_2633242	R1_765536	S1_294953	NOVO_MIX_3754816	S3_273017	R1_47364	NOVO_MIX_531168	R3_374169	NOVO_MIX_2502758	S2_385714	R3_285729	NOVO_MIX_733100	NOVO_MIX_117956	NOVO_MIX_3637607
6.1.1.3	824	R3_110070	NOVO_MIX_2577931	NOVO_MIX_3175014	R3_444682	R3_158342	R1_736177	NOVO_MIX_60657	NOVO_MIX_2118772	NOVO_MIX_2305229	NOVO_MIX_3519154	R1_201656	NOVO_MIX_1609834	NOVO_MIX_3018565	NOVO_MIX_489333	S3_250957	NOVO_MIX_3333901	R2_340956	NOVO_MIX_2837805	R1_123971	NOVO_MIX_3640708	NOVO_MIX_2922183	S1_220376	NOVO_MIX_2588627	NOVO_MIX_2846862	NOVO_MIX_3765938	R1_777175	R3_452517	R3_447535	NOVO_MIX_1175632	NOVO_MIX_3194892	R3_320788	R3_656548	NOVO_MIX_3515711	NOVO_MIX_2124299	R1_214114	S2_56356	NOVO_MIX_1737029	R2_412461	R1_718475	NOVO_MIX_1702153	S1_246520	R1_508173	NOVO_MIX_1850625	NOVO_MIX_3948688	R1_664466	S3_519861	R1_754401	NOVO_MIX_1566635
4.6.1.1	819	NOVO_MIX_1204822	NOVO_MIX_3621182	NOVO_MIX_2583748	S3_368951	R1_144679	R1_671457	NOVO_MIX_2911164	NOVO_MIX_3844220	R3_98638	NOVO_MIX_606665	S2_297304	NOVO_MIX_3053083	NOVO_MIX_1112215	NOVO_MIX_1711731	NOVO_MIX_3945929	NOVO_MIX_444470	NOVO_MIX_67749	S3_579993	NOVO_MIX_1640396	NOVO_MIX_1969150	NOVO_MIX_2779228	NOVO_MIX_2196319	R1_742824	R1_705002	R1_258914	NOVO_MIX_921221	NOVO_MIX_1876521	NOVO_MIX_592796	S3_100848	NOVO_MIX_1582697	NOVO_MIX_17812	NOVO_MIX_3322513	R3_534586	NOVO_MIX_1020500	R1_673063	NOVO_MIX_254682	NOVO_MIX_390742	S3_122152	NOVO_MIX_484253	NOVO_MIX_3681285	NOVO_MIX_363473	R1_99804	NOVO_MIX_418102	R1_215989	NOVO_MIX_2850182	NOVO_MIX_2665622	NOVO_MIX_619572	R2_147665
2.1.1.-	795	NOVO_MIX_953589	NOVO_MIX_2208425	NOVO_MIX_872544	R3_646885	NOVO_MIX_881434	R1_380577	NOVO_MIX_1645	NOVO_MIX_2148204	R1_329574	NOVO_MIX_3080467	NOVO_MIX_237663	R2_474304	R1_291049	NOVO_MIX_2286343	NOVO_MIX_2021077	NOVO_MIX_527884	R3_638011	S3_73767	NOVO_MIX_1597732	NOVO_MIX_2266161	NOVO_MIX_2422821	NOVO_MIX_2702222	S2_266461	R2_159386	S3_153726	R3_724571	NOVO_MIX_3099945	S3_411116	NOVO_MIX_488915	NOVO_MIX_376771	S3_89548	NOVO_MIX_778761	NOVO_MIX_1913040	NOVO_MIX_3066158	NOVO_MIX_3061558	NOVO_MIX_1958926	R2_382578	S3_615462	R1_351567	NOVO_MIX_414471	NOVO_MIX_1308581	NOVO_MIX_144511	S2_316014	NOVO_MIX_957804	R3_547491	NOVO_MIX_3428844	NOVO_MIX_1171145	S1_210222
1.2.4.4	794	NOVO_MIX_1812653	NOVO_MIX_3263452	R1_672978	S3_584093	R3_6516	NOVO_MIX_684615	R2_363303	R2_209080	NOVO_MIX_1092671	S3_97860	NOVO_MIX_2870302	NOVO_MIX_740286	S2_153713	NOVO_MIX_3102388	R2_12862	NOVO_MIX_2956733	R3_598289	NOVO_MIX_98302	NOVO_MIX_1621268	S3_427719	NOVO_MIX_1951225	S2_234644	S3_353986	S3_203789	NOVO_MIX_2372613	NOVO_MIX_223756	NOVO_MIX_3927263	NOVO_MIX_2545379	R2_560887	S3_611077	S2_347846	NOVO_MIX_1117842	S2_151908	NOVO_MIX_3827873	NOVO_MIX_1496780	R2_135023	NOVO_MIX_3791102	NOVO_MIX_1750870	R2_368888	S2_125065	NOVO_MIX_3652116	NOVO_MIX_3381064	R1_310390	NOVO_MIX_2185876	NOVO_MIX_2647917	R2_234912	R1_370759	R1_217658
3.1.3.16	794	NOVO_MIX_1655949	NOVO_MIX_1543736	S2_391744	NOVO_MIX_3456911	S2_208352	NOVO_MIX_5607	R1_484109	NOVO_MIX_1960466	NOVO_MIX_881830	NOVO_MIX_3797875	R1_303681	S3_498879	S2_313385	NOVO_MIX_2819289	S1_175271	NOVO_MIX_2631192	NOVO_MIX_2270293	NOVO_MIX_1221712	NOVO_MIX_214499	NOVO_MIX_2687876	R1_125806	S1_301091	S3_488541	NOVO_MIX_2085846	NOVO_MIX_3623658	S1_412126	S1_338833	S2_2761	S3_42388	R3_479842	R1_434349	NOVO_MIX_1478688	NOVO_MIX_2868870	R2_141381	NOVO_MIX_80197	S3_131292	NOVO_MIX_1280011	NOVO_MIX_2552647	NOVO_MIX_1787662	R3_477843	R2_277819	S3_135554	NOVO_MIX_1993854	NOVO_MIX_607667	NOVO_MIX_775447	R1_340369	NOVO_MIX_3003579	S3_47435
6.1.1.17	793	NOVO_MIX_1761694	NOVO_MIX_550568	S3_200279	NOVO_MIX_2367766	NOVO_MIX_2015842	NOVO_MIX_472424	NOVO_MIX_3510697	S1_173631	R3_317307	NOVO_MIX_1293665	R1_499527	R1_233886	S2_140188	NOVO_MIX_2961544	S3_159555	R3_418748	R3_552168	S3_506379	S3_427502	S2_175350	S2_175732	R3_413104	S3_237183	NOVO_MIX_1889389	NOVO_MIX_601514	NOVO_MIX_1017224	S1_176830	NOVO_MIX_1561992	NOVO_MIX_298384	NOVO_MIX_3858407	NOVO_MIX_3117925	S3_17564	R3_123667	S3_475356	R1_45054	R1_588398	R1_605292	R3_202483	S2_306393	R2_377923	NOVO_MIX_3820716	R2_268914	NOVO_MIX_1791692	NOVO_MIX_1531724	NOVO_MIX_2306456	NOVO_MIX_1336427	S3_273668	NOVO_MIX_3272160
3.4.11.1	787	R1_603875	R2_58667	NOVO_MIX_1110160	NOVO_MIX_3048488	R3_213440	NOVO_MIX_464789	NOVO_MIX_929	NOVO_MIX_373194	S1_327186	NOVO_MIX_974146	R1_101915	NOVO_MIX_3224724	NOVO_MIX_710557	R2_443918	NOVO_MIX_2972042	R3_313604	NOVO_MIX_2088490	R1_129096	NOVO_MIX_972058	R1_488488	R3_511046	R1_439538	NOVO_MIX_2649575	NOVO_MIX_3175500	NOVO_MIX_1176218	NOVO_MIX_2376256	NOVO_MIX_1846442	R1_215343	NOVO_MIX_2108233	NOVO_MIX_428002	NOVO_MIX_156651	R1_146120	NOVO_MIX_1667986	NOVO_MIX_2895356	NOVO_MIX_551645	NOVO_MIX_2799905	R3_413310	NOVO_MIX_1064416	R1_395128	R1_487333	NOVO_MIX_2179561	NOVO_MIX_1830753	R1_178955	S3_236033	S3_490372	S2_24799	NOVO_MIX_671147	NOVO_MIX_3095032
4.1.3.27	786	R1_362453	NOVO_MIX_1343811	S3_431206	NOVO_MIX_3251372	NOVO_MIX_328688	R3_169196	NOVO_MIX_3381294	R3_677707	NOVO_MIX_1896592	R3_192868	R1_378548	R1_296773	S3_517789	NOVO_MIX_3447020	NOVO_MIX_51568	S3_538127	R1_603508	NOVO_MIX_2432810	NOVO_MIX_3529340	NOVO_MIX_3203245	R1_277419	NOVO_MIX_1673866	S3_112701	NOVO_MIX_1963528	R3_568218	NOVO_MIX_3588325	NOVO_MIX_3064870	NOVO_MIX_411564	R3_234137	NOVO_MIX_1429190	NOVO_MIX_1410686	NOVO_MIX_3799385	S3_25659	NOVO_MIX_913853	R3_476790	R3_573127	NOVO_MIX_1706866	NOVO_MIX_1723283	NOVO_MIX_2689085	S3_74724	NOVO_MIX_2188693	NOVO_MIX_3915214	NOVO_MIX_1922234	R1_375904	NOVO_MIX_17196	NOVO_MIX_697283	NOVO_MIX_2952710	S1_252826
2.4.1.1	784	S3_46875	NOVO_MIX_1790607	NOVO_MIX_2227410	NOVO_MIX_870054	R2_236901	NOVO_MIX_3360092	NOVO_MIX_2869389	NOVO_MIX_3603165	NOVO_MIX_876828	NOVO_MIX_1481046	NOVO_MIX_2956440	NOVO_MIX_3417131	NOVO_MIX_2929617	R1_389680	S3_145418	R1_430889	NOVO_MIX_1968251	NOVO_MIX_1150681	R2_518601	NOVO_MIX_588104	R2_78021	S3_52267	NOVO_MIX_3245525	NOVO_MIX_2628184	NOVO_MIX_2091394	NOVO_MIX_2665842	NOVO_MIX_775455	R3_28928	NOVO_MIX_2454681	NOVO_MIX_2880339	NOVO_MIX_2953499	NOVO_MIX_3236746	NOVO_MIX_1313154	R2_26461	NOVO_MIX_3824095	R1_248887	S3_248711	NOVO_MIX_558472	NOVO_MIX_854652	NOVO_MIX_3773163	NOVO_MIX_690990	R3_336953	NOVO_MIX_348562	NOVO_MIX_3782072	R3_512032	NOVO_MIX_3124166	NOVO_MIX_3433788	S2_273256
2.7.7.8	777	S2_214677	R2_316392	NOVO_MIX_3204204	NOVO_MIX_2027717	NOVO_MIX_3962660	NOVO_MIX_617418	NOVO_MIX_2875048	NOVO_MIX_3536810	NOVO_MIX_2797951	R3_610191	NOVO_MIX_2720348	S3_105395	S3_235639	R3_204197	R1_293191	R2_104325	NOVO_MIX_404427	R2_31135	NOVO_MIX_1815873	S2_333709	NOVO_MIX_3016068	R1_722099	S3_590838	NOVO_MIX_1520589	NOVO_MIX_881267	NOVO_MIX_555064	NOVO_MIX_948095	R3_52183	NOVO_MIX_679382	NOVO_MIX_258994	NOVO_MIX_2026264	S3_525410	NOVO_MIX_2601170	R3_82980	S3_7330	R2_97269	NOVO_MIX_737314	NOVO_MIX_841374	R2_485745	R2_126746	NOVO_MIX_3372241	R1_740727	R3_307975	NOVO_MIX_3075287	NOVO_MIX_1499665	R1_31917	NOVO_MIX_2625746	NOVO_MIX_334770
4.2.1.9	777	NOVO_MIX_901758	R1_498486	NOVO_MIX_2769392	NOVO_MIX_3590482	NOVO_MIX_1254922	NOVO_MIX_1384870	NOVO_MIX_3914475	R3_10691	NOVO_MIX_349603	NOVO_MIX_982329	NOVO_MIX_1972305	NOVO_MIX_261084	S3_170564	NOVO_MIX_1460056	NOVO_MIX_1193989	NOVO_MIX_2936131	NOVO_MIX_2638808	R2_337182	R2_216876	R2_527675	NOVO_MIX_1164112	NOVO_MIX_1453672	NOVO_MIX_256064	R2_250442	R1_409105	S1_241937	R1_458069	NOVO_MIX_2816534	NOVO_MIX_3731246	S1_128174	R1_395617	NOVO_MIX_3446021	R1_532629	NOVO_MIX_3305621	NOVO_MIX_717813	NOVO_MIX_2275820	R1_283218	S2_354040	NOVO_MIX_2057721	NOVO_MIX_2390875	NOVO_MIX_3855135	NOVO_MIX_3329108	S3_172153	NOVO_MIX_2208082	S1_289378	NOVO_MIX_1473081	R2_106453	NOVO_MIX_3236587
6.1.1.14	763	NOVO_MIX_2524964	NOVO_MIX_520761	S2_115758	NOVO_MIX_1439698	NOVO_MIX_3385297	NOVO_MIX_910968	R1_687059	R2_97660	R1_418826	R1_364492	R2_114700	NOVO_MIX_2100413	R1_57521	NOVO_MIX_2466361	NOVO_MIX_1451019	R3_194034	NOVO_MIX_2846506	NOVO_MIX_1300146	R3_760694	NOVO_MIX_2264508	R1_750908	NOVO_MIX_1553157	R3_323965	S3_218579	NOVO_MIX_3382753	NOVO_MIX_133490	S2_70257	S3_225409	R1_128713	NOVO_MIX_2108691	S3_470617	NOVO_MIX_1916454	NOVO_MIX_2502251	R3_13379	S3_90545	R1_45904	NOVO_MIX_2498017	R2_229297	NOVO_MIX_270706	R1_71965	NOVO_MIX_564662	R2_531522	S3_252470	NOVO_MIX_1253978	NOVO_MIX_2324422	NOVO_MIX_2773194	NOVO_MIX_1997837	NOVO_MIX_3304803
1.6.5.5	761	R3_298934	R2_276832	NOVO_MIX_2882382	NOVO_MIX_3113393	NOVO_MIX_2969045	NOVO_MIX_870721	NOVO_MIX_3872099	R3_457292	S3_173037	NOVO_MIX_655349	R1_427159	S3_548892	R1_519126	NOVO_MIX_833295	S2_244427	S2_57364	S2_148212	NOVO_MIX_1815131	NOVO_MIX_915245	NOVO_MIX_3862197	NOVO_MIX_2239502	NOVO_MIX_471865	R1_297606	NOVO_MIX_2797601	R3_525966	NOVO_MIX_1039479	NOVO_MIX_2542767	R1_788905	NOVO_MIX_2998060	NOVO_MIX_3699707	R3_487575	NOVO_MIX_975684	NOVO_MIX_843502	NOVO_MIX_2453928	R1_22369	NOVO_MIX_3582247	NOVO_MIX_2520762	NOVO_MIX_1331059	NOVO_MIX_1254409	NOVO_MIX_3098602	R3_11752	R1_595015	R3_716616	NOVO_MIX_1128062	NOVO_MIX_1986860	NOVO_MIX_3079480	NOVO_MIX_3271580	R1_541663
3.2.2.21	759	NOVO_MIX_3829488	R1_354668	NOVO_MIX_601508	NOVO_MIX_2160758	NOVO_MIX_2005159	R1_328936	R3_291948	R3_342029	NOVO_MIX_1633553	R2_1051	NOVO_MIX_3657588	R1_332048	R1_578467	R3_299678	NOVO_MIX_1476836	NOVO_MIX_1020903	NOVO_MIX_2334070	NOVO_MIX_3273454	R3_469299	NOVO_MIX_741881	NOVO_MIX_739713	NOVO_MIX_1824086	R1_418879	NOVO_MIX_489934	S2_357843	NOVO_MIX_3310865	NOVO_MIX_546085	NOVO_MIX_1611118	NOVO_MIX_1757975	NOVO_MIX_3819151	NOVO_MIX_2254709	NOVO_MIX_3252267	S1_184522	R2_27539	R2_519062	S3_403514	NOVO_MIX_2621599	NOVO_MIX_2633661	NOVO_MIX_491822	NOVO_MIX_875877	NOVO_MIX_1977983	R3_721537	NOVO_MIX_1934324	R1_280379	R1_614699	NOVO_MIX_2887522	S3_172557	NOVO_MIX_2363314
1.2.1.3	758	R2_349067	R1_451904	S2_150206	S3_231000	NOVO_MIX_1506466	NOVO_MIX_3446247	R3_603297	NOVO_MIX_3302869	R2_331403	NOVO_MIX_1792484	R1_211932	R3_734874	NOVO_MIX_2598866	R1_723107	NOVO_MIX_524773	R1_351118	R2_370255	NOVO_MIX_1009363	R2_50798	S2_325858	R1_429127	NOVO_MIX_2688628	NOVO_MIX_1825096	R2_190285	S2_42986	NOVO_MIX_2377112	NOVO_MIX_1739765	NOVO_MIX_396214	S3_495543	R3_116236	NOVO_MIX_963972	NOVO_MIX_2880756	NOVO_MIX_202061	NOVO_MIX_726701	S1_406093	NOVO_MIX_180867	NOVO_MIX_3217202	NOVO_MIX_3790950	NOVO_MIX_289187	NOVO_MIX_263433	R1_647626	NOVO_MIX_3921077	NOVO_MIX_1505270	NOVO_MIX_1456800	R3_543110	S3_527536	NOVO_MIX_1883427	S3_319339
1.4.1.2	738	R1_652148	S2_39931	NOVO_MIX_2825427	S2_78213	NOVO_MIX_2919086	R1_294945	R2_541453	NOVO_MIX_788352	NOVO_MIX_1376391	R2_424231	NOVO_MIX_2357320	S2_90198	NOVO_MIX_3426559	R1_693419	NOVO_MIX_3348158	S3_260771	NOVO_MIX_2541747	NOVO_MIX_2567364	NOVO_MIX_313399	S3_527660	S3_95839	R1_412084	NOVO_MIX_1578348	R1_153683	S1_290063	R3_347435	R3_629816	R1_376271	R3_760906	R3_399992	NOVO_MIX_3560507	R1_715443	R2_317367	R2_221579	NOVO_MIX_437249	NOVO_MIX_2404579	R3_359443	NOVO_MIX_1170824	S3_574655	S3_586752	S3_3682	NOVO_MIX_3145547	NOVO_MIX_164766	NOVO_MIX_114007	S3_13157	NOVO_MIX_2954596	NOVO_MIX_82881	R3_448541
2.6.1.42	736	NOVO_MIX_2070713	NOVO_MIX_1575574	NOVO_MIX_2024586	NOVO_MIX_3350182	NOVO_MIX_540932	NOVO_MIX_2604081	R3_253282	NOVO_MIX_2551870	NOVO_MIX_3764699	NOVO_MIX_1329934	NOVO_MIX_937518	R3_248893	NOVO_MIX_1278857	NOVO_MIX_2977172	NOVO_MIX_1134055	NOVO_MIX_105440	NOVO_MIX_2866101	NOVO_MIX_3006401	NOVO_MIX_2438933	S1_431352	NOVO_MIX_348517	R3_20663	R1_733365	S3_314319	S3_2624	R3_111772	R3_261385	NOVO_MIX_214401	S3_41945	S1_359023	R1_756049	R3_400730	NOVO_MIX_3078709	NOVO_MIX_3918465	R1_163672	NOVO_MIX_1686636	NOVO_MIX_2063174	NOVO_MIX_1110541	NOVO_MIX_1147639	NOVO_MIX_2646531	S3_156602	NOVO_MIX_3800716	R1_115748	NOVO_MIX_662244	R1_729474	NOVO_MIX_602660	R1_125163	S3_614246
1.1.1.157	734	NOVO_MIX_692290	NOVO_MIX_3271257	R3_187168	NOVO_MIX_3778932	R3_141705	NOVO_MIX_179249	R2_528832	R1_431223	R1_166616	NOVO_MIX_1902295	R1_291433	NOVO_MIX_2835127	R1_636738	R3_341738	NOVO_MIX_3700893	NOVO_MIX_813251	R3_329946	NOVO_MIX_3426826	NOVO_MIX_3368048	NOVO_MIX_332783	NOVO_MIX_3359370	R1_310129	NOVO_MIX_1094486	R2_311523	NOVO_MIX_2652427	NOVO_MIX_686022	R2_372789	NOVO_MIX_363029	NOVO_MIX_1147060	NOVO_MIX_2497411	R1_579221	NOVO_MIX_3648121	NOVO_MIX_3580351	NOVO_MIX_507931	NOVO_MIX_1533849	NOVO_MIX_2111553	R3_617564	NOVO_MIX_1820641	NOVO_MIX_3211967	R3_389802	NOVO_MIX_1451458	NOVO_MIX_2286749	NOVO_MIX_2545261	NOVO_MIX_1443985	R3_638743	R3_586501	NOVO_MIX_964778	NOVO_MIX_1986150
2.7.4.1	731	S3_120149	NOVO_MIX_3045973	R3_630968	NOVO_MIX_2371057	S3_343008	R3_482373	NOVO_MIX_1470769	NOVO_MIX_1076374	NOVO_MIX_1361714	NOVO_MIX_1445480	S2_135141	NOVO_MIX_1699614	R2_492511	NOVO_MIX_2042715	R3_629859	NOVO_MIX_3494715	R2_105189	NOVO_MIX_1718701	NOVO_MIX_1450617	NOVO_MIX_821201	R2_235706	NOVO_MIX_776717	NOVO_MIX_1291581	NOVO_MIX_45070	R3_551546	NOVO_MIX_1426102	NOVO_MIX_1838128	NOVO_MIX_2891729	R1_770376	S1_389633	NOVO_MIX_3896847	NOVO_MIX_1081447	R2_522556	NOVO_MIX_1608979	NOVO_MIX_745412	NOVO_MIX_3177670	NOVO_MIX_346800	R2_533455	R3_431332	NOVO_MIX_412588	R3_643483	NOVO_MIX_1134507	NOVO_MIX_211732	R2_271336	NOVO_MIX_1634103	NOVO_MIX_1202092	R1_734739	NOVO_MIX_30471
2.5.1.54	730	R1_538052	NOVO_MIX_3863730	S2_165686	NOVO_MIX_137392	S2_393591	S3_82624	NOVO_MIX_2443699	S3_562088	R3_237211	R1_162505	R2_264642	NOVO_MIX_763317	NOVO_MIX_1835294	R1_482230	NOVO_MIX_2641383	NOVO_MIX_2458806	R1_658115	NOVO_MIX_2534571	NOVO_MIX_3491184	NOVO_MIX_2597941	NOVO_MIX_1733135	R2_75518	NOVO_MIX_517275	NOVO_MIX_1734417	R3_515680	R3_448841	NOVO_MIX_246618	NOVO_MIX_3819799	NOVO_MIX_484167	NOVO_MIX_448922	NOVO_MIX_3898938	R3_651932	NOVO_MIX_1621161	NOVO_MIX_79575	R3_273016	R2_43372	NOVO_MIX_2393728	NOVO_MIX_2849455	NOVO_MIX_1321963	R3_741688	S2_231922	NOVO_MIX_1732255	R2_112820	S3_207229	R1_638981	R3_99914	R3_255030	S3_4577
3.6.1.27	730	S1_69360	NOVO_MIX_1842483	R3_629791	NOVO_MIX_3822353	NOVO_MIX_3267769	NOVO_MIX_2884180	R3_623095	NOVO_MIX_406432	NOVO_MIX_2558079	NOVO_MIX_1174885	NOVO_MIX_3865794	R3_366216	S3_193758	R2_509831	R3_259800	NOVO_MIX_2120084	NOVO_MIX_3908038	NOVO_MIX_2726229	NOVO_MIX_1118589	R1_447809	NOVO_MIX_145853	NOVO_MIX_2963551	S1_102430	NOVO_MIX_2346686	NOVO_MIX_629562	NOVO_MIX_3079950	NOVO_MIX_2619971	NOVO_MIX_2415645	R3_538239	NOVO_MIX_1171100	R1_128661	NOVO_MIX_3639362	R3_345381	NOVO_MIX_3300254	R3_225471	NOVO_MIX_621803	NOVO_MIX_882291	NOVO_MIX_2254719	R1_213319	R2_548074	NOVO_MIX_3690453	R2_501490	NOVO_MIX_1250550	NOVO_MIX_422059	R1_175963	R1_173458	NOVO_MIX_3802437	R3_600481
1.1.1.-	725	S3_330293	NOVO_MIX_1105873	R1_537231	NOVO_MIX_807254	S1_281515	R1_285556	R2_303009	S3_611403	NOVO_MIX_420195	NOVO_MIX_90509	S3_90654	NOVO_MIX_1978380	R1_723517	NOVO_MIX_376415	NOVO_MIX_3880668	NOVO_MIX_2533914	NOVO_MIX_1643401	R1_315789	NOVO_MIX_906090	NOVO_MIX_3597571	NOVO_MIX_1122215	R2_397899	NOVO_MIX_577375	NOVO_MIX_2527092	NOVO_MIX_2063689	NOVO_MIX_3726634	NOVO_MIX_3114981	NOVO_MIX_1900519	NOVO_MIX_1709944	NOVO_MIX_267567	R1_657022	NOVO_MIX_2887943	NOVO_MIX_1504344	R2_454907	NOVO_MIX_1791999	NOVO_MIX_3691845	NOVO_MIX_2966347	NOVO_MIX_2305583	NOVO_MIX_1108336	NOVO_MIX_3718593	NOVO_MIX_1202369	NOVO_MIX_2858100	R1_785826	R2_275926	R1_106589	NOVO_MIX_2949162	NOVO_MIX_3395758	NOVO_MIX_681745
2.1.2.1	720	R1_388753	R3_523493	NOVO_MIX_2048033	NOVO_MIX_2050921	R2_396870	NOVO_MIX_2752198	R3_368871	NOVO_MIX_2360615	R1_425289	S1_186461	NOVO_MIX_3806244	R1_631458	S1_436782	NOVO_MIX_1231627	NOVO_MIX_1814043	NOVO_MIX_1771752	NOVO_MIX_187652	S3_64709	NOVO_MIX_3291860	S1_402375	S1_242236	R1_689678	R1_229547	NOVO_MIX_440176	S1_294995	S3_365173	S2_3235	NOVO_MIX_2659648	NOVO_MIX_2731171	R3_75257	NOVO_MIX_3677262	NOVO_MIX_3761685	R3_247920	S3_100899	S1_314893	NOVO_MIX_720319	S1_12321	NOVO_MIX_1963644	R1_218548	NOVO_MIX_201607	NOVO_MIX_3117673	S3_331928	NOVO_MIX_1452535	R1_480177	NOVO_MIX_3542480	R2_134845	NOVO_MIX_1028872	NOVO_MIX_2112414
3.2.1.141	720	S3_36297	NOVO_MIX_723507	S3_328823	R1_27429	NOVO_MIX_76884	S1_233652	NOVO_MIX_1681438	NOVO_MIX_3218671	NOVO_MIX_2171607	NOVO_MIX_3778901	NOVO_MIX_597114	R3_12916	NOVO_MIX_151908	NOVO_MIX_1498906	R3_567029	S2_370320	S3_378405	NOVO_MIX_556178	NOVO_MIX_622807	NOVO_MIX_2357661	NOVO_MIX_3850166	NOVO_MIX_1438743	R3_373784	R1_198134	NOVO_MIX_1222581	R3_567622	NOVO_MIX_2455633	NOVO_MIX_8857	NOVO_MIX_2066850	R1_501245	R3_543052	NOVO_MIX_3445622	S3_109447	NOVO_MIX_3711543	NOVO_MIX_1323426	R2_559488	S3_517916	NOVO_MIX_1226635	NOVO_MIX_3445869	NOVO_MIX_2875829	R2_1508	R1_555134	NOVO_MIX_2778687	NOVO_MIX_2444234	NOVO_MIX_1266734	R1_687343	NOVO_MIX_1977373	NOVO_MIX_3240270
6.1.1.10	720	R1_206064	S3_417384	R1_453175	S3_231179	NOVO_MIX_2147683	NOVO_MIX_1491228	NOVO_MIX_1771248	S3_376439	NOVO_MIX_3595006	NOVO_MIX_3594462	NOVO_MIX_3926676	NOVO_MIX_498613	NOVO_MIX_798672	R1_627017	NOVO_MIX_1645292	NOVO_MIX_2191568	NOVO_MIX_3883413	R1_272784	NOVO_MIX_1189100	NOVO_MIX_3908592	NOVO_MIX_1795237	R2_377483	NOVO_MIX_2588871	NOVO_MIX_977086	NOVO_MIX_3929158	NOVO_MIX_473491	S3_489756	NOVO_MIX_1622039	R3_380265	NOVO_MIX_3610935	NOVO_MIX_889767	NOVO_MIX_2790271	S3_479601	NOVO_MIX_1661801	NOVO_MIX_1039241	R1_489671	R3_752513	NOVO_MIX_1142796	NOVO_MIX_1013149	NOVO_MIX_1352590	NOVO_MIX_37041	S1_279546	NOVO_MIX_2851907	R1_380168	R2_106864	NOVO_MIX_2364751	NOVO_MIX_1304441	R1_148032
6.1.1.19	719	NOVO_MIX_2132357	S2_31641	R3_39405	NOVO_MIX_530885	NOVO_MIX_2813696	NOVO_MIX_8157	NOVO_MIX_761066	S3_114022	NOVO_MIX_1899023	S2_150489	R2_336396	R3_570567	R3_100523	NOVO_MIX_2068679	NOVO_MIX_1820060	NOVO_MIX_412759	R1_548987	NOVO_MIX_1500648	R1_297449	NOVO_MIX_3186222	R1_458723	NOVO_MIX_1941702	NOVO_MIX_1047208	R2_435310	NOVO_MIX_557820	R3_714049	NOVO_MIX_3141052	NOVO_MIX_3283154	NOVO_MIX_2949115	NOVO_MIX_3271376	NOVO_MIX_572578	NOVO_MIX_546253	NOVO_MIX_1401160	R1_339933	NOVO_MIX_1439032	R1_557283	R2_387361	R2_274422	R1_416820	NOVO_MIX_1096343	NOVO_MIX_2894366	S2_123414	NOVO_MIX_2951805	R3_434061	S3_324041	NOVO_MIX_3959596	NOVO_MIX_3434232	NOVO_MIX_3196615
2.8.1.7	714	NOVO_MIX_723386	NOVO_MIX_3250070	R3_449695	S2_103877	NOVO_MIX_361117	R2_376688	NOVO_MIX_3111376	R1_117898	NOVO_MIX_972066	NOVO_MIX_723146	R3_434241	NOVO_MIX_2619906	NOVO_MIX_1329326	S3_477219	S3_397041	NOVO_MIX_2501815	NOVO_MIX_2014092	R2_238618	R1_596926	NOVO_MIX_1871241	NOVO_MIX_614769	NOVO_MIX_628498	R2_11333	NOVO_MIX_3946566	NOVO_MIX_809735	NOVO_MIX_995335	NOVO_MIX_3843524	NOVO_MIX_2639687	R1_759076	NOVO_MIX_2652343	NOVO_MIX_3669786	NOVO_MIX_3807977	NOVO_MIX_3001633	NOVO_MIX_411823	R2_545793	R2_270031	NOVO_MIX_1601069	R1_239580	NOVO_MIX_2322039	R3_646308	NOVO_MIX_1949891	S2_57869	NOVO_MIX_3066964	NOVO_MIX_2106491	NOVO_MIX_2253589	R3_533072	NOVO_MIX_2315204	NOVO_MIX_584457
1.1.1.22	713	S3_423096	S3_275923	NOVO_MIX_2839554	R1_715647	NOVO_MIX_1276625	NOVO_MIX_3123124	R2_51455	NOVO_MIX_1692116	NOVO_MIX_3420962	R3_158346	NOVO_MIX_3674747	NOVO_MIX_3240512	NOVO_MIX_2181335	NOVO_MIX_1327113	S3_185227	NOVO_MIX_1546553	NOVO_MIX_2870099	R3_4743	NOVO_MIX_486741	NOVO_MIX_2843636	NOVO_MIX_1297532	NOVO_MIX_829822	NOVO_MIX_1610372	NOVO_MIX_2811991	R1_681866	NOVO_MIX_3743184	NOVO_MIX_2599542	S3_278435	NOVO_MIX_3700343	R3_523183	NOVO_MIX_692943	NOVO_MIX_1358274	R2_88043	NOVO_MIX_2482608	NOVO_MIX_1467606	R3_61042	R1_118962	R3_179307	R3_177132	R3_693379	NOVO_MIX_3509431	R1_80095	S2_80811	R1_651540	S2_109403	NOVO_MIX_810773	NOVO_MIX_1184954	NOVO_MIX_1587394
5.4.3.8	707	NOVO_MIX_2798988	NOVO_MIX_1308204	NOVO_MIX_979197	NOVO_MIX_2972601	NOVO_MIX_1689326	NOVO_MIX_3585357	R3_163569	R3_251410	R1_19609	R3_525250	NOVO_MIX_1716000	NOVO_MIX_341539	NOVO_MIX_1309494	NOVO_MIX_3597349	S3_249541	NOVO_MIX_2281975	R3_399679	R1_512175	NOVO_MIX_2723722	R1_79764	S3_575304	R3_447554	NOVO_MIX_1319014	NOVO_MIX_1637787	NOVO_MIX_3097892	NOVO_MIX_3155332	NOVO_MIX_1054130	R2_405399	R3_16572	NOVO_MIX_1203700	R3_168243	NOVO_MIX_2848042	R2_436766	NOVO_MIX_2032691	NOVO_MIX_1367843	NOVO_MIX_1442775	NOVO_MIX_2407331	R1_354048	NOVO_MIX_2412818	R1_22907	S1_263317	NOVO_MIX_2648849	S2_399498	NOVO_MIX_1395264	R1_16217	R1_504633	R1_602756	R3_46582
5.4.2.8	705	NOVO_MIX_3724427	R3_461358	R1_8731	NOVO_MIX_1080580	NOVO_MIX_1801701	R1_615200	R2_194757	NOVO_MIX_3628518	NOVO_MIX_642206	S1_199888	NOVO_MIX_1758073	NOVO_MIX_1663408	NOVO_MIX_3411453	R3_345820	R1_568662	R1_577132	NOVO_MIX_571494	NOVO_MIX_1860724	R1_349029	NOVO_MIX_3352050	NOVO_MIX_1691271	R2_349454	R3_680717	S3_275163	R2_279618	R1_419338	NOVO_MIX_624863	NOVO_MIX_1514391	R1_87567	R1_783869	R1_252200	R1_468961	R1_754329	R1_669527	NOVO_MIX_174941	NOVO_MIX_1433788	NOVO_MIX_3138476	NOVO_MIX_3262094	NOVO_MIX_3206965	R1_123254	NOVO_MIX_1823283	R1_749926	NOVO_MIX_518314	R3_318814	R3_55073	R2_333116	NOVO_MIX_3270549	R1_317397
1.10.3.14	702	R1_697259	NOVO_MIX_2685181	NOVO_MIX_3466761	S3_375042	NOVO_MIX_1882351	NOVO_MIX_1829422	NOVO_MIX_592588	S1_143935	R1_180676	R2_63741	R2_303429	NOVO_MIX_1845407	NOVO_MIX_1296366	NOVO_MIX_1499591	NOVO_MIX_354541	R2_282744	NOVO_MIX_3306137	S3_65874	NOVO_MIX_63732	R2_22820	NOVO_MIX_1858908	NOVO_MIX_1624554	NOVO_MIX_3775674	NOVO_MIX_3328421	NOVO_MIX_1297043	NOVO_MIX_3579679	NOVO_MIX_151768	NOVO_MIX_1375843	NOVO_MIX_2561080	R2_411039	NOVO_MIX_3000554	NOVO_MIX_512984	NOVO_MIX_420206	NOVO_MIX_2252054	NOVO_MIX_63733	S3_355383	S3_360082	R1_120810	NOVO_MIX_592589	R2_12405	NOVO_MIX_757428	NOVO_MIX_3079529	NOVO_MIX_2990353	NOVO_MIX_3646613	NOVO_MIX_3624924	NOVO_MIX_387342	S3_278006	NOVO_MIX_3065889
3.4.11.18	701	R2_176302	NOVO_MIX_1471375	NOVO_MIX_2010486	NOVO_MIX_2880308	NOVO_MIX_3709052	NOVO_MIX_2845296	NOVO_MIX_1610724	NOVO_MIX_3762343	R3_114656	NOVO_MIX_2109449	NOVO_MIX_1644433	NOVO_MIX_3750119	NOVO_MIX_2024626	NOVO_MIX_2014066	NOVO_MIX_2161430	R3_394410	NOVO_MIX_2980102	R3_422821	R1_343940	R3_310253	R3_263656	NOVO_MIX_1963310	R2_365382	NOVO_MIX_3384376	NOVO_MIX_477129	NOVO_MIX_1456128	R3_201091	NOVO_MIX_936953	R1_683898	NOVO_MIX_2937417	NOVO_MIX_2634624	NOVO_MIX_430623	R1_207714	NOVO_MIX_2502352	NOVO_MIX_1383146	R1_537739	NOVO_MIX_2565328	NOVO_MIX_1091179	R3_292925	NOVO_MIX_2262861	S3_466657	R1_518647	NOVO_MIX_3944078	NOVO_MIX_3008510	NOVO_MIX_2452366	NOVO_MIX_1850056	NOVO_MIX_1584985	R1_739095
3.4.11.2	701	NOVO_MIX_345227	R3_565201	NOVO_MIX_3806844	NOVO_MIX_213177	R1_592866	NOVO_MIX_3389290	R1_425273	NOVO_MIX_79062	NOVO_MIX_2465021	NOVO_MIX_574751	NOVO_MIX_2665139	NOVO_MIX_1420893	R3_468320	NOVO_MIX_564708	R1_173214	S2_306836	NOVO_MIX_2751650	NOVO_MIX_1450737	NOVO_MIX_2793584	NOVO_MIX_3497270	R3_30761	NOVO_MIX_2845909	R3_666927	NOVO_MIX_1885085	R1_270361	S2_217771	S3_19595	NOVO_MIX_1842421	NOVO_MIX_508061	R1_449075	S2_340079	R3_602588	NOVO_MIX_1113621	NOVO_MIX_3493680	NOVO_MIX_2993772	R1_190998	R1_647002	R1_576054	NOVO_MIX_3955315	NOVO_MIX_1940580	NOVO_MIX_253926	R3_435311	NOVO_MIX_2615167	NOVO_MIX_653290	R1_329571	NOVO_MIX_2206299	NOVO_MIX_1293401	R3_168827
6.3.2.4	701	R2_492093	S3_132867	S1_273038	NOVO_MIX_360467	NOVO_MIX_3465629	R3_10135	NOVO_MIX_2734748	NOVO_MIX_752770	R3_130996	NOVO_MIX_1272269	NOVO_MIX_1470703	R1_466894	NOVO_MIX_2447760	NOVO_MIX_720055	NOVO_MIX_2868142	NOVO_MIX_1566000	NOVO_MIX_917257	NOVO_MIX_2805850	NOVO_MIX_916018	R1_338981	R3_657033	NOVO_MIX_2499932	NOVO_MIX_3503299	NOVO_MIX_1778407	NOVO_MIX_2341129	S1_347900	NOVO_MIX_971950	NOVO_MIX_2296001	NOVO_MIX_2192675	NOVO_MIX_2092540	R3_560665	NOVO_MIX_3590338	S3_559256	NOVO_MIX_1217595	R1_516926	NOVO_MIX_2521538	NOVO_MIX_2633359	R3_209886	NOVO_MIX_2904106	NOVO_MIX_903665	NOVO_MIX_3544986	R1_100811	NOVO_MIX_1963585	S2_126192	NOVO_MIX_759210	NOVO_MIX_2885650	NOVO_MIX_612387	S3_193745
4.2.1.2	698	S1_345149	R3_550983	R2_181735	S3_468144	S3_494308	NOVO_MIX_1076241	NOVO_MIX_3786421	NOVO_MIX_3828622	NOVO_MIX_3322104	R1_365893	NOVO_MIX_2391967	NOVO_MIX_613996	NOVO_MIX_1286355	NOVO_MIX_2314647	R1_737943	R1_184850	NOVO_MIX_1780660	R2_58415	R3_14506	NOVO_MIX_3813610	R1_512572	R1_177963	NOVO_MIX_1752038	NOVO_MIX_1848115	NOVO_MIX_71180	NOVO_MIX_3491447	NOVO_MIX_178333	S3_569516	R1_722400	S3_335823	NOVO_MIX_2435578	R3_573280	NOVO_MIX_2792724	NOVO_MIX_338127	NOVO_MIX_2000431	NOVO_MIX_1110010	R3_377736	NOVO_MIX_1484215	NOVO_MIX_3669952	NOVO_MIX_988103	NOVO_MIX_1251640	NOVO_MIX_1490328	R1_788715	NOVO_MIX_2483611	NOVO_MIX_1666221	R3_168014	NOVO_MIX_2643809	NOVO_MIX_2039313
6.1.1.15	698	NOVO_MIX_1682122	NOVO_MIX_2280147	NOVO_MIX_515710	R2_283212	R1_46991	R1_747880	NOVO_MIX_1327318	NOVO_MIX_1489727	NOVO_MIX_3663542	R2_324248	NOVO_MIX_1217133	NOVO_MIX_766342	NOVO_MIX_1443668	NOVO_MIX_198808	R2_383743	R3_467195	S3_164692	R3_365062	R2_26314	NOVO_MIX_2105036	NOVO_MIX_327152	NOVO_MIX_2581198	R1_338964	S3_563573	R3_41802	S2_194667	NOVO_MIX_1803638	NOVO_MIX_549022	R3_163793	R2_96174	R2_21375	NOVO_MIX_2631033	S3_395923	S1_240911	R2_467653	S2_121935	R1_15144	NOVO_MIX_727697	R2_548581	R1_385273	NOVO_MIX_2770007	NOVO_MIX_2203557	NOVO_MIX_3684946	NOVO_MIX_1332983	R2_488247	R1_248148	S3_23358	NOVO_MIX_1814454
1.17.1.4	696	R1_640893	R2_419020	S3_587779	R1_698537	S1_27358	NOVO_MIX_612750	NOVO_MIX_3111586	R1_367897	NOVO_MIX_1304392	S2_260317	S3_601406	R3_651989	NOVO_MIX_603110	S2_148715	R3_391362	S1_405932	NOVO_MIX_999800	NOVO_MIX_2826077	NOVO_MIX_64412	NOVO_MIX_418647	NOVO_MIX_519175	NOVO_MIX_3167765	R1_171813	S2_105474	S3_494592	S1_361288	NOVO_MIX_3472260	NOVO_MIX_2914704	NOVO_MIX_2837352	R3_74970	R3_294077	NOVO_MIX_3691422	NOVO_MIX_931456	S3_416219	NOVO_MIX_666709	R1_491088	S3_406353	R1_503092	R1_368658	S3_105792	NOVO_MIX_737464	R3_155935	NOVO_MIX_1400269	NOVO_MIX_3628506	R2_135687	NOVO_MIX_2908941	NOVO_MIX_3752246	NOVO_MIX_3540084
6.1.1.12	695	NOVO_MIX_9102	NOVO_MIX_236998	NOVO_MIX_1281531	NOVO_MIX_341874	NOVO_MIX_3539292	S3_231857	R3_566556	NOVO_MIX_559710	R3_597329	NOVO_MIX_2178971	NOVO_MIX_2235371	NOVO_MIX_2902278	R2_115837	R3_313812	R1_395457	NOVO_MIX_1573967	NOVO_MIX_789550	R3_373700	R2_332813	S2_131933	NOVO_MIX_2778028	NOVO_MIX_671509	NOVO_MIX_1559732	NOVO_MIX_111588	R1_455509	R1_448411	NOVO_MIX_2176729	S3_322333	NOVO_MIX_979607	S1_227624	R2_537242	NOVO_MIX_98483	R3_361178	NOVO_MIX_3155963	S1_292863	NOVO_MIX_3354183	NOVO_MIX_705624	R2_431456	NOVO_MIX_2258348	R2_513780	NOVO_MIX_3276205	NOVO_MIX_229197	NOVO_MIX_2242368	R1_42860	R1_305853	NOVO_MIX_2202595	R1_133086	NOVO_MIX_3297346
3.6.3.34	694	R3_625517	NOVO_MIX_1346439	S2_43971	R2_185276	NOVO_MIX_79968	R1_569075	R2_117614	R1_88754	R2_227320	NOVO_MIX_823148	NOVO_MIX_2112582	NOVO_MIX_1609463	R1_135905	R1_94820	NOVO_MIX_2049917	NOVO_MIX_2125753	NOVO_MIX_1420244	R1_534133	NOVO_MIX_456678	R3_692584	NOVO_MIX_1687305	R3_703607	R1_341930	NOVO_MIX_2864556	R2_208945	R1_372090	NOVO_MIX_2574400	R3_717726	NOVO_MIX_3948920	NOVO_MIX_2336536	S3_521196	R1_395728	R1_481920	R3_529793	R2_495421	NOVO_MIX_2565181	NOVO_MIX_295452	R3_227665	NOVO_MIX_3441151	NOVO_MIX_1946129	NOVO_MIX_1123412	NOVO_MIX_1246833	NOVO_MIX_863646	NOVO_MIX_2153193	S2_96234	NOVO_MIX_1376102	R1_530038	R1_132660
3.5.2.3	692	NOVO_MIX_2399396	NOVO_MIX_14816	R3_238628	NOVO_MIX_2340206	NOVO_MIX_1498438	S2_20241	NOVO_MIX_1132865	R1_179875	NOVO_MIX_807447	NOVO_MIX_685546	NOVO_MIX_2252967	NOVO_MIX_3008148	NOVO_MIX_744627	R3_258658	R3_312075	NOVO_MIX_697633	NOVO_MIX_3722367	R3_240412	R2_204777	NOVO_MIX_3567464	R2_540361	NOVO_MIX_1217445	R3_539390	R1_764390	S3_65212	R2_374087	R1_349630	R3_621024	NOVO_MIX_3891598	R3_690599	NOVO_MIX_2863943	R3_291891	S3_258709	R3_158413	R3_147241	S3_197143	R2_2647	NOVO_MIX_890409	NOVO_MIX_3636501	S3_320650	NOVO_MIX_3252250	S3_617948	R2_258681	S1_131102	R2_119068	R3_348992	NOVO_MIX_3473638	R1_590203
3.6.3.4	692	NOVO_MIX_166192	NOVO_MIX_3337792	NOVO_MIX_193273	R3_149115	NOVO_MIX_2329141	R3_611813	NOVO_MIX_3286123	R3_174160	NOVO_MIX_2801562	NOVO_MIX_1349417	NOVO_MIX_3256956	NOVO_MIX_1744219	R1_305718	NOVO_MIX_3475267	NOVO_MIX_3727649	S2_330518	NOVO_MIX_364751	R1_718858	NOVO_MIX_2069549	NOVO_MIX_2160599	R1_228836	NOVO_MIX_1126792	R1_629198	NOVO_MIX_1860649	NOVO_MIX_2770059	NOVO_MIX_1763330	NOVO_MIX_3578424	NOVO_MIX_3749772	R1_19259	NOVO_MIX_486657	NOVO_MIX_45231	S3_532157	NOVO_MIX_336266	R3_175853	NOVO_MIX_3439862	NOVO_MIX_3669704	R1_691214	NOVO_MIX_3816234	NOVO_MIX_3204850	NOVO_MIX_3813855	NOVO_MIX_1842136	NOVO_MIX_138729	S3_250090	NOVO_MIX_827342	R1_341695	NOVO_MIX_317775	NOVO_MIX_2042405	NOVO_MIX_3430509
4.2.1.46	691	NOVO_MIX_965691	NOVO_MIX_2967232	NOVO_MIX_3272375	NOVO_MIX_2065939	R1_359635	NOVO_MIX_2015188	R1_59563	R2_114207	NOVO_MIX_1277151	R1_427829	NOVO_MIX_840173	R1_496209	NOVO_MIX_3476625	NOVO_MIX_1851790	S3_601459	NOVO_MIX_3729184	NOVO_MIX_142215	NOVO_MIX_2689822	R1_74498	NOVO_MIX_627314	S2_184528	R3_726021	S3_581621	R3_653970	S3_47131	NOVO_MIX_1000149	S1_92386	R3_617056	R3_340929	NOVO_MIX_1829720	R2_517957	NOVO_MIX_2597525	R2_346635	R1_353118	R3_761438	NOVO_MIX_1695791	R1_208187	R1_562555	R1_770289	NOVO_MIX_1328900	R3_386604	R3_607947	NOVO_MIX_1930952	NOVO_MIX_2635582	NOVO_MIX_3929785	S3_251273	R1_159217	NOVO_MIX_739671
6.3.4.2	691	NOVO_MIX_762905	NOVO_MIX_1021394	NOVO_MIX_3183504	R3_525274	NOVO_MIX_2824204	R1_170622	NOVO_MIX_436438	S3_537072	NOVO_MIX_947626	R3_641155	R1_515038	R2_521905	NOVO_MIX_2717847	R3_195422	S3_560231	NOVO_MIX_2261443	NOVO_MIX_3632120	R2_176415	NOVO_MIX_3510097	R3_634444	R1_131274	R2_112335	S2_21755	NOVO_MIX_3217850	NOVO_MIX_71154	S3_459811	R1_215511	NOVO_MIX_1397968	NOVO_MIX_3867688	NOVO_MIX_3006394	NOVO_MIX_1660460	NOVO_MIX_577705	NOVO_MIX_1666303	S3_47146	R3_237531	NOVO_MIX_3718119	NOVO_MIX_2294018	NOVO_MIX_1893307	R1_444836	NOVO_MIX_3295124	R1_241044	NOVO_MIX_3866412	R1_579483	R1_347592	NOVO_MIX_2958364	R1_774257	NOVO_MIX_3676956	NOVO_MIX_3667861
2.2.1.7	689	NOVO_MIX_932413	S2_85257	NOVO_MIX_1798401	S2_173009	R3_672047	NOVO_MIX_2067499	NOVO_MIX_3746151	S1_161397	NOVO_MIX_1807872	NOVO_MIX_3906044	NOVO_MIX_538326	R1_524728	NOVO_MIX_3319721	NOVO_MIX_3657663	S3_63155	R1_722696	NOVO_MIX_1601286	R3_141245	R2_379094	NOVO_MIX_1814789	NOVO_MIX_2303703	NOVO_MIX_728357	R2_350501	R1_544153	NOVO_MIX_2286428	R2_88012	R1_787985	R3_336289	R3_19676	NOVO_MIX_1558402	R1_479646	NOVO_MIX_3187100	NOVO_MIX_186025	NOVO_MIX_1669787	R2_503791	NOVO_MIX_124308	NOVO_MIX_1553835	NOVO_MIX_2888466	R1_524176	NOVO_MIX_765795	NOVO_MIX_1523317	NOVO_MIX_2425795	R3_144581	NOVO_MIX_869217	NOVO_MIX_743379	S3_284619	NOVO_MIX_1276934	NOVO_MIX_3539240
4.3.3.7	688	NOVO_MIX_2258271	R3_530112	NOVO_MIX_703380	NOVO_MIX_111235	R2_530634	NOVO_MIX_1105029	NOVO_MIX_2121051	R3_12466	NOVO_MIX_3918682	NOVO_MIX_3571321	R2_391912	NOVO_MIX_970720	NOVO_MIX_1252527	NOVO_MIX_3119772	NOVO_MIX_610218	S2_37484	R1_154110	R3_552616	S1_202247	S1_20355	NOVO_MIX_563668	NOVO_MIX_694540	S1_170705	NOVO_MIX_2862491	S3_202137	NOVO_MIX_208344	NOVO_MIX_2689318	R1_784088	NOVO_MIX_2706908	NOVO_MIX_2407896	NOVO_MIX_3107895	NOVO_MIX_2218717	NOVO_MIX_961502	NOVO_MIX_3197964	NOVO_MIX_2239710	NOVO_MIX_3690286	NOVO_MIX_2191947	NOVO_MIX_1413630	S3_115142	NOVO_MIX_2968563	NOVO_MIX_3879579	R2_3247	R1_483291	R2_491409	NOVO_MIX_2272303	NOVO_MIX_439603	R1_273078	NOVO_MIX_1163465
1.1.1.49,1.1.1.363	687	S1_405097	R3_7121	NOVO_MIX_3148591	NOVO_MIX_34444	NOVO_MIX_115323	NOVO_MIX_2779994	NOVO_MIX_3801528	R2_29765	R3_350389	NOVO_MIX_2145741	R1_715739	NOVO_MIX_3264084	NOVO_MIX_1391810	NOVO_MIX_1980446	R3_11943	R3_672556	R3_627686	NOVO_MIX_2597730	NOVO_MIX_3569817	NOVO_MIX_1447683	NOVO_MIX_2186810	NOVO_MIX_320600	NOVO_MIX_1906119	NOVO_MIX_2826641	R1_138575	R2_43559	NOVO_MIX_2279847	NOVO_MIX_889623	R2_74574	R1_293684	R2_187947	S1_290536	NOVO_MIX_3042083	NOVO_MIX_3367751	S2_354895	NOVO_MIX_960039	NOVO_MIX_2220684	NOVO_MIX_1979350	NOVO_MIX_2885200	R3_520570	NOVO_MIX_3773194	NOVO_MIX_3690533	R2_162200	NOVO_MIX_1620949	R1_532597	R3_505615	NOVO_MIX_2702078	S3_528883
1.3.8.7	680	NOVO_MIX_1546393	R3_121585	NOVO_MIX_503920	R3_737064	NOVO_MIX_1012485	R1_396352	R1_14384	NOVO_MIX_476633	R1_707341	R2_302927	NOVO_MIX_992774	NOVO_MIX_812576	S1_408090	NOVO_MIX_3333753	NOVO_MIX_3019531	R3_225839	NOVO_MIX_1542872	NOVO_MIX_2119410	NOVO_MIX_1767795	S3_109549	NOVO_MIX_521828	R3_545163	R3_696777	NOVO_MIX_901941	NOVO_MIX_3098563	R3_70645	NOVO_MIX_1851850	NOVO_MIX_2491150	R3_181032	NOVO_MIX_1080953	NOVO_MIX_621973	S3_300500	NOVO_MIX_2406970	NOVO_MIX_312637	NOVO_MIX_516487	R2_413584	R2_13122	NOVO_MIX_1093138	R2_355535	R2_336741	R1_598175	R1_61401	R2_426011	S1_429794	R1_563067	R2_472326	NOVO_MIX_452537	R1_625683
2.7.1.40	676	R2_82286	NOVO_MIX_2828863	R1_409199	NOVO_MIX_490361	NOVO_MIX_821633	R1_734493	NOVO_MIX_2570864	R1_188281	NOVO_MIX_985260	S3_282301	R1_651233	NOVO_MIX_3937620	NOVO_MIX_1201290	R2_323212	R1_625489	S2_190161	R1_375040	R3_309800	NOVO_MIX_2691323	NOVO_MIX_2565120	NOVO_MIX_1056113	NOVO_MIX_1918515	S3_535457	NOVO_MIX_54908	NOVO_MIX_2061341	NOVO_MIX_1476504	NOVO_MIX_2851269	NOVO_MIX_3741417	R2_493546	NOVO_MIX_31894	NOVO_MIX_801872	NOVO_MIX_1060195	NOVO_MIX_3779011	NOVO_MIX_3357928	R3_45468	NOVO_MIX_2293582	S2_142020	R1_434003	NOVO_MIX_3052657	R3_697339	NOVO_MIX_1352398	NOVO_MIX_811883	NOVO_MIX_3755924	S3_443165	S3_46238	NOVO_MIX_2442584	NOVO_MIX_1483720	NOVO_MIX_2839602
1.1.5.3	673	R1_84147	NOVO_MIX_2379202	R3_331411	R3_762804	NOVO_MIX_2581262	NOVO_MIX_3281099	R3_691259	NOVO_MIX_200441	NOVO_MIX_81554	NOVO_MIX_2165067	NOVO_MIX_3597274	R1_462839	NOVO_MIX_977264	NOVO_MIX_452735	R1_203003	R1_578101	NOVO_MIX_233388	NOVO_MIX_1085426	R3_170246	NOVO_MIX_3421079	R1_209922	NOVO_MIX_2580956	NOVO_MIX_554613	S3_364299	R1_231965	NOVO_MIX_3439113	S1_115141	R1_671810	NOVO_MIX_1017811	R1_687233	NOVO_MIX_2626678	NOVO_MIX_2470173	NOVO_MIX_1845851	NOVO_MIX_3487161	NOVO_MIX_3338017	NOVO_MIX_3320953	R1_781686	NOVO_MIX_3281112	NOVO_MIX_1939727	NOVO_MIX_2620497	R2_78694	NOVO_MIX_1065800	S3_36363	NOVO_MIX_1176050	NOVO_MIX_503882	S2_306353	NOVO_MIX_3014436	R1_63432
2.6.1.9	673	NOVO_MIX_1739871	NOVO_MIX_960536	NOVO_MIX_1394103	NOVO_MIX_2021609	NOVO_MIX_2005214	NOVO_MIX_2213787	S2_219190	NOVO_MIX_645138	R1_348870	R1_66527	R3_260779	NOVO_MIX_3457425	R3_707118	R2_219608	NOVO_MIX_3354851	R2_214239	NOVO_MIX_2103920	NOVO_MIX_1195184	NOVO_MIX_879136	NOVO_MIX_2407060	S3_416644	R1_696607	R3_523942	NOVO_MIX_2564535	NOVO_MIX_347365	S3_44851	R1_401588	NOVO_MIX_415939	R1_401326	R1_263605	NOVO_MIX_3844166	R2_42296	NOVO_MIX_3413023	S3_138728	R1_695878	NOVO_MIX_1510032	NOVO_MIX_504493	NOVO_MIX_3915417	NOVO_MIX_2459864	R3_746877	NOVO_MIX_1629024	NOVO_MIX_2466657	R1_534023	R1_585388	NOVO_MIX_1229868	NOVO_MIX_2957598	NOVO_MIX_1728020	NOVO_MIX_3680521
2.7.9.1	673	R3_596334	R1_540272	R2_226132	S3_574506	NOVO_MIX_2092559	R1_259701	NOVO_MIX_1352135	NOVO_MIX_2234418	R3_253059	R1_349840	NOVO_MIX_612620	R3_365911	R3_16900	R2_390724	NOVO_MIX_2935866	R3_80629	NOVO_MIX_805931	NOVO_MIX_1119269	NOVO_MIX_2550513	R1_746716	R1_502311	S2_30170	NOVO_MIX_1081827	S1_301603	R2_30567	S3_608177	NOVO_MIX_3445314	R1_655818	NOVO_MIX_1305301	NOVO_MIX_2513360	NOVO_MIX_1075510	NOVO_MIX_2943559	R3_371692	NOVO_MIX_2494156	R3_102925	NOVO_MIX_2517470	NOVO_MIX_1572376	NOVO_MIX_1584579	NOVO_MIX_3705058	R1_390969	NOVO_MIX_328395	NOVO_MIX_1701701	NOVO_MIX_2012306	R2_91981	NOVO_MIX_1123101	R2_251903	NOVO_MIX_3191677	R1_792179
3.1.26.4	666	NOVO_MIX_164208	NOVO_MIX_3385860	R3_239427	S1_366807	NOVO_MIX_1139841	R3_669994	NOVO_MIX_1438027	NOVO_MIX_291625	R1_668615	R3_675372	R2_325124	NOVO_MIX_2239915	NOVO_MIX_2311315	NOVO_MIX_3590112	NOVO_MIX_1749485	NOVO_MIX_1196712	R3_17054	NOVO_MIX_378435	NOVO_MIX_368122	NOVO_MIX_2809714	NOVO_MIX_947676	R3_225492	NOVO_MIX_2386650	NOVO_MIX_1081415	R2_492356	NOVO_MIX_536320	NOVO_MIX_3882263	NOVO_MIX_2660614	R3_5022	NOVO_MIX_2460339	S2_105049	NOVO_MIX_3118293	NOVO_MIX_566053	S3_270190	S2_263096	S3_234044	S2_248455	S3_113959	NOVO_MIX_638712	NOVO_MIX_1071280	R2_250602	NOVO_MIX_623932	NOVO_MIX_1825143	R3_628108	NOVO_MIX_3908178	S3_616842	NOVO_MIX_3278361	R3_609068
6.1.1.6	658	NOVO_MIX_3011893	R3_24534	NOVO_MIX_206183	S3_287260	S2_202156	NOVO_MIX_280172	R1_369808	R1_663788	NOVO_MIX_1515234	R1_298290	NOVO_MIX_2726690	S3_94538	R3_531906	R1_637855	NOVO_MIX_3162713	R1_655177	R2_167644	NOVO_MIX_1067419	R1_163066	S3_164783	R1_314027	R1_654437	NOVO_MIX_3088384	NOVO_MIX_135384	S2_267765	NOVO_MIX_1378160	NOVO_MIX_257848	R3_177015	NOVO_MIX_1557865	NOVO_MIX_20239	NOVO_MIX_3616279	NOVO_MIX_641585	R1_481881	NOVO_MIX_3733402	NOVO_MIX_3607774	NOVO_MIX_3605122	R2_333396	S3_579987	R3_407097	NOVO_MIX_1472727	NOVO_MIX_2185052	NOVO_MIX_2405463	R2_375735	NOVO_MIX_3851620	R3_509445	NOVO_MIX_3875507	R3_578604	S3_498434
2.7.6.5	657	S3_310156	R3_384897	NOVO_MIX_3938050	R2_177582	NOVO_MIX_1707064	NOVO_MIX_917686	R2_85747	R3_184808	NOVO_MIX_238942	NOVO_MIX_1910359	R3_435649	NOVO_MIX_2415132	NOVO_MIX_2061350	R2_78819	NOVO_MIX_3005751	S1_394926	NOVO_MIX_2834708	NOVO_MIX_3402865	NOVO_MIX_2929000	NOVO_MIX_2228312	NOVO_MIX_1595783	R2_228464	R1_138777	NOVO_MIX_1575179	S3_463487	NOVO_MIX_436401	R2_457742	NOVO_MIX_2501144	R2_540974	NOVO_MIX_1454093	S3_548355	NOVO_MIX_1557802	NOVO_MIX_3837377	NOVO_MIX_3417913	S2_329053	NOVO_MIX_1475282	NOVO_MIX_2867699	R3_589671	S3_352317	S3_537984	R3_304363	NOVO_MIX_2153633	NOVO_MIX_721314	NOVO_MIX_2042120	S3_67554	NOVO_MIX_3369802	R1_406022	NOVO_MIX_3641937
6.1.1.16	657	NOVO_MIX_3510728	R1_492413	NOVO_MIX_1258097	R1_319878	NOVO_MIX_718906	NOVO_MIX_1341453	NOVO_MIX_3248544	S2_124749	NOVO_MIX_1321948	R1_695771	NOVO_MIX_766137	NOVO_MIX_1636904	R3_428759	NOVO_MIX_3829825	NOVO_MIX_204509	R3_144457	NOVO_MIX_3669606	R1_229883	S3_405948	NOVO_MIX_1213001	NOVO_MIX_3312733	R1_416458	R3_556032	S2_245351	R3_99937	R1_441320	NOVO_MIX_1247512	R1_160533	R1_766668	S3_338951	S3_219951	NOVO_MIX_1638140	S3_590207	S3_565952	NOVO_MIX_1967061	NOVO_MIX_3519473	S2_224948	R1_524116	S3_319711	NOVO_MIX_3377062	NOVO_MIX_2518841	NOVO_MIX_3393896	NOVO_MIX_1665821	NOVO_MIX_2259354	R1_329488	NOVO_MIX_1600383	R3_240868	R1_555288
1.6.99.3	655	NOVO_MIX_2835971	R3_608955	R2_382079	NOVO_MIX_789591	NOVO_MIX_102851	NOVO_MIX_3556657	NOVO_MIX_1700213	NOVO_MIX_1829	NOVO_MIX_2395908	NOVO_MIX_3849507	NOVO_MIX_367059	NOVO_MIX_3524570	R3_295792	S3_359432	NOVO_MIX_2448228	R3_303481	R3_752033	NOVO_MIX_3895852	NOVO_MIX_1938687	R2_8895	R3_257908	R1_625034	R1_714185	NOVO_MIX_1432336	NOVO_MIX_1475630	S3_394848	NOVO_MIX_830776	NOVO_MIX_1876023	NOVO_MIX_424788	R3_98416	R3_670473	NOVO_MIX_2471655	R1_670237	R1_610304	NOVO_MIX_1705634	R2_304444	S1_142259	NOVO_MIX_2572924	R3_87108	S1_387631	R2_513641	S3_200575	NOVO_MIX_2087871	NOVO_MIX_2157289	NOVO_MIX_606201	NOVO_MIX_1667075	R1_728799	NOVO_MIX_3681725
2.7.1.30	654	S3_13401	R3_516935	NOVO_MIX_1864222	R2_95342	NOVO_MIX_1683215	S3_433135	NOVO_MIX_1034568	R2_513326	NOVO_MIX_1742569	R1_90796	NOVO_MIX_1423569	R1_32629	NOVO_MIX_814940	NOVO_MIX_1046254	R3_457741	R1_247889	S1_176625	NOVO_MIX_521020	NOVO_MIX_2609156	R1_413547	NOVO_MIX_3686089	R3_351310	R3_453108	NOVO_MIX_286142	S3_437538	NOVO_MIX_3393917	S2_200396	NOVO_MIX_3639867	R2_399706	NOVO_MIX_2464422	NOVO_MIX_1650801	R1_291823	R3_318596	NOVO_MIX_2447926	NOVO_MIX_512094	NOVO_MIX_1740024	NOVO_MIX_2808688	NOVO_MIX_2310385	NOVO_MIX_229386	R2_289889	S1_327025	NOVO_MIX_1444690	NOVO_MIX_2854085	R3_75393	NOVO_MIX_1559183	NOVO_MIX_1114942	R3_147738	NOVO_MIX_148979
3.1.4.46	652	NOVO_MIX_3288775	NOVO_MIX_3690902	NOVO_MIX_752220	NOVO_MIX_1986120	S2_268035	NOVO_MIX_1308746	NOVO_MIX_880843	S3_190727	S2_373678	R3_196993	S2_200960	NOVO_MIX_2267968	NOVO_MIX_1289291	NOVO_MIX_3005946	R1_487672	NOVO_MIX_1494988	R1_368319	S2_136820	NOVO_MIX_584608	NOVO_MIX_3516439	NOVO_MIX_1057002	NOVO_MIX_390258	NOVO_MIX_3811886	NOVO_MIX_1228608	R2_272485	NOVO_MIX_3137040	R1_156327	NOVO_MIX_3735131	S3_20940	NOVO_MIX_2486300	S3_283224	S3_317632	R3_258667	S3_152205	R3_392933	R2_71680	S1_199070	NOVO_MIX_2137702	R2_413705	S3_564180	NOVO_MIX_3417879	NOVO_MIX_3525006	R1_97023	R3_609581	R3_497447	NOVO_MIX_3342634	NOVO_MIX_250507	R3_670413
6.3.5.5	648	NOVO_MIX_348062	R3_245039	S3_101738	S2_101410	NOVO_MIX_2970528	R1_775227	NOVO_MIX_725254	NOVO_MIX_1389847	S2_27444	NOVO_MIX_421270	R1_505869	NOVO_MIX_3121360	R3_10081	NOVO_MIX_3629583	S2_9790	NOVO_MIX_1034057	R2_274585	NOVO_MIX_2073492	R3_685662	NOVO_MIX_1736813	S3_235625	R3_417096	NOVO_MIX_2976937	R1_273226	R3_624123	NOVO_MIX_3229239	NOVO_MIX_283979	NOVO_MIX_648606	R3_23608	NOVO_MIX_1454481	R3_431869	R1_474995	R2_279269	NOVO_MIX_2946318	S1_242150	NOVO_MIX_2429696	NOVO_MIX_2283939	R2_385654	R3_387205	R3_204240	S3_571192	R1_519404	R3_425149	R3_19165	NOVO_MIX_1991496	NOVO_MIX_1580760	R3_345207	R1_91826
3.2.2.23,4.2.99.18	645	NOVO_MIX_1285553	NOVO_MIX_218625	NOVO_MIX_3637382	R3_522750	NOVO_MIX_1955810	NOVO_MIX_1182444	NOVO_MIX_3859582	NOVO_MIX_2426097	NOVO_MIX_3751346	NOVO_MIX_1698214	NOVO_MIX_2878144	NOVO_MIX_1341619	R3_184065	R2_443311	S3_250825	NOVO_MIX_2562600	R3_670469	S2_190460	R1_624011	NOVO_MIX_722825	NOVO_MIX_1960549	R3_475766	R3_449765	NOVO_MIX_873358	R2_306930	NOVO_MIX_1195982	NOVO_MIX_1698098	NOVO_MIX_2753594	NOVO_MIX_3790588	NOVO_MIX_2163831	NOVO_MIX_768024	R2_398622	NOVO_MIX_2439809	NOVO_MIX_677499	R1_444872	NOVO_MIX_1248404	R1_337372	NOVO_MIX_267224	R3_170041	R3_506089	NOVO_MIX_1475898	S1_24610	NOVO_MIX_2226374	S3_21122	NOVO_MIX_214980	NOVO_MIX_721609	S3_390579	NOVO_MIX_2432541
2.1.2.3,3.5.4.10	644	NOVO_MIX_817842	R2_459697	NOVO_MIX_2192771	NOVO_MIX_146007	NOVO_MIX_1114612	NOVO_MIX_1568932	NOVO_MIX_1602001	NOVO_MIX_1880985	NOVO_MIX_3411749	NOVO_MIX_2794069	S3_520726	NOVO_MIX_1801677	R1_101345	NOVO_MIX_170682	NOVO_MIX_1886295	NOVO_MIX_1718159	NOVO_MIX_853636	R3_250364	NOVO_MIX_862598	NOVO_MIX_1388902	R1_90665	S2_371979	R1_688602	NOVO_MIX_745574	NOVO_MIX_1692313	NOVO_MIX_427590	NOVO_MIX_2271357	R1_213662	R3_105992	NOVO_MIX_2192866	NOVO_MIX_2661253	NOVO_MIX_680410	R1_253531	NOVO_MIX_3017878	R3_342363	S3_466496	NOVO_MIX_548042	R2_372814	NOVO_MIX_1542044	NOVO_MIX_2826109	NOVO_MIX_1442230	NOVO_MIX_1256601	NOVO_MIX_1223409	NOVO_MIX_2999236	S3_172409	S3_385744	NOVO_MIX_1201799	NOVO_MIX_1271402
6.4.1.4	643	S3_113385	R2_113923	NOVO_MIX_3519314	NOVO_MIX_1926244	NOVO_MIX_603060	NOVO_MIX_3751089	S3_440842	NOVO_MIX_1465553	NOVO_MIX_3678734	R3_30266	NOVO_MIX_2504383	NOVO_MIX_2983394	R3_541038	NOVO_MIX_2983129	NOVO_MIX_2242222	NOVO_MIX_959053	NOVO_MIX_1669234	R1_739722	R2_225890	S1_64001	R3_19355	NOVO_MIX_2011017	R3_478875	NOVO_MIX_1973961	R3_457008	NOVO_MIX_1349482	R2_82817	NOVO_MIX_736833	R2_493494	NOVO_MIX_1413420	NOVO_MIX_2158134	R3_76112	NOVO_MIX_2501770	NOVO_MIX_3658320	NOVO_MIX_3903144	R3_744797	S3_453603	R3_429269	R3_453034	R1_221247	S3_447321	NOVO_MIX_2183644	NOVO_MIX_1908231	R1_476033	NOVO_MIX_3266595	NOVO_MIX_3179498	R3_508820	NOVO_MIX_2587409
2.5.1.7	636	NOVO_MIX_1130340	R1_512257	R2_48849	R1_657103	NOVO_MIX_3684314	R3_415508	NOVO_MIX_2451467	NOVO_MIX_2377025	NOVO_MIX_861597	NOVO_MIX_870948	R2_173226	S3_104517	NOVO_MIX_1041601	NOVO_MIX_890294	R2_434068	R3_486529	NOVO_MIX_1074130	NOVO_MIX_3871640	R2_401275	NOVO_MIX_3367183	NOVO_MIX_601395	NOVO_MIX_1341650	NOVO_MIX_851301	R2_183404	NOVO_MIX_450726	NOVO_MIX_3099340	NOVO_MIX_1642420	NOVO_MIX_1270618	NOVO_MIX_265597	R3_27635	S2_161692	R3_589522	S3_167178	NOVO_MIX_2622650	NOVO_MIX_489798	S3_412705	NOVO_MIX_624385	R2_291101	NOVO_MIX_1512165	R3_298999	NOVO_MIX_1930009	NOVO_MIX_2866801	S1_104050	R1_300361	NOVO_MIX_3825344	NOVO_MIX_2486902	NOVO_MIX_1313	R3_303818
3.4.21.89	635	NOVO_MIX_2638751	NOVO_MIX_3185585	NOVO_MIX_305722	R1_678916	NOVO_MIX_832209	R1_332239	NOVO_MIX_3719356	NOVO_MIX_3224014	R2_494497	R3_235516	NOVO_MIX_1561893	NOVO_MIX_482258	NOVO_MIX_2272265	R2_88854	R1_520946	NOVO_MIX_2165082	NOVO_MIX_2106130	R1_503851	NOVO_MIX_2549402	NOVO_MIX_3787253	R3_392558	NOVO_MIX_536292	R3_468176	R3_61346	NOVO_MIX_1727125	R2_260890	NOVO_MIX_3140476	S3_167467	NOVO_MIX_756184	NOVO_MIX_899566	NOVO_MIX_3450374	R1_424510	NOVO_MIX_688622	NOVO_MIX_3220892	NOVO_MIX_3720763	R1_493532	R1_692773	NOVO_MIX_3221833	R2_227040	NOVO_MIX_1702647	NOVO_MIX_2672146	R2_142913	S1_15062	R1_709073	NOVO_MIX_3724756	NOVO_MIX_1578136	NOVO_MIX_3608917	R3_664150
4.1.1.20	629	NOVO_MIX_913793	R3_48963	R1_533538	R1_230505	R1_88423	NOVO_MIX_469710	NOVO_MIX_335676	S3_610650	NOVO_MIX_2515646	NOVO_MIX_693380	NOVO_MIX_1290777	NOVO_MIX_3195646	NOVO_MIX_2610328	NOVO_MIX_1614478	R1_744666	NOVO_MIX_3863196	NOVO_MIX_440868	S2_222431	NOVO_MIX_2724968	NOVO_MIX_2935410	S3_364903	R2_97700	NOVO_MIX_1903360	NOVO_MIX_2056108	R3_142079	R3_176686	NOVO_MIX_264104	R3_64102	R1_247366	R1_12373	NOVO_MIX_2845003	NOVO_MIX_3762800	R1_139482	NOVO_MIX_3880333	R3_242293	R2_289334	NOVO_MIX_1623385	NOVO_MIX_2394964	NOVO_MIX_314210	NOVO_MIX_3681063	NOVO_MIX_1887570	NOVO_MIX_2219188	NOVO_MIX_1265252	R1_410758	NOVO_MIX_3097366	NOVO_MIX_2001372	R1_287052	R3_738382
2.4.2.14	616	NOVO_MIX_3785794	NOVO_MIX_459291	NOVO_MIX_3066479	S3_541662	NOVO_MIX_3753855	NOVO_MIX_112823	R3_418333	R1_234969	R2_414353	NOVO_MIX_1226069	NOVO_MIX_2846914	NOVO_MIX_3311369	R1_177885	NOVO_MIX_3626677	S3_161324	R3_365354	R1_174751	NOVO_MIX_3145244	R1_321185	R1_486544	NOVO_MIX_1340909	S3_436362	NOVO_MIX_1876402	S2_359704	R3_332936	R3_304452	R1_227255	NOVO_MIX_2512522	NOVO_MIX_1017603	R1_34022	NOVO_MIX_2706618	NOVO_MIX_1503510	R1_739788	S1_51327	NOVO_MIX_1210808	NOVO_MIX_1800750	NOVO_MIX_422510	R2_305152	NOVO_MIX_1667825	NOVO_MIX_2734670	S3_316492	NOVO_MIX_2211241	R1_222898	NOVO_MIX_1505895	S3_77427	S1_58877	R2_442403	NOVO_MIX_1791026
6.4.1.2	616	NOVO_MIX_2966515	NOVO_MIX_10928	NOVO_MIX_591028	NOVO_MIX_1173712	R1_340629	S2_371859	NOVO_MIX_1648183	NOVO_MIX_3656868	NOVO_MIX_3334886	S3_18471	R3_378112	R3_737761	R3_116271	R3_490970	R2_228342	NOVO_MIX_1764477	NOVO_MIX_3156469	NOVO_MIX_2163084	NOVO_MIX_2945217	NOVO_MIX_1679060	R1_200322	NOVO_MIX_1562632	R3_679207	NOVO_MIX_3205548	S3_250202	R2_463375	S2_217780	NOVO_MIX_1034136	NOVO_MIX_352343	NOVO_MIX_3731069	NOVO_MIX_902663	NOVO_MIX_107214	S3_175379	S2_232114	R3_10020	NOVO_MIX_703455	NOVO_MIX_1122171	R3_197736	NOVO_MIX_1992541	R1_444442	R3_735337	NOVO_MIX_2635291	NOVO_MIX_1683891	R3_234508	NOVO_MIX_1643070	NOVO_MIX_956300	NOVO_MIX_2626031	NOVO_MIX_898005
2.3.1.51	613	S3_197087	NOVO_MIX_1398605	R1_659764	NOVO_MIX_2125096	R3_357050	NOVO_MIX_2053233	NOVO_MIX_1115394	R3_448199	NOVO_MIX_3930300	NOVO_MIX_3213480	NOVO_MIX_106390	NOVO_MIX_731334	NOVO_MIX_498703	NOVO_MIX_1566993	NOVO_MIX_187384	NOVO_MIX_1447461	R2_419174	S1_401656	NOVO_MIX_1489836	NOVO_MIX_508185	R1_534589	NOVO_MIX_2011038	NOVO_MIX_3275468	NOVO_MIX_14399	R1_99201	S2_263403	NOVO_MIX_284589	NOVO_MIX_2076758	NOVO_MIX_912688	R3_115064	NOVO_MIX_3640492	NOVO_MIX_3260982	NOVO_MIX_1887108	NOVO_MIX_3026886	NOVO_MIX_1614693	NOVO_MIX_3920028	NOVO_MIX_784519	R3_563855	S3_54968	NOVO_MIX_3457702	NOVO_MIX_373326	S1_98356	NOVO_MIX_1649100	S3_271012	S3_545248	NOVO_MIX_2348105	NOVO_MIX_87369	NOVO_MIX_2452431
3.1.11.2	611	NOVO_MIX_1549781	NOVO_MIX_2153023	NOVO_MIX_74153	S2_69045	S3_553812	R2_487310	NOVO_MIX_1186876	R2_427471	NOVO_MIX_2486918	NOVO_MIX_822197	NOVO_MIX_2055060	R1_364917	NOVO_MIX_1588468	R1_443717	R3_712733	NOVO_MIX_2631097	NOVO_MIX_2691706	S2_129705	NOVO_MIX_2237379	R1_721634	NOVO_MIX_3796330	NOVO_MIX_538890	R1_667376	NOVO_MIX_198188	S3_6945	NOVO_MIX_3501035	NOVO_MIX_2394781	S3_227205	NOVO_MIX_2067721	NOVO_MIX_2552768	NOVO_MIX_3244496	S2_302255	NOVO_MIX_3928486	S3_419292	R2_187303	R3_566952	S3_325276	R1_322965	NOVO_MIX_3847167	NOVO_MIX_1863528	NOVO_MIX_754588	NOVO_MIX_1266372	R1_302010	R3_330398	NOVO_MIX_1187517	S3_494859	NOVO_MIX_1208265	NOVO_MIX_1243741
3.6.1.11,3.6.1.40	608	NOVO_MIX_3122631	NOVO_MIX_3449362	NOVO_MIX_2665324	R3_697019	R1_358962	NOVO_MIX_2456691	NOVO_MIX_1174900	R1_226499	R1_16231	NOVO_MIX_3225920	NOVO_MIX_1556535	NOVO_MIX_3315980	R3_493650	NOVO_MIX_1029445	R3_235963	R1_361835	S1_371441	S3_470011	NOVO_MIX_2781357	R2_324118	NOVO_MIX_2869487	S3_11608	R3_229115	R3_586109	NOVO_MIX_592553	NOVO_MIX_3238226	R3_634183	NOVO_MIX_984136	NOVO_MIX_2202514	S3_331369	S2_360525	NOVO_MIX_555823	S1_13760	NOVO_MIX_1633608	S3_431112	R1_131968	R2_300029	NOVO_MIX_397355	NOVO_MIX_184766	R1_373377	NOVO_MIX_32233	R1_533749	NOVO_MIX_3955541	NOVO_MIX_3906685	NOVO_MIX_3105646	NOVO_MIX_2184829	S3_455291	NOVO_MIX_67295
2.3.1.61	602	NOVO_MIX_1192994	NOVO_MIX_3524374	NOVO_MIX_477198	R3_523800	R3_420765	R2_24484	R3_107352	NOVO_MIX_1331037	NOVO_MIX_1289853	NOVO_MIX_1622946	R1_366257	NOVO_MIX_3594808	NOVO_MIX_912230	NOVO_MIX_353196	NOVO_MIX_1412707	NOVO_MIX_2556512	NOVO_MIX_3150521	R3_384181	NOVO_MIX_3640924	NOVO_MIX_3076291	NOVO_MIX_583189	S2_38509	R2_306892	R1_259806	NOVO_MIX_1069790	S2_65121	R1_425372	NOVO_MIX_3563206	R3_159883	NOVO_MIX_3714194	NOVO_MIX_1730172	R3_449037	S3_169537	S3_583737	R3_212412	NOVO_MIX_3101870	NOVO_MIX_862298	S3_561176	NOVO_MIX_1807897	S1_102428	R3_181566	NOVO_MIX_720224	S3_512416	R1_593436	R1_98610	NOVO_MIX_2395977	NOVO_MIX_2447033	NOVO_MIX_1488300
2.10.1.1	599	NOVO_MIX_2305030	R1_485514	NOVO_MIX_26549	NOVO_MIX_3705474	R1_214838	R3_166622	NOVO_MIX_1518668	R3_224326	NOVO_MIX_247322	R1_317859	NOVO_MIX_1436679	R2_110593	R2_475605	NOVO_MIX_1772749	R3_715759	NOVO_MIX_23477	NOVO_MIX_182245	NOVO_MIX_2108872	NOVO_MIX_321284	NOVO_MIX_3702591	R1_723514	NOVO_MIX_1813794	NOVO_MIX_2260006	S1_351243	NOVO_MIX_2800503	NOVO_MIX_3949367	NOVO_MIX_1354984	NOVO_MIX_3943932	NOVO_MIX_1886463	NOVO_MIX_2412037	NOVO_MIX_1070919	R3_633680	R2_159501	S3_351676	NOVO_MIX_3150680	NOVO_MIX_454820	NOVO_MIX_403318	S3_618612	NOVO_MIX_1426344	NOVO_MIX_3671877	R3_75376	R3_499189	S2_214591	S1_148997	NOVO_MIX_2405829	NOVO_MIX_889946	NOVO_MIX_3626287	NOVO_MIX_2633545
6.4.1.3	598	NOVO_MIX_3352144	R3_706000	NOVO_MIX_2154645	R2_153114	NOVO_MIX_683296	NOVO_MIX_2403260	NOVO_MIX_496700	R3_139296	NOVO_MIX_1017779	NOVO_MIX_2463327	NOVO_MIX_2069017	S2_399508	NOVO_MIX_1115295	NOVO_MIX_1318792	NOVO_MIX_1672900	NOVO_MIX_3901579	NOVO_MIX_510429	NOVO_MIX_3212478	NOVO_MIX_3563985	NOVO_MIX_1921506	R1_39272	R1_647506	R2_203195	S3_232703	NOVO_MIX_1001443	R3_15559	NOVO_MIX_2642861	NOVO_MIX_95495	S1_91693	S3_579270	NOVO_MIX_2381366	R2_413919	NOVO_MIX_3486008	NOVO_MIX_3073826	NOVO_MIX_973988	NOVO_MIX_551566	NOVO_MIX_313132	NOVO_MIX_1858154	NOVO_MIX_3449780	NOVO_MIX_3225766	NOVO_MIX_3272409	S3_28699	R2_276898	NOVO_MIX_1474987	S2_307172	NOVO_MIX_1251515	S3_151160	NOVO_MIX_1865868
2.5.1.47	596	R1_109110	S1_233904	NOVO_MIX_3314838	S3_126875	NOVO_MIX_1940600	R1_394618	R1_115758	NOVO_MIX_1640416	NOVO_MIX_186002	NOVO_MIX_3812409	NOVO_MIX_2213388	S3_314535	R2_363203	S3_12889	NOVO_MIX_2764451	R2_262506	R2_168261	NOVO_MIX_1951837	NOVO_MIX_663630	NOVO_MIX_1770848	R2_506064	S2_160555	NOVO_MIX_3784871	NOVO_MIX_3324045	R1_67201	NOVO_MIX_1578082	R2_70191	NOVO_MIX_1089554	R1_93517	NOVO_MIX_1364508	NOVO_MIX_696756	NOVO_MIX_1124009	NOVO_MIX_3542799	NOVO_MIX_3260522	R3_288548	NOVO_MIX_3018923	S3_226488	R2_474331	NOVO_MIX_3487745	NOVO_MIX_422930	NOVO_MIX_1718349	NOVO_MIX_3677968	R3_407658	NOVO_MIX_840567	NOVO_MIX_658949	NOVO_MIX_2324879	NOVO_MIX_2246393	NOVO_MIX_2834497
4.3.2.1	595	R2_510782	NOVO_MIX_2119482	NOVO_MIX_603230	NOVO_MIX_3841415	NOVO_MIX_2890268	S3_3273	NOVO_MIX_2881875	S3_443473	NOVO_MIX_1286587	NOVO_MIX_3821631	R2_137235	NOVO_MIX_1207935	NOVO_MIX_30004	NOVO_MIX_2609018	NOVO_MIX_525414	NOVO_MIX_3962272	NOVO_MIX_3455440	NOVO_MIX_3070539	NOVO_MIX_883476	R2_93463	R2_110833	S3_223814	NOVO_MIX_61849	NOVO_MIX_1324461	R2_159857	NOVO_MIX_196931	R3_618629	NOVO_MIX_3428824	S2_303993	S3_433869	R3_351533	R3_603469	S1_411331	NOVO_MIX_2103142	NOVO_MIX_2208387	NOVO_MIX_3632061	NOVO_MIX_3143230	NOVO_MIX_856419	NOVO_MIX_3763169	S3_412138	R1_247823	NOVO_MIX_334021	S1_327634	S3_183328	NOVO_MIX_1780854	R3_131258	R1_610860	NOVO_MIX_654812
2.5.1.15	594	NOVO_MIX_744456	NOVO_MIX_3066568	NOVO_MIX_215818	NOVO_MIX_162875	R1_282157	NOVO_MIX_1441696	NOVO_MIX_1099355	NOVO_MIX_1324823	NOVO_MIX_1258642	NOVO_MIX_1803990	NOVO_MIX_42940	NOVO_MIX_3574813	S2_177524	R1_121977	R2_228682	R1_572575	NOVO_MIX_334411	R1_683792	NOVO_MIX_536841	NOVO_MIX_2663047	NOVO_MIX_2788233	NOVO_MIX_2024021	NOVO_MIX_1603670	NOVO_MIX_2924679	R2_306604	R3_135598	NOVO_MIX_3362643	NOVO_MIX_532646	R1_76522	NOVO_MIX_1228770	NOVO_MIX_408571	S3_259596	NOVO_MIX_2264397	NOVO_MIX_898580	NOVO_MIX_3442181	NOVO_MIX_2750933	NOVO_MIX_1870570	R3_574399	NOVO_MIX_3693230	R1_519612	NOVO_MIX_1220770	NOVO_MIX_3121500	NOVO_MIX_2867285	NOVO_MIX_3916954	R3_355784	NOVO_MIX_1541471	NOVO_MIX_1313246	R1_157544
4.3.2.2	594	NOVO_MIX_264682	R2_455143	NOVO_MIX_1501821	NOVO_MIX_3734734	S3_265592	NOVO_MIX_1110815	S3_509459	NOVO_MIX_2136654	R1_21809	S3_560220	R3_476234	R3_82362	R1_670887	NOVO_MIX_1189919	NOVO_MIX_1734567	S3_194715	S2_119425	R1_39673	NOVO_MIX_2300036	NOVO_MIX_3694066	R3_629430	NOVO_MIX_3574908	NOVO_MIX_3426803	R1_295744	S3_188795	R2_161975	R2_10007	R2_300969	NOVO_MIX_1080898	S1_332787	R1_390581	R3_665783	NOVO_MIX_680412	R2_48391	R1_566539	R1_404574	NOVO_MIX_741609	S3_411399	NOVO_MIX_3418575	NOVO_MIX_2786380	R3_216249	R3_32956	NOVO_MIX_1823768	R1_254787	NOVO_MIX_1255637	NOVO_MIX_1192699	R3_686559	NOVO_MIX_3278189
2.3.1.12	593	R2_146032	R1_277288	NOVO_MIX_2238039	NOVO_MIX_2440703	NOVO_MIX_2058598	S1_48859	NOVO_MIX_1722882	NOVO_MIX_1490400	NOVO_MIX_2322861	NOVO_MIX_3157413	NOVO_MIX_2463087	NOVO_MIX_3350734	S1_127053	NOVO_MIX_945332	S3_246288	NOVO_MIX_1777460	NOVO_MIX_2896514	R3_19892	NOVO_MIX_1010308	S1_174086	NOVO_MIX_3937737	NOVO_MIX_1098750	S1_49562	NOVO_MIX_3419842	R2_284401	NOVO_MIX_354556	R1_4292	S2_73801	R1_348036	NOVO_MIX_2438966	NOVO_MIX_209179	NOVO_MIX_3489561	NOVO_MIX_2904950	NOVO_MIX_3181440	S3_512355	NOVO_MIX_2068643	R3_669419	NOVO_MIX_3679920	S3_441231	R2_401944	R2_120912	S3_252478	NOVO_MIX_1305340	S3_550026	NOVO_MIX_3757621	S3_202690	NOVO_MIX_757516	NOVO_MIX_1398701
2.5.1.6	593	NOVO_MIX_1963089	R1_16496	S2_296763	NOVO_MIX_2299479	R3_19554	R3_466928	R2_268327	S2_325949	R3_337331	R1_46818	R1_439060	R1_560786	S3_16227	S3_548369	NOVO_MIX_2321186	NOVO_MIX_3661707	NOVO_MIX_612431	NOVO_MIX_1352000	R1_347558	S3_263410	NOVO_MIX_2159528	NOVO_MIX_1385857	NOVO_MIX_790720	NOVO_MIX_2282105	R1_138578	R1_604125	NOVO_MIX_2137350	R3_519830	S2_136017	NOVO_MIX_1885032	S1_151854	NOVO_MIX_2278179	NOVO_MIX_2107793	NOVO_MIX_121622	NOVO_MIX_3059696	NOVO_MIX_2270073	R1_596042	NOVO_MIX_2419270	NOVO_MIX_2408492	S3_321164	S3_412920	NOVO_MIX_2211215	R2_74733	NOVO_MIX_2271599	NOVO_MIX_1585010	R3_205470	NOVO_MIX_1010254	NOVO_MIX_2163271
2.7.9.2	593	R3_721977	R1_91376	R2_205833	R3_145390	NOVO_MIX_3258799	S3_376091	R1_20071	NOVO_MIX_1644278	R1_48122	NOVO_MIX_813626	NOVO_MIX_2582857	NOVO_MIX_3774459	NOVO_MIX_1174713	R1_58380	NOVO_MIX_3254598	NOVO_MIX_2671478	NOVO_MIX_774031	NOVO_MIX_2795193	NOVO_MIX_2933411	NOVO_MIX_3056218	R2_478928	NOVO_MIX_2326122	S1_298688	R3_264812	NOVO_MIX_3349584	S2_72288	S3_341348	S1_199755	R3_764981	R2_495043	NOVO_MIX_2830276	NOVO_MIX_2946925	NOVO_MIX_3467598	R1_226796	NOVO_MIX_3072366	NOVO_MIX_1970458	NOVO_MIX_2233717	R2_108401	NOVO_MIX_408811	S1_32545	R2_205971	NOVO_MIX_2056179	NOVO_MIX_3720896	NOVO_MIX_1445883	R1_420695	NOVO_MIX_1378955	NOVO_MIX_3877766	NOVO_MIX_1956453
2.1.1.72	589	R2_288830	NOVO_MIX_3752111	S3_354721	R1_414259	S3_373539	R1_304692	NOVO_MIX_1281714	S2_209269	NOVO_MIX_2294466	NOVO_MIX_1669058	NOVO_MIX_382114	NOVO_MIX_3517810	NOVO_MIX_1996685	R1_578794	NOVO_MIX_2929815	NOVO_MIX_3288400	NOVO_MIX_2340786	R2_232298	NOVO_MIX_1772211	NOVO_MIX_7802	NOVO_MIX_977582	R3_401615	NOVO_MIX_1092131	NOVO_MIX_3075330	NOVO_MIX_2604258	NOVO_MIX_3241197	S2_67055	NOVO_MIX_1720786	S3_339178	NOVO_MIX_2614732	NOVO_MIX_703643	NOVO_MIX_3373759	R2_17876	NOVO_MIX_1672837	NOVO_MIX_728187	S3_238278	NOVO_MIX_1980774	NOVO_MIX_139886	R1_398189	NOVO_MIX_296851	NOVO_MIX_2092157	NOVO_MIX_1734093	NOVO_MIX_2281830	NOVO_MIX_493065	NOVO_MIX_2132341	R3_725824	R3_232000	S3_469919
2.7.7.4	589	S3_172193	S3_155359	NOVO_MIX_89912	S3_433977	NOVO_MIX_3065313	S2_47322	NOVO_MIX_780868	R3_411178	R2_321456	R3_662576	NOVO_MIX_2734941	R1_330748	S2_133698	S2_319226	NOVO_MIX_3855970	R1_771941	NOVO_MIX_1730387	NOVO_MIX_2866245	R1_767581	R1_298831	R1_559159	R2_93677	NOVO_MIX_2216139	NOVO_MIX_1036248	NOVO_MIX_2784470	NOVO_MIX_3116089	NOVO_MIX_33665	R3_105922	NOVO_MIX_3471819	NOVO_MIX_2227963	R2_542618	R1_643581	NOVO_MIX_326326	NOVO_MIX_629623	R3_143578	S2_142706	NOVO_MIX_1215294	NOVO_MIX_2815265	R3_45474	NOVO_MIX_2624536	NOVO_MIX_3249094	NOVO_MIX_657835	NOVO_MIX_1490730	R1_792568	R3_65845	NOVO_MIX_1653047	R2_205742	S3_298120
3.1.3.5	588	NOVO_MIX_1900223	NOVO_MIX_2124164	NOVO_MIX_766975	NOVO_MIX_2973956	NOVO_MIX_3552055	R2_231779	NOVO_MIX_937363	S2_270515	S3_104909	NOVO_MIX_2388235	S2_61952	R3_522613	NOVO_MIX_838847	NOVO_MIX_3070882	R1_199776	NOVO_MIX_3747308	NOVO_MIX_1355408	NOVO_MIX_2510020	NOVO_MIX_6255	NOVO_MIX_3874791	NOVO_MIX_3010303	NOVO_MIX_1016612	NOVO_MIX_2794392	NOVO_MIX_1477823	NOVO_MIX_1841989	NOVO_MIX_3825443	R1_351456	NOVO_MIX_807334	NOVO_MIX_1245329	NOVO_MIX_2542757	NOVO_MIX_3799017	NOVO_MIX_1985743	R3_318454	R1_39900	NOVO_MIX_1694663	NOVO_MIX_3555250	NOVO_MIX_3164653	R1_372298	NOVO_MIX_3431899	NOVO_MIX_3555344	NOVO_MIX_3742756	R1_379107	NOVO_MIX_3230699	NOVO_MIX_3242653	NOVO_MIX_550649	R2_185838	NOVO_MIX_417676	NOVO_MIX_1037902
6.3.2.8	588	NOVO_MIX_3654431	NOVO_MIX_2840565	S2_45268	NOVO_MIX_2082565	NOVO_MIX_932301	NOVO_MIX_2277578	NOVO_MIX_3528199	R3_224716	R2_359489	S1_299761	NOVO_MIX_3568295	NOVO_MIX_756430	S3_324241	R3_548423	NOVO_MIX_2740240	R3_721094	NOVO_MIX_684878	R3_65383	NOVO_MIX_1304798	S3_525572	NOVO_MIX_446852	NOVO_MIX_229779	NOVO_MIX_1867201	NOVO_MIX_1238696	NOVO_MIX_132458	NOVO_MIX_3406657	NOVO_MIX_196497	R3_680188	R3_650087	NOVO_MIX_1924321	S2_362124	NOVO_MIX_1859827	NOVO_MIX_3741644	NOVO_MIX_1405102	NOVO_MIX_2675388	R2_360724	NOVO_MIX_2360236	NOVO_MIX_1044224	R1_180764	NOVO_MIX_494933	S1_58735	R1_2845	R2_197967	NOVO_MIX_507781	NOVO_MIX_2005581	NOVO_MIX_2671028	NOVO_MIX_2472022	NOVO_MIX_56575
5.4.99.15	586	NOVO_MIX_2775638	NOVO_MIX_1981474	NOVO_MIX_2205198	R3_19593	S3_322962	NOVO_MIX_3931629	NOVO_MIX_3916164	R3_160095	R3_288665	R1_238565	R1_624286	R3_95001	NOVO_MIX_2946521	NOVO_MIX_2342728	R1_360178	R3_528816	NOVO_MIX_593840	NOVO_MIX_889998	R2_153211	NOVO_MIX_3076695	NOVO_MIX_2038489	R3_61210	NOVO_MIX_1599422	R2_65604	R2_197678	NOVO_MIX_69709	NOVO_MIX_2942640	R2_498119	R1_756129	NOVO_MIX_3238814	R1_105060	NOVO_MIX_1693051	NOVO_MIX_3193338	NOVO_MIX_1221161	NOVO_MIX_106838	S3_59643	R1_376697	NOVO_MIX_2240154	NOVO_MIX_2450157	S3_227591	NOVO_MIX_2366497	NOVO_MIX_1942684	R3_522100	R2_489033	NOVO_MIX_1167264	NOVO_MIX_2963561	NOVO_MIX_575604	S2_3672
3.4.21.92	581	NOVO_MIX_1569162	NOVO_MIX_3163708	NOVO_MIX_1523908	S1_79852	S2_229508	S1_186539	NOVO_MIX_3317739	NOVO_MIX_2045239	NOVO_MIX_285091	NOVO_MIX_1304098	NOVO_MIX_505696	R1_374609	R3_318509	NOVO_MIX_422769	NOVO_MIX_75407	R2_229532	NOVO_MIX_2191520	R2_349843	NOVO_MIX_149494	NOVO_MIX_2387691	NOVO_MIX_149495	R2_542222	R1_132864	S1_391566	R2_8035	R1_590655	NOVO_MIX_3122319	R1_793333	S2_103679	S1_128312	R3_327593	R1_505288	R2_361938	R3_695555	S1_225611	R2_243593	NOVO_MIX_2063558	NOVO_MIX_1036728	NOVO_MIX_2772264	R3_591105	NOVO_MIX_3213088	R3_452316	R3_363890	R2_26872	NOVO_MIX_1336056	S2_307311	NOVO_MIX_3743717	R2_237246
3.6.5.4	580	S3_228988	NOVO_MIX_2456242	R3_529806	NOVO_MIX_267836	R1_171970	NOVO_MIX_274105	NOVO_MIX_804399	NOVO_MIX_3371985	R1_685604	NOVO_MIX_44985	R3_179920	NOVO_MIX_708369	NOVO_MIX_1161704	R3_697569	R1_782502	S1_94649	R1_671314	R3_709373	R2_243063	NOVO_MIX_2804914	NOVO_MIX_3150636	NOVO_MIX_1943643	NOVO_MIX_108951	NOVO_MIX_1431143	S1_385294	NOVO_MIX_3435003	R1_85363	S3_40441	R2_438408	S1_368170	R3_362747	NOVO_MIX_596124	NOVO_MIX_2224633	NOVO_MIX_3006009	R1_264802	R2_200414	NOVO_MIX_2411768	S1_190728	R1_682169	NOVO_MIX_3340203	S3_483977	R3_371871	NOVO_MIX_3787706	S2_67278	NOVO_MIX_2064918	R3_215009	R3_209681	NOVO_MIX_384415
2.7.1.2	576	R1_552309	NOVO_MIX_1837309	NOVO_MIX_3195852	NOVO_MIX_1072225	R1_672861	NOVO_MIX_1859464	NOVO_MIX_1872442	NOVO_MIX_185564	S2_247365	NOVO_MIX_763723	NOVO_MIX_1633675	NOVO_MIX_3102027	R2_142592	R1_3838	S1_59438	NOVO_MIX_2775230	NOVO_MIX_1789746	R3_595568	NOVO_MIX_423876	NOVO_MIX_1198638	NOVO_MIX_2779993	NOVO_MIX_2306213	R3_170188	NOVO_MIX_1583897	NOVO_MIX_1859346	S3_106961	NOVO_MIX_527898	NOVO_MIX_639674	NOVO_MIX_1059830	NOVO_MIX_2511298	R1_537298	NOVO_MIX_2744674	NOVO_MIX_180100	NOVO_MIX_1894817	R1_316935	NOVO_MIX_1768482	NOVO_MIX_3900771	NOVO_MIX_3048091	NOVO_MIX_1503926	NOVO_MIX_2065066	S2_139435	R1_8129	R1_719545	NOVO_MIX_3454092	R1_773685	NOVO_MIX_2084509	NOVO_MIX_3305812	NOVO_MIX_3824485
2.7.8.-	576	R1_373847	S2_238109	NOVO_MIX_118773	R1_248997	NOVO_MIX_1868635	S3_104794	NOVO_MIX_3905077	NOVO_MIX_1123179	NOVO_MIX_1085478	NOVO_MIX_1624788	NOVO_MIX_3240213	NOVO_MIX_2751313	NOVO_MIX_497043	R1_484746	NOVO_MIX_424986	S1_142093	NOVO_MIX_722821	NOVO_MIX_1358416	NOVO_MIX_2064824	R2_275704	NOVO_MIX_1656268	S3_352543	R2_96387	NOVO_MIX_2087169	NOVO_MIX_1029739	S2_356185	R3_204599	NOVO_MIX_233843	NOVO_MIX_1051694	R1_220465	R3_488323	NOVO_MIX_3471483	NOVO_MIX_1783614	NOVO_MIX_1264174	R3_665482	R2_238703	NOVO_MIX_1634774	R1_340592	R3_121790	NOVO_MIX_2237030	NOVO_MIX_2175136	R2_554164	R1_572060	NOVO_MIX_2347904	NOVO_MIX_2951058	NOVO_MIX_320965	R2_467464	NOVO_MIX_2324894
2.1.1.176	575	NOVO_MIX_3038464	NOVO_MIX_622078	NOVO_MIX_468147	S3_522929	R1_295925	NOVO_MIX_3470756	NOVO_MIX_3352255	NOVO_MIX_70973	NOVO_MIX_1206578	NOVO_MIX_2363420	NOVO_MIX_3527669	R1_249371	NOVO_MIX_415139	NOVO_MIX_3111475	R3_718305	NOVO_MIX_292517	NOVO_MIX_3366278	NOVO_MIX_2398678	NOVO_MIX_1393090	NOVO_MIX_3911629	NOVO_MIX_1859860	NOVO_MIX_347660	S2_321935	NOVO_MIX_3521740	NOVO_MIX_3795707	NOVO_MIX_461379	NOVO_MIX_1871784	NOVO_MIX_2150432	S1_380828	R1_394996	R2_168537	NOVO_MIX_1474188	R3_91887	NOVO_MIX_1713978	S2_84426	R1_478056	NOVO_MIX_3294997	NOVO_MIX_67107	NOVO_MIX_2588757	S3_377480	NOVO_MIX_470587	R2_445280	R1_20962	NOVO_MIX_3575887	NOVO_MIX_2811307	S2_375355	NOVO_MIX_1957176	R2_555755
2.7.7.-	575	R3_409622	R3_691146	NOVO_MIX_54365	S3_189895	R1_483890	NOVO_MIX_2372095	NOVO_MIX_1303823	R3_649481	R3_31352	S3_548349	NOVO_MIX_3375629	NOVO_MIX_2643671	NOVO_MIX_1577812	R1_275814	R1_716902	NOVO_MIX_111967	NOVO_MIX_3180322	NOVO_MIX_1638868	NOVO_MIX_1850938	R2_325286	S3_317278	R3_459753	R3_61548	R3_660310	NOVO_MIX_3623618	R2_371075	R2_544106	NOVO_MIX_711258	R1_534774	NOVO_MIX_2627097	NOVO_MIX_2497654	NOVO_MIX_2424198	NOVO_MIX_3403426	S1_210758	NOVO_MIX_1832181	NOVO_MIX_3644645	R3_130981	R3_574022	NOVO_MIX_440917	R3_107413	NOVO_MIX_101661	NOVO_MIX_1361252	NOVO_MIX_518389	S3_585977	NOVO_MIX_2329919	NOVO_MIX_1650026	NOVO_MIX_2609894	NOVO_MIX_3927586
6.3.4.13	574	NOVO_MIX_1439896	NOVO_MIX_2562161	R1_699831	R3_357954	R1_211358	R2_122154	NOVO_MIX_624044	R1_334880	R1_82267	NOVO_MIX_1757978	NOVO_MIX_1460460	S3_476168	S3_570524	NOVO_MIX_2262254	NOVO_MIX_3107723	NOVO_MIX_206325	NOVO_MIX_1031891	S3_6920	NOVO_MIX_1715460	NOVO_MIX_3919529	NOVO_MIX_2674431	R3_717826	R2_118910	NOVO_MIX_3549038	R1_126805	NOVO_MIX_2808063	S1_295120	R2_254538	R2_171224	NOVO_MIX_2395829	NOVO_MIX_2118919	NOVO_MIX_3870016	S2_388401	NOVO_MIX_2364567	NOVO_MIX_2273193	NOVO_MIX_3121329	NOVO_MIX_2302798	NOVO_MIX_2695546	NOVO_MIX_57917	NOVO_MIX_907937	R3_97481	R3_98364	R2_22794	R2_28161	R3_276934	S3_454816	NOVO_MIX_1118089	R3_739045
3.3.1.1	572	NOVO_MIX_1328644	R3_639400	R1_698598	NOVO_MIX_352042	S1_187120	S1_96554	NOVO_MIX_2084865	R3_101952	NOVO_MIX_3043418	S3_290783	R3_654147	R3_209089	R2_481259	NOVO_MIX_722995	NOVO_MIX_1011461	R3_567113	NOVO_MIX_2770079	R1_556877	NOVO_MIX_3804083	NOVO_MIX_1550752	NOVO_MIX_3449966	R3_332465	R1_498365	R3_8103	R2_21046	NOVO_MIX_3792857	NOVO_MIX_3457197	NOVO_MIX_3655083	NOVO_MIX_454033	S1_237412	NOVO_MIX_2462455	S1_362730	R1_331871	R1_497075	R3_105825	R2_197016	R2_1703	S3_524145	NOVO_MIX_240929	R3_259309	R3_616538	NOVO_MIX_724219	NOVO_MIX_3849415	R3_230099	NOVO_MIX_3512327	NOVO_MIX_33581	NOVO_MIX_761586	S3_284264
3.5.1.88	572	R1_157963	NOVO_MIX_2936350	R3_641163	NOVO_MIX_2679027	R3_666721	NOVO_MIX_1662763	NOVO_MIX_3039908	S1_186771	NOVO_MIX_3068703	R1_307119	S1_422070	R1_785111	NOVO_MIX_399535	R3_593566	NOVO_MIX_3197682	NOVO_MIX_1722529	NOVO_MIX_2481953	NOVO_MIX_1019933	NOVO_MIX_2169683	R1_560314	S1_64132	NOVO_MIX_3181016	S3_390183	R1_253670	NOVO_MIX_31901	NOVO_MIX_1916891	NOVO_MIX_648874	NOVO_MIX_1560583	NOVO_MIX_561534	NOVO_MIX_3022186	S1_428152	NOVO_MIX_1834242	R1_126785	NOVO_MIX_1980093	NOVO_MIX_2902659	NOVO_MIX_3710164	R3_426818	R1_437912	R1_123695	NOVO_MIX_1059067	R3_199821	S3_424423	R1_556150	NOVO_MIX_1526652	R2_161106	R1_155707	NOVO_MIX_3548436	NOVO_MIX_3438157
2.7.7.42,2.7.7.89	569	NOVO_MIX_844435	NOVO_MIX_3278787	NOVO_MIX_1221279	S2_82716	NOVO_MIX_168395	R3_706405	NOVO_MIX_1913624	NOVO_MIX_2752002	S3_372946	S1_173593	R1_762878	R1_414442	NOVO_MIX_3485846	R3_539284	NOVO_MIX_3075949	R2_523385	NOVO_MIX_1103567	NOVO_MIX_3010865	S3_487585	NOVO_MIX_1506506	NOVO_MIX_1982571	NOVO_MIX_1739671	NOVO_MIX_856073	NOVO_MIX_1861477	R3_413111	NOVO_MIX_2215384	R2_221775	NOVO_MIX_2923181	NOVO_MIX_781940	NOVO_MIX_3286213	S1_367027	NOVO_MIX_3892617	NOVO_MIX_2267475	NOVO_MIX_53239	R3_358465	R1_786589	NOVO_MIX_1777094	NOVO_MIX_2215101	NOVO_MIX_849397	R3_388805	S3_174989	NOVO_MIX_2901512	NOVO_MIX_1071777	NOVO_MIX_2724461	NOVO_MIX_2141999	NOVO_MIX_1860157	R3_702479	R3_59758
3.2.1.52	569	NOVO_MIX_108725	NOVO_MIX_2578190	NOVO_MIX_948650	NOVO_MIX_2882534	NOVO_MIX_1004409	R2_347712	NOVO_MIX_3311757	NOVO_MIX_2018047	R3_656817	R3_269480	NOVO_MIX_1878567	NOVO_MIX_986602	NOVO_MIX_715691	R1_65971	NOVO_MIX_1419888	S2_363689	NOVO_MIX_2123941	NOVO_MIX_2359147	R2_391680	NOVO_MIX_2378041	NOVO_MIX_393626	NOVO_MIX_1152547	NOVO_MIX_1353750	R3_620268	S3_466257	NOVO_MIX_748271	R3_210572	R1_581644	R2_382818	S3_36413	NOVO_MIX_392894	R3_326676	NOVO_MIX_3477321	NOVO_MIX_1376339	R1_429599	NOVO_MIX_2486513	S3_171175	NOVO_MIX_1957725	NOVO_MIX_553287	NOVO_MIX_1955820	NOVO_MIX_3550192	NOVO_MIX_1414362	NOVO_MIX_1281903	NOVO_MIX_2304378	R2_308227	R2_5548	NOVO_MIX_3270028	NOVO_MIX_1260544
4.2.2.-	566	NOVO_MIX_2669072	NOVO_MIX_3748960	NOVO_MIX_2164956	NOVO_MIX_2313325	NOVO_MIX_690556	NOVO_MIX_3776240	R2_461137	S2_31967	S3_96607	NOVO_MIX_2151556	NOVO_MIX_558832	NOVO_MIX_3059548	S3_510438	S3_214900	NOVO_MIX_762287	NOVO_MIX_3690443	S3_481924	R1_117348	R2_164047	NOVO_MIX_3942245	NOVO_MIX_2873262	S3_213417	NOVO_MIX_713068	NOVO_MIX_3613983	NOVO_MIX_1659903	R2_41879	NOVO_MIX_1897733	R1_337162	NOVO_MIX_2122853	NOVO_MIX_454131	NOVO_MIX_3804816	NOVO_MIX_2916846	NOVO_MIX_989649	NOVO_MIX_2359471	NOVO_MIX_1844132	R1_102652	S3_20262	R3_30647	NOVO_MIX_1922203	R2_194731	NOVO_MIX_2805980	R2_127122	NOVO_MIX_1139408	NOVO_MIX_2615699	NOVO_MIX_2300991	NOVO_MIX_1151183	NOVO_MIX_885267	R3_448333
1.1.3.15	564	S2_67079	NOVO_MIX_761658	NOVO_MIX_1864707	NOVO_MIX_3090276	S1_70649	NOVO_MIX_3546123	R2_279588	NOVO_MIX_1411470	R1_62186	NOVO_MIX_793443	NOVO_MIX_362084	S1_274474	NOVO_MIX_817808	NOVO_MIX_914659	S3_58564	NOVO_MIX_3570480	NOVO_MIX_244889	R1_186160	NOVO_MIX_3424978	NOVO_MIX_2676566	S3_245601	R2_166549	S1_4803	R1_463458	S3_601457	R2_435433	NOVO_MIX_225644	R1_392114	NOVO_MIX_1197373	R3_442996	NOVO_MIX_2869829	NOVO_MIX_2152732	NOVO_MIX_1588227	R3_363340	R2_545725	NOVO_MIX_2095096	R3_675284	R2_160962	NOVO_MIX_984307	NOVO_MIX_206740	NOVO_MIX_1117400	S3_482128	NOVO_MIX_1614746	NOVO_MIX_3873495	NOVO_MIX_1976348	NOVO_MIX_159602	NOVO_MIX_2115188	S1_199049
2.7.2.3	564	NOVO_MIX_912503	NOVO_MIX_697070	R2_312397	R3_255869	NOVO_MIX_2045341	NOVO_MIX_3868864	R2_56338	NOVO_MIX_2240345	NOVO_MIX_790308	NOVO_MIX_1294727	NOVO_MIX_2545946	NOVO_MIX_392197	NOVO_MIX_2454160	NOVO_MIX_2728141	NOVO_MIX_163511	S1_98085	R1_632225	R2_320722	R1_493920	R2_301211	NOVO_MIX_1253822	NOVO_MIX_1020251	R3_149488	NOVO_MIX_3166955	R1_133776	NOVO_MIX_2978675	NOVO_MIX_1574618	NOVO_MIX_3533558	NOVO_MIX_1682754	R1_352608	R2_502524	R2_408782	NOVO_MIX_162856	NOVO_MIX_2392876	NOVO_MIX_1854855	R2_120801	R3_257766	NOVO_MIX_2341559	NOVO_MIX_2274248	NOVO_MIX_2380018	R1_276776	NOVO_MIX_3393005	R3_491743	NOVO_MIX_3634699	NOVO_MIX_668041	NOVO_MIX_2827820	NOVO_MIX_2273857	NOVO_MIX_2780607
4.2.1.11	563	NOVO_MIX_1252415	S2_379759	R3_319826	NOVO_MIX_1498069	NOVO_MIX_2927617	NOVO_MIX_1347947	NOVO_MIX_282286	S3_114564	NOVO_MIX_3959364	S1_228006	R3_740470	NOVO_MIX_152370	S2_57671	NOVO_MIX_174200	NOVO_MIX_2482911	NOVO_MIX_3932075	R1_69242	R3_408457	R2_114971	NOVO_MIX_794361	NOVO_MIX_2956711	R3_478917	S3_370002	NOVO_MIX_1498070	NOVO_MIX_2250802	S2_374423	R1_610047	R3_655428	R2_421435	S3_603623	NOVO_MIX_1356983	NOVO_MIX_1031856	NOVO_MIX_3510139	NOVO_MIX_747371	NOVO_MIX_3701595	R1_297329	S3_584041	S2_11365	NOVO_MIX_1894157	NOVO_MIX_3042185	NOVO_MIX_47457	R2_69527	NOVO_MIX_1371660	S2_117955	S1_161198	R1_44714	S1_364839	R1_451729
1.1.1.133	562	S1_378466	R3_363336	NOVO_MIX_2036670	NOVO_MIX_1760556	S2_116302	R1_611876	R1_36339	R3_611195	NOVO_MIX_3162975	S2_9082	NOVO_MIX_2612346	NOVO_MIX_2067343	S3_500370	NOVO_MIX_1709121	NOVO_MIX_3082936	NOVO_MIX_2238673	R1_197686	NOVO_MIX_714522	R3_724158	S2_189348	NOVO_MIX_614487	NOVO_MIX_2034313	NOVO_MIX_3345235	NOVO_MIX_2368068	NOVO_MIX_1709171	NOVO_MIX_1465762	R1_777213	NOVO_MIX_416546	NOVO_MIX_1667742	R2_466378	NOVO_MIX_1938596	NOVO_MIX_1284828	NOVO_MIX_3005757	R3_122961	NOVO_MIX_1750693	NOVO_MIX_1871729	R1_650356	NOVO_MIX_2416305	R1_242025	S3_252589	NOVO_MIX_445752	NOVO_MIX_3140220	NOVO_MIX_3210445	R3_699768	NOVO_MIX_2014216	NOVO_MIX_2608599	R1_341380	NOVO_MIX_539925
6.3.2.13	562	R2_217990	NOVO_MIX_178853	R3_49629	NOVO_MIX_1054627	NOVO_MIX_940961	R2_364845	R3_567601	NOVO_MIX_161229	NOVO_MIX_1966098	S3_421992	NOVO_MIX_3025020	NOVO_MIX_2600502	S1_186163	NOVO_MIX_1319630	R2_69334	R2_372583	NOVO_MIX_3825680	R2_353172	NOVO_MIX_1904027	S3_138916	R3_322133	R1_339019	S2_207662	R2_328795	NOVO_MIX_3290353	R1_193550	NOVO_MIX_3377793	R1_636353	R1_694684	NOVO_MIX_2276825	NOVO_MIX_3328589	NOVO_MIX_3037604	NOVO_MIX_3772423	S3_104091	R1_513907	R3_153539	NOVO_MIX_3064577	NOVO_MIX_3764832	R3_541345	S3_600384	NOVO_MIX_3688895	NOVO_MIX_1034169	R3_137817	NOVO_MIX_2465698	S3_548787	NOVO_MIX_3307788	R1_500329	R3_276993
3.1.1.45	560	NOVO_MIX_309638	NOVO_MIX_1288333	NOVO_MIX_3281613	S3_611736	NOVO_MIX_2729673	NOVO_MIX_1059497	NOVO_MIX_3750017	NOVO_MIX_248378	S3_509702	NOVO_MIX_999240	NOVO_MIX_280563	R2_344118	R3_631776	R1_586251	S2_109884	S3_63238	R3_605682	R3_406913	R1_623596	NOVO_MIX_1437234	R1_295640	NOVO_MIX_733239	NOVO_MIX_2068417	R3_286329	R3_556130	NOVO_MIX_3256235	R1_668072	R3_316537	R1_7981	R1_52497	NOVO_MIX_2755609	S1_197860	NOVO_MIX_722831	R2_529670	NOVO_MIX_1715957	S3_132471	R3_202996	R2_216886	NOVO_MIX_1387809	NOVO_MIX_1407241	S2_234180	S3_600673	S3_469251	R1_671831	R3_16395	S3_509585	NOVO_MIX_2499501	NOVO_MIX_149966
1.-.-.-	559	S3_378898	R2_213245	S2_339616	S1_177851	NOVO_MIX_2542400	NOVO_MIX_385361	NOVO_MIX_898701	NOVO_MIX_35375	R1_374926	NOVO_MIX_455794	NOVO_MIX_1099801	R2_162716	R1_462123	R3_351919	NOVO_MIX_937777	NOVO_MIX_3120441	R1_197706	S2_392104	NOVO_MIX_3604628	NOVO_MIX_2822709	R3_583249	R3_173643	S2_251852	NOVO_MIX_2482280	NOVO_MIX_3400448	NOVO_MIX_2864614	S3_194877	NOVO_MIX_3677434	NOVO_MIX_3553745	R3_147418	R2_32720	NOVO_MIX_2748671	S1_298865	NOVO_MIX_1340521	R2_280081	NOVO_MIX_1642060	NOVO_MIX_630330	NOVO_MIX_1529146	NOVO_MIX_1893770	R1_784090	R3_683827	NOVO_MIX_2054772	NOVO_MIX_2849005	NOVO_MIX_1781486	NOVO_MIX_832725	NOVO_MIX_2689264	NOVO_MIX_2064609	NOVO_MIX_1980602
1.15.1.1	559	R2_523565	NOVO_MIX_3395409	NOVO_MIX_32196	NOVO_MIX_397055	S3_414149	NOVO_MIX_1355718	NOVO_MIX_275647	NOVO_MIX_1175707	S2_342910	NOVO_MIX_2436006	S1_256965	NOVO_MIX_2354893	NOVO_MIX_92948	R2_420270	NOVO_MIX_19455	NOVO_MIX_1716561	NOVO_MIX_1021073	NOVO_MIX_711759	NOVO_MIX_2347823	NOVO_MIX_2661625	S2_31732	NOVO_MIX_3566019	R2_430334	S3_305405	NOVO_MIX_948463	NOVO_MIX_2023122	R3_611835	NOVO_MIX_1491837	S3_445206	NOVO_MIX_3510766	NOVO_MIX_2410130	S3_57896	R3_428002	NOVO_MIX_3950432	NOVO_MIX_1655667	NOVO_MIX_1630370	R2_132675	R1_686504	R1_402115	NOVO_MIX_944628	R1_459976	NOVO_MIX_3161493	S2_199024	NOVO_MIX_2742930	NOVO_MIX_1823298	R2_539814	NOVO_MIX_1214684	R1_631141
2.4.99.16	557	R3_685593	S2_382497	R1_681888	NOVO_MIX_1009030	S3_520294	S3_308540	NOVO_MIX_1971051	NOVO_MIX_1051048	NOVO_MIX_1454261	NOVO_MIX_2916140	NOVO_MIX_3569463	NOVO_MIX_1766749	NOVO_MIX_2008066	NOVO_MIX_1252873	R1_763593	NOVO_MIX_29527	R3_496666	R1_22713	NOVO_MIX_2625535	R1_439117	R3_704285	NOVO_MIX_1211218	NOVO_MIX_3614475	S3_434597	R1_726687	R3_119010	R1_606274	NOVO_MIX_3084515	NOVO_MIX_274256	NOVO_MIX_1523336	R1_201525	NOVO_MIX_106895	R1_476304	R2_205376	NOVO_MIX_1450708	R3_365472	R3_548882	R3_224048	R1_479937	NOVO_MIX_306244	NOVO_MIX_2136054	R1_622218	R2_53794	R1_367764	R1_556749	R1_506821	NOVO_MIX_1224880	NOVO_MIX_2823256
3.5.1.-	557	NOVO_MIX_2309617	NOVO_MIX_1175514	NOVO_MIX_255558	R1_418567	R1_38672	NOVO_MIX_1009977	NOVO_MIX_110855	NOVO_MIX_1295334	R1_668245	NOVO_MIX_3845905	R3_96728	NOVO_MIX_58657	NOVO_MIX_495146	R2_538615	R2_141159	NOVO_MIX_1588632	S3_119146	R1_506489	R1_504360	R3_10086	R2_433690	NOVO_MIX_3011047	NOVO_MIX_3844484	NOVO_MIX_722487	NOVO_MIX_941447	S1_152655	R2_562184	S3_509198	R2_302172	NOVO_MIX_392802	R2_20157	NOVO_MIX_636649	R1_87859	R2_291898	NOVO_MIX_3607175	R3_360551	NOVO_MIX_2286774	R2_450296	R2_139289	NOVO_MIX_1522912	NOVO_MIX_1932507	NOVO_MIX_2753875	NOVO_MIX_2199872	NOVO_MIX_3660108	NOVO_MIX_247308	NOVO_MIX_1752835	NOVO_MIX_687722	R2_428405
3.4.11.9	556	R2_410614	S3_214998	S3_344732	NOVO_MIX_202882	NOVO_MIX_996151	R2_211460	NOVO_MIX_552273	NOVO_MIX_2314256	R1_91839	NOVO_MIX_3725136	NOVO_MIX_1913111	R2_132012	NOVO_MIX_1589041	NOVO_MIX_2156601	R1_492884	R2_22473	R2_433863	NOVO_MIX_1484286	NOVO_MIX_1363765	R1_774066	R3_707450	NOVO_MIX_1607133	R3_59015	R1_654372	NOVO_MIX_1195219	R2_275246	NOVO_MIX_3787969	NOVO_MIX_410027	R1_725609	NOVO_MIX_711431	S2_139871	NOVO_MIX_2605007	R2_246060	NOVO_MIX_2412130	R2_135946	NOVO_MIX_3097840	S1_408967	S3_240553	NOVO_MIX_3337730	S2_8552	NOVO_MIX_3267428	NOVO_MIX_684523	R1_271036	NOVO_MIX_871045	S3_395250	R3_585171	NOVO_MIX_3902916	NOVO_MIX_2503081
4.1.99.12,3.5.4.25	555	R1_723289	R3_371943	NOVO_MIX_3830468	NOVO_MIX_3496015	NOVO_MIX_1286084	R3_263739	NOVO_MIX_3719875	R1_640018	NOVO_MIX_460934	NOVO_MIX_3221736	NOVO_MIX_720648	NOVO_MIX_855298	NOVO_MIX_2724456	S3_177120	NOVO_MIX_3940116	NOVO_MIX_3817204	R3_542647	R1_436930	S3_45507	NOVO_MIX_489383	NOVO_MIX_2681998	R1_704688	R3_181113	R3_99214	R3_441493	R1_363839	NOVO_MIX_1952401	S3_59226	R3_627205	NOVO_MIX_1252048	NOVO_MIX_3440949	S3_463899	S3_551061	R1_47937	S3_321702	NOVO_MIX_1288164	R2_356604	R3_603492	R1_747353	R1_770396	S1_110117	S2_328367	R2_44369	R3_245535	NOVO_MIX_1835098	R3_121027	NOVO_MIX_1928936	S3_19845
6.1.1.11	555	R2_267422	R1_360135	NOVO_MIX_1228492	R3_136278	NOVO_MIX_3016725	NOVO_MIX_2614422	S3_218111	NOVO_MIX_1105144	NOVO_MIX_2982790	R1_595320	NOVO_MIX_3818854	NOVO_MIX_862123	NOVO_MIX_140078	NOVO_MIX_1328745	NOVO_MIX_3253544	NOVO_MIX_2970640	NOVO_MIX_1731179	NOVO_MIX_964178	NOVO_MIX_932011	NOVO_MIX_2093133	NOVO_MIX_989149	NOVO_MIX_2457210	NOVO_MIX_1679264	R1_772609	NOVO_MIX_1857633	NOVO_MIX_2902045	NOVO_MIX_3124435	NOVO_MIX_1426064	NOVO_MIX_3883675	R2_60639	S3_282274	NOVO_MIX_1392480	R3_722842	NOVO_MIX_2676796	NOVO_MIX_1921616	NOVO_MIX_1681713	R3_479072	NOVO_MIX_3511775	NOVO_MIX_3002562	NOVO_MIX_2820380	NOVO_MIX_3259287	R3_246190	NOVO_MIX_3738814	NOVO_MIX_2385408	R3_193188	S3_71291	NOVO_MIX_2130165	NOVO_MIX_2454001
2.7.2.4	552	NOVO_MIX_2491741	R3_686481	R3_144263	NOVO_MIX_2915564	R3_606615	S3_540865	NOVO_MIX_3810498	NOVO_MIX_2288483	NOVO_MIX_3623248	NOVO_MIX_9026	R3_49351	NOVO_MIX_2197747	NOVO_MIX_1428329	R1_44653	NOVO_MIX_2989176	NOVO_MIX_3196026	R3_667464	NOVO_MIX_3339236	NOVO_MIX_3082689	R1_225507	NOVO_MIX_1129025	NOVO_MIX_2683576	R3_667220	NOVO_MIX_2423348	NOVO_MIX_1464128	R2_490539	NOVO_MIX_361758	NOVO_MIX_516097	NOVO_MIX_413163	R3_608219	NOVO_MIX_2805418	S3_539287	R3_690150	R1_55950	R1_709476	NOVO_MIX_1623367	NOVO_MIX_853406	NOVO_MIX_468283	NOVO_MIX_1871373	S1_162871	NOVO_MIX_3519684	NOVO_MIX_3032764	S3_618465	R1_281233	NOVO_MIX_3591829	NOVO_MIX_3277879	NOVO_MIX_1300611	NOVO_MIX_2984551
2.1.2.10	551	NOVO_MIX_1283400	R2_442459	NOVO_MIX_975042	NOVO_MIX_2965539	NOVO_MIX_3512821	NOVO_MIX_2130086	R1_636470	NOVO_MIX_268186	R3_602506	S3_78343	NOVO_MIX_1766479	NOVO_MIX_1829490	S2_376775	R1_722414	NOVO_MIX_1963899	R1_753059	R1_315966	R1_15463	S1_305143	R1_122945	R3_7364	NOVO_MIX_2915096	R3_89719	R1_170689	R1_315551	NOVO_MIX_563573	NOVO_MIX_2157979	R2_262408	NOVO_MIX_1036077	NOVO_MIX_1296495	NOVO_MIX_42813	NOVO_MIX_919277	NOVO_MIX_63013	NOVO_MIX_3031670	NOVO_MIX_1229810	NOVO_MIX_1551338	NOVO_MIX_498835	NOVO_MIX_20533	S1_38799	S2_103781	S1_42137	R1_451431	NOVO_MIX_1055321	NOVO_MIX_3631944	S3_283864	NOVO_MIX_3927628	S2_87836	NOVO_MIX_1137744
6.3.5.1	551	R3_330514	NOVO_MIX_1063256	R1_97244	R2_58741	NOVO_MIX_3732516	NOVO_MIX_3736070	NOVO_MIX_3004970	NOVO_MIX_3434939	NOVO_MIX_2335717	NOVO_MIX_2244802	R1_198401	R1_781963	NOVO_MIX_3758694	NOVO_MIX_1296367	R1_755352	R1_402105	R3_479124	NOVO_MIX_889843	NOVO_MIX_588511	NOVO_MIX_1651780	NOVO_MIX_2717684	S2_173650	S3_606399	NOVO_MIX_3542530	NOVO_MIX_142561	NOVO_MIX_1483095	S2_328026	R2_147053	S3_88823	NOVO_MIX_3092118	NOVO_MIX_963479	R3_428178	R1_287119	NOVO_MIX_3911366	R1_65910	NOVO_MIX_2002500	NOVO_MIX_2852757	R1_441845	R3_264517	NOVO_MIX_1582984	S3_464782	S3_549362	NOVO_MIX_2769011	R1_365779	R2_381035	NOVO_MIX_2254266	R1_37921	NOVO_MIX_1597735
3.5.4.16	550	NOVO_MIX_1946459	NOVO_MIX_3371204	R3_746316	NOVO_MIX_1901157	NOVO_MIX_2359816	NOVO_MIX_1702353	R2_55086	NOVO_MIX_824630	R3_549384	NOVO_MIX_1092112	R1_424763	NOVO_MIX_130944	NOVO_MIX_398194	NOVO_MIX_723435	NOVO_MIX_87959	NOVO_MIX_1877597	S2_322982	NOVO_MIX_1341600	NOVO_MIX_2764023	NOVO_MIX_2540180	R1_244840	NOVO_MIX_473620	NOVO_MIX_190233	R1_643109	NOVO_MIX_1363525	NOVO_MIX_1016855	R1_488827	NOVO_MIX_3032331	R3_689046	NOVO_MIX_1507381	S3_68359	NOVO_MIX_2935714	R1_219100	NOVO_MIX_1824351	S2_36998	NOVO_MIX_1412037	R2_145074	NOVO_MIX_908300	R1_703337	NOVO_MIX_1430834	R2_267541	NOVO_MIX_1687687	NOVO_MIX_2165988	NOVO_MIX_433190	S3_202080	NOVO_MIX_3688280	R2_156255	NOVO_MIX_3368244
2.8.4.3	547	NOVO_MIX_660793	NOVO_MIX_3794387	NOVO_MIX_633915	NOVO_MIX_1054409	NOVO_MIX_367092	R3_186222	R1_166676	NOVO_MIX_62939	NOVO_MIX_3431951	S3_171764	NOVO_MIX_3521423	NOVO_MIX_1573260	NOVO_MIX_434887	R3_618274	NOVO_MIX_1727595	R3_16525	NOVO_MIX_3542294	R3_759122	S3_126417	R1_278138	S3_12710	R1_465312	NOVO_MIX_3036397	R3_64085	S3_172207	NOVO_MIX_316346	NOVO_MIX_2035898	NOVO_MIX_400187	NOVO_MIX_3848887	NOVO_MIX_2399894	R1_639218	R3_362114	NOVO_MIX_3305786	R1_517247	S3_44587	NOVO_MIX_3914423	NOVO_MIX_3952859	NOVO_MIX_1196497	NOVO_MIX_2689852	NOVO_MIX_3217276	S1_26458	NOVO_MIX_2073040	S3_136303	R3_135648	R1_615760	R3_454410	NOVO_MIX_2654016	NOVO_MIX_1403177
2.3.1.15	546	R1_120452	NOVO_MIX_2127797	R3_213640	NOVO_MIX_160461	NOVO_MIX_3506437	R1_97689	R1_709699	S3_176804	NOVO_MIX_3070068	R3_618029	NOVO_MIX_3809215	NOVO_MIX_1060802	S3_480447	NOVO_MIX_2705038	NOVO_MIX_3089650	R2_454098	R2_39163	NOVO_MIX_1545266	S2_342127	NOVO_MIX_3659469	NOVO_MIX_1850089	NOVO_MIX_2891955	R1_716893	NOVO_MIX_1445898	R3_505050	R2_192285	NOVO_MIX_2717676	R3_381020	NOVO_MIX_2378950	NOVO_MIX_1951316	NOVO_MIX_1770671	NOVO_MIX_3047902	NOVO_MIX_2892047	NOVO_MIX_3174239	S3_612040	NOVO_MIX_3931037	R1_655093	NOVO_MIX_2860680	NOVO_MIX_881615	S3_622624	R1_664192	NOVO_MIX_3820943	NOVO_MIX_1772688	S3_100599	NOVO_MIX_2039182	NOVO_MIX_2891390	R1_694493	NOVO_MIX_2690022
6.1.1.2	545	NOVO_MIX_47767	R1_593233	NOVO_MIX_2068294	NOVO_MIX_2770903	R3_327818	NOVO_MIX_3316233	NOVO_MIX_1316108	NOVO_MIX_2271697	NOVO_MIX_1027801	NOVO_MIX_2707218	R2_236857	NOVO_MIX_3623351	S3_242429	NOVO_MIX_3719084	S2_363320	NOVO_MIX_650277	NOVO_MIX_1720360	R1_443279	NOVO_MIX_180188	S2_46798	R1_306370	NOVO_MIX_204371	R2_368622	R1_743729	R1_361610	R3_612858	S2_94673	NOVO_MIX_1098403	S3_142727	S3_456501	R2_449672	NOVO_MIX_241652	NOVO_MIX_975986	NOVO_MIX_870309	R3_655291	NOVO_MIX_2753589	R3_213278	R1_42514	NOVO_MIX_244819	NOVO_MIX_187458	R1_245067	NOVO_MIX_2682650	NOVO_MIX_3243230	NOVO_MIX_265790	NOVO_MIX_1610212	S3_412403	S3_418769	NOVO_MIX_2959806
2.4.1.25	539	NOVO_MIX_504700	NOVO_MIX_2796122	NOVO_MIX_2663513	R3_17140	R2_149913	NOVO_MIX_2432773	NOVO_MIX_3557135	NOVO_MIX_820343	R1_333876	NOVO_MIX_3635540	NOVO_MIX_1169658	R2_154376	R3_194440	S3_530824	NOVO_MIX_256509	R1_157771	NOVO_MIX_370919	NOVO_MIX_964059	NOVO_MIX_2286272	R1_225454	R3_22444	NOVO_MIX_2684860	NOVO_MIX_1347104	S3_178617	NOVO_MIX_3742130	R1_727536	NOVO_MIX_438123	NOVO_MIX_2570731	NOVO_MIX_604279	NOVO_MIX_210353	NOVO_MIX_3651269	NOVO_MIX_1214077	NOVO_MIX_1876880	R3_614915	NOVO_MIX_801058	NOVO_MIX_3238792	NOVO_MIX_1611922	NOVO_MIX_3124364	NOVO_MIX_1709471	NOVO_MIX_3118691	R1_509555	R1_99136	NOVO_MIX_135794	R1_29383	R3_16696	NOVO_MIX_181975	NOVO_MIX_1710231	NOVO_MIX_195126
5.3.1.9	537	R2_125828	R2_39921	NOVO_MIX_3808300	NOVO_MIX_1021861	NOVO_MIX_3005775	R1_523706	R1_217464	NOVO_MIX_1632440	NOVO_MIX_613326	R1_50571	S3_63459	NOVO_MIX_402208	NOVO_MIX_516953	NOVO_MIX_3791876	S2_178517	NOVO_MIX_1075585	NOVO_MIX_332737	R3_164290	R2_544684	R1_790152	NOVO_MIX_631058	NOVO_MIX_522817	R3_282223	NOVO_MIX_3860430	NOVO_MIX_125955	S2_317448	S3_515951	R1_93166	S1_272924	R3_381350	NOVO_MIX_861744	R1_467101	R3_255837	NOVO_MIX_644758	S3_130345	R3_287764	NOVO_MIX_1951066	NOVO_MIX_1819883	NOVO_MIX_2909822	NOVO_MIX_1726304	R3_633079	NOVO_MIX_3359345	NOVO_MIX_1337599	R2_513353	NOVO_MIX_2191259	R2_348598	R3_738099	NOVO_MIX_3009709
1.11.1.15	536	NOVO_MIX_1892312	R1_757993	NOVO_MIX_3818424	R3_383649	S3_187845	NOVO_MIX_3468246	NOVO_MIX_847899	NOVO_MIX_2027244	R1_734254	S3_229481	NOVO_MIX_2753124	NOVO_MIX_744725	NOVO_MIX_875389	NOVO_MIX_3929292	NOVO_MIX_595837	NOVO_MIX_383498	NOVO_MIX_1539592	NOVO_MIX_246922	R2_12394	NOVO_MIX_3029619	NOVO_MIX_2000415	NOVO_MIX_505569	R3_417398	S3_584798	NOVO_MIX_3285474	NOVO_MIX_2854613	R1_265751	S2_334856	R3_204615	NOVO_MIX_2345445	NOVO_MIX_2108965	R3_766541	NOVO_MIX_1755170	NOVO_MIX_2528050	R3_77913	R1_396123	R1_106736	NOVO_MIX_2636300	NOVO_MIX_1351604	R1_501783	NOVO_MIX_3488830	R3_264758	NOVO_MIX_2078103	NOVO_MIX_403361	R1_604594	NOVO_MIX_2858069	NOVO_MIX_251034	NOVO_MIX_3669423
6.1.1.1	535	NOVO_MIX_174101	NOVO_MIX_1520521	NOVO_MIX_2016866	NOVO_MIX_1882347	R1_422849	NOVO_MIX_530049	R2_528998	R2_522178	NOVO_MIX_805636	NOVO_MIX_164327	NOVO_MIX_2901309	NOVO_MIX_1916408	NOVO_MIX_3833973	NOVO_MIX_2590663	R1_165858	S2_379938	NOVO_MIX_3678595	NOVO_MIX_2623951	NOVO_MIX_3512494	R2_406347	NOVO_MIX_3001504	NOVO_MIX_2331638	NOVO_MIX_1085902	R3_459086	R3_759279	NOVO_MIX_2639045	NOVO_MIX_1806613	NOVO_MIX_3768216	NOVO_MIX_354186	NOVO_MIX_3802928	R1_442473	NOVO_MIX_1292928	NOVO_MIX_591560	R3_515403	S3_347387	NOVO_MIX_781883	S3_285054	R1_599516	NOVO_MIX_3147832	R1_453146	NOVO_MIX_2206982	NOVO_MIX_3646739	NOVO_MIX_3125276	NOVO_MIX_1045062	NOVO_MIX_3749313	R2_450659	NOVO_MIX_1599291	R1_149451
6.1.1.21	535	NOVO_MIX_3565635	R3_508705	R2_67527	R3_457058	NOVO_MIX_2713842	NOVO_MIX_2269783	R1_767749	S2_396691	S3_519664	NOVO_MIX_3113365	R3_236687	NOVO_MIX_618536	NOVO_MIX_1410295	NOVO_MIX_3723899	NOVO_MIX_3129694	R1_749944	NOVO_MIX_3351315	R3_143703	NOVO_MIX_3028394	NOVO_MIX_1120727	R2_223075	NOVO_MIX_1883769	NOVO_MIX_1965970	NOVO_MIX_2958453	R3_22507	R3_587569	R3_1818	NOVO_MIX_370130	R2_374965	R1_468775	R3_41758	S1_335247	NOVO_MIX_2313284	NOVO_MIX_2255836	R1_753082	NOVO_MIX_461150	NOVO_MIX_3260237	NOVO_MIX_937407	NOVO_MIX_3882549	NOVO_MIX_352718	NOVO_MIX_194853	NOVO_MIX_2541358	R1_601541	NOVO_MIX_181503	NOVO_MIX_2267038	NOVO_MIX_2065275	NOVO_MIX_3344287	NOVO_MIX_2055546
6.5.1.1,6.5.1.6,6.5.1.7	534	NOVO_MIX_2283618	S3_206999	R1_117022	S3_31711	S1_397506	R1_181131	S3_595169	R3_529016	R2_215596	NOVO_MIX_1055181	R1_227862	S3_516788	NOVO_MIX_3104394	NOVO_MIX_253879	NOVO_MIX_135750	NOVO_MIX_3575151	NOVO_MIX_1353640	NOVO_MIX_1059656	NOVO_MIX_3810114	NOVO_MIX_2179978	NOVO_MIX_2344334	R2_121246	S3_195464	NOVO_MIX_1640797	R3_623973	NOVO_MIX_3166485	R3_33394	S2_217674	NOVO_MIX_2075701	NOVO_MIX_3000585	NOVO_MIX_1247604	R3_58820	NOVO_MIX_2010050	NOVO_MIX_2680134	NOVO_MIX_269596	NOVO_MIX_1936451	NOVO_MIX_1385539	NOVO_MIX_1875837	NOVO_MIX_3083758	R3_221926	S1_397507	R1_411515	S3_348458	S3_102531	NOVO_MIX_2637420	NOVO_MIX_3020336	R1_273378	NOVO_MIX_2632946
2.7.8.5	531	R3_637600	NOVO_MIX_3222757	NOVO_MIX_3592959	R2_140702	NOVO_MIX_2843945	S3_147473	NOVO_MIX_197177	R1_257541	NOVO_MIX_2718033	S3_341330	NOVO_MIX_1171495	NOVO_MIX_780800	NOVO_MIX_2052223	S1_212961	R3_63671	R3_615220	R1_531493	NOVO_MIX_177715	NOVO_MIX_1311874	NOVO_MIX_1365090	R1_393003	NOVO_MIX_723823	NOVO_MIX_2515109	R1_793906	NOVO_MIX_1111451	S3_492006	NOVO_MIX_3618239	R2_216262	NOVO_MIX_3002354	NOVO_MIX_2902613	NOVO_MIX_1628291	NOVO_MIX_2057764	R1_385394	NOVO_MIX_3454102	S3_456586	S3_169451	NOVO_MIX_358697	NOVO_MIX_3459618	NOVO_MIX_2694655	NOVO_MIX_2894263	R2_132361	NOVO_MIX_2940600	NOVO_MIX_3467276	NOVO_MIX_298861	NOVO_MIX_2983425	NOVO_MIX_654831	R1_279687	R1_534130
3.6.5.-	531	NOVO_MIX_3850602	S1_288091	R2_8493	NOVO_MIX_3550831	R3_226885	NOVO_MIX_1313193	NOVO_MIX_159706	NOVO_MIX_766368	NOVO_MIX_1657518	NOVO_MIX_1551387	NOVO_MIX_1687708	R1_425499	NOVO_MIX_198510	S2_380253	R3_427422	NOVO_MIX_1938586	R1_183388	S3_132861	R1_513133	S1_238693	NOVO_MIX_3401177	NOVO_MIX_3726849	R3_484938	NOVO_MIX_376725	NOVO_MIX_1280851	S3_412667	NOVO_MIX_23528	NOVO_MIX_437544	NOVO_MIX_2179799	R3_282273	R1_643894	R3_421749	R1_577825	S1_346753	NOVO_MIX_339283	NOVO_MIX_2848322	NOVO_MIX_1449074	NOVO_MIX_2633058	R3_712518	NOVO_MIX_1367688	NOVO_MIX_867716	S1_244218	NOVO_MIX_3950312	S3_613870	R3_11887	NOVO_MIX_1343839	NOVO_MIX_543544	NOVO_MIX_1991370
1.2.1.12	530	NOVO_MIX_3190351	NOVO_MIX_2396312	R3_358905	NOVO_MIX_3273908	R2_107082	NOVO_MIX_2506220	NOVO_MIX_2652077	NOVO_MIX_634891	NOVO_MIX_2652331	S1_114574	S1_79446	NOVO_MIX_451993	NOVO_MIX_2513426	NOVO_MIX_2055423	NOVO_MIX_3110873	R3_497499	NOVO_MIX_53472	NOVO_MIX_2851842	R3_423130	NOVO_MIX_2249120	NOVO_MIX_1246641	NOVO_MIX_1850630	R2_192020	NOVO_MIX_159950	R1_238818	R3_257984	NOVO_MIX_3451870	NOVO_MIX_1726646	R1_81715	R1_576267	R1_288212	R1_553906	R2_494220	R3_670337	R2_40782	R1_599054	R1_50507	NOVO_MIX_887341	NOVO_MIX_1927626	R1_790964	NOVO_MIX_3676942	NOVO_MIX_2858849	NOVO_MIX_532544	R1_322688	R1_81106	NOVO_MIX_1682096	NOVO_MIX_2963829	NOVO_MIX_2975545
2.1.1.79	530	NOVO_MIX_1172900	NOVO_MIX_3535577	R2_449320	NOVO_MIX_1228341	NOVO_MIX_1675184	R2_452625	NOVO_MIX_2472844	S1_106590	NOVO_MIX_2208908	R3_18399	S3_123092	NOVO_MIX_807175	R3_68584	R2_562556	S1_252585	S3_195407	NOVO_MIX_1960394	R1_668410	R3_101305	NOVO_MIX_2311484	R3_4994	S3_42863	NOVO_MIX_1378798	R3_677744	R1_387933	R1_322084	NOVO_MIX_1665516	NOVO_MIX_1199900	NOVO_MIX_942325	NOVO_MIX_834215	NOVO_MIX_45659	NOVO_MIX_3564096	NOVO_MIX_3596724	NOVO_MIX_1276756	NOVO_MIX_1186989	NOVO_MIX_297585	NOVO_MIX_3812686	R2_533375	R1_592473	NOVO_MIX_1408591	NOVO_MIX_3259186	NOVO_MIX_2217977	NOVO_MIX_553181	NOVO_MIX_2756632	NOVO_MIX_2434521	NOVO_MIX_3001405	NOVO_MIX_2869257	NOVO_MIX_884271
1.3.99.16	523	NOVO_MIX_3562766	R1_549213	S3_453753	NOVO_MIX_2390089	R3_507527	NOVO_MIX_2403681	NOVO_MIX_2588191	NOVO_MIX_612758	NOVO_MIX_3655641	NOVO_MIX_3655642	S3_482352	S1_170418	NOVO_MIX_3263549	NOVO_MIX_3591909	R3_2066	NOVO_MIX_3684410	NOVO_MIX_2389299	NOVO_MIX_626617	NOVO_MIX_524430	R2_307423	NOVO_MIX_472209	NOVO_MIX_3371280	S3_215815	NOVO_MIX_2188153	NOVO_MIX_1065094	NOVO_MIX_1084166	NOVO_MIX_3919898	NOVO_MIX_929221	NOVO_MIX_2111977	R2_277871	NOVO_MIX_1359579	S2_344528	S1_264676	NOVO_MIX_321131	NOVO_MIX_766024	S3_69437	NOVO_MIX_2820911	S3_576171	R1_475627	NOVO_MIX_3440865	NOVO_MIX_1536964	S1_168030	NOVO_MIX_1808854	NOVO_MIX_2090922	NOVO_MIX_2512321	R2_271091	NOVO_MIX_924482	NOVO_MIX_3793585
3.1.1.61,3.5.1.44	523	NOVO_MIX_2941172	NOVO_MIX_252646	R1_146760	NOVO_MIX_3356386	S3_286986	NOVO_MIX_457785	NOVO_MIX_3421293	NOVO_MIX_3425606	NOVO_MIX_2423831	NOVO_MIX_2335109	NOVO_MIX_1958504	R2_113100	NOVO_MIX_2649954	NOVO_MIX_1333614	R2_85971	S3_339388	NOVO_MIX_3840888	NOVO_MIX_2603401	NOVO_MIX_2369729	NOVO_MIX_2360718	NOVO_MIX_3013065	S2_108050	NOVO_MIX_3367443	NOVO_MIX_180437	NOVO_MIX_818608	S1_434765	R2_506143	NOVO_MIX_16488	NOVO_MIX_2611173	NOVO_MIX_2172197	NOVO_MIX_3382230	NOVO_MIX_225430	NOVO_MIX_2265842	NOVO_MIX_1717873	R2_103997	NOVO_MIX_2911618	NOVO_MIX_2154274	NOVO_MIX_2346052	S2_306123	NOVO_MIX_2343766	NOVO_MIX_1347046	R1_697889	R1_694370	NOVO_MIX_1521846	NOVO_MIX_2732950	NOVO_MIX_3272596	NOVO_MIX_896518	NOVO_MIX_876012
6.3.4.5	522	NOVO_MIX_3761958	NOVO_MIX_2824778	NOVO_MIX_2167760	NOVO_MIX_2006472	R2_27916	NOVO_MIX_581731	S2_343133	R1_467152	R1_148982	NOVO_MIX_2277288	R1_355408	NOVO_MIX_2148923	NOVO_MIX_1561977	NOVO_MIX_2051677	R2_421337	S1_327335	S3_423741	R1_502930	S2_93563	NOVO_MIX_2047313	NOVO_MIX_126663	NOVO_MIX_2124208	R3_689854	S3_295443	R2_484840	S3_470899	NOVO_MIX_701780	R2_116712	S3_374008	NOVO_MIX_266111	NOVO_MIX_3305068	NOVO_MIX_662052	NOVO_MIX_350241	R3_390332	NOVO_MIX_225386	R1_319695	S2_333860	R1_552663	R3_628827	NOVO_MIX_3945880	S3_141375	NOVO_MIX_1738897	R2_538155	NOVO_MIX_949095	S3_189134	NOVO_MIX_1913696	NOVO_MIX_2577563	NOVO_MIX_1740630
1.7.1.15	518	NOVO_MIX_663453	NOVO_MIX_3252080	NOVO_MIX_1656412	R3_620749	NOVO_MIX_1274329	NOVO_MIX_665553	NOVO_MIX_167433	NOVO_MIX_326964	R3_23831	NOVO_MIX_3612195	NOVO_MIX_2816690	NOVO_MIX_3262161	NOVO_MIX_1592479	NOVO_MIX_2558384	R3_763016	NOVO_MIX_2463058	NOVO_MIX_931741	NOVO_MIX_2712625	NOVO_MIX_992506	R2_344417	NOVO_MIX_1963965	R3_674116	NOVO_MIX_3415154	R1_723557	NOVO_MIX_1114830	NOVO_MIX_433082	S3_495259	NOVO_MIX_1764138	NOVO_MIX_1550755	R1_532111	S3_391530	R1_91043	NOVO_MIX_3550030	R3_254424	NOVO_MIX_2046469	R1_163285	S2_94040	R1_308769	R1_730616	NOVO_MIX_1962265	NOVO_MIX_343438	R2_179339	NOVO_MIX_2774189	R3_442627	NOVO_MIX_1074732	R1_136509	NOVO_MIX_1621302	NOVO_MIX_917097
1.1.1.42	516	NOVO_MIX_3910801	R2_109166	S3_293658	NOVO_MIX_3899975	R1_686030	NOVO_MIX_2869365	NOVO_MIX_948877	R3_731792	R2_260724	R1_526770	S3_478576	R1_46217	R1_513845	R3_339993	NOVO_MIX_362652	S3_546337	S1_225933	S3_233481	NOVO_MIX_1879259	NOVO_MIX_2893592	R1_464624	S1_296861	R1_377588	R2_215549	R3_724246	R2_293312	NOVO_MIX_1228394	R2_547340	R1_135451	NOVO_MIX_197199	NOVO_MIX_3353897	NOVO_MIX_1360438	NOVO_MIX_55658	NOVO_MIX_2729763	R3_52938	NOVO_MIX_2728210	R2_547035	NOVO_MIX_1358266	NOVO_MIX_2470391	NOVO_MIX_3314567	NOVO_MIX_927749	NOVO_MIX_2139879	NOVO_MIX_87782	R3_126925	NOVO_MIX_39264	R3_164579	NOVO_MIX_719946	R1_761222
2.4.2.-	516	R3_249813	R3_139042	NOVO_MIX_1899194	R3_209178	NOVO_MIX_3523396	S1_429041	S2_287999	NOVO_MIX_1677567	NOVO_MIX_3063094	NOVO_MIX_3294299	NOVO_MIX_1316352	NOVO_MIX_758798	NOVO_MIX_3713258	R1_475822	S3_14143	R2_242435	R2_127920	NOVO_MIX_3637359	NOVO_MIX_3246679	NOVO_MIX_1777053	NOVO_MIX_2495229	R2_270717	NOVO_MIX_427595	NOVO_MIX_2537827	S2_393663	R1_253950	S2_179149	NOVO_MIX_1121203	NOVO_MIX_2080261	NOVO_MIX_1316297	NOVO_MIX_3352194	S1_39400	NOVO_MIX_2648837	S1_151466	R1_23633	R3_473622	R3_206324	S1_76492	NOVO_MIX_178819	NOVO_MIX_2268459	NOVO_MIX_1390878	NOVO_MIX_2967525	NOVO_MIX_1002304	NOVO_MIX_3688208	NOVO_MIX_3331083	NOVO_MIX_3644033	NOVO_MIX_3511880	NOVO_MIX_3723105
3.1.11.6	515	S2_357860	NOVO_MIX_3019805	NOVO_MIX_1468136	NOVO_MIX_3592803	NOVO_MIX_3030451	NOVO_MIX_930780	R3_507865	R1_601314	NOVO_MIX_1382841	NOVO_MIX_779521	NOVO_MIX_2622499	NOVO_MIX_789367	NOVO_MIX_1205724	NOVO_MIX_2411080	S3_102682	NOVO_MIX_2542095	NOVO_MIX_2614144	NOVO_MIX_3283617	R3_242818	NOVO_MIX_233703	NOVO_MIX_3551861	NOVO_MIX_2398226	NOVO_MIX_2726503	R1_372883	R3_415723	NOVO_MIX_2240709	NOVO_MIX_3549128	NOVO_MIX_3563394	NOVO_MIX_3331193	R1_557678	R1_383726	NOVO_MIX_3063113	NOVO_MIX_1052882	NOVO_MIX_534785	R1_99847	R3_584229	NOVO_MIX_3285026	NOVO_MIX_3540114	NOVO_MIX_1798268	NOVO_MIX_2717334	R3_103900	NOVO_MIX_739130	R3_408569	NOVO_MIX_2880282	NOVO_MIX_2172350	NOVO_MIX_1355063	NOVO_MIX_1561241	NOVO_MIX_494451
4.1.2.13	515	R3_24411	NOVO_MIX_496575	NOVO_MIX_208760	S3_591778	NOVO_MIX_2220425	NOVO_MIX_3250206	S3_364624	NOVO_MIX_938240	NOVO_MIX_685090	S2_326441	NOVO_MIX_2334782	NOVO_MIX_353450	NOVO_MIX_3020113	NOVO_MIX_243483	R1_210114	NOVO_MIX_2952353	R3_582878	R1_166406	R3_517917	R3_267459	R2_472771	R1_169845	NOVO_MIX_1977648	NOVO_MIX_1987303	NOVO_MIX_3035343	S1_129232	NOVO_MIX_607278	NOVO_MIX_184355	NOVO_MIX_2842449	R1_789537	S3_104994	R1_520391	R3_218722	R3_321005	R1_222663	S3_108773	R1_188744	NOVO_MIX_751713	R3_673517	NOVO_MIX_2234256	NOVO_MIX_423522	NOVO_MIX_3947109	NOVO_MIX_2477913	NOVO_MIX_3356740	R1_541029	NOVO_MIX_2533890	NOVO_MIX_3923546	NOVO_MIX_1555363
2.5.1.19	514	NOVO_MIX_3822393	NOVO_MIX_489344	NOVO_MIX_2827387	NOVO_MIX_3941538	R3_531685	R2_434618	NOVO_MIX_1180958	R1_587919	R1_520403	NOVO_MIX_613372	NOVO_MIX_3461678	NOVO_MIX_2235839	R3_764332	NOVO_MIX_3894017	NOVO_MIX_964808	NOVO_MIX_1605228	NOVO_MIX_1403795	NOVO_MIX_3199785	NOVO_MIX_3180398	R3_271989	R1_192220	NOVO_MIX_1547470	R2_535429	R1_716623	R2_266298	R1_487019	R3_699434	S1_424337	S1_390843	NOVO_MIX_24373	NOVO_MIX_229723	NOVO_MIX_3207914	NOVO_MIX_1550610	S1_105340	NOVO_MIX_205742	NOVO_MIX_3005456	NOVO_MIX_502530	NOVO_MIX_1539219	S1_12719	NOVO_MIX_2772037	NOVO_MIX_1547221	NOVO_MIX_2412226	R2_333854	R1_192002	NOVO_MIX_806895	NOVO_MIX_1672229	NOVO_MIX_958232	NOVO_MIX_924929
2.1.1.297	511	NOVO_MIX_3759790	NOVO_MIX_2478437	NOVO_MIX_2516154	R1_296516	R1_9025	NOVO_MIX_862420	R2_31201	NOVO_MIX_2216280	NOVO_MIX_1657201	R3_669633	NOVO_MIX_1859301	R3_222914	NOVO_MIX_1816960	NOVO_MIX_3236165	S3_275705	NOVO_MIX_1594842	NOVO_MIX_927879	R3_718923	R3_705383	NOVO_MIX_847890	S2_54554	NOVO_MIX_2357267	R2_49371	NOVO_MIX_1689381	S3_553804	R1_177882	S1_54312	S1_372130	NOVO_MIX_2882527	NOVO_MIX_2345363	NOVO_MIX_1489441	R3_552025	R1_540980	S3_161577	R2_396209	NOVO_MIX_3152629	S3_61847	NOVO_MIX_1548217	R1_544449	NOVO_MIX_2499859	NOVO_MIX_3494837	S1_157944	R3_116824	NOVO_MIX_2432105	R1_253008	NOVO_MIX_1485689	NOVO_MIX_3888747	R1_300960
6.3.-.-	511	NOVO_MIX_2529052	S1_147309	NOVO_MIX_596933	NOVO_MIX_696691	R2_217504	NOVO_MIX_1342759	R1_8407	NOVO_MIX_443080	S3_353190	NOVO_MIX_653302	NOVO_MIX_1589525	NOVO_MIX_3436945	NOVO_MIX_2297202	NOVO_MIX_1633530	NOVO_MIX_1664502	NOVO_MIX_676004	NOVO_MIX_2225921	R3_741350	NOVO_MIX_1673145	NOVO_MIX_3092732	NOVO_MIX_3530195	NOVO_MIX_176372	R1_245544	NOVO_MIX_3456783	NOVO_MIX_769548	NOVO_MIX_2908878	NOVO_MIX_3908276	S3_422360	R1_458311	S1_233998	R1_563774	NOVO_MIX_553353	R1_42648	NOVO_MIX_3824571	NOVO_MIX_2898744	S1_175735	NOVO_MIX_2401475	R3_346135	R1_6404	NOVO_MIX_3250441	R1_413800	NOVO_MIX_2655177	NOVO_MIX_1341888	NOVO_MIX_873941	R3_465012	S3_466415	R1_96053	R3_321552
2.3.1.16	509	NOVO_MIX_2858487	R2_409440	R2_341700	R2_411696	R1_252425	S3_591282	R1_505861	R3_314972	NOVO_MIX_3831495	R1_205810	R3_470540	R2_371500	NOVO_MIX_1794586	R2_488348	NOVO_MIX_107138	R2_209818	NOVO_MIX_1242424	NOVO_MIX_2174354	R1_284630	NOVO_MIX_3889641	S1_347883	R3_312176	NOVO_MIX_492250	NOVO_MIX_697159	S3_114357	R1_67846	NOVO_MIX_3067090	R3_673610	S2_206836	NOVO_MIX_270149	NOVO_MIX_1832544	NOVO_MIX_1407264	NOVO_MIX_1247903	NOVO_MIX_1363983	R3_118403	NOVO_MIX_733953	R3_324345	NOVO_MIX_2992630	NOVO_MIX_1932480	NOVO_MIX_589	R1_686815	NOVO_MIX_3296685	NOVO_MIX_1055846	NOVO_MIX_45708	NOVO_MIX_3722374	R3_511489	R1_616498	NOVO_MIX_1250526
2.3.1.180	509	S2_76214	NOVO_MIX_1198394	NOVO_MIX_2984053	NOVO_MIX_1125999	R3_287765	NOVO_MIX_1335835	NOVO_MIX_2593242	NOVO_MIX_1533118	NOVO_MIX_1447244	NOVO_MIX_3679063	NOVO_MIX_3818968	R3_386727	NOVO_MIX_519577	NOVO_MIX_3432535	NOVO_MIX_656484	R2_559196	S2_477	NOVO_MIX_2568332	R3_225694	NOVO_MIX_1733760	NOVO_MIX_1107579	NOVO_MIX_3727827	NOVO_MIX_2758768	R1_375257	S2_207389	R3_116041	NOVO_MIX_1222029	S3_324129	NOVO_MIX_2499063	R3_569110	R1_260650	NOVO_MIX_1337029	S2_136850	R1_761837	NOVO_MIX_3959853	NOVO_MIX_1976857	NOVO_MIX_775193	NOVO_MIX_2293041	R1_411951	R1_458121	NOVO_MIX_3296276	NOVO_MIX_3371318	NOVO_MIX_556351	NOVO_MIX_2252940	S2_43735	S2_46273	NOVO_MIX_2399232	S3_269173
2.2.1.2	505	R1_442056	NOVO_MIX_3771837	NOVO_MIX_1564355	R2_294980	NOVO_MIX_1096520	R3_346664	NOVO_MIX_1397022	R1_354435	NOVO_MIX_2635967	NOVO_MIX_780455	NOVO_MIX_3366460	NOVO_MIX_1360461	NOVO_MIX_3441867	R1_442485	NOVO_MIX_3798100	S2_284894	S3_359261	R3_401663	NOVO_MIX_1405154	S1_302807	R1_783458	NOVO_MIX_3445628	R1_314753	S1_145825	NOVO_MIX_1975632	NOVO_MIX_302731	NOVO_MIX_3156332	NOVO_MIX_3906359	S3_114033	S3_270046	NOVO_MIX_1347526	NOVO_MIX_3198688	NOVO_MIX_1846793	NOVO_MIX_3887341	NOVO_MIX_2734094	R1_60175	NOVO_MIX_3437489	NOVO_MIX_2141193	R3_727309	R1_142760	R3_514406	S2_175161	S1_302805	NOVO_MIX_2515303	NOVO_MIX_3022169	R2_300519	NOVO_MIX_2849889	NOVO_MIX_767887
2.4.1.15,2.4.1.347	505	S1_420951	NOVO_MIX_1511600	NOVO_MIX_2538376	R3_456175	R1_159468	NOVO_MIX_3870752	R3_172321	NOVO_MIX_809176	R2_73064	R2_263676	NOVO_MIX_2042382	NOVO_MIX_3236265	NOVO_MIX_1295427	NOVO_MIX_3782685	S3_383144	NOVO_MIX_117773	NOVO_MIX_1886222	R3_424812	NOVO_MIX_2498849	S2_32829	NOVO_MIX_2761440	NOVO_MIX_2895487	S3_395159	NOVO_MIX_1835950	R3_501319	R3_418552	R1_34972	R2_200764	NOVO_MIX_2173267	R1_527097	NOVO_MIX_809440	R2_555143	NOVO_MIX_3229203	NOVO_MIX_1158909	NOVO_MIX_1664006	NOVO_MIX_3012106	NOVO_MIX_1866003	NOVO_MIX_2884030	NOVO_MIX_1829634	R2_255924	NOVO_MIX_1602821	S3_445610	NOVO_MIX_1933643	S2_54679	R1_583248	R1_478686	NOVO_MIX_1336493	NOVO_MIX_1343315
1.17.7.4	504	R1_584426	NOVO_MIX_539549	R1_328262	R3_522075	NOVO_MIX_3092862	NOVO_MIX_3490820	NOVO_MIX_831898	S1_54157	S2_371410	R2_96235	R1_197882	NOVO_MIX_2931521	NOVO_MIX_3781613	S3_97365	R1_96879	R1_88491	NOVO_MIX_1339594	S2_213603	NOVO_MIX_2860610	S3_148216	NOVO_MIX_2478138	NOVO_MIX_1696304	NOVO_MIX_712615	NOVO_MIX_2058908	NOVO_MIX_3580362	NOVO_MIX_2974371	NOVO_MIX_387315	NOVO_MIX_598316	NOVO_MIX_1413171	NOVO_MIX_1862689	R2_8789	NOVO_MIX_2892697	NOVO_MIX_1520331	NOVO_MIX_1448033	NOVO_MIX_2081846	NOVO_MIX_2149310	NOVO_MIX_3552223	NOVO_MIX_2001995	NOVO_MIX_55281	NOVO_MIX_3825115	NOVO_MIX_3820094	S3_409253	R1_605803	S3_75587	NOVO_MIX_1059758	S3_147288	NOVO_MIX_900455	NOVO_MIX_216458
2.1.1.63	504	NOVO_MIX_2873784	S3_599523	R3_697022	R3_55817	NOVO_MIX_431784	NOVO_MIX_3828320	R1_167080	NOVO_MIX_755134	NOVO_MIX_12271	NOVO_MIX_2908149	NOVO_MIX_1619594	NOVO_MIX_960082	NOVO_MIX_3950855	NOVO_MIX_3175025	R3_317004	NOVO_MIX_3552368	NOVO_MIX_395924	NOVO_MIX_2005158	NOVO_MIX_3240122	S3_489802	NOVO_MIX_2627925	S3_582588	NOVO_MIX_2995718	NOVO_MIX_1494206	NOVO_MIX_872722	NOVO_MIX_3550692	NOVO_MIX_2038229	R1_316978	NOVO_MIX_568263	R2_559555	NOVO_MIX_3144912	R1_707499	NOVO_MIX_3789900	NOVO_MIX_1528132	R1_558109	NOVO_MIX_3247891	NOVO_MIX_1030378	NOVO_MIX_2146112	NOVO_MIX_1078596	R1_722796	R1_89366	NOVO_MIX_606410	S2_154022	NOVO_MIX_3619651	NOVO_MIX_1675866	NOVO_MIX_1690849	R1_124207	NOVO_MIX_689257
6.6.1.2	503	R3_123415	R1_766481	R2_470805	S3_521937	R1_357622	R2_175992	R1_578529	R1_354281	NOVO_MIX_333947	R2_350464	S1_123612	NOVO_MIX_3816463	R1_552360	R2_183127	R1_398195	NOVO_MIX_2807375	NOVO_MIX_3012659	NOVO_MIX_3410935	NOVO_MIX_142239	S3_557062	NOVO_MIX_3602215	R2_54386	S2_241887	S3_106088	NOVO_MIX_1392712	NOVO_MIX_2446029	NOVO_MIX_1688330	NOVO_MIX_3109574	R1_634426	NOVO_MIX_1287642	S3_5520	S2_93068	R2_355708	R3_628227	R3_508400	NOVO_MIX_2887065	NOVO_MIX_3846020	NOVO_MIX_1367916	NOVO_MIX_717112	R1_482302	R2_444617	S3_191347	NOVO_MIX_2285074	NOVO_MIX_19290	NOVO_MIX_463375	R1_785597	NOVO_MIX_702024	R2_100621
3.6.1.55	502	NOVO_MIX_3461633	R1_20854	R3_18931	NOVO_MIX_1550375	R1_319906	R1_506485	R1_366224	R2_3390	R2_408795	R1_230761	R3_487641	R1_529243	NOVO_MIX_364050	NOVO_MIX_1977566	S2_119910	R1_221468	R1_486685	R2_546232	NOVO_MIX_435557	R1_296971	R3_561814	NOVO_MIX_1080251	NOVO_MIX_3238098	S2_252320	NOVO_MIX_3678600	S3_617081	NOVO_MIX_2983707	NOVO_MIX_1853369	NOVO_MIX_3886346	R2_55565	NOVO_MIX_1114645	S1_257275	NOVO_MIX_529394	R2_504835	NOVO_MIX_1604219	NOVO_MIX_3630384	NOVO_MIX_899308	NOVO_MIX_3618073	NOVO_MIX_2804078	R1_106195	NOVO_MIX_1293768	NOVO_MIX_1575425	S3_521241	NOVO_MIX_3721123	NOVO_MIX_1904830	S2_306230	NOVO_MIX_1141977	NOVO_MIX_1189429
3.6.1.66	500	R3_17474	NOVO_MIX_3025899	NOVO_MIX_1313137	NOVO_MIX_3113366	NOVO_MIX_195113	NOVO_MIX_767612	NOVO_MIX_1917049	NOVO_MIX_1891141	NOVO_MIX_3477208	NOVO_MIX_708182	NOVO_MIX_772475	R1_243129	NOVO_MIX_3214663	R1_102449	NOVO_MIX_1712281	S2_253690	NOVO_MIX_2627856	S1_194901	S3_199515	NOVO_MIX_2433605	NOVO_MIX_848379	NOVO_MIX_106919	NOVO_MIX_2454060	R2_174334	R1_169620	R3_676021	R1_143908	NOVO_MIX_2400462	NOVO_MIX_490280	S3_531879	R2_530333	R2_232944	R1_297987	R2_529067	R3_233180	NOVO_MIX_3087965	R1_238644	R1_9662	R3_199419	NOVO_MIX_3186799	NOVO_MIX_728852	NOVO_MIX_332548	NOVO_MIX_3893065	NOVO_MIX_1063293	NOVO_MIX_3806502	R1_695434	NOVO_MIX_146582	R1_28786
5.4.99.23	500	NOVO_MIX_1808203	R3_355413	S1_30512	R3_512534	R1_714384	R1_214272	NOVO_MIX_686110	R3_501835	NOVO_MIX_2261809	R2_137114	NOVO_MIX_3546791	R1_313803	R2_241194	R1_395470	R1_285258	S3_267409	S3_66659	R1_700699	NOVO_MIX_948416	NOVO_MIX_3547603	NOVO_MIX_1626473	R3_739380	S3_613643	NOVO_MIX_761581	NOVO_MIX_1148212	NOVO_MIX_78608	NOVO_MIX_593972	NOVO_MIX_73247	NOVO_MIX_2748581	R1_527472	R1_41848	S3_403043	NOVO_MIX_121099	NOVO_MIX_3124796	NOVO_MIX_3391248	NOVO_MIX_327391	NOVO_MIX_2943015	R2_24937	NOVO_MIX_218121	NOVO_MIX_3793782	R1_697765	NOVO_MIX_3280204	NOVO_MIX_656596	R1_327586	NOVO_MIX_1707346	R1_137933	NOVO_MIX_1995170	R1_629271
2.1.1.192	499	NOVO_MIX_3384465	R1_442696	S2_230227	NOVO_MIX_3321330	NOVO_MIX_3557753	NOVO_MIX_3545135	R2_302034	NOVO_MIX_635856	R3_275685	R2_29831	R2_2794	R1_460847	NOVO_MIX_3196680	NOVO_MIX_1543046	NOVO_MIX_3295610	R3_638331	R1_784529	S3_95947	NOVO_MIX_3646149	NOVO_MIX_926170	R2_550170	S2_13626	NOVO_MIX_848459	R3_585513	S3_57837	NOVO_MIX_3072133	NOVO_MIX_1937411	NOVO_MIX_3783396	R1_127242	NOVO_MIX_3246896	R1_57157	R2_75756	NOVO_MIX_2441985	R3_343401	NOVO_MIX_2469218	S3_177426	NOVO_MIX_1498338	NOVO_MIX_2352540	R1_600062	S3_193929	NOVO_MIX_1387985	NOVO_MIX_2211797	NOVO_MIX_2443567	R1_215639	NOVO_MIX_1938528	R3_96024	NOVO_MIX_2127848	NOVO_MIX_2040972
6.3.4.4	496	R1_154751	NOVO_MIX_79127	S3_36400	NOVO_MIX_3284301	S3_332975	R2_43441	NOVO_MIX_460977	NOVO_MIX_853027	NOVO_MIX_1705566	R3_675513	NOVO_MIX_1648515	NOVO_MIX_45621	R2_513124	R2_20846	R3_464267	NOVO_MIX_2250795	NOVO_MIX_3013969	NOVO_MIX_3962583	R3_657051	NOVO_MIX_656466	NOVO_MIX_2161537	S2_245686	R1_166908	S3_25487	NOVO_MIX_1183586	NOVO_MIX_598985	R1_39670	NOVO_MIX_2676572	NOVO_MIX_3891568	NOVO_MIX_1576805	R2_157992	R1_509700	R3_652890	NOVO_MIX_1522095	R3_739861	NOVO_MIX_2346384	R2_292993	NOVO_MIX_1576413	NOVO_MIX_783185	R3_369260	R3_266059	NOVO_MIX_3809785	R1_250384	R1_93426	NOVO_MIX_514019	NOVO_MIX_779205	NOVO_MIX_2573640	NOVO_MIX_2810430
1.1.1.267	495	R1_742297	NOVO_MIX_1289681	R1_663641	R2_409032	NOVO_MIX_654271	S3_147564	R3_619237	NOVO_MIX_3402971	NOVO_MIX_2093125	NOVO_MIX_1293735	NOVO_MIX_1900886	NOVO_MIX_3745488	R3_327244	S3_591616	NOVO_MIX_518981	R1_111905	NOVO_MIX_724495	NOVO_MIX_1982577	NOVO_MIX_31223	NOVO_MIX_184882	R2_263781	S3_213284	R3_90609	R2_110006	NOVO_MIX_3017254	R1_687376	NOVO_MIX_2137009	NOVO_MIX_1393577	NOVO_MIX_1151965	R3_430538	NOVO_MIX_498213	NOVO_MIX_1630326	S1_429581	NOVO_MIX_2712994	NOVO_MIX_882029	NOVO_MIX_1304255	R3_462780	NOVO_MIX_1303582	R3_598519	NOVO_MIX_2304599	NOVO_MIX_2934241	NOVO_MIX_357712	NOVO_MIX_1259856	R3_125870	NOVO_MIX_3825605	R3_534695	R3_3290	R1_349406
1.1.1.85	494	NOVO_MIX_3663926	NOVO_MIX_1331658	R3_760723	NOVO_MIX_2103432	R1_613649	R1_459834	NOVO_MIX_1158825	NOVO_MIX_2268280	NOVO_MIX_3306664	NOVO_MIX_955710	R3_328113	S3_558549	NOVO_MIX_3029795	NOVO_MIX_503272	NOVO_MIX_2439104	R2_13243	NOVO_MIX_3427541	NOVO_MIX_276340	NOVO_MIX_1805646	R1_663635	NOVO_MIX_437093	NOVO_MIX_2969065	NOVO_MIX_330878	NOVO_MIX_2941546	NOVO_MIX_682914	R1_24263	NOVO_MIX_548374	NOVO_MIX_1420024	NOVO_MIX_1495268	NOVO_MIX_380702	NOVO_MIX_929717	NOVO_MIX_25254	R3_505175	NOVO_MIX_1319470	S3_289524	R1_421260	NOVO_MIX_1256036	NOVO_MIX_880312	R1_92650	R2_192035	R1_789311	NOVO_MIX_571730	R3_147051	NOVO_MIX_3952698	NOVO_MIX_1897742	R1_31136	R1_297017	NOVO_MIX_1278636
1.2.1.11	494	NOVO_MIX_487836	S2_308764	NOVO_MIX_1836658	NOVO_MIX_592066	NOVO_MIX_1830154	NOVO_MIX_1130313	NOVO_MIX_2463433	R3_288750	R1_386762	S2_171911	NOVO_MIX_296972	NOVO_MIX_1799778	NOVO_MIX_2301633	NOVO_MIX_1904831	NOVO_MIX_1608918	NOVO_MIX_1324024	NOVO_MIX_2187496	NOVO_MIX_3325395	NOVO_MIX_251792	NOVO_MIX_1044632	S2_343543	NOVO_MIX_95790	NOVO_MIX_2727673	NOVO_MIX_1413661	NOVO_MIX_3416141	R3_290831	NOVO_MIX_247395	NOVO_MIX_409898	NOVO_MIX_430522	S3_486023	NOVO_MIX_3785765	R3_347934	R1_593461	NOVO_MIX_3712912	S3_543428	S2_100882	NOVO_MIX_646787	NOVO_MIX_3231865	NOVO_MIX_2025077	R3_373030	R2_14681	NOVO_MIX_1401382	NOVO_MIX_3636068	NOVO_MIX_2386885	NOVO_MIX_3921983	NOVO_MIX_3797022	S2_202254	S1_146012
1.5.5.2,1.2.1.88	494	NOVO_MIX_2686204	S2_101777	NOVO_MIX_3528654	NOVO_MIX_3844679	NOVO_MIX_2381780	S1_371819	NOVO_MIX_3691559	NOVO_MIX_3281946	NOVO_MIX_1516622	S3_548856	NOVO_MIX_394771	NOVO_MIX_515699	R1_19598	NOVO_MIX_2527052	S3_496018	R2_49931	R1_622711	NOVO_MIX_2868050	R1_66914	NOVO_MIX_2108008	NOVO_MIX_268603	R1_782187	R3_486892	R1_109410	NOVO_MIX_141894	S2_247456	R1_565434	NOVO_MIX_1456690	NOVO_MIX_979416	R1_84869	NOVO_MIX_857987	R2_187340	R3_484740	S1_54108	NOVO_MIX_1736534	NOVO_MIX_3589809	NOVO_MIX_3246234	R1_360735	R1_497268	NOVO_MIX_415249	NOVO_MIX_2996504	R2_143396	NOVO_MIX_2705080	NOVO_MIX_3763996	NOVO_MIX_3625660	NOVO_MIX_1345552	NOVO_MIX_1993326	R3_482119
3.4.21.26	493	R3_514282	NOVO_MIX_1840315	NOVO_MIX_3582435	NOVO_MIX_3851852	NOVO_MIX_920557	S1_315718	S3_13665	NOVO_MIX_1819297	R3_655259	S3_413895	NOVO_MIX_1739226	R3_278757	R1_602945	R2_310223	NOVO_MIX_3202982	NOVO_MIX_1177736	R2_397410	NOVO_MIX_1225591	R1_391638	NOVO_MIX_2954458	NOVO_MIX_3548021	R1_52251	NOVO_MIX_1399297	R1_339986	NOVO_MIX_1196351	S1_11019	S3_512113	R2_17872	NOVO_MIX_3593678	R2_102828	S3_168273	S2_217284	NOVO_MIX_1669743	R3_496473	NOVO_MIX_656612	R3_115891	NOVO_MIX_2173998	R1_565213	S3_564326	S3_61675	NOVO_MIX_3793849	R1_150101	NOVO_MIX_2439748	R1_99798	R1_621635	NOVO_MIX_2655053	NOVO_MIX_144572	NOVO_MIX_3148530
2.7.7.23,2.3.1.157	492	NOVO_MIX_266004	NOVO_MIX_413004	NOVO_MIX_106415	R2_211748	NOVO_MIX_2016089	NOVO_MIX_2895564	R3_383873	NOVO_MIX_1693525	NOVO_MIX_2595444	R3_244115	NOVO_MIX_2203983	R2_419400	NOVO_MIX_3632808	R2_494955	S2_392096	NOVO_MIX_723068	R1_786200	S2_399824	NOVO_MIX_2083263	NOVO_MIX_2482832	NOVO_MIX_2066124	NOVO_MIX_71201	NOVO_MIX_847717	R2_528266	R3_426403	R1_635073	NOVO_MIX_649384	NOVO_MIX_1530806	NOVO_MIX_3250279	NOVO_MIX_2126963	NOVO_MIX_700232	NOVO_MIX_823549	NOVO_MIX_2995640	NOVO_MIX_2724992	NOVO_MIX_102614	NOVO_MIX_3679802	NOVO_MIX_3333620	NOVO_MIX_2131382	NOVO_MIX_1406943	R2_505015	R2_288056	R3_11151	R3_573418	R1_65224	NOVO_MIX_1485061	NOVO_MIX_218815	NOVO_MIX_529889	S1_89115
2.7.6.1	491	NOVO_MIX_876266	R2_146628	R1_191412	NOVO_MIX_2824153	NOVO_MIX_2352230	S2_378360	NOVO_MIX_866259	NOVO_MIX_1153356	R1_124589	R2_133868	NOVO_MIX_3476247	NOVO_MIX_2520979	R3_70344	NOVO_MIX_3510664	NOVO_MIX_3300673	NOVO_MIX_2085735	R3_105138	NOVO_MIX_757667	NOVO_MIX_3443823	R1_552806	NOVO_MIX_1133704	R3_611972	R1_123769	S2_78917	R3_498208	R3_262492	S3_189921	R3_229049	NOVO_MIX_1059338	NOVO_MIX_3560551	NOVO_MIX_699001	R3_589041	NOVO_MIX_146811	R3_658696	R2_492669	NOVO_MIX_2520085	R3_708923	R2_4523	R3_444448	NOVO_MIX_2911661	NOVO_MIX_1621377	NOVO_MIX_1573081	R3_588332	S2_382973	NOVO_MIX_2459811	NOVO_MIX_2165718	NOVO_MIX_1225425	NOVO_MIX_3474190
2.7.8.13	491	NOVO_MIX_2232554	NOVO_MIX_3007004	NOVO_MIX_2724420	NOVO_MIX_756830	NOVO_MIX_1042372	R2_159008	NOVO_MIX_336787	NOVO_MIX_970693	NOVO_MIX_3758385	NOVO_MIX_2431455	R3_624157	NOVO_MIX_125448	R1_109025	NOVO_MIX_3835608	NOVO_MIX_1371827	NOVO_MIX_79782	NOVO_MIX_3506240	NOVO_MIX_128798	R3_57275	NOVO_MIX_3794801	R2_341656	S3_111149	NOVO_MIX_2630610	NOVO_MIX_2476193	NOVO_MIX_3410933	NOVO_MIX_2791162	NOVO_MIX_2942396	NOVO_MIX_1314154	S3_367954	R1_124575	NOVO_MIX_934431	NOVO_MIX_2768042	R2_557096	NOVO_MIX_3177491	R2_212400	NOVO_MIX_2461943	R3_594863	S3_356746	NOVO_MIX_3717246	NOVO_MIX_3679897	NOVO_MIX_3755763	R3_699412	NOVO_MIX_2585882	NOVO_MIX_2700486	R1_774359	S3_451621	NOVO_MIX_3373933	NOVO_MIX_1277494
3.1.3.25	491	NOVO_MIX_1049181	R1_407155	NOVO_MIX_3052379	NOVO_MIX_398871	NOVO_MIX_2601011	NOVO_MIX_2429548	R3_649376	R1_276376	NOVO_MIX_1839617	NOVO_MIX_847650	S3_118871	NOVO_MIX_1800582	NOVO_MIX_917994	NOVO_MIX_1003040	S1_181894	NOVO_MIX_3662386	NOVO_MIX_2778990	NOVO_MIX_3695590	R1_681426	R3_164165	NOVO_MIX_1133877	NOVO_MIX_3472026	NOVO_MIX_2670576	R3_637988	R3_632333	R3_568320	R3_241568	NOVO_MIX_1814503	R2_222443	R3_273541	NOVO_MIX_3335911	NOVO_MIX_3732357	S2_22015	S1_199232	R1_163445	NOVO_MIX_1354585	NOVO_MIX_30030	NOVO_MIX_907082	NOVO_MIX_3954982	R3_761744	R2_471115	NOVO_MIX_2092740	NOVO_MIX_1317794	NOVO_MIX_1244146	S3_133611	NOVO_MIX_48877	R2_401413	NOVO_MIX_2793740
2.3.1.128	490	NOVO_MIX_1097061	S1_279422	NOVO_MIX_396160	NOVO_MIX_688979	NOVO_MIX_2496778	R1_205230	NOVO_MIX_509525	NOVO_MIX_3656139	R1_550558	S3_190899	NOVO_MIX_3640514	R3_441589	NOVO_MIX_3185096	R2_499066	R1_356888	R1_771334	NOVO_MIX_819407	R1_670046	S1_323606	NOVO_MIX_3230189	NOVO_MIX_1144500	NOVO_MIX_2026829	NOVO_MIX_3692386	NOVO_MIX_3067204	S3_106377	NOVO_MIX_1517358	NOVO_MIX_3411548	R1_225463	NOVO_MIX_3092954	S2_323	R1_578606	S1_265662	NOVO_MIX_2360132	NOVO_MIX_2670245	NOVO_MIX_282978	R1_21050	NOVO_MIX_2906216	R3_374647	R1_260250	R2_49688	S3_574881	NOVO_MIX_212197	NOVO_MIX_799631	NOVO_MIX_2276630	NOVO_MIX_1289817	NOVO_MIX_428408	NOVO_MIX_1407954	R2_330969
2.8.1.13	490	R1_265705	R1_694870	R3_52118	NOVO_MIX_583409	NOVO_MIX_2828106	NOVO_MIX_2256771	NOVO_MIX_2771863	S3_457261	S3_189886	NOVO_MIX_2368901	NOVO_MIX_968948	NOVO_MIX_930710	NOVO_MIX_2282809	S3_403677	S2_191359	NOVO_MIX_1828631	NOVO_MIX_3641078	NOVO_MIX_3237108	NOVO_MIX_1862311	NOVO_MIX_1071580	S1_45225	R1_755912	NOVO_MIX_1645586	R3_726065	S3_312739	R2_7099	NOVO_MIX_3400385	NOVO_MIX_2139754	NOVO_MIX_852889	R3_385385	S1_124760	NOVO_MIX_1830671	R1_372848	S2_48619	NOVO_MIX_3834250	NOVO_MIX_3229998	S3_571809	NOVO_MIX_3110433	R1_82807	NOVO_MIX_3727251	NOVO_MIX_348814	S1_62540	R1_238013	R3_552068	NOVO_MIX_3438669	NOVO_MIX_44010	R3_43225	NOVO_MIX_1376922
3.1.3.3	490	NOVO_MIX_2049037	NOVO_MIX_3546048	NOVO_MIX_2648851	S3_461662	R1_293203	R1_690481	NOVO_MIX_3299608	NOVO_MIX_2079218	NOVO_MIX_70081	NOVO_MIX_2594691	NOVO_MIX_259175	NOVO_MIX_2950192	R3_427970	NOVO_MIX_3810288	NOVO_MIX_1254944	NOVO_MIX_381231	R2_154957	NOVO_MIX_66851	S3_446381	R3_43605	NOVO_MIX_3587747	R3_217114	NOVO_MIX_1792960	NOVO_MIX_910073	NOVO_MIX_147009	S1_390838	NOVO_MIX_872632	R2_213382	NOVO_MIX_978118	NOVO_MIX_319147	R1_119825	NOVO_MIX_2105376	NOVO_MIX_111601	R1_254761	NOVO_MIX_2780025	NOVO_MIX_3860684	R3_450652	NOVO_MIX_2538746	NOVO_MIX_45969	R3_13419	R1_88752	S2_270365	NOVO_MIX_633213	NOVO_MIX_2569398	NOVO_MIX_2536915	NOVO_MIX_3394606	NOVO_MIX_1586287	NOVO_MIX_3316831
1.5.1.20	489	S3_212912	NOVO_MIX_2884123	R3_194179	NOVO_MIX_2014301	NOVO_MIX_798131	NOVO_MIX_2503822	NOVO_MIX_1890408	R1_436939	NOVO_MIX_1426561	NOVO_MIX_928180	NOVO_MIX_2718575	R2_225732	NOVO_MIX_838975	NOVO_MIX_1558031	NOVO_MIX_2564862	R3_390274	NOVO_MIX_2040450	NOVO_MIX_2016665	R2_359207	R3_278923	S1_93810	NOVO_MIX_241626	R3_645375	R2_112481	NOVO_MIX_2756976	NOVO_MIX_1281158	R2_45364	S1_5578	R1_179056	NOVO_MIX_672309	NOVO_MIX_3156658	NOVO_MIX_634364	NOVO_MIX_2775990	R3_350249	NOVO_MIX_42649	NOVO_MIX_2179831	S2_320192	NOVO_MIX_1268795	R3_745373	NOVO_MIX_2208283	NOVO_MIX_975314	R3_297061	NOVO_MIX_3666328	S1_5587	NOVO_MIX_3641226	NOVO_MIX_550305	NOVO_MIX_2320827	NOVO_MIX_640164
6.3.3.1	488	R1_593812	R2_388493	NOVO_MIX_618769	R1_756030	S3_443137	NOVO_MIX_2508346	R2_142370	NOVO_MIX_2039771	R2_51831	NOVO_MIX_1156997	NOVO_MIX_684782	NOVO_MIX_2615811	NOVO_MIX_572558	NOVO_MIX_3594478	R2_204544	NOVO_MIX_1190865	NOVO_MIX_543356	NOVO_MIX_3629298	NOVO_MIX_2928363	NOVO_MIX_2390234	R2_332059	NOVO_MIX_2191297	NOVO_MIX_417622	S3_491936	NOVO_MIX_3250994	NOVO_MIX_1116747	S3_517282	NOVO_MIX_2816543	NOVO_MIX_1229842	NOVO_MIX_1976444	R1_490983	NOVO_MIX_778096	S2_53960	R3_100464	S3_79314	NOVO_MIX_3158900	S3_155885	NOVO_MIX_2191618	NOVO_MIX_2017179	NOVO_MIX_282945	S3_63506	NOVO_MIX_438907	R1_563609	R3_458563	NOVO_MIX_2741831	NOVO_MIX_59235	NOVO_MIX_245293	R3_275730
5.5.1.4	487	NOVO_MIX_2694654	R1_771025	NOVO_MIX_3364717	NOVO_MIX_3216404	S1_60296	R2_200500	S3_180249	NOVO_MIX_1375453	NOVO_MIX_3432453	R3_716204	NOVO_MIX_1478721	NOVO_MIX_2669477	R3_267895	R1_723818	NOVO_MIX_2099145	NOVO_MIX_961173	NOVO_MIX_201120	R2_319874	NOVO_MIX_2130466	NOVO_MIX_2133617	NOVO_MIX_2407338	R2_212615	NOVO_MIX_1934370	R3_445522	R1_333610	S3_415950	R1_129523	S2_225445	S1_89809	R3_247395	NOVO_MIX_318330	R2_100822	R1_162706	NOVO_MIX_1522790	NOVO_MIX_553953	NOVO_MIX_15556	NOVO_MIX_3205953	R3_23216	S1_357782	NOVO_MIX_2245949	R1_120609	R3_622462	NOVO_MIX_580399	S3_206816	NOVO_MIX_293864	R1_329809	R3_377056	R3_742866
3.4.21.102	486	NOVO_MIX_1774181	NOVO_MIX_2595102	NOVO_MIX_2175962	NOVO_MIX_2084562	NOVO_MIX_467608	S1_141467	R1_652083	NOVO_MIX_3542220	NOVO_MIX_3213046	NOVO_MIX_3929740	R2_257417	R2_405493	NOVO_MIX_1473563	NOVO_MIX_2230225	NOVO_MIX_2369647	NOVO_MIX_2580494	R1_355736	NOVO_MIX_160961	S3_49579	NOVO_MIX_1029179	S2_158472	NOVO_MIX_357305	S3_439848	R2_279648	NOVO_MIX_894485	NOVO_MIX_3535600	R2_91096	NOVO_MIX_552832	NOVO_MIX_3729789	NOVO_MIX_667389	NOVO_MIX_1440514	R3_434630	NOVO_MIX_1735123	R2_59216	NOVO_MIX_748882	NOVO_MIX_2858874	S3_43997	R2_328779	NOVO_MIX_1548674	R1_772254	NOVO_MIX_2970217	NOVO_MIX_1526114	NOVO_MIX_498486	NOVO_MIX_2858379	NOVO_MIX_517284	S3_273496	NOVO_MIX_2884377	R2_444365
1.4.1.1	485	NOVO_MIX_3249348	S2_357220	NOVO_MIX_2348454	S3_298962	R1_80050	NOVO_MIX_571823	NOVO_MIX_2029424	NOVO_MIX_1546073	R3_323490	NOVO_MIX_563538	NOVO_MIX_3655343	NOVO_MIX_174931	S1_222543	S2_218706	NOVO_MIX_2769972	S1_354150	NOVO_MIX_2856589	NOVO_MIX_376456	NOVO_MIX_2092490	S2_100762	NOVO_MIX_3306918	NOVO_MIX_1212920	R1_177805	NOVO_MIX_1301289	R2_259487	R3_512527	NOVO_MIX_3583950	NOVO_MIX_3016045	S3_281300	NOVO_MIX_2212764	NOVO_MIX_1224393	NOVO_MIX_876994	NOVO_MIX_2026060	NOVO_MIX_810448	R2_311262	NOVO_MIX_1376176	NOVO_MIX_3901612	NOVO_MIX_671630	NOVO_MIX_3489960	NOVO_MIX_1397192	R1_233880	R1_434037	NOVO_MIX_2904128	S3_513092	NOVO_MIX_30607	NOVO_MIX_1891338	R1_493797	NOVO_MIX_1116354
2.4.2.9	484	R1_82382	R1_177418	S3_66147	R3_506415	NOVO_MIX_3561306	NOVO_MIX_1991352	R3_326561	R1_610367	NOVO_MIX_2175289	R1_331047	S3_510812	NOVO_MIX_3410633	NOVO_MIX_2689942	R3_241821	S1_307270	NOVO_MIX_3359271	NOVO_MIX_3324602	NOVO_MIX_1396060	R3_578777	R3_636298	NOVO_MIX_1901853	NOVO_MIX_2312330	S2_117374	R1_677667	NOVO_MIX_3939987	R3_535169	NOVO_MIX_1134309	NOVO_MIX_1623503	R3_548596	NOVO_MIX_696388	S3_262447	S3_607042	R1_221762	NOVO_MIX_3053558	NOVO_MIX_1445603	R1_505982	NOVO_MIX_2984066	NOVO_MIX_2774751	S1_210329	NOVO_MIX_2495139	NOVO_MIX_1992375	NOVO_MIX_59623	R1_188637	NOVO_MIX_3221367	S1_159425	S1_12805	NOVO_MIX_263088	R1_157754
2.7.1.33	483	NOVO_MIX_2156443	R1_24430	R3_152156	NOVO_MIX_777921	NOVO_MIX_3368836	NOVO_MIX_2619594	NOVO_MIX_507767	R2_147256	NOVO_MIX_3314275	NOVO_MIX_766738	NOVO_MIX_1052340	NOVO_MIX_1226156	NOVO_MIX_3447941	NOVO_MIX_2158789	R2_266380	NOVO_MIX_3766354	S1_328118	R3_750242	R3_394618	NOVO_MIX_338839	NOVO_MIX_674224	NOVO_MIX_3604611	NOVO_MIX_1855310	S3_220839	R1_150884	R2_207908	NOVO_MIX_2778240	NOVO_MIX_709506	NOVO_MIX_3067064	NOVO_MIX_2020243	NOVO_MIX_2285148	NOVO_MIX_2445066	NOVO_MIX_2951179	R3_741835	NOVO_MIX_3782940	NOVO_MIX_1652316	R3_129114	R1_581862	NOVO_MIX_1127573	NOVO_MIX_3886385	NOVO_MIX_1963870	R1_558484	NOVO_MIX_3681015	R3_518707	R1_109547	R1_535444	R3_12632	NOVO_MIX_704847
6.3.2.10	483	S3_146838	NOVO_MIX_3290354	R1_720902	R3_329608	R3_399727	NOVO_MIX_3312280	NOVO_MIX_1192853	R1_132412	S3_235112	R1_471247	NOVO_MIX_1777369	NOVO_MIX_3791757	NOVO_MIX_1752694	S3_338328	S1_280843	S3_118940	R1_444623	NOVO_MIX_2844430	NOVO_MIX_1300894	R1_40435	NOVO_MIX_2173771	R1_677516	NOVO_MIX_854423	R3_733182	NOVO_MIX_2603258	NOVO_MIX_1926263	S3_182861	S3_194929	NOVO_MIX_2760431	NOVO_MIX_3517168	NOVO_MIX_3217272	R2_463508	NOVO_MIX_981185	NOVO_MIX_3259807	NOVO_MIX_2088365	R2_236224	NOVO_MIX_1822119	NOVO_MIX_3085923	NOVO_MIX_3248823	R2_467840	NOVO_MIX_3627728	NOVO_MIX_419654	NOVO_MIX_1871777	NOVO_MIX_3700449	R1_335706	NOVO_MIX_3357658	R3_395506	NOVO_MIX_182063
1.7.99.-	482	S3_111582	NOVO_MIX_3454971	R3_590919	R1_214365	R2_155056	NOVO_MIX_1669406	R1_129396	NOVO_MIX_2161849	R3_109952	NOVO_MIX_3329369	NOVO_MIX_761007	R1_124647	NOVO_MIX_3646455	R3_217101	S1_189948	NOVO_MIX_2117196	NOVO_MIX_1439702	S1_41384	NOVO_MIX_694006	S2_159711	NOVO_MIX_2475518	NOVO_MIX_141717	NOVO_MIX_3023144	NOVO_MIX_1877191	NOVO_MIX_1484380	NOVO_MIX_1692040	NOVO_MIX_1587906	S3_289501	R3_35766	NOVO_MIX_1711549	R1_752495	R3_32558	R1_324087	NOVO_MIX_3103696	R3_186439	NOVO_MIX_1011775	R2_421398	NOVO_MIX_815382	NOVO_MIX_3351205	R1_782054	NOVO_MIX_698900	R1_575553	R1_372638	R3_400568	NOVO_MIX_99155	NOVO_MIX_3768939	NOVO_MIX_1938790	NOVO_MIX_3092286
4.1.1.36,6.3.2.5	482	NOVO_MIX_2999772	NOVO_MIX_670821	R3_583353	R1_87652	NOVO_MIX_3559249	NOVO_MIX_561055	NOVO_MIX_882650	NOVO_MIX_2858834	NOVO_MIX_51976	NOVO_MIX_3803631	NOVO_MIX_3114383	NOVO_MIX_1320085	S3_49504	NOVO_MIX_1904937	NOVO_MIX_3089681	NOVO_MIX_2538307	R1_680589	NOVO_MIX_3339893	NOVO_MIX_1710661	NOVO_MIX_2184384	R1_6373	R3_100581	R1_532282	NOVO_MIX_468053	NOVO_MIX_2490648	NOVO_MIX_2392183	NOVO_MIX_3882874	NOVO_MIX_1870149	NOVO_MIX_3813309	NOVO_MIX_2582517	NOVO_MIX_3446074	R1_74679	R1_321861	NOVO_MIX_3331567	R2_560206	NOVO_MIX_587724	NOVO_MIX_3857043	R2_265431	NOVO_MIX_3645238	NOVO_MIX_2417755	NOVO_MIX_572504	R1_568125	R1_294881	NOVO_MIX_3012737	NOVO_MIX_1172759	NOVO_MIX_2093509	NOVO_MIX_1977437	NOVO_MIX_3079051
2.8.1.1,2.8.1.2	481	NOVO_MIX_2177887	NOVO_MIX_1891904	NOVO_MIX_2406696	NOVO_MIX_13780	S3_295221	NOVO_MIX_2798365	NOVO_MIX_1842713	NOVO_MIX_1913671	NOVO_MIX_675647	NOVO_MIX_2872085	NOVO_MIX_3065923	R1_600003	NOVO_MIX_3653366	NOVO_MIX_2831616	NOVO_MIX_3844637	NOVO_MIX_2553787	R3_210991	NOVO_MIX_1366194	NOVO_MIX_936283	R3_757409	R2_528296	R1_206623	NOVO_MIX_188894	NOVO_MIX_815961	NOVO_MIX_2077454	R2_359494	NOVO_MIX_3708605	NOVO_MIX_1705424	R1_368178	NOVO_MIX_278873	R1_441654	S3_170484	NOVO_MIX_356377	R1_102270	R1_166966	NOVO_MIX_1856344	NOVO_MIX_3892868	S3_616349	NOVO_MIX_646028	NOVO_MIX_888339	NOVO_MIX_1745337	S3_234730	R1_291255	NOVO_MIX_1631204	NOVO_MIX_692178	NOVO_MIX_3635808	R1_459859	S2_15849
2.8.1.7,4.4.1.16	480	NOVO_MIX_2830632	R2_277086	NOVO_MIX_3496625	S3_367354	NOVO_MIX_702603	NOVO_MIX_154105	NOVO_MIX_3304220	S3_227639	NOVO_MIX_3213068	R3_291728	NOVO_MIX_514327	S3_570674	R3_262094	NOVO_MIX_901854	NOVO_MIX_842491	R3_346797	NOVO_MIX_581302	NOVO_MIX_2957061	R3_716201	R1_416554	R1_528392	R2_283196	NOVO_MIX_1111140	NOVO_MIX_2214236	R3_277409	S3_613338	NOVO_MIX_3555365	NOVO_MIX_1230829	NOVO_MIX_3394291	NOVO_MIX_3468199	R1_446902	NOVO_MIX_3829015	R3_114705	NOVO_MIX_3405614	S1_161146	NOVO_MIX_2885290	NOVO_MIX_1651814	S3_92190	R1_496317	R3_82749	NOVO_MIX_189912	NOVO_MIX_3563368	NOVO_MIX_3149065	NOVO_MIX_3553045	NOVO_MIX_593430	NOVO_MIX_658616	NOVO_MIX_793774	R1_6826
2.8.1.8	479	R2_242924	NOVO_MIX_98188	NOVO_MIX_3713113	NOVO_MIX_456894	R3_235737	NOVO_MIX_104071	R3_70936	NOVO_MIX_1790891	NOVO_MIX_3788482	R3_738237	R1_778149	NOVO_MIX_3961026	NOVO_MIX_570236	NOVO_MIX_1785022	NOVO_MIX_2217880	R2_38545	S3_313682	R3_732748	S1_264772	S3_11110	NOVO_MIX_1438599	NOVO_MIX_1164445	NOVO_MIX_3148214	NOVO_MIX_825495	NOVO_MIX_990515	R3_29354	S3_98935	NOVO_MIX_1761817	NOVO_MIX_1654611	R2_16951	R2_505637	R1_352015	NOVO_MIX_1499557	S3_570829	S3_403366	NOVO_MIX_43550	R3_128643	R1_584369	NOVO_MIX_2105103	S1_35090	NOVO_MIX_3648021	R3_159884	NOVO_MIX_3297518	NOVO_MIX_145402	R2_490088	R1_48819	NOVO_MIX_2111	NOVO_MIX_2271551
3.5.1.42	477	R2_7055	R3_564593	S3_609720	NOVO_MIX_3420070	NOVO_MIX_1933320	R1_532504	NOVO_MIX_795849	NOVO_MIX_2027521	NOVO_MIX_1817629	NOVO_MIX_903903	NOVO_MIX_471134	NOVO_MIX_2702457	NOVO_MIX_365246	NOVO_MIX_2435364	NOVO_MIX_2850953	NOVO_MIX_89461	NOVO_MIX_3286836	R3_161100	NOVO_MIX_3788941	R3_628778	NOVO_MIX_993280	R1_595007	R1_108978	NOVO_MIX_1585780	R3_136502	NOVO_MIX_2336342	NOVO_MIX_1421392	S2_62977	NOVO_MIX_1420451	NOVO_MIX_1615823	NOVO_MIX_95171	NOVO_MIX_2882454	S3_340520	S1_75623	NOVO_MIX_2688431	S3_183978	R2_176673	S3_548111	NOVO_MIX_2112708	R1_250744	NOVO_MIX_615394	R1_718268	NOVO_MIX_588165	R1_441356	NOVO_MIX_3768379	R1_496633	NOVO_MIX_917166	R1_100356
6.3.2.9	476	NOVO_MIX_858100	NOVO_MIX_309557	NOVO_MIX_1018081	S1_106225	R2_75290	R2_416546	R1_572602	NOVO_MIX_3755074	NOVO_MIX_790856	R1_573804	NOVO_MIX_753437	NOVO_MIX_3682206	NOVO_MIX_1206357	S2_211233	NOVO_MIX_1034950	NOVO_MIX_3351190	NOVO_MIX_2989875	R1_555804	NOVO_MIX_3065547	R1_665009	S2_177607	R2_187699	NOVO_MIX_2556728	NOVO_MIX_1867828	NOVO_MIX_1271882	R1_343128	NOVO_MIX_1493157	NOVO_MIX_1810630	NOVO_MIX_1409649	NOVO_MIX_3524500	NOVO_MIX_2183213	NOVO_MIX_3075206	R1_75274	NOVO_MIX_3784577	R1_550073	NOVO_MIX_1191504	R1_489357	R1_109026	S3_104108	NOVO_MIX_2104717	S1_7254	NOVO_MIX_3831796	R3_240203	NOVO_MIX_795950	R3_26082	R2_174423	NOVO_MIX_2372686	R1_53531
1.1.1.23	475	R1_261548	R3_26210	NOVO_MIX_3115566	NOVO_MIX_2653749	R3_282818	NOVO_MIX_1101344	NOVO_MIX_3304110	S3_548971	NOVO_MIX_2324215	NOVO_MIX_1603168	NOVO_MIX_2917770	R3_746910	R1_336593	R3_236251	NOVO_MIX_1665243	NOVO_MIX_3522212	NOVO_MIX_2953599	NOVO_MIX_2492870	NOVO_MIX_530798	R3_188885	NOVO_MIX_3153304	NOVO_MIX_1313132	NOVO_MIX_978303	NOVO_MIX_1289180	NOVO_MIX_326670	NOVO_MIX_1815651	R1_662372	R1_291151	NOVO_MIX_1697215	NOVO_MIX_2553362	R1_436298	NOVO_MIX_932083	R2_281533	NOVO_MIX_3594642	S1_386427	S3_504081	R3_102648	NOVO_MIX_2274184	NOVO_MIX_1692419	R2_175449	NOVO_MIX_2441554	S2_50719	R1_423708	NOVO_MIX_3773418	NOVO_MIX_3092576	R1_151030	R2_183290	S3_326446
2.1.1.199	475	S2_371733	NOVO_MIX_15638	NOVO_MIX_2618288	NOVO_MIX_1061543	NOVO_MIX_944735	S2_211131	R1_99971	NOVO_MIX_3282385	R3_71488	NOVO_MIX_2294112	NOVO_MIX_720300	R1_380636	NOVO_MIX_1937158	NOVO_MIX_2274657	S1_309091	NOVO_MIX_2167926	NOVO_MIX_843379	NOVO_MIX_2115652	NOVO_MIX_3182132	R3_350903	R1_373578	NOVO_MIX_1803329	NOVO_MIX_3185686	NOVO_MIX_18414	NOVO_MIX_2233013	R1_263262	R1_366402	S3_540949	NOVO_MIX_3379464	R2_301580	R2_483323	NOVO_MIX_971413	R2_263150	S3_387491	NOVO_MIX_2888642	R1_311847	NOVO_MIX_1290624	R3_274002	NOVO_MIX_3289079	NOVO_MIX_1659802	R1_405103	R3_118341	NOVO_MIX_2434897	NOVO_MIX_3595582	R1_22784	NOVO_MIX_654215	NOVO_MIX_1506890	NOVO_MIX_3651233
2.7.7.59	473	NOVO_MIX_747575	S3_164752	NOVO_MIX_1849637	NOVO_MIX_1507617	R1_154649	NOVO_MIX_1969433	NOVO_MIX_1864217	NOVO_MIX_134658	R3_203653	NOVO_MIX_3099732	R1_352048	R3_552696	R2_64678	NOVO_MIX_2703099	R3_753969	S1_179335	R1_667497	NOVO_MIX_3958488	NOVO_MIX_345177	NOVO_MIX_3792880	R1_760638	R1_384699	NOVO_MIX_2988658	R2_259035	S2_369204	NOVO_MIX_353330	S1_19847	NOVO_MIX_1480217	NOVO_MIX_3848773	NOVO_MIX_1669115	S3_178440	R1_467302	NOVO_MIX_2280863	NOVO_MIX_3249720	S3_317433	NOVO_MIX_526156	NOVO_MIX_2565572	R3_34988	NOVO_MIX_3352302	NOVO_MIX_1757951	R1_713773	NOVO_MIX_3210123	R1_625166	R1_272161	S3_552249	NOVO_MIX_1069589	NOVO_MIX_2973822	NOVO_MIX_2155569
4.1.1.31	473	R1_440999	NOVO_MIX_2814209	NOVO_MIX_2746457	NOVO_MIX_1219917	NOVO_MIX_270166	NOVO_MIX_2947666	S1_270989	R3_195778	NOVO_MIX_3038862	NOVO_MIX_2296055	NOVO_MIX_1386560	S3_275102	S3_452877	NOVO_MIX_1549007	NOVO_MIX_3643990	NOVO_MIX_2550818	R1_774893	NOVO_MIX_2206962	NOVO_MIX_11441	NOVO_MIX_70560	NOVO_MIX_2389178	NOVO_MIX_1160714	R3_80737	NOVO_MIX_3495115	NOVO_MIX_3026116	NOVO_MIX_229538	NOVO_MIX_548041	S3_73506	R1_740329	NOVO_MIX_147868	R3_615025	NOVO_MIX_3064276	R1_140729	NOVO_MIX_2190127	NOVO_MIX_2036807	NOVO_MIX_519263	NOVO_MIX_1578246	NOVO_MIX_3270286	R1_769638	R1_57704	S3_331010	NOVO_MIX_3497749	NOVO_MIX_574899	S3_305918	NOVO_MIX_1913984	NOVO_MIX_119009	R1_560581	S1_427938
5.1.1.1	470	NOVO_MIX_1652519	NOVO_MIX_3626445	NOVO_MIX_2655260	S3_245888	NOVO_MIX_280450	R3_674540	NOVO_MIX_2916392	NOVO_MIX_804129	R2_68324	NOVO_MIX_2327751	NOVO_MIX_2297751	S1_360618	R3_657185	R1_440489	NOVO_MIX_1221778	NOVO_MIX_2316598	S3_343836	NOVO_MIX_3824614	NOVO_MIX_1394867	R1_551524	NOVO_MIX_2837866	R1_346028	R1_293263	NOVO_MIX_1997534	NOVO_MIX_547365	NOVO_MIX_2074132	NOVO_MIX_3783910	R3_173126	NOVO_MIX_506649	NOVO_MIX_3426429	S3_192160	NOVO_MIX_2297548	NOVO_MIX_1296409	NOVO_MIX_972563	NOVO_MIX_2094048	R2_354431	S3_448940	NOVO_MIX_808300	NOVO_MIX_3444056	NOVO_MIX_1207012	S1_59371	NOVO_MIX_2915122	NOVO_MIX_898273	NOVO_MIX_977957	NOVO_MIX_2565617	NOVO_MIX_2022030	NOVO_MIX_3280445	NOVO_MIX_3096558
3.5.2.6	469	S3_81566	S3_291542	R2_435817	R1_665974	NOVO_MIX_2547721	S3_546602	NOVO_MIX_3719432	R3_603491	NOVO_MIX_3962174	S3_161635	NOVO_MIX_33051	NOVO_MIX_3740339	NOVO_MIX_492192	NOVO_MIX_2508089	NOVO_MIX_3522660	NOVO_MIX_2951639	NOVO_MIX_2028424	NOVO_MIX_3212451	S3_422907	R1_407326	NOVO_MIX_2172826	NOVO_MIX_3650981	R1_572362	NOVO_MIX_3381170	R3_255316	NOVO_MIX_167593	NOVO_MIX_1415840	NOVO_MIX_2063194	NOVO_MIX_1866353	NOVO_MIX_1438188	NOVO_MIX_1921877	S3_412036	NOVO_MIX_2012496	NOVO_MIX_2728811	NOVO_MIX_2608178	NOVO_MIX_1120879	S3_285997	NOVO_MIX_3704688	R1_453306	NOVO_MIX_266201	NOVO_MIX_3314412	NOVO_MIX_2850930	R3_149292	NOVO_MIX_2394936	NOVO_MIX_2949808	R2_507811	R1_337683	NOVO_MIX_2429350
2.1.3.2	468	NOVO_MIX_2854480	NOVO_MIX_3091511	NOVO_MIX_1419802	NOVO_MIX_1174045	NOVO_MIX_3322333	S3_471398	R2_285959	NOVO_MIX_1155513	NOVO_MIX_3502006	NOVO_MIX_1212679	R3_665127	NOVO_MIX_2301183	NOVO_MIX_2239371	NOVO_MIX_262964	NOVO_MIX_715881	S3_92770	NOVO_MIX_2175117	NOVO_MIX_3431309	R3_699697	NOVO_MIX_2443873	R1_755818	NOVO_MIX_3735564	NOVO_MIX_675549	NOVO_MIX_1435249	NOVO_MIX_1868517	R3_130856	R1_312841	NOVO_MIX_1838944	R1_179876	NOVO_MIX_632329	NOVO_MIX_1237404	NOVO_MIX_2220811	R3_535805	S3_532709	S2_130424	NOVO_MIX_245484	R1_497114	R2_371448	R3_674149	NOVO_MIX_5947	NOVO_MIX_3850904	R2_277119	R1_635861	NOVO_MIX_800450	NOVO_MIX_664245	NOVO_MIX_2423675	NOVO_MIX_2233908	R1_764244
2.6.1.11,2.6.1.17	468	S2_4599	NOVO_MIX_239362	NOVO_MIX_1408723	NOVO_MIX_2347468	NOVO_MIX_35307	NOVO_MIX_3840899	NOVO_MIX_1368314	R3_642376	R3_12474	R2_475239	R3_419691	R2_541076	NOVO_MIX_1489330	NOVO_MIX_1166416	NOVO_MIX_3291094	R1_751849	NOVO_MIX_365640	NOVO_MIX_2869909	NOVO_MIX_1491885	NOVO_MIX_3661376	R1_605188	NOVO_MIX_3187640	NOVO_MIX_2073005	R1_93603	R1_479913	NOVO_MIX_3296752	NOVO_MIX_1301224	NOVO_MIX_1688242	S3_311244	R3_158812	R3_389556	NOVO_MIX_350370	NOVO_MIX_2702239	NOVO_MIX_3216395	NOVO_MIX_2734156	NOVO_MIX_3520662	NOVO_MIX_3484090	NOVO_MIX_1830089	NOVO_MIX_2487883	R1_257119	NOVO_MIX_79115	NOVO_MIX_739892	R3_96041	NOVO_MIX_633774	R1_704115	NOVO_MIX_398790	S3_202866	R3_572024
4.2.3.5	468	R3_151170	R3_214809	R3_307699	NOVO_MIX_1686157	NOVO_MIX_3532871	R2_345166	R3_115403	S3_122881	NOVO_MIX_3728834	NOVO_MIX_1357793	R2_257692	NOVO_MIX_2706230	NOVO_MIX_3513251	R1_564880	R1_475538	R1_257421	R1_646312	NOVO_MIX_1820042	NOVO_MIX_3869023	S3_313473	NOVO_MIX_525329	NOVO_MIX_3441430	NOVO_MIX_2529209	R3_599636	NOVO_MIX_525879	S1_96306	R2_515188	NOVO_MIX_1178848	R1_23722	S1_418283	R3_3362	NOVO_MIX_355951	NOVO_MIX_2009564	NOVO_MIX_1470232	NOVO_MIX_1806259	NOVO_MIX_2950158	NOVO_MIX_3612481	S2_239510	S3_26206	R2_141802	R1_333275	S3_611033	NOVO_MIX_3712432	R2_391589	NOVO_MIX_1360996	S3_462538	NOVO_MIX_2724457	R1_241114
1.4.3.16	467	R2_426639	R3_365766	NOVO_MIX_171123	S3_448072	R1_488138	NOVO_MIX_150888	NOVO_MIX_276041	R3_713030	NOVO_MIX_2155125	NOVO_MIX_599820	S3_300003	NOVO_MIX_462541	NOVO_MIX_3706394	R3_184293	R1_381878	R1_405396	NOVO_MIX_1144183	S2_350162	NOVO_MIX_499042	NOVO_MIX_3290889	R1_775746	R1_534189	NOVO_MIX_2813937	R2_191620	NOVO_MIX_3710995	NOVO_MIX_1949989	R1_684697	R1_173453	NOVO_MIX_309580	NOVO_MIX_1203947	S3_10768	S1_399327	R2_280416	R1_33013	R2_233229	R1_552890	NOVO_MIX_2554099	NOVO_MIX_2008757	R3_60316	NOVO_MIX_327437	R1_581740	R1_644172	R2_333676	NOVO_MIX_848770	NOVO_MIX_3873737	S3_196227	NOVO_MIX_2196976	NOVO_MIX_3370429
2.6.1.-	467	NOVO_MIX_694627	R3_251042	S3_516454	S1_29019	R1_700214	NOVO_MIX_132559	NOVO_MIX_3939752	R3_119358	NOVO_MIX_983911	NOVO_MIX_1784271	NOVO_MIX_1805947	NOVO_MIX_545381	NOVO_MIX_1051106	NOVO_MIX_3514753	NOVO_MIX_1438955	NOVO_MIX_622152	NOVO_MIX_1287687	NOVO_MIX_3851671	NOVO_MIX_1573982	R3_161943	NOVO_MIX_2599958	NOVO_MIX_120909	R1_198868	R1_630064	R2_495277	NOVO_MIX_226393	S1_146565	NOVO_MIX_3618488	NOVO_MIX_1149934	NOVO_MIX_2353985	NOVO_MIX_997892	NOVO_MIX_431608	NOVO_MIX_2235958	NOVO_MIX_2514293	NOVO_MIX_2077778	R3_474964	NOVO_MIX_3124328	NOVO_MIX_1565248	NOVO_MIX_362278	R3_703059	NOVO_MIX_2147860	NOVO_MIX_265696	NOVO_MIX_2666084	R1_203746	NOVO_MIX_2088242	NOVO_MIX_140422	S3_207566	R3_728333
5.4.2.10	466	R2_8786	S1_22242	NOVO_MIX_3181294	R3_685799	R3_209816	R1_482562	NOVO_MIX_2508578	R3_399941	R2_158992	R1_155436	NOVO_MIX_3045693	NOVO_MIX_3550291	R1_491604	R1_227432	NOVO_MIX_353757	R1_301645	NOVO_MIX_32459	NOVO_MIX_2399051	R2_344485	R2_225133	NOVO_MIX_3778652	S3_570704	R1_661222	S1_392638	NOVO_MIX_156462	NOVO_MIX_3747702	NOVO_MIX_3543936	R3_526583	NOVO_MIX_3666528	NOVO_MIX_245125	NOVO_MIX_2640800	NOVO_MIX_1624068	R2_478994	R2_476083	NOVO_MIX_381052	NOVO_MIX_3840204	NOVO_MIX_3096234	NOVO_MIX_3722479	NOVO_MIX_1324247	NOVO_MIX_149402	NOVO_MIX_2977529	NOVO_MIX_2966415	R2_43536	NOVO_MIX_1844770	R1_79315	S3_439763	NOVO_MIX_2376492	NOVO_MIX_3148166
6.4.1.2,6.3.4.14	466	R2_270553	R2_1137	NOVO_MIX_2782117	R2_58523	R3_82508	NOVO_MIX_929657	NOVO_MIX_2411928	NOVO_MIX_903547	NOVO_MIX_677208	R2_427026	R2_373390	R3_573943	R1_77083	S3_322730	NOVO_MIX_2942456	NOVO_MIX_3031166	NOVO_MIX_3674285	NOVO_MIX_1130533	NOVO_MIX_1939851	R1_10498	R1_316553	R1_103816	NOVO_MIX_657875	NOVO_MIX_2010882	NOVO_MIX_3717904	R1_735368	NOVO_MIX_165389	NOVO_MIX_3490152	R1_141006	NOVO_MIX_746785	S3_92481	R2_465212	R3_180449	R3_409240	NOVO_MIX_2759386	NOVO_MIX_2469563	NOVO_MIX_511662	S3_369974	NOVO_MIX_3799084	NOVO_MIX_2992468	NOVO_MIX_3276185	NOVO_MIX_1940174	S3_180165	R1_411945	NOVO_MIX_2599519	R2_479451	NOVO_MIX_1359484	NOVO_MIX_915087
1.7.5.1,1.7.99.-	465	R3_729051	NOVO_MIX_1926094	R2_441247	R3_530307	NOVO_MIX_2581562	S3_339919	NOVO_MIX_1270537	NOVO_MIX_1130643	NOVO_MIX_170257	NOVO_MIX_800044	NOVO_MIX_2709233	R1_511508	R2_152994	NOVO_MIX_1355291	NOVO_MIX_267440	R1_723159	R3_8830	NOVO_MIX_1130618	NOVO_MIX_756793	R3_675056	R1_626159	NOVO_MIX_2472792	R2_247829	R2_413762	NOVO_MIX_1207516	R1_189600	R3_627172	S3_314639	NOVO_MIX_3689594	R1_654002	NOVO_MIX_3098511	NOVO_MIX_491193	R3_553912	NOVO_MIX_3007247	R3_431166	NOVO_MIX_385603	NOVO_MIX_2817345	R1_277579	NOVO_MIX_2974158	NOVO_MIX_54090	R3_157200	NOVO_MIX_105523	S3_585135	R2_222743	R3_85992	R1_617827	NOVO_MIX_1049438	R1_170921
4.2.1.1	459	NOVO_MIX_111065	NOVO_MIX_1546628	NOVO_MIX_2644501	NOVO_MIX_2607857	R1_589433	R2_414034	NOVO_MIX_1686051	NOVO_MIX_394151	NOVO_MIX_652027	NOVO_MIX_1965781	NOVO_MIX_2635048	NOVO_MIX_2027810	S3_126722	R1_724802	NOVO_MIX_1556562	NOVO_MIX_2040862	R1_5253	NOVO_MIX_1202903	NOVO_MIX_190964	NOVO_MIX_3214869	S2_221547	NOVO_MIX_2591955	S3_5526	NOVO_MIX_1574600	R1_546302	NOVO_MIX_1350452	R3_252962	R3_612421	NOVO_MIX_3059723	NOVO_MIX_1259454	NOVO_MIX_1952229	NOVO_MIX_3365385	NOVO_MIX_3591477	R1_712800	NOVO_MIX_2340534	NOVO_MIX_206436	R2_350372	NOVO_MIX_2376360	S1_160030	NOVO_MIX_2740866	S1_156959	NOVO_MIX_2516424	NOVO_MIX_3061095	S2_380293	NOVO_MIX_1922936	NOVO_MIX_2000413	NOVO_MIX_266209	NOVO_MIX_3150697
4.2.1.24	458	S3_557465	R3_352671	R1_358182	NOVO_MIX_1660129	S3_136631	NOVO_MIX_72812	R1_714290	R1_94463	R2_19040	R1_90117	NOVO_MIX_455873	NOVO_MIX_1469364	NOVO_MIX_3805679	NOVO_MIX_588743	R1_309672	NOVO_MIX_525663	S3_173049	NOVO_MIX_2986959	R2_42050	NOVO_MIX_923933	R2_544512	S3_433697	NOVO_MIX_3382488	R3_73179	R3_448369	R3_349013	NOVO_MIX_185678	NOVO_MIX_2756458	R2_48793	S2_172413	NOVO_MIX_9650	NOVO_MIX_731947	S1_152563	NOVO_MIX_3905563	NOVO_MIX_2246192	NOVO_MIX_3067847	NOVO_MIX_2778322	NOVO_MIX_1237394	NOVO_MIX_3552398	NOVO_MIX_2180932	R1_505540	NOVO_MIX_3872393	S3_494068	R3_168142	NOVO_MIX_3439442	NOVO_MIX_975373	NOVO_MIX_2370654	R2_173465
5.3.1.6	457	R2_18651	NOVO_MIX_2869484	NOVO_MIX_2806980	NOVO_MIX_24188	R3_146079	NOVO_MIX_2909161	S1_151550	R2_438903	NOVO_MIX_3214017	S2_103753	R1_515204	NOVO_MIX_2313783	NOVO_MIX_867513	NOVO_MIX_872198	NOVO_MIX_1217733	R1_145547	NOVO_MIX_1569998	R3_81341	NOVO_MIX_728302	NOVO_MIX_3389909	NOVO_MIX_2180696	R2_60238	NOVO_MIX_1589979	NOVO_MIX_394886	NOVO_MIX_1740523	S2_181214	NOVO_MIX_3799356	NOVO_MIX_2144236	NOVO_MIX_3338936	S3_161651	NOVO_MIX_3715449	NOVO_MIX_3926677	R3_511177	NOVO_MIX_1294265	R2_407308	NOVO_MIX_1755829	NOVO_MIX_1705162	NOVO_MIX_3533279	NOVO_MIX_2337171	R3_687170	S3_264388	NOVO_MIX_2054789	NOVO_MIX_425105	NOVO_MIX_3882464	NOVO_MIX_2960214	R2_125057	NOVO_MIX_1322896	NOVO_MIX_2658246
1.1.1.40	456	NOVO_MIX_3888024	NOVO_MIX_45860	NOVO_MIX_64326	NOVO_MIX_1968368	NOVO_MIX_3501848	NOVO_MIX_32590	S3_236893	NOVO_MIX_1894673	R2_37122	S3_25170	S2_400886	NOVO_MIX_2131204	NOVO_MIX_1486109	NOVO_MIX_3926448	NOVO_MIX_490306	NOVO_MIX_3257518	NOVO_MIX_849528	NOVO_MIX_2856792	R2_550191	NOVO_MIX_782712	NOVO_MIX_2858231	NOVO_MIX_1344077	NOVO_MIX_1042363	NOVO_MIX_3274770	S3_541233	NOVO_MIX_1131022	NOVO_MIX_3908413	S1_173889	NOVO_MIX_1206036	NOVO_MIX_2145548	NOVO_MIX_2168536	NOVO_MIX_3112050	R2_201159	NOVO_MIX_1951534	NOVO_MIX_2628056	R2_451893	NOVO_MIX_1635682	NOVO_MIX_2000080	NOVO_MIX_2577724	NOVO_MIX_1854553	NOVO_MIX_1015727	R3_105927	NOVO_MIX_1869518	NOVO_MIX_1077344	R3_592502	R3_41488	S3_456910	R1_442578
3.4.21.107	456	NOVO_MIX_2974250	NOVO_MIX_2928298	NOVO_MIX_1390085	R1_410118	NOVO_MIX_2106574	NOVO_MIX_2675182	R3_441778	NOVO_MIX_1335172	R1_303486	NOVO_MIX_3898802	NOVO_MIX_3217435	NOVO_MIX_846991	S3_363191	S3_469369	NOVO_MIX_866983	NOVO_MIX_1282870	R3_515300	R1_772700	NOVO_MIX_714818	S1_257983	NOVO_MIX_3528344	NOVO_MIX_3701187	NOVO_MIX_2187978	NOVO_MIX_1995925	NOVO_MIX_897636	R3_336983	NOVO_MIX_2078049	NOVO_MIX_3474342	NOVO_MIX_3397323	NOVO_MIX_1853397	NOVO_MIX_363613	NOVO_MIX_1544899	R1_13825	NOVO_MIX_2888891	R3_642191	S3_265963	NOVO_MIX_1840498	NOVO_MIX_3584114	NOVO_MIX_3336875	NOVO_MIX_481474	S3_481664	NOVO_MIX_2430034	S3_89947	NOVO_MIX_646626	NOVO_MIX_3924144	NOVO_MIX_3094296	NOVO_MIX_1114032	S3_324092
3.1.21.-	455	R1_123763	S1_333381	R2_420496	NOVO_MIX_481198	NOVO_MIX_530828	S3_22626	NOVO_MIX_730159	NOVO_MIX_1454203	NOVO_MIX_2388268	R3_599207	R1_39038	S3_496303	NOVO_MIX_851858	R2_226720	NOVO_MIX_3761346	NOVO_MIX_1493873	R2_74392	NOVO_MIX_700432	S2_29728	S3_303438	R2_449142	R1_11296	NOVO_MIX_125852	NOVO_MIX_869398	S2_226438	NOVO_MIX_3248200	S3_217006	NOVO_MIX_933193	NOVO_MIX_3900963	NOVO_MIX_2993828	R1_778580	R3_196535	S3_596705	R1_491976	R1_735440	NOVO_MIX_2162	S3_233529	R1_689016	R3_62794	NOVO_MIX_3249434	R1_342699	S2_197831	NOVO_MIX_1018432	NOVO_MIX_2972564	R1_663196	NOVO_MIX_1838767	NOVO_MIX_3415022	NOVO_MIX_3188820
6.3.2.12,6.3.2.17	455	S3_190852	NOVO_MIX_2598433	NOVO_MIX_2981517	S1_83736	S1_147551	NOVO_MIX_3898094	R1_416700	NOVO_MIX_1125748	R3_626605	NOVO_MIX_1975833	R1_454084	S2_146931	NOVO_MIX_1552483	NOVO_MIX_1189089	S3_21666	NOVO_MIX_3466373	NOVO_MIX_2578852	NOVO_MIX_1699337	S2_95826	NOVO_MIX_1482620	R2_189504	R1_724240	NOVO_MIX_1243145	S2_209804	NOVO_MIX_2700012	NOVO_MIX_1790098	NOVO_MIX_2703527	NOVO_MIX_2152454	R3_548158	NOVO_MIX_1641089	NOVO_MIX_765478	R3_608049	S3_248114	NOVO_MIX_3029357	NOVO_MIX_616028	NOVO_MIX_2151246	NOVO_MIX_2335376	NOVO_MIX_395119	NOVO_MIX_2111275	R2_71732	R1_177156	R1_682222	R3_418869	NOVO_MIX_3316709	NOVO_MIX_595392	NOVO_MIX_245984	NOVO_MIX_3378655	NOVO_MIX_319909
1.3.8.6	454	NOVO_MIX_2454480	R3_731446	NOVO_MIX_2416739	R3_243794	NOVO_MIX_1088340	NOVO_MIX_3111636	R1_324504	NOVO_MIX_3565480	NOVO_MIX_2229146	R1_642234	R3_144592	NOVO_MIX_1477566	NOVO_MIX_3709238	NOVO_MIX_1026794	NOVO_MIX_667997	NOVO_MIX_3680911	R2_430241	R3_522473	NOVO_MIX_1711682	R3_74763	R3_179181	R1_447438	NOVO_MIX_2273539	R1_276993	R1_778810	R1_408769	NOVO_MIX_2363033	NOVO_MIX_2191118	NOVO_MIX_747604	R3_91417	NOVO_MIX_3068093	NOVO_MIX_427928	S3_588882	NOVO_MIX_2710938	R3_192860	NOVO_MIX_3054589	S3_189312	NOVO_MIX_1604438	NOVO_MIX_1415062	NOVO_MIX_2814115	R1_715816	NOVO_MIX_935121	NOVO_MIX_1607675	NOVO_MIX_1488024	NOVO_MIX_2100369	NOVO_MIX_3718071	R3_336113	NOVO_MIX_3054029
2.5.1.48	454	R2_548787	NOVO_MIX_2524165	R3_79936	NOVO_MIX_2669117	NOVO_MIX_1906743	NOVO_MIX_3604656	R1_554602	NOVO_MIX_610895	NOVO_MIX_681921	R1_188129	R1_244950	NOVO_MIX_3667044	S1_61019	NOVO_MIX_254857	R1_180462	R1_7302	NOVO_MIX_2587171	NOVO_MIX_2998620	R2_510711	NOVO_MIX_3274284	NOVO_MIX_1196769	NOVO_MIX_271763	NOVO_MIX_1026374	NOVO_MIX_3790008	R3_372617	NOVO_MIX_1423827	NOVO_MIX_935796	NOVO_MIX_3370394	NOVO_MIX_303425	NOVO_MIX_3543771	NOVO_MIX_3546665	NOVO_MIX_522846	R1_445750	NOVO_MIX_2525070	R2_15478	NOVO_MIX_3513230	NOVO_MIX_2335731	NOVO_MIX_533209	NOVO_MIX_1852075	R3_160105	NOVO_MIX_1295621	S3_528524	NOVO_MIX_3872968	NOVO_MIX_627269	R3_755258	NOVO_MIX_2228376	NOVO_MIX_3234116	NOVO_MIX_3669038
1.11.1.21	453	NOVO_MIX_2750846	NOVO_MIX_2748230	NOVO_MIX_2960469	R1_122235	R2_299429	R2_459693	R2_534849	R2_377585	NOVO_MIX_3226703	NOVO_MIX_186935	NOVO_MIX_1968045	S3_133018	R1_386157	NOVO_MIX_3548857	NOVO_MIX_1452970	NOVO_MIX_688420	R2_60500	NOVO_MIX_3506513	NOVO_MIX_2005438	R1_767181	NOVO_MIX_1898900	NOVO_MIX_2861234	R1_565892	S2_18240	NOVO_MIX_2977487	S2_188619	NOVO_MIX_3423302	R3_650341	NOVO_MIX_1954451	NOVO_MIX_2169198	NOVO_MIX_1271146	NOVO_MIX_1049304	NOVO_MIX_1800779	NOVO_MIX_1511789	NOVO_MIX_3611567	S3_312119	R1_645467	R1_546308	NOVO_MIX_1602684	R2_313602	R2_452796	S2_186969	S3_377266	NOVO_MIX_1891252	NOVO_MIX_2124751	R3_30914	NOVO_MIX_3293896	R1_350064
4.2.99.18	453	NOVO_MIX_3463927	NOVO_MIX_1900472	NOVO_MIX_1988418	NOVO_MIX_911397	NOVO_MIX_253637	S1_350293	S3_69261	NOVO_MIX_3318102	NOVO_MIX_1776619	R2_545608	R1_179064	NOVO_MIX_1551563	NOVO_MIX_765134	NOVO_MIX_1983481	NOVO_MIX_2895892	S1_13120	R3_547947	NOVO_MIX_1100924	NOVO_MIX_583742	NOVO_MIX_3463035	NOVO_MIX_3880079	NOVO_MIX_2932915	NOVO_MIX_3680463	R2_150942	R1_767833	NOVO_MIX_2617947	R3_611175	NOVO_MIX_424375	NOVO_MIX_1658855	NOVO_MIX_3632873	NOVO_MIX_3120590	NOVO_MIX_1885861	R3_569839	NOVO_MIX_3284692	NOVO_MIX_486029	NOVO_MIX_2324493	NOVO_MIX_2649890	R1_62407	NOVO_MIX_1140779	R2_503689	NOVO_MIX_3315659	NOVO_MIX_1703122	S1_129190	NOVO_MIX_1877909	NOVO_MIX_235442	NOVO_MIX_787670	NOVO_MIX_3548942	NOVO_MIX_3906280
1.5.1.5,3.5.4.9	452	NOVO_MIX_1732982	R1_479157	NOVO_MIX_2427135	R2_450689	NOVO_MIX_284111	R2_214741	R3_2879	NOVO_MIX_1496849	NOVO_MIX_3649480	NOVO_MIX_1112213	NOVO_MIX_1729098	NOVO_MIX_3700226	S2_346371	R3_720084	NOVO_MIX_3540444	S2_50155	R3_706536	NOVO_MIX_1352227	NOVO_MIX_629920	R3_279820	S3_559521	NOVO_MIX_1710046	NOVO_MIX_260038	R2_223198	NOVO_MIX_1729952	R2_331125	R2_382877	NOVO_MIX_2036730	R3_212719	NOVO_MIX_3111793	R3_1762	S2_358491	R1_532857	R3_723400	R1_482501	NOVO_MIX_54473	R1_141107	R2_489984	NOVO_MIX_2111312	NOVO_MIX_1497991	NOVO_MIX_2594499	NOVO_MIX_3565827	NOVO_MIX_2933848	R3_365297	R1_331955	R3_147426	NOVO_MIX_3899078	R1_168458
2.5.1.141	450	NOVO_MIX_3058677	S3_56308	NOVO_MIX_568816	NOVO_MIX_3127851	S3_503732	R1_52129	R1_64344	R1_677007	NOVO_MIX_3012674	R1_732628	NOVO_MIX_86442	NOVO_MIX_568520	S1_193684	R3_56606	R2_393516	NOVO_MIX_12805	NOVO_MIX_730439	NOVO_MIX_1331272	R1_119846	S1_96343	R2_231493	NOVO_MIX_2263194	R3_229590	S1_202564	NOVO_MIX_1341322	NOVO_MIX_101413	NOVO_MIX_3733720	NOVO_MIX_580456	NOVO_MIX_3380375	NOVO_MIX_909087	NOVO_MIX_62740	R2_305039	NOVO_MIX_1529410	R3_510854	NOVO_MIX_2774876	NOVO_MIX_1930799	R3_377358	R2_128577	R3_134086	NOVO_MIX_1992100	NOVO_MIX_3149999	NOVO_MIX_3789938	NOVO_MIX_1019810	R1_75801	R1_119079	NOVO_MIX_2678320	R3_132140	R1_645142
6.4.1.2,6.4.1.3,6.3.4.14	450	R3_522530	NOVO_MIX_2460709	NOVO_MIX_3849127	R1_457486	NOVO_MIX_3462835	R3_630126	NOVO_MIX_840180	R2_185875	R1_292528	NOVO_MIX_3026353	NOVO_MIX_1882453	NOVO_MIX_3538174	NOVO_MIX_3058813	R3_519720	R2_103194	NOVO_MIX_148250	R3_553433	R1_730337	R1_86257	NOVO_MIX_509875	R3_510998	R3_633848	S3_28411	R3_246546	NOVO_MIX_2474601	S1_298863	NOVO_MIX_990517	R3_64167	R1_531237	NOVO_MIX_1103217	R1_348760	NOVO_MIX_3699399	NOVO_MIX_1529184	R1_640219	NOVO_MIX_3633667	R1_201571	R1_235253	NOVO_MIX_188663	NOVO_MIX_2164166	R1_86234	S1_332558	NOVO_MIX_413369	R1_359245	NOVO_MIX_3333976	NOVO_MIX_638046	NOVO_MIX_439479	R2_254668	NOVO_MIX_3344394
1.1.1.44,1.1.1.343	449	NOVO_MIX_1631669	R3_568440	NOVO_MIX_2731450	NOVO_MIX_1573414	NOVO_MIX_704397	S2_16245	NOVO_MIX_1752662	NOVO_MIX_3775250	NOVO_MIX_448516	R3_203084	R3_549690	NOVO_MIX_1025588	NOVO_MIX_495210	NOVO_MIX_2220685	R2_353459	R2_154738	NOVO_MIX_3331041	R3_219336	NOVO_MIX_2973980	R3_411228	NOVO_MIX_1256433	R1_209048	NOVO_MIX_753268	NOVO_MIX_1564859	S3_17361	NOVO_MIX_3279418	NOVO_MIX_1535239	R2_505274	R1_442344	NOVO_MIX_320008	NOVO_MIX_1316508	R3_555762	NOVO_MIX_2387966	R1_119738	NOVO_MIX_1438001	S3_588214	NOVO_MIX_947271	NOVO_MIX_2207989	NOVO_MIX_3753200	NOVO_MIX_472778	R2_200684	S1_58081	NOVO_MIX_414177	NOVO_MIX_3422869	NOVO_MIX_12508	NOVO_MIX_3113132	R3_766700	S2_284060
2.7.1.11,2.7.1.90	448	NOVO_MIX_554836	R1_427624	R3_274809	R1_736562	NOVO_MIX_2666338	NOVO_MIX_412960	NOVO_MIX_1907927	NOVO_MIX_3362647	NOVO_MIX_676387	S3_619538	NOVO_MIX_765010	S3_240453	NOVO_MIX_2590845	NOVO_MIX_1593628	NOVO_MIX_3423841	NOVO_MIX_1192908	R2_303525	R1_72583	NOVO_MIX_3894674	S2_33215	R3_204431	NOVO_MIX_1144398	NOVO_MIX_3342991	S1_85339	NOVO_MIX_3012206	R1_92661	NOVO_MIX_473880	S2_232476	NOVO_MIX_1741359	NOVO_MIX_921119	R3_302492	NOVO_MIX_2837465	R1_662632	NOVO_MIX_305736	NOVO_MIX_3909153	NOVO_MIX_2133676	NOVO_MIX_3402855	NOVO_MIX_3645697	R3_178541	R1_378420	R3_536956	NOVO_MIX_638545	NOVO_MIX_3574576	NOVO_MIX_1987852	NOVO_MIX_2662824	NOVO_MIX_413104	NOVO_MIX_1656819	NOVO_MIX_144500
1.1.1.37	446	NOVO_MIX_198669	R1_557771	R1_676282	NOVO_MIX_3046810	R1_148418	NOVO_MIX_930658	NOVO_MIX_3247427	NOVO_MIX_1124319	NOVO_MIX_1319178	R2_302825	S3_55744	NOVO_MIX_3080057	NOVO_MIX_2713207	S3_378448	R1_625641	R2_444414	S3_186940	R1_241517	R2_368225	NOVO_MIX_2964589	NOVO_MIX_1888130	R1_392623	NOVO_MIX_2689855	R3_132409	NOVO_MIX_3682271	NOVO_MIX_1459688	S2_256239	R2_386037	S3_95736	NOVO_MIX_913282	R1_594935	R1_59651	NOVO_MIX_1709630	S2_160591	NOVO_MIX_2214408	R1_332287	NOVO_MIX_2975536	R3_606649	NOVO_MIX_470223	NOVO_MIX_585435	NOVO_MIX_3291388	S1_304760	NOVO_MIX_910385	S2_57992	R3_544539	R1_410422	NOVO_MIX_3187819	R3_599987
1.4.1.3	443	NOVO_MIX_2483284	R1_678169	NOVO_MIX_2218478	R3_446377	R3_392481	NOVO_MIX_1365791	NOVO_MIX_1335182	NOVO_MIX_2796374	NOVO_MIX_1970178	NOVO_MIX_554326	S3_446030	NOVO_MIX_2827605	NOVO_MIX_1939536	S3_425818	R1_145139	NOVO_MIX_1768441	NOVO_MIX_2220464	NOVO_MIX_3854254	NOVO_MIX_2092225	R3_139317	S2_301166	NOVO_MIX_999096	NOVO_MIX_754039	NOVO_MIX_1826173	NOVO_MIX_1299241	NOVO_MIX_190055	NOVO_MIX_2702460	NOVO_MIX_1751027	S2_76977	S1_378094	NOVO_MIX_815368	NOVO_MIX_48354	NOVO_MIX_1625705	NOVO_MIX_1889876	NOVO_MIX_3299700	NOVO_MIX_2800633	NOVO_MIX_2357500	NOVO_MIX_3674942	NOVO_MIX_1003307	NOVO_MIX_3251404	R3_592836	NOVO_MIX_649236	NOVO_MIX_2895528	NOVO_MIX_3725154	R2_446176	NOVO_MIX_64068	NOVO_MIX_3469462	NOVO_MIX_132826
2.7.4.9	443	R2_517438	R1_683314	NOVO_MIX_930444	R1_787526	R1_582403	NOVO_MIX_2203301	S3_204863	S3_252810	R2_525625	NOVO_MIX_3137392	NOVO_MIX_2635233	NOVO_MIX_702976	NOVO_MIX_3821646	NOVO_MIX_267792	NOVO_MIX_3716651	NOVO_MIX_1743518	NOVO_MIX_220509	S1_242100	R3_296608	NOVO_MIX_978784	NOVO_MIX_298749	R1_321992	R1_345634	NOVO_MIX_2243065	NOVO_MIX_1693800	NOVO_MIX_1477657	NOVO_MIX_2312063	NOVO_MIX_3305725	R1_781551	NOVO_MIX_1632799	R1_91440	NOVO_MIX_2101179	NOVO_MIX_2472650	R2_416168	NOVO_MIX_2843980	S2_91667	R3_235800	R1_7171	NOVO_MIX_3688864	S3_394450	R2_420426	NOVO_MIX_1842261	R3_713403	NOVO_MIX_2533678	S2_165497	NOVO_MIX_2994233	NOVO_MIX_3845553	NOVO_MIX_3434797
2.3.1.234	442	NOVO_MIX_2949084	R3_764746	S3_61830	NOVO_MIX_2534836	NOVO_MIX_3453854	NOVO_MIX_2417906	NOVO_MIX_3758346	R2_181104	S3_119564	NOVO_MIX_3296112	NOVO_MIX_3715689	S3_287548	R3_400659	R1_580085	NOVO_MIX_1798626	S2_356747	NOVO_MIX_589918	S2_343708	R1_586759	R1_392482	NOVO_MIX_2894985	S2_182314	NOVO_MIX_750695	NOVO_MIX_3530712	NOVO_MIX_1919863	R3_256239	NOVO_MIX_2507275	R3_393735	R1_428562	NOVO_MIX_2102219	NOVO_MIX_3008410	R1_270570	NOVO_MIX_3404189	NOVO_MIX_2352164	NOVO_MIX_2161245	NOVO_MIX_1910299	NOVO_MIX_370871	R1_323746	NOVO_MIX_2042182	NOVO_MIX_1126345	R2_510311	NOVO_MIX_2127628	NOVO_MIX_1650825	R3_636091	NOVO_MIX_1983483	NOVO_MIX_757339	R3_341450	S2_182316
5.3.3.18	442	S1_96203	NOVO_MIX_506729	R1_120729	NOVO_MIX_1316831	S1_285196	NOVO_MIX_1177521	R2_34825	NOVO_MIX_1094487	NOVO_MIX_2815769	NOVO_MIX_2495584	R1_287920	NOVO_MIX_3367237	NOVO_MIX_2463718	NOVO_MIX_284844	NOVO_MIX_157327	NOVO_MIX_499617	NOVO_MIX_3397851	NOVO_MIX_1988648	R3_319105	NOVO_MIX_1605668	NOVO_MIX_2930958	NOVO_MIX_1080572	S3_563621	NOVO_MIX_1774412	NOVO_MIX_3283994	R1_222312	NOVO_MIX_3134409	NOVO_MIX_2855676	R3_686412	NOVO_MIX_3364502	R3_73529	R1_453825	R1_711170	NOVO_MIX_1949935	NOVO_MIX_3072741	R1_621339	NOVO_MIX_1432218	S3_439483	NOVO_MIX_2090224	NOVO_MIX_992043	R2_468449	NOVO_MIX_453106	R3_461398	NOVO_MIX_3892841	R3_173453	NOVO_MIX_3091257	R2_218774	R3_563820
5.99.1.-	442	NOVO_MIX_1621141	NOVO_MIX_964949	NOVO_MIX_2498205	NOVO_MIX_1765451	R1_51560	R3_27491	R1_728264	R1_688963	R3_444666	NOVO_MIX_438502	S3_129049	NOVO_MIX_3870723	R1_679254	NOVO_MIX_2550140	NOVO_MIX_3497247	NOVO_MIX_294493	S3_317534	NOVO_MIX_2075154	NOVO_MIX_3483376	NOVO_MIX_1360845	NOVO_MIX_3035202	R3_403529	NOVO_MIX_3623911	NOVO_MIX_3059000	S2_284311	R3_164454	NOVO_MIX_3136739	S3_282701	S2_82178	NOVO_MIX_1766246	NOVO_MIX_3899045	NOVO_MIX_3576379	NOVO_MIX_643952	R2_523762	R1_499736	NOVO_MIX_1491019	R2_336581	NOVO_MIX_1257734	NOVO_MIX_1339712	NOVO_MIX_1629067	NOVO_MIX_373513	NOVO_MIX_3838532	NOVO_MIX_137590	NOVO_MIX_3709335	NOVO_MIX_3308224	S2_329697	NOVO_MIX_2577493	NOVO_MIX_1070498
3.6.3.27	441	S3_21098	R3_667231	NOVO_MIX_267561	R3_120607	R2_120918	NOVO_MIX_2068020	NOVO_MIX_763589	NOVO_MIX_2943747	R2_159065	R1_653371	NOVO_MIX_2744074	R2_346860	NOVO_MIX_3721071	NOVO_MIX_1890682	S2_184849	S3_30219	NOVO_MIX_251893	R1_132110	NOVO_MIX_948986	R2_334118	NOVO_MIX_22140	R3_696591	NOVO_MIX_3460902	NOVO_MIX_2448358	S2_263768	R3_43420	NOVO_MIX_2925106	R3_588354	R3_226567	S3_483788	S3_599699	S3_575958	R2_354551	R3_61232	R3_758968	NOVO_MIX_133723	S2_130904	R3_320702	NOVO_MIX_3291980	NOVO_MIX_797758	NOVO_MIX_1712076	R3_78451	R1_236010	R3_564530	R3_160399	R1_75380	R1_787340	R1_575150
1.2.7.8	440	R1_166163	S3_621902	NOVO_MIX_1214121	R1_194017	NOVO_MIX_2160998	NOVO_MIX_2406469	S3_539134	R3_35957	R1_180368	NOVO_MIX_1822319	NOVO_MIX_2627014	S1_54067	NOVO_MIX_2529164	S3_449055	S3_146972	NOVO_MIX_849168	NOVO_MIX_898179	NOVO_MIX_3379495	NOVO_MIX_811836	NOVO_MIX_3954576	NOVO_MIX_3012861	R3_129492	R3_445047	R3_551752	NOVO_MIX_891668	R1_395571	NOVO_MIX_805030	NOVO_MIX_1945881	NOVO_MIX_1327836	NOVO_MIX_38920	NOVO_MIX_1219306	NOVO_MIX_393985	NOVO_MIX_2876779	NOVO_MIX_2971382	NOVO_MIX_1139760	R3_561710	NOVO_MIX_2488414	NOVO_MIX_2669739	NOVO_MIX_2105460	NOVO_MIX_1139918	NOVO_MIX_648446	NOVO_MIX_1928419	R3_47715	NOVO_MIX_979930	NOVO_MIX_626747	NOVO_MIX_1715089	NOVO_MIX_1965217	NOVO_MIX_553357
1.1.1.94	439	NOVO_MIX_1752392	R2_379228	NOVO_MIX_2899882	R1_559716	NOVO_MIX_21849	NOVO_MIX_3857573	S1_378025	R2_546452	NOVO_MIX_2964758	NOVO_MIX_1360874	S3_335930	S3_39200	R1_759007	NOVO_MIX_3793834	R1_217192	R2_243312	NOVO_MIX_2237757	R3_259147	R1_531473	R1_547551	R2_81822	NOVO_MIX_3404058	R2_136799	NOVO_MIX_3219155	R2_189589	R1_179776	S3_175063	NOVO_MIX_3826274	NOVO_MIX_911358	NOVO_MIX_2681332	S3_524954	R1_125871	R1_714672	NOVO_MIX_3365685	NOVO_MIX_1269692	R3_238944	R1_317168	NOVO_MIX_3051797	S3_301109	NOVO_MIX_3768398	NOVO_MIX_1003303	R1_563866	S3_34309	R3_335730	NOVO_MIX_554988	NOVO_MIX_3923378	S3_185054	NOVO_MIX_2482868
1.17.7.1,1.17.7.3	439	NOVO_MIX_3689235	NOVO_MIX_15362	NOVO_MIX_3022397	S2_25794	NOVO_MIX_551085	NOVO_MIX_1483897	S2_383128	S3_118425	NOVO_MIX_1100299	R1_620058	NOVO_MIX_1233655	S1_198789	R3_20715	S3_606231	NOVO_MIX_2029340	NOVO_MIX_3614082	R3_479464	NOVO_MIX_3885629	R2_305763	NOVO_MIX_623150	NOVO_MIX_2031789	NOVO_MIX_803385	R3_658422	R3_609194	R1_305905	NOVO_MIX_3035273	R1_208744	NOVO_MIX_210310	R1_588911	R3_53212	NOVO_MIX_3630646	R1_775836	NOVO_MIX_48632	S3_180183	NOVO_MIX_194816	NOVO_MIX_1888161	R1_467487	R1_336732	NOVO_MIX_1669800	R1_59781	S2_170112	S2_379760	NOVO_MIX_618464	NOVO_MIX_454721	NOVO_MIX_2278305	NOVO_MIX_3440412	NOVO_MIX_30415	NOVO_MIX_1896929
3.1.-.-,3.6.4.12	437	R3_113480	NOVO_MIX_2633332	NOVO_MIX_3107171	R2_105487	NOVO_MIX_3905551	NOVO_MIX_820318	NOVO_MIX_519222	NOVO_MIX_2449051	R1_157680	R2_42445	NOVO_MIX_567616	R1_546518	NOVO_MIX_2065845	R3_681034	S3_543564	NOVO_MIX_3901359	NOVO_MIX_3348577	NOVO_MIX_1265668	NOVO_MIX_19865	S2_6651	NOVO_MIX_2984634	R1_754807	NOVO_MIX_140653	NOVO_MIX_1345075	NOVO_MIX_425967	NOVO_MIX_2316163	NOVO_MIX_40709	NOVO_MIX_3837229	R1_504075	S3_69845	NOVO_MIX_2331299	NOVO_MIX_183135	R3_50638	NOVO_MIX_886249	NOVO_MIX_1280676	NOVO_MIX_279657	R2_292850	NOVO_MIX_1278874	NOVO_MIX_3123919	NOVO_MIX_3844855	NOVO_MIX_1644950	NOVO_MIX_3188723	R2_6510	NOVO_MIX_3606151	NOVO_MIX_866000	NOVO_MIX_2381034	NOVO_MIX_1577809	NOVO_MIX_1879223
1.1.1.1	435	S2_252760	NOVO_MIX_1523699	NOVO_MIX_1256250	NOVO_MIX_3427281	NOVO_MIX_1414865	NOVO_MIX_1174075	NOVO_MIX_1787003	NOVO_MIX_51709	R1_164789	NOVO_MIX_433750	NOVO_MIX_174448	NOVO_MIX_2297243	R3_688285	NOVO_MIX_3151746	NOVO_MIX_3044303	NOVO_MIX_116132	NOVO_MIX_1966508	R3_532791	NOVO_MIX_2210463	NOVO_MIX_66305	NOVO_MIX_3418824	R3_88948	R1_600357	R1_367023	NOVO_MIX_56679	R1_358220	NOVO_MIX_3696547	R1_514999	NOVO_MIX_1609611	S3_499610	S3_379294	NOVO_MIX_2553431	S1_5539	NOVO_MIX_2230163	R2_227801	NOVO_MIX_3624297	NOVO_MIX_1651809	R1_578961	NOVO_MIX_2347818	NOVO_MIX_1203237	NOVO_MIX_593117	R1_90920	R2_16934	NOVO_MIX_1644147	R1_556068	R3_336734	NOVO_MIX_1471469	NOVO_MIX_1333790
2.7.1.17	435	NOVO_MIX_1303287	S1_440324	NOVO_MIX_3694394	R2_358276	R2_430538	NOVO_MIX_1244460	NOVO_MIX_3413877	R1_209212	S3_355419	R1_548432	NOVO_MIX_2894653	NOVO_MIX_591409	NOVO_MIX_1392246	NOVO_MIX_871245	NOVO_MIX_1179760	NOVO_MIX_818524	NOVO_MIX_563089	NOVO_MIX_3223297	R3_194016	NOVO_MIX_1999064	R1_312664	NOVO_MIX_628163	NOVO_MIX_188095	NOVO_MIX_970210	R1_498975	R3_248531	NOVO_MIX_2405577	R1_758505	NOVO_MIX_1908939	NOVO_MIX_2448041	R2_319658	NOVO_MIX_509931	R1_301408	R1_530799	NOVO_MIX_2697274	R3_365139	NOVO_MIX_2395445	NOVO_MIX_3316197	S1_301485	S3_483480	NOVO_MIX_1272288	R2_434954	R2_444466	NOVO_MIX_965964	R3_398048	R3_267707	R2_118229	NOVO_MIX_509254
6.3.2.6	435	NOVO_MIX_3071835	NOVO_MIX_2884637	NOVO_MIX_3422589	NOVO_MIX_1528449	NOVO_MIX_2050213	R3_423038	NOVO_MIX_1260167	R3_364591	NOVO_MIX_3652766	NOVO_MIX_177323	NOVO_MIX_3484560	NOVO_MIX_2849484	NOVO_MIX_2876217	NOVO_MIX_2441379	NOVO_MIX_1428337	R1_776859	NOVO_MIX_3413039	NOVO_MIX_1564674	S1_356019	R2_177003	NOVO_MIX_3716311	R2_193438	NOVO_MIX_3203783	NOVO_MIX_3526715	R3_476030	NOVO_MIX_2996614	NOVO_MIX_1728316	NOVO_MIX_2554795	NOVO_MIX_3491705	NOVO_MIX_178643	NOVO_MIX_3437016	R2_441539	R2_312950	R2_378979	S3_181282	S3_103777	NOVO_MIX_3647332	S3_363880	NOVO_MIX_3047461	NOVO_MIX_159791	R3_719995	R1_256622	NOVO_MIX_2084355	NOVO_MIX_3121805	NOVO_MIX_1104855	R3_477035	R3_536855	NOVO_MIX_3371087
1.2.1.18,1.2.1.27	434	NOVO_MIX_1806480	R3_264931	R2_276779	R2_301969	NOVO_MIX_2421722	R1_118139	R1_374663	S3_594076	NOVO_MIX_2878505	R3_241847	NOVO_MIX_42233	R3_224891	S3_150531	NOVO_MIX_1875339	R1_678927	NOVO_MIX_2024699	NOVO_MIX_297457	S1_406061	R3_360732	R3_752229	NOVO_MIX_903588	NOVO_MIX_2602486	NOVO_MIX_2405339	NOVO_MIX_2471034	R1_339719	R1_373645	NOVO_MIX_2487348	NOVO_MIX_484521	S3_168574	NOVO_MIX_2692004	NOVO_MIX_3207401	S3_370065	S2_1928	NOVO_MIX_2637057	NOVO_MIX_2002655	NOVO_MIX_2751778	NOVO_MIX_3574472	R1_28315	S2_207219	NOVO_MIX_2453758	NOVO_MIX_3779966	R1_758346	S2_54125	NOVO_MIX_1667126	NOVO_MIX_1670456	R3_133349	NOVO_MIX_161492	S1_371848
2.7.7.27	434	NOVO_MIX_2455726	NOVO_MIX_150607	NOVO_MIX_3581773	NOVO_MIX_793897	R1_436888	NOVO_MIX_2976870	R1_388980	NOVO_MIX_3502287	R3_535916	S3_327412	NOVO_MIX_1799887	S3_83875	NOVO_MIX_2231616	R3_406761	R1_719840	R3_18377	NOVO_MIX_1030656	NOVO_MIX_3616333	R3_603506	R1_6448	NOVO_MIX_1280642	R1_440211	NOVO_MIX_1415727	NOVO_MIX_3955708	NOVO_MIX_299658	NOVO_MIX_2570381	R2_106099	S1_391760	NOVO_MIX_1406105	NOVO_MIX_2765708	NOVO_MIX_2997601	S2_217872	R2_395960	NOVO_MIX_861772	NOVO_MIX_3443298	NOVO_MIX_3039199	NOVO_MIX_242048	R1_744518	R1_629985	NOVO_MIX_711656	NOVO_MIX_2602352	R2_347717	R3_150826	S3_505951	R1_90525	R2_84572	NOVO_MIX_2255395	NOVO_MIX_2922994
1.8.4.11	433	R1_273755	NOVO_MIX_3324836	S1_17282	R3_401020	NOVO_MIX_1307276	R1_195403	NOVO_MIX_1419690	R1_444730	R3_557836	NOVO_MIX_780854	R2_66573	R3_741362	NOVO_MIX_2232943	S3_228856	NOVO_MIX_1118271	S3_207974	S1_380549	S1_69082	NOVO_MIX_1095932	R3_315583	NOVO_MIX_2217058	NOVO_MIX_1975763	R1_221454	NOVO_MIX_788547	NOVO_MIX_1493870	NOVO_MIX_2981969	NOVO_MIX_1302368	R1_201930	NOVO_MIX_3954194	R1_528578	R2_5000	S3_218201	NOVO_MIX_1205375	NOVO_MIX_910394	R1_327657	NOVO_MIX_847658	NOVO_MIX_2318573	NOVO_MIX_1899105	S3_598120	NOVO_MIX_1256485	S3_392874	NOVO_MIX_2940082	NOVO_MIX_1692213	NOVO_MIX_2841179	NOVO_MIX_1019464	NOVO_MIX_3536570	R3_490700	R1_86347
2.1.1.77	433	NOVO_MIX_3854285	R1_141919	NOVO_MIX_1446061	NOVO_MIX_2490821	NOVO_MIX_1170715	S3_300935	NOVO_MIX_2820588	NOVO_MIX_2348773	NOVO_MIX_2320703	R2_76259	R1_542798	NOVO_MIX_3333786	S3_192427	NOVO_MIX_826338	R3_402771	S3_493223	S3_91640	R1_107657	R1_122354	S3_205947	NOVO_MIX_3206183	R3_199661	NOVO_MIX_3623993	NOVO_MIX_3093472	NOVO_MIX_103136	R3_483973	NOVO_MIX_3310277	R2_280199	NOVO_MIX_2218815	R1_612326	NOVO_MIX_2709749	NOVO_MIX_3708370	NOVO_MIX_756995	R1_19912	NOVO_MIX_1280019	NOVO_MIX_785746	NOVO_MIX_3737218	NOVO_MIX_3005128	NOVO_MIX_262372	NOVO_MIX_1946445	R1_131518	NOVO_MIX_2707741	S2_161330	NOVO_MIX_3133843	NOVO_MIX_3095351	S3_414844	S2_42286	NOVO_MIX_1551025
2.1.3.3	433	NOVO_MIX_227346	NOVO_MIX_2598344	NOVO_MIX_2033531	S2_123462	S3_167129	R2_198247	S1_413851	NOVO_MIX_646391	R3_358031	R1_763043	NOVO_MIX_2272808	NOVO_MIX_3895867	NOVO_MIX_1141756	R2_359607	NOVO_MIX_3475952	NOVO_MIX_3850676	NOVO_MIX_857916	S2_253515	R1_660942	R3_221787	R1_148901	NOVO_MIX_2363664	R1_178640	R1_555348	NOVO_MIX_2989885	NOVO_MIX_1584211	R2_563066	S3_428263	R3_365464	R1_64726	R1_413193	R1_524103	NOVO_MIX_2447487	NOVO_MIX_2935620	NOVO_MIX_3871402	NOVO_MIX_810286	NOVO_MIX_1851146	R1_641455	NOVO_MIX_2328543	NOVO_MIX_1729986	NOVO_MIX_3568931	S1_78334	R1_55368	S1_299131	NOVO_MIX_2015776	R2_371056	NOVO_MIX_2750264	R3_507153
6.3.4.21	433	NOVO_MIX_3007395	R3_586458	NOVO_MIX_2788493	R3_90516	NOVO_MIX_3930072	NOVO_MIX_3109446	NOVO_MIX_2692610	NOVO_MIX_3209707	NOVO_MIX_2786643	NOVO_MIX_3324134	R1_144433	R3_303697	NOVO_MIX_224077	NOVO_MIX_691684	NOVO_MIX_1320169	NOVO_MIX_1202284	NOVO_MIX_3721419	R1_2930	R3_689144	NOVO_MIX_1504947	NOVO_MIX_1136236	NOVO_MIX_1204225	NOVO_MIX_936418	NOVO_MIX_3545411	NOVO_MIX_963296	R3_317176	NOVO_MIX_3582274	NOVO_MIX_2403380	NOVO_MIX_1198091	NOVO_MIX_1950963	NOVO_MIX_705252	S3_619977	NOVO_MIX_3175776	R2_520512	NOVO_MIX_1127408	NOVO_MIX_2002950	S1_338568	R3_350027	NOVO_MIX_1640255	NOVO_MIX_2422935	NOVO_MIX_3202865	NOVO_MIX_185427	NOVO_MIX_3087264	NOVO_MIX_2763841	R1_247817	NOVO_MIX_582311	NOVO_MIX_1188616	R3_447821
1.3.1.98	432	NOVO_MIX_1634647	R1_488717	NOVO_MIX_249930	R1_114177	NOVO_MIX_2621669	R3_500776	R1_455934	NOVO_MIX_3569580	R1_21907	S1_333396	NOVO_MIX_3597888	S3_573975	S3_549565	NOVO_MIX_1448460	S1_220278	R3_163953	R3_310356	NOVO_MIX_895629	NOVO_MIX_960763	NOVO_MIX_1424224	R3_652644	S3_298733	R3_170943	R2_550655	NOVO_MIX_3524119	NOVO_MIX_2863636	NOVO_MIX_1229132	NOVO_MIX_2853309	S3_116268	NOVO_MIX_2772699	NOVO_MIX_731227	NOVO_MIX_3690414	NOVO_MIX_3409906	R2_369468	NOVO_MIX_2983685	R3_268567	R1_695400	R2_97004	R3_659146	NOVO_MIX_559963	R3_633097	R1_469719	R3_462651	R1_399216	NOVO_MIX_474495	NOVO_MIX_2687374	S3_16308	R1_677732
1.18.1.2,1.19.1.1	431	R2_69889	NOVO_MIX_488160	R1_215846	S2_165701	NOVO_MIX_3637515	NOVO_MIX_1393995	NOVO_MIX_2791841	S3_93215	NOVO_MIX_287471	NOVO_MIX_3704074	NOVO_MIX_2521585	NOVO_MIX_3059208	NOVO_MIX_3913293	R3_119173	S3_474930	NOVO_MIX_2216792	R2_446628	S3_262147	R2_317138	R1_517818	NOVO_MIX_3268056	R1_704657	NOVO_MIX_3232144	NOVO_MIX_865717	R3_738680	NOVO_MIX_1839895	R1_228141	NOVO_MIX_1624908	NOVO_MIX_1099163	NOVO_MIX_1526010	NOVO_MIX_1937166	S2_6659	NOVO_MIX_835796	NOVO_MIX_1762966	S3_166772	R2_278739	S3_452335	NOVO_MIX_260655	R3_27350	R3_731456	NOVO_MIX_3229611	S3_5539	NOVO_MIX_3922082	R2_309305	NOVO_MIX_3939212	S2_335571	NOVO_MIX_2108380	NOVO_MIX_1418304
2.1.2.2	431	R3_97740	NOVO_MIX_690246	NOVO_MIX_289442	NOVO_MIX_2588324	NOVO_MIX_1025050	NOVO_MIX_3456804	S2_231613	NOVO_MIX_768920	NOVO_MIX_2038919	R2_296498	NOVO_MIX_76135	NOVO_MIX_2141729	NOVO_MIX_539035	NOVO_MIX_444498	NOVO_MIX_3250993	NOVO_MIX_1081910	NOVO_MIX_1107446	NOVO_MIX_1937613	R1_250998	NOVO_MIX_2631219	NOVO_MIX_3454244	NOVO_MIX_917235	NOVO_MIX_3919874	R3_570542	NOVO_MIX_3105724	NOVO_MIX_3870877	R1_561654	R1_657984	S1_50387	R2_286222	NOVO_MIX_156648	NOVO_MIX_3042820	NOVO_MIX_1553213	R1_151673	R1_93077	NOVO_MIX_866786	S2_15941	NOVO_MIX_3141013	NOVO_MIX_817502	NOVO_MIX_2215242	NOVO_MIX_161196	NOVO_MIX_2673374	NOVO_MIX_2228915	NOVO_MIX_1620241	NOVO_MIX_2750871	NOVO_MIX_403311	NOVO_MIX_259332	NOVO_MIX_3793437
4.1.2.48	431	NOVO_MIX_2745393	NOVO_MIX_2714099	NOVO_MIX_1178677	R1_543736	R1_476259	NOVO_MIX_1546451	R2_409865	NOVO_MIX_1661943	NOVO_MIX_503526	NOVO_MIX_2734680	NOVO_MIX_800402	NOVO_MIX_1497716	S1_377821	NOVO_MIX_3033135	NOVO_MIX_1136127	NOVO_MIX_1971450	S3_240996	R1_272408	R3_593251	R3_715080	NOVO_MIX_3024705	NOVO_MIX_2298163	S2_11284	NOVO_MIX_1817909	S1_329744	NOVO_MIX_1991923	S2_111727	NOVO_MIX_1462423	NOVO_MIX_3662556	NOVO_MIX_735394	NOVO_MIX_1494663	R1_282416	NOVO_MIX_2613627	NOVO_MIX_2740505	NOVO_MIX_2714098	S3_489964	NOVO_MIX_1782651	S3_405968	NOVO_MIX_1539598	NOVO_MIX_3183908	NOVO_MIX_3453212	R1_74665	NOVO_MIX_2232788	NOVO_MIX_771572	R1_14003	NOVO_MIX_3856506	NOVO_MIX_2766469	R3_355499
4.1.99.22	431	S3_323501	R1_148134	NOVO_MIX_646919	NOVO_MIX_2017531	NOVO_MIX_3494709	S2_107961	NOVO_MIX_1765566	NOVO_MIX_2928282	R3_589264	NOVO_MIX_3639176	R2_23773	NOVO_MIX_2246107	NOVO_MIX_1479574	NOVO_MIX_2730403	NOVO_MIX_3480458	R1_476378	NOVO_MIX_402398	NOVO_MIX_3751691	S1_389390	R2_469381	NOVO_MIX_1599384	NOVO_MIX_35769	NOVO_MIX_1924944	NOVO_MIX_2551221	NOVO_MIX_2102759	NOVO_MIX_466518	S3_484896	S1_108687	S2_167071	R2_335533	NOVO_MIX_2308301	R1_85632	NOVO_MIX_2151846	NOVO_MIX_1219462	NOVO_MIX_3490829	NOVO_MIX_3718091	NOVO_MIX_1634127	NOVO_MIX_2119643	NOVO_MIX_2454316	S1_10728	R3_259708	NOVO_MIX_1879341	NOVO_MIX_1506699	R3_135399	NOVO_MIX_2944678	R3_451966	S1_185018	NOVO_MIX_3052812
3.2.1.4	430	NOVO_MIX_2898442	S3_214769	S1_114565	NOVO_MIX_576115	R1_587895	R3_658829	S2_204713	S3_244347	NOVO_MIX_2065052	NOVO_MIX_3018332	R1_441728	NOVO_MIX_218319	R2_269890	R3_390790	NOVO_MIX_3204173	NOVO_MIX_1036300	R1_86306	NOVO_MIX_3338639	NOVO_MIX_933918	NOVO_MIX_3716415	NOVO_MIX_3781850	NOVO_MIX_1275095	R3_720597	S3_486317	NOVO_MIX_657882	NOVO_MIX_2389926	NOVO_MIX_545397	S1_223628	NOVO_MIX_2333967	NOVO_MIX_3555364	NOVO_MIX_2622937	S1_116504	R1_782224	S2_99166	NOVO_MIX_1404501	NOVO_MIX_605820	R1_306905	S2_186490	NOVO_MIX_279619	R1_598872	S3_435713	NOVO_MIX_2767791	NOVO_MIX_1911931	R3_635804	NOVO_MIX_1395419	R3_763662	S3_262789	R1_373940
5.3.1.1	430	R1_740662	NOVO_MIX_406639	R3_250203	S1_373261	R3_727411	S3_228701	NOVO_MIX_827815	R1_22300	NOVO_MIX_870517	R3_711757	S3_82559	R1_267802	R2_142803	NOVO_MIX_750384	S3_135609	NOVO_MIX_527251	R1_724603	NOVO_MIX_2451243	R1_339133	NOVO_MIX_3501830	NOVO_MIX_1780888	S3_527494	NOVO_MIX_287070	NOVO_MIX_1737123	R1_325101	NOVO_MIX_927425	S2_185308	NOVO_MIX_179189	NOVO_MIX_1533269	R1_264975	NOVO_MIX_3800804	NOVO_MIX_270505	R2_475240	R3_375637	NOVO_MIX_3257546	NOVO_MIX_2025513	R1_649408	S3_36284	R3_357818	NOVO_MIX_2697041	NOVO_MIX_641193	R3_684410	NOVO_MIX_3248513	NOVO_MIX_1101265	NOVO_MIX_1999348	S3_325235	NOVO_MIX_630933	NOVO_MIX_3074892
2.7.7.9	429	NOVO_MIX_611265	NOVO_MIX_876790	NOVO_MIX_3144992	NOVO_MIX_979424	NOVO_MIX_801633	NOVO_MIX_3598323	NOVO_MIX_1887869	NOVO_MIX_2958075	R3_722598	NOVO_MIX_1979548	NOVO_MIX_3281039	R2_443442	NOVO_MIX_952891	NOVO_MIX_2081308	NOVO_MIX_1549751	R1_349068	NOVO_MIX_3874279	NOVO_MIX_1300224	NOVO_MIX_66647	S1_377479	NOVO_MIX_712514	NOVO_MIX_1429302	R3_141465	NOVO_MIX_3093383	NOVO_MIX_409988	R1_256949	R1_607449	NOVO_MIX_1869132	NOVO_MIX_1599511	NOVO_MIX_3653770	NOVO_MIX_25111	R3_103107	NOVO_MIX_1435997	NOVO_MIX_1677228	NOVO_MIX_3808051	NOVO_MIX_2376446	S3_469017	S2_357943	R1_446777	R3_13656	NOVO_MIX_495887	R1_268561	NOVO_MIX_2775404	R2_95729	R3_70167	R3_585863	NOVO_MIX_3511316	S1_10118
2.7.7.19	428	NOVO_MIX_24223	NOVO_MIX_3446836	NOVO_MIX_3281918	NOVO_MIX_370604	NOVO_MIX_607554	NOVO_MIX_312670	R2_142302	R2_300328	NOVO_MIX_1924589	S3_375818	R2_78963	NOVO_MIX_1796943	R3_96924	NOVO_MIX_204136	S1_289332	S1_89807	NOVO_MIX_1856016	S1_376561	NOVO_MIX_2243515	R2_94730	NOVO_MIX_1037184	NOVO_MIX_3719036	R1_430637	NOVO_MIX_2524876	S3_422064	NOVO_MIX_3399273	NOVO_MIX_3489371	NOVO_MIX_2841734	R3_218042	R1_385594	R1_584969	NOVO_MIX_3281215	NOVO_MIX_1723199	R1_375899	NOVO_MIX_12931	NOVO_MIX_2856769	S3_113340	NOVO_MIX_352064	R1_774266	R1_492290	NOVO_MIX_2993248	NOVO_MIX_3340667	R1_765711	NOVO_MIX_320646	NOVO_MIX_3071469	S1_263898	NOVO_MIX_445598	S3_263501
3.1.13.5	428	NOVO_MIX_337922	NOVO_MIX_1350434	NOVO_MIX_3375305	NOVO_MIX_1178652	NOVO_MIX_483115	S1_188797	R2_413340	NOVO_MIX_3042510	R2_496375	R2_35036	R3_85065	NOVO_MIX_2349447	NOVO_MIX_2312827	NOVO_MIX_936145	R1_233769	NOVO_MIX_2670844	S3_441365	NOVO_MIX_756991	NOVO_MIX_2277838	NOVO_MIX_2786551	NOVO_MIX_752521	R2_135943	S3_542407	S2_376064	NOVO_MIX_515500	S3_156677	NOVO_MIX_1680509	NOVO_MIX_73069	S3_3788	R1_132852	NOVO_MIX_1526100	R3_731043	NOVO_MIX_2803708	R1_199358	R1_690827	NOVO_MIX_686233	R2_542010	NOVO_MIX_1209654	R3_502539	NOVO_MIX_3230805	NOVO_MIX_995416	NOVO_MIX_3408264	R1_338230	R3_30902	NOVO_MIX_2299728	NOVO_MIX_1674264	NOVO_MIX_2404901	R1_711007
6.6.1.1	428	NOVO_MIX_1399071	S1_254235	NOVO_MIX_444141	R1_299091	R2_223631	S1_384779	NOVO_MIX_2025151	R1_56395	NOVO_MIX_580132	R1_369073	NOVO_MIX_3529606	S1_269919	R3_303346	NOVO_MIX_1739609	R2_4289	NOVO_MIX_567517	NOVO_MIX_3427631	R3_57559	NOVO_MIX_1618604	NOVO_MIX_3630789	R3_54935	R3_361635	NOVO_MIX_176010	NOVO_MIX_3185310	NOVO_MIX_932918	NOVO_MIX_367871	NOVO_MIX_3566049	NOVO_MIX_3302100	R1_134752	NOVO_MIX_278690	NOVO_MIX_3717231	R2_520309	NOVO_MIX_3089289	R3_511394	R3_384778	NOVO_MIX_3931144	NOVO_MIX_1406305	NOVO_MIX_127664	R1_272475	NOVO_MIX_3833762	NOVO_MIX_3187868	NOVO_MIX_3172571	R2_485561	NOVO_MIX_106171	R2_272702	NOVO_MIX_1689760	NOVO_MIX_280481	NOVO_MIX_2935835
4.99.1.1,4.99.1.9	427	NOVO_MIX_451689	NOVO_MIX_988000	NOVO_MIX_1027741	R2_549095	NOVO_MIX_1390888	NOVO_MIX_2058830	NOVO_MIX_1475131	R3_189518	R3_50580	R2_496011	S3_353719	NOVO_MIX_78505	NOVO_MIX_3473036	NOVO_MIX_2501332	NOVO_MIX_2301428	R2_40506	NOVO_MIX_2094739	NOVO_MIX_2629738	S3_399151	R1_467500	S3_433557	R3_148254	S3_500887	NOVO_MIX_3619490	S1_745	NOVO_MIX_1748462	NOVO_MIX_2108803	S2_243482	NOVO_MIX_2387230	NOVO_MIX_2734628	NOVO_MIX_775227	NOVO_MIX_3174986	S3_564121	NOVO_MIX_3813983	NOVO_MIX_3438923	NOVO_MIX_2686747	R1_145535	R3_91428	S1_139932	NOVO_MIX_2011073	NOVO_MIX_1793591	NOVO_MIX_3015956	NOVO_MIX_345007	NOVO_MIX_2319787	NOVO_MIX_1653461	NOVO_MIX_1295462	R3_238382	R1_541927
2.4.2.29	426	R2_88835	NOVO_MIX_2181412	NOVO_MIX_1435298	NOVO_MIX_1478143	NOVO_MIX_3721883	S3_68074	NOVO_MIX_3249314	R3_265342	R1_580530	NOVO_MIX_2004497	S3_223253	NOVO_MIX_3304855	R3_128255	NOVO_MIX_2857124	R3_526753	R2_98936	NOVO_MIX_1585791	NOVO_MIX_1049525	NOVO_MIX_1086505	NOVO_MIX_1627854	NOVO_MIX_1307771	NOVO_MIX_1858030	NOVO_MIX_158576	R3_39092	NOVO_MIX_192560	NOVO_MIX_455217	NOVO_MIX_790798	NOVO_MIX_3105080	R3_549663	NOVO_MIX_3912076	R1_703694	NOVO_MIX_1998899	NOVO_MIX_3642874	R2_189277	R1_781462	S1_378745	NOVO_MIX_1753888	R3_211833	S3_449239	NOVO_MIX_394813	S2_161000	NOVO_MIX_3771384	R3_298225	NOVO_MIX_2977358	NOVO_MIX_2590134	NOVO_MIX_1607813	NOVO_MIX_887740	NOVO_MIX_540077
1.2.1.-	425	NOVO_MIX_3515037	NOVO_MIX_1549545	R3_739669	R2_161482	R1_744749	NOVO_MIX_2434654	R3_495827	S3_39817	NOVO_MIX_3364671	S2_260554	R1_641785	S3_421007	NOVO_MIX_811607	S2_13210	NOVO_MIX_1240844	S3_216388	NOVO_MIX_3063997	NOVO_MIX_1098694	NOVO_MIX_3137747	S2_364106	NOVO_MIX_3155242	NOVO_MIX_154520	S3_503684	NOVO_MIX_2451696	R3_309037	R3_287832	NOVO_MIX_1746485	NOVO_MIX_320686	R3_396089	R3_161309	NOVO_MIX_229103	R3_540571	R1_760865	NOVO_MIX_120071	R1_406840	R2_219125	NOVO_MIX_2589596	R1_513815	NOVO_MIX_3043406	NOVO_MIX_3100361	NOVO_MIX_1755526	S2_247770	R2_290164	NOVO_MIX_1382435	NOVO_MIX_317340	NOVO_MIX_216	NOVO_MIX_736662	NOVO_MIX_3564046
2.1.2.9	424	NOVO_MIX_1286791	NOVO_MIX_1854709	NOVO_MIX_2786342	R2_187929	NOVO_MIX_774687	NOVO_MIX_2826186	NOVO_MIX_2592191	NOVO_MIX_1947350	NOVO_MIX_1662621	R1_493273	NOVO_MIX_1737609	NOVO_MIX_1715922	S3_51026	NOVO_MIX_1502866	NOVO_MIX_688416	NOVO_MIX_29921	NOVO_MIX_3864028	NOVO_MIX_2814349	NOVO_MIX_24270	R3_659651	NOVO_MIX_3038570	R3_449064	NOVO_MIX_3740385	NOVO_MIX_231608	R3_520466	NOVO_MIX_1341409	NOVO_MIX_2419487	NOVO_MIX_592892	S3_563077	NOVO_MIX_1488553	S3_577216	R3_737032	R1_405714	S3_28006	R3_122133	R1_556149	NOVO_MIX_745207	R1_93364	R3_591685	S3_447832	NOVO_MIX_3507224	S3_39845	NOVO_MIX_1309886	NOVO_MIX_905822	NOVO_MIX_1768728	R3_631819	NOVO_MIX_1907251	NOVO_MIX_864301
2.4.1.227	421	S3_571738	NOVO_MIX_3856110	NOVO_MIX_3389	NOVO_MIX_307287	R2_356112	S3_290752	R1_109028	NOVO_MIX_2461088	R1_750772	NOVO_MIX_3670679	NOVO_MIX_522508	S3_195185	NOVO_MIX_2913974	R1_237869	S3_282145	R1_56086	S1_426250	NOVO_MIX_3520223	NOVO_MIX_2332386	NOVO_MIX_1916702	NOVO_MIX_3637371	NOVO_MIX_2970113	S2_274374	S3_103272	NOVO_MIX_148076	NOVO_MIX_3513808	S1_349106	NOVO_MIX_2572905	R1_248594	NOVO_MIX_2410586	NOVO_MIX_1020957	R2_542852	NOVO_MIX_3475249	R1_588192	S3_616455	NOVO_MIX_3897030	R3_750809	NOVO_MIX_1339739	NOVO_MIX_366419	NOVO_MIX_1947938	R3_478602	R3_392495	NOVO_MIX_48273	R1_416241	S3_487125	R1_145157	R1_209533	NOVO_MIX_226488
2.4.2.18	420	NOVO_MIX_3546285	R1_47078	R3_238129	R1_204378	NOVO_MIX_67386	NOVO_MIX_3329958	NOVO_MIX_3135892	NOVO_MIX_697282	NOVO_MIX_1375649	NOVO_MIX_3005570	R3_719173	NOVO_MIX_1273810	R2_413623	R2_121092	R2_448969	NOVO_MIX_337627	NOVO_MIX_479685	NOVO_MIX_173310	NOVO_MIX_296276	NOVO_MIX_3781133	NOVO_MIX_3951721	NOVO_MIX_3153325	NOVO_MIX_368608	NOVO_MIX_1037269	NOVO_MIX_112419	NOVO_MIX_371870	R3_329033	NOVO_MIX_2734678	NOVO_MIX_3642459	NOVO_MIX_2207004	R2_399220	R1_679856	R1_346049	R2_71642	NOVO_MIX_297255	R1_665418	NOVO_MIX_2017840	NOVO_MIX_2421680	NOVO_MIX_3895362	NOVO_MIX_1399551	NOVO_MIX_2702020	R3_19775	NOVO_MIX_3192160	NOVO_MIX_3639194	NOVO_MIX_2410110	NOVO_MIX_2806589	S3_469577	NOVO_MIX_2488997
2.7.3.9	420	S3_88159	NOVO_MIX_1861297	R2_102520	NOVO_MIX_2872484	NOVO_MIX_807118	R2_50436	NOVO_MIX_2217911	NOVO_MIX_442832	R1_145587	NOVO_MIX_589745	NOVO_MIX_2405545	R2_362217	NOVO_MIX_1209895	NOVO_MIX_1348625	S1_184132	R1_6693	NOVO_MIX_3307150	S2_400524	NOVO_MIX_3737267	NOVO_MIX_3113070	NOVO_MIX_3689053	NOVO_MIX_705618	NOVO_MIX_1193474	R1_178060	NOVO_MIX_1945685	NOVO_MIX_1856810	NOVO_MIX_210996	NOVO_MIX_2663954	R1_495690	R1_182349	R3_379852	NOVO_MIX_147016	S3_336969	NOVO_MIX_2370841	NOVO_MIX_2701632	NOVO_MIX_1692078	R2_1536	S2_329849	R2_101374	NOVO_MIX_1907411	R2_419028	S3_289746	R1_65877	NOVO_MIX_1699887	S2_171595	NOVO_MIX_512633	R1_639162	NOVO_MIX_3385699
2.7.-.-	419	NOVO_MIX_3398812	NOVO_MIX_2915908	R2_555195	NOVO_MIX_69931	NOVO_MIX_557871	NOVO_MIX_1503537	NOVO_MIX_1417680	NOVO_MIX_2730377	NOVO_MIX_1113455	NOVO_MIX_2089766	NOVO_MIX_2394245	NOVO_MIX_2836492	NOVO_MIX_1867589	NOVO_MIX_1104512	NOVO_MIX_1524842	NOVO_MIX_81716	R3_560034	NOVO_MIX_2253267	NOVO_MIX_1696178	R1_144868	S1_83932	NOVO_MIX_1913676	NOVO_MIX_3237382	NOVO_MIX_1683985	S3_263348	NOVO_MIX_3716773	NOVO_MIX_232785	NOVO_MIX_1022058	R2_34346	R2_394056	R2_219392	R2_61583	NOVO_MIX_3870426	NOVO_MIX_247388	R3_68556	R2_475067	S1_323873	NOVO_MIX_3341968	NOVO_MIX_1905430	NOVO_MIX_3076937	R1_31070	R3_258078	NOVO_MIX_888808	R3_229957	NOVO_MIX_2161548	NOVO_MIX_460422	NOVO_MIX_2829644	NOVO_MIX_3084003
1.1.1.38	418	R1_482714	R3_303214	NOVO_MIX_1947560	NOVO_MIX_859739	R3_409805	NOVO_MIX_2279643	R1_379808	NOVO_MIX_1538874	NOVO_MIX_567057	R2_518189	S3_383641	R3_753322	R1_700652	NOVO_MIX_297652	R1_344891	R1_402574	NOVO_MIX_2433043	NOVO_MIX_1683889	R3_140287	NOVO_MIX_1509746	R2_532907	NOVO_MIX_617447	R1_93114	NOVO_MIX_1117985	NOVO_MIX_2852363	NOVO_MIX_2991478	NOVO_MIX_2432305	NOVO_MIX_3052173	NOVO_MIX_2816377	NOVO_MIX_998254	R3_170156	R2_137628	R2_350178	NOVO_MIX_1278449	NOVO_MIX_3588519	NOVO_MIX_3235536	NOVO_MIX_2505217	NOVO_MIX_1973866	NOVO_MIX_3436730	S1_346871	NOVO_MIX_1273970	S3_448327	NOVO_MIX_1451294	R1_481561	NOVO_MIX_1514178	S1_99023	R3_756346	R1_722968
4.3.1.3	418	NOVO_MIX_2652023	S3_394115	R1_180341	R3_328907	NOVO_MIX_1002898	NOVO_MIX_2978750	R3_65535	NOVO_MIX_2534591	R1_580887	NOVO_MIX_2424706	NOVO_MIX_2265461	NOVO_MIX_1276628	NOVO_MIX_3054679	NOVO_MIX_3247433	NOVO_MIX_440355	S3_75041	S3_478497	R3_496570	NOVO_MIX_3601413	NOVO_MIX_778800	NOVO_MIX_3767402	R2_376950	NOVO_MIX_884631	S3_239612	NOVO_MIX_1993311	R1_579537	NOVO_MIX_190791	R3_569267	S1_363510	R3_637565	NOVO_MIX_391579	R1_473957	R1_241833	R1_722045	NOVO_MIX_1424434	R3_57847	R1_161100	R1_470263	NOVO_MIX_284339	NOVO_MIX_2658179	R3_57911	R1_30517	R1_722469	R2_176530	NOVO_MIX_1663417	NOVO_MIX_445402	R1_416278	NOVO_MIX_1542691
2.7.1.23	417	R3_586634	NOVO_MIX_1091288	R3_317459	R1_474268	R2_18844	R1_570343	S3_438427	S3_457530	NOVO_MIX_276499	NOVO_MIX_1909723	NOVO_MIX_534770	R1_415498	NOVO_MIX_471874	NOVO_MIX_2399936	NOVO_MIX_81605	S2_212092	S3_500472	NOVO_MIX_3555004	R3_603921	NOVO_MIX_3290797	NOVO_MIX_2660832	R3_506928	R1_449116	S3_582791	NOVO_MIX_1537897	R1_341198	R1_123271	NOVO_MIX_640070	S1_258457	S2_377775	NOVO_MIX_3740579	NOVO_MIX_3955412	NOVO_MIX_3356034	NOVO_MIX_47840	NOVO_MIX_1971900	R3_561548	R1_413175	NOVO_MIX_87023	R3_261646	R1_163927	NOVO_MIX_3111910	R1_355819	NOVO_MIX_844863	S3_131690	S1_428128	NOVO_MIX_3805477	R3_420731	R1_175153
4.1.1.32	417	NOVO_MIX_2699804	S2_102271	R3_353387	NOVO_MIX_1818644	NOVO_MIX_1740740	NOVO_MIX_940717	R3_152475	NOVO_MIX_2708111	R3_399363	S2_12307	R3_606801	R1_372119	R1_394428	NOVO_MIX_3790368	NOVO_MIX_1623939	NOVO_MIX_3501653	NOVO_MIX_2102216	NOVO_MIX_3854102	NOVO_MIX_2323246	R2_190432	R2_489672	R3_277454	R2_32167	NOVO_MIX_1142807	R1_178882	NOVO_MIX_1854000	NOVO_MIX_3392532	NOVO_MIX_1005629	R1_746465	S1_419446	R3_179	NOVO_MIX_2849399	NOVO_MIX_951782	NOVO_MIX_1326016	S2_196450	NOVO_MIX_429599	R3_413461	NOVO_MIX_499999	S3_487215	NOVO_MIX_717761	NOVO_MIX_2685961	NOVO_MIX_2683408	NOVO_MIX_3587300	S2_158669	R1_613095	NOVO_MIX_1048861	R1_215346	NOVO_MIX_759247
2.6.1.52	416	R1_557805	NOVO_MIX_2176503	R2_307486	NOVO_MIX_77167	R1_655456	R2_407969	NOVO_MIX_3423572	R3_340107	NOVO_MIX_2163970	R3_274628	NOVO_MIX_540575	R3_686532	NOVO_MIX_735797	S2_31018	NOVO_MIX_2418908	R1_688396	R1_35308	NOVO_MIX_1258258	NOVO_MIX_1004746	NOVO_MIX_3902009	NOVO_MIX_3109239	NOVO_MIX_1240313	NOVO_MIX_1548827	NOVO_MIX_3188282	NOVO_MIX_94924	R2_156441	NOVO_MIX_3203178	NOVO_MIX_3161448	NOVO_MIX_1024358	NOVO_MIX_524535	S1_299155	R1_614309	NOVO_MIX_1345387	R1_734663	R3_127568	NOVO_MIX_3354929	NOVO_MIX_3398758	S3_476682	NOVO_MIX_395122	NOVO_MIX_1975137	NOVO_MIX_1766757	R1_61498	R2_557687	NOVO_MIX_1057583	S3_446276	NOVO_MIX_1955358	NOVO_MIX_3287051	NOVO_MIX_3029576
2.1.2.11	415	R1_381805	NOVO_MIX_2345525	NOVO_MIX_1450701	R1_499023	NOVO_MIX_2206811	NOVO_MIX_1961535	R2_151668	R3_155816	NOVO_MIX_1716669	R1_169010	NOVO_MIX_3770535	NOVO_MIX_390411	S2_31519	R1_293954	NOVO_MIX_207802	NOVO_MIX_1857351	NOVO_MIX_1581545	R1_234734	S1_277427	NOVO_MIX_989042	S3_349766	R3_15681	NOVO_MIX_1592361	NOVO_MIX_1798041	NOVO_MIX_1875973	NOVO_MIX_1399958	R3_46662	NOVO_MIX_3185617	R1_318944	NOVO_MIX_1362971	NOVO_MIX_854762	NOVO_MIX_1727923	NOVO_MIX_500029	NOVO_MIX_1051271	R2_466346	NOVO_MIX_581706	R3_271296	R2_240662	NOVO_MIX_2942050	NOVO_MIX_1554713	R1_588882	NOVO_MIX_2386281	R1_492121	R1_537268	NOVO_MIX_3717073	R1_143610	NOVO_MIX_191721	R3_631305
2.8.4.4	415	R3_528116	NOVO_MIX_1422215	R3_89290	NOVO_MIX_318224	R3_431139	NOVO_MIX_972807	NOVO_MIX_2767293	R2_60583	R3_233255	NOVO_MIX_1921642	R3_647502	NOVO_MIX_834108	R1_163261	R1_650114	S1_193515	NOVO_MIX_1032785	NOVO_MIX_720249	NOVO_MIX_2318177	NOVO_MIX_48162	NOVO_MIX_962560	S1_402222	R3_356040	R1_627189	NOVO_MIX_1157045	R3_120207	R1_583182	NOVO_MIX_439622	NOVO_MIX_1741927	NOVO_MIX_1869622	NOVO_MIX_168720	R1_57043	NOVO_MIX_2456664	NOVO_MIX_445196	S1_352218	R1_738335	NOVO_MIX_2309448	R3_612131	NOVO_MIX_206364	R2_468220	NOVO_MIX_2370627	R3_450833	NOVO_MIX_3205165	S3_473184	NOVO_MIX_3377696	R1_300220	S2_56137	NOVO_MIX_269442	R3_291983
2.1.1.80	414	R2_279468	R3_649460	R3_482565	NOVO_MIX_1169628	NOVO_MIX_2852625	R1_347325	NOVO_MIX_1931629	NOVO_MIX_267199	NOVO_MIX_2323097	NOVO_MIX_2692050	NOVO_MIX_254901	NOVO_MIX_970760	NOVO_MIX_3435837	NOVO_MIX_3588608	NOVO_MIX_957840	S3_400183	NOVO_MIX_2157433	NOVO_MIX_3147833	S3_238477	R3_735817	R3_653712	NOVO_MIX_399983	R1_562153	NOVO_MIX_2340012	NOVO_MIX_3509835	NOVO_MIX_3435815	NOVO_MIX_2940791	R1_663547	R3_714916	NOVO_MIX_243987	R2_311160	NOVO_MIX_43478	NOVO_MIX_686080	NOVO_MIX_2675906	NOVO_MIX_550943	S2_56937	S2_54923	NOVO_MIX_473389	S3_365953	NOVO_MIX_2551551	NOVO_MIX_1723971	R2_117615	R1_608115	R1_681309	NOVO_MIX_570645	NOVO_MIX_613410	NOVO_MIX_3362682	NOVO_MIX_2510755
1.1.1.284,1.1.1.1	413	NOVO_MIX_211393	NOVO_MIX_1299532	NOVO_MIX_2436736	NOVO_MIX_250595	S3_582827	R1_141665	R1_497553	R1_248337	S3_124533	S3_448570	NOVO_MIX_2458708	S3_556993	NOVO_MIX_462758	R1_764824	S1_238838	R1_663321	R3_458091	NOVO_MIX_3739053	R3_93318	NOVO_MIX_2552493	S2_202074	R2_212009	R2_222728	NOVO_MIX_1214402	NOVO_MIX_810392	S2_104660	R2_54790	R2_174892	R3_494661	NOVO_MIX_851445	NOVO_MIX_496881	R3_384982	R3_162780	R1_370585	R1_199763	NOVO_MIX_3786857	NOVO_MIX_3930966	NOVO_MIX_528381	S2_57782	NOVO_MIX_871353	R2_238247	NOVO_MIX_2319850	NOVO_MIX_136582	NOVO_MIX_3910811	R3_209149	NOVO_MIX_72214	R3_564281	R2_359280
2.1.1.14	413	NOVO_MIX_2650141	NOVO_MIX_1817513	S1_125272	S2_286709	NOVO_MIX_861748	NOVO_MIX_1959611	NOVO_MIX_3588287	S1_32065	S2_200416	NOVO_MIX_172449	S3_72071	NOVO_MIX_1496102	NOVO_MIX_1578537	R1_573852	S3_77562	R1_115374	NOVO_MIX_835017	NOVO_MIX_835016	R2_395455	NOVO_MIX_550321	NOVO_MIX_2246120	NOVO_MIX_923892	NOVO_MIX_181727	NOVO_MIX_744641	NOVO_MIX_3435988	NOVO_MIX_2335274	S2_358740	NOVO_MIX_3139313	R3_330703	NOVO_MIX_3205621	S2_366956	NOVO_MIX_3536189	NOVO_MIX_3263077	S3_73837	NOVO_MIX_2023982	NOVO_MIX_2593471	R3_349503	NOVO_MIX_1400304	S2_385779	NOVO_MIX_1853549	NOVO_MIX_2415375	NOVO_MIX_1963655	NOVO_MIX_3652797	NOVO_MIX_181795	NOVO_MIX_3224989	NOVO_MIX_1197263	NOVO_MIX_3015404	NOVO_MIX_2972144
6.3.4.18	413	R1_455395	S3_184678	NOVO_MIX_2947386	S2_222780	NOVO_MIX_3801635	NOVO_MIX_2535365	NOVO_MIX_3444160	NOVO_MIX_3052668	S3_200599	NOVO_MIX_3185837	NOVO_MIX_2299118	NOVO_MIX_3603257	NOVO_MIX_1892269	NOVO_MIX_2378268	R1_606828	NOVO_MIX_3602361	NOVO_MIX_349186	R1_555496	NOVO_MIX_587445	R2_366158	NOVO_MIX_780123	R1_468636	NOVO_MIX_555535	NOVO_MIX_3037807	NOVO_MIX_3625127	NOVO_MIX_638534	NOVO_MIX_3510090	NOVO_MIX_3932095	NOVO_MIX_2250614	S3_607139	S2_141232	S3_310844	NOVO_MIX_2331226	R3_250504	NOVO_MIX_3259837	NOVO_MIX_1722583	NOVO_MIX_2456655	NOVO_MIX_316515	R1_431401	NOVO_MIX_1023993	R3_401861	R1_673061	NOVO_MIX_17932	S1_314903	NOVO_MIX_578382	NOVO_MIX_1567075	NOVO_MIX_3669972	NOVO_MIX_3166103
4.1.1.37	411	NOVO_MIX_2060035	NOVO_MIX_1428993	NOVO_MIX_100600	R1_146628	NOVO_MIX_92405	S2_160365	NOVO_MIX_501699	NOVO_MIX_3726276	NOVO_MIX_3924412	R3_544979	R1_209102	R1_395922	NOVO_MIX_927554	R2_113881	NOVO_MIX_883847	R3_92695	R1_245627	NOVO_MIX_642208	NOVO_MIX_1740772	S2_348506	NOVO_MIX_411631	NOVO_MIX_3543136	R3_409942	NOVO_MIX_2366940	NOVO_MIX_980975	NOVO_MIX_2109116	NOVO_MIX_657200	S2_209254	NOVO_MIX_2568126	S1_421789	R2_506291	NOVO_MIX_411107	R3_169960	NOVO_MIX_3552297	R1_569817	NOVO_MIX_2951611	R3_600476	R1_56546	R2_24015	NOVO_MIX_919481	NOVO_MIX_2069246	NOVO_MIX_696937	NOVO_MIX_3398925	NOVO_MIX_3439807	R1_567760	R2_517887	R1_631831	R1_419279
6.2.1.16	411	R3_642611	NOVO_MIX_135939	R3_502164	NOVO_MIX_2362684	R3_443413	R1_163178	R1_100671	NOVO_MIX_2770743	NOVO_MIX_3230180	NOVO_MIX_2204520	NOVO_MIX_800010	NOVO_MIX_1934196	NOVO_MIX_1101752	NOVO_MIX_3548834	NOVO_MIX_2194756	NOVO_MIX_1933096	R3_154805	NOVO_MIX_3401042	S1_215306	NOVO_MIX_1546808	R2_252096	R2_220334	S1_407720	NOVO_MIX_1738865	R1_210345	S3_519145	S1_129059	R2_313480	NOVO_MIX_682374	NOVO_MIX_1966837	NOVO_MIX_195371	NOVO_MIX_103336	R1_675451	NOVO_MIX_3161702	S3_455200	R2_378374	NOVO_MIX_2958810	NOVO_MIX_2056157	NOVO_MIX_305519	NOVO_MIX_1152344	R1_777560	NOVO_MIX_286	R2_217488	NOVO_MIX_88494	NOVO_MIX_3296820	R2_217487	NOVO_MIX_1284337	R1_18121
2.7.7.24	408	NOVO_MIX_2838067	S3_486177	S2_242378	R1_681175	R1_168649	NOVO_MIX_2094546	NOVO_MIX_751087	NOVO_MIX_3620411	NOVO_MIX_3434840	NOVO_MIX_1062533	R3_220608	NOVO_MIX_3334393	R2_257883	NOVO_MIX_2149688	NOVO_MIX_1971911	R1_372052	NOVO_MIX_1093744	R3_580278	NOVO_MIX_1450744	NOVO_MIX_2198107	S2_42765	NOVO_MIX_869204	R1_420504	S3_267746	S3_51829	NOVO_MIX_2239223	NOVO_MIX_312961	NOVO_MIX_2388969	NOVO_MIX_2641362	NOVO_MIX_3339252	NOVO_MIX_3842277	NOVO_MIX_1131062	NOVO_MIX_3105734	R1_209220	NOVO_MIX_2873542	NOVO_MIX_3878865	NOVO_MIX_1452643	NOVO_MIX_3159376	R3_169345	R1_461559	S1_338990	R1_426695	NOVO_MIX_2858867	NOVO_MIX_2552079	R1_442853	NOVO_MIX_3820915	NOVO_MIX_67762	R1_61762
2.5.1.31	407	NOVO_MIX_2361210	NOVO_MIX_2884208	NOVO_MIX_2675921	R3_274440	NOVO_MIX_1058860	NOVO_MIX_2089987	NOVO_MIX_1506351	NOVO_MIX_1479010	R2_218202	R3_564171	NOVO_MIX_3339506	NOVO_MIX_721075	NOVO_MIX_3605201	NOVO_MIX_2880329	NOVO_MIX_3684197	NOVO_MIX_3647766	R3_555943	NOVO_MIX_150599	NOVO_MIX_154426	NOVO_MIX_3525997	NOVO_MIX_2207425	NOVO_MIX_3786973	NOVO_MIX_3174953	NOVO_MIX_2591266	NOVO_MIX_2600941	S2_145215	R1_747326	NOVO_MIX_1484457	R3_271361	NOVO_MIX_58817	NOVO_MIX_2935443	R2_50274	NOVO_MIX_1522190	S3_86286	NOVO_MIX_993936	S3_271803	NOVO_MIX_1582234	R2_222818	NOVO_MIX_2985153	NOVO_MIX_167126	R3_31021	S2_141371	NOVO_MIX_1754052	R2_171009	R3_275289	NOVO_MIX_2899857	NOVO_MIX_1580840	NOVO_MIX_2122757
2.5.1.75	406	NOVO_MIX_2078220	NOVO_MIX_2548628	R3_25299	R3_629452	NOVO_MIX_2253496	NOVO_MIX_20198	NOVO_MIX_1957086	R3_564062	R2_433566	NOVO_MIX_738874	NOVO_MIX_3408617	NOVO_MIX_193298	S1_14038	S3_467027	R3_572508	NOVO_MIX_387692	R3_56244	NOVO_MIX_1158102	NOVO_MIX_3194420	S2_65185	NOVO_MIX_3870983	NOVO_MIX_901222	S3_572170	R2_352059	NOVO_MIX_87282	NOVO_MIX_2517729	NOVO_MIX_3911670	NOVO_MIX_163951	NOVO_MIX_2229560	R1_554178	R3_157538	NOVO_MIX_2450149	R2_230306	NOVO_MIX_1599873	NOVO_MIX_1782952	NOVO_MIX_2612636	NOVO_MIX_2443287	S3_399733	NOVO_MIX_1287636	NOVO_MIX_3855028	NOVO_MIX_294129	S2_381447	NOVO_MIX_2718225	NOVO_MIX_3741604	R2_549651	S1_12176	NOVO_MIX_3806965	R2_18671
2.7.4.22	406	NOVO_MIX_922777	NOVO_MIX_2363014	NOVO_MIX_789772	NOVO_MIX_3433188	NOVO_MIX_2985175	NOVO_MIX_1957697	NOVO_MIX_2298986	NOVO_MIX_152158	S2_195785	NOVO_MIX_1265554	NOVO_MIX_3143698	NOVO_MIX_897450	NOVO_MIX_1899818	R3_709315	S3_601137	NOVO_MIX_3686619	R3_633308	R1_313586	NOVO_MIX_3243443	R2_292216	NOVO_MIX_465568	NOVO_MIX_3646329	R3_42622	NOVO_MIX_2525765	NOVO_MIX_239448	NOVO_MIX_990889	S3_36185	R3_148441	NOVO_MIX_140272	R3_405915	S1_234198	NOVO_MIX_3265027	R2_450497	NOVO_MIX_2375533	NOVO_MIX_1662826	NOVO_MIX_2178576	R3_231114	NOVO_MIX_943299	NOVO_MIX_2807686	R1_682349	NOVO_MIX_383163	R3_403630	R3_164108	NOVO_MIX_513553	S3_191853	NOVO_MIX_772792	NOVO_MIX_337910	R1_789110
2.7.1.165	405	NOVO_MIX_1955811	NOVO_MIX_2847163	NOVO_MIX_3173283	NOVO_MIX_1560558	NOVO_MIX_337094	NOVO_MIX_349730	NOVO_MIX_153749	NOVO_MIX_3522351	R1_581601	R3_250567	R1_793835	NOVO_MIX_2409479	R1_599619	NOVO_MIX_618651	NOVO_MIX_2331594	R1_490714	R3_25728	NOVO_MIX_3646453	S1_65272	NOVO_MIX_2094155	NOVO_MIX_458107	NOVO_MIX_1667739	R1_414401	NOVO_MIX_1347580	NOVO_MIX_1867378	R3_316670	NOVO_MIX_330946	R3_324601	R3_163790	R1_614091	NOVO_MIX_3652722	NOVO_MIX_3454663	R1_412590	NOVO_MIX_3086816	R1_149199	NOVO_MIX_1755538	NOVO_MIX_2015857	R3_295306	R3_530281	NOVO_MIX_3640301	S1_150121	NOVO_MIX_2294315	R3_19025	NOVO_MIX_3181987	NOVO_MIX_3355885	R1_428805	NOVO_MIX_393904	NOVO_MIX_552077
2.7.1.26,2.7.7.2	405	NOVO_MIX_1344117	R1_130123	S3_24699	NOVO_MIX_2440603	S2_189263	NOVO_MIX_2197755	NOVO_MIX_3272434	NOVO_MIX_1638826	R1_249190	R1_212178	R2_112369	S3_290311	S3_217852	NOVO_MIX_2251134	R1_93662	R1_190129	NOVO_MIX_780056	NOVO_MIX_1982623	NOVO_MIX_11703	R1_10201	NOVO_MIX_1194706	NOVO_MIX_3062118	NOVO_MIX_2443195	NOVO_MIX_2215888	NOVO_MIX_3496376	NOVO_MIX_2213203	NOVO_MIX_3016996	NOVO_MIX_1746082	R1_427224	R3_543841	NOVO_MIX_2682833	NOVO_MIX_2369597	S3_282630	NOVO_MIX_467183	S1_418711	NOVO_MIX_1211277	R1_418494	NOVO_MIX_1205515	R1_483581	NOVO_MIX_499939	NOVO_MIX_2583951	NOVO_MIX_2644817	NOVO_MIX_3268361	NOVO_MIX_2690661	NOVO_MIX_3014714	R3_330849	R1_234574	NOVO_MIX_278868
3.1.3.1	405	NOVO_MIX_3504163	NOVO_MIX_2493280	NOVO_MIX_3098093	NOVO_MIX_1406396	NOVO_MIX_232763	NOVO_MIX_280506	R1_319696	NOVO_MIX_840945	NOVO_MIX_3528705	NOVO_MIX_2167408	NOVO_MIX_3007702	NOVO_MIX_1899266	R3_545633	NOVO_MIX_3688968	NOVO_MIX_2057117	R2_115287	NOVO_MIX_417694	R1_437751	S3_365688	NOVO_MIX_3923120	NOVO_MIX_3959502	S1_97895	R1_589691	R1_305994	S1_147553	NOVO_MIX_2734524	NOVO_MIX_592725	R1_326211	NOVO_MIX_1914771	NOVO_MIX_2200647	NOVO_MIX_1906993	NOVO_MIX_2251481	NOVO_MIX_2064267	R2_147860	S2_344265	R3_652803	R3_412476	NOVO_MIX_81972	S3_219979	R2_269855	R3_324172	NOVO_MIX_2128571	NOVO_MIX_1632241	S2_53250	R2_406128	S1_21542	S2_28309	S2_90790
3.1.5.1	405	S3_567545	NOVO_MIX_2967704	R1_43276	NOVO_MIX_2353055	NOVO_MIX_1400488	NOVO_MIX_3225590	NOVO_MIX_2077246	R2_341065	S2_320041	NOVO_MIX_2049862	NOVO_MIX_3881650	NOVO_MIX_1020838	S3_244159	NOVO_MIX_1881575	NOVO_MIX_1603378	NOVO_MIX_2784766	NOVO_MIX_2775258	R3_612966	NOVO_MIX_23443	NOVO_MIX_1033917	NOVO_MIX_172364	NOVO_MIX_1125333	R3_522543	NOVO_MIX_2873832	R3_91520	NOVO_MIX_1644707	NOVO_MIX_3288649	R1_468899	S3_490248	NOVO_MIX_1877792	R1_192665	NOVO_MIX_1493462	NOVO_MIX_711000	S2_327880	NOVO_MIX_1883380	R1_672560	S1_307446	NOVO_MIX_2580071	NOVO_MIX_3157290	NOVO_MIX_3487452	NOVO_MIX_2314458	NOVO_MIX_2388682	NOVO_MIX_3269375	NOVO_MIX_1445312	NOVO_MIX_1089287	R1_334273	S3_104210	R1_442605
4.1.3.34	405	NOVO_MIX_338541	R2_202868	NOVO_MIX_1050314	S1_114833	NOVO_MIX_1826552	NOVO_MIX_941845	NOVO_MIX_902034	NOVO_MIX_2881904	NOVO_MIX_2926746	R3_176765	NOVO_MIX_881443	NOVO_MIX_3243030	R3_573345	S3_328467	NOVO_MIX_2989615	NOVO_MIX_2433515	NOVO_MIX_995601	R1_438431	NOVO_MIX_3145247	NOVO_MIX_2814163	NOVO_MIX_2390032	NOVO_MIX_3865406	R2_433624	NOVO_MIX_256591	R2_28894	NOVO_MIX_2029143	R2_444537	S1_160406	NOVO_MIX_3759682	S1_65355	NOVO_MIX_1974998	R1_451709	S3_360592	R2_28828	NOVO_MIX_1830343	NOVO_MIX_3198640	R2_165055	S1_282995	NOVO_MIX_2706473	NOVO_MIX_1236495	R3_448401	NOVO_MIX_446356	NOVO_MIX_635467	NOVO_MIX_3329098	NOVO_MIX_464152	NOVO_MIX_2654268	R2_452579	NOVO_MIX_2121341
4.2.1.136	405	R1_687155	NOVO_MIX_253511	R2_374691	S1_95921	NOVO_MIX_3921739	NOVO_MIX_724882	NOVO_MIX_2982386	NOVO_MIX_2979316	NOVO_MIX_3016977	NOVO_MIX_1805077	NOVO_MIX_2056902	NOVO_MIX_3217056	NOVO_MIX_3313823	NOVO_MIX_3350564	NOVO_MIX_211965	NOVO_MIX_1259081	NOVO_MIX_2898888	NOVO_MIX_1645665	R3_399873	NOVO_MIX_816773	NOVO_MIX_2648587	NOVO_MIX_3962324	R3_249037	NOVO_MIX_2199429	NOVO_MIX_120849	S3_32483	NOVO_MIX_81884	R1_36779	R2_134016	NOVO_MIX_2600495	NOVO_MIX_70358	NOVO_MIX_2466100	NOVO_MIX_3847942	NOVO_MIX_2823632	NOVO_MIX_3025915	NOVO_MIX_699489	R1_547501	NOVO_MIX_1702741	R1_97009	NOVO_MIX_3508007	S2_126488	NOVO_MIX_1028626	S3_64354	NOVO_MIX_1977221	R1_646418	NOVO_MIX_2036211	R2_14819	NOVO_MIX_3813927
1.2.1.41	403	NOVO_MIX_2483662	NOVO_MIX_2839914	NOVO_MIX_644118	NOVO_MIX_3196802	S3_238255	NOVO_MIX_2985964	R2_402253	NOVO_MIX_836257	R3_438164	NOVO_MIX_50648	R3_441983	NOVO_MIX_485886	R1_416157	R2_260029	NOVO_MIX_1153051	R3_37100	NOVO_MIX_475474	NOVO_MIX_3845712	NOVO_MIX_2822900	NOVO_MIX_1375320	R1_308752	R1_706626	NOVO_MIX_1985118	S2_365075	R1_470574	R2_6478	NOVO_MIX_3403064	R2_521407	R3_669897	NOVO_MIX_3281809	R3_26462	NOVO_MIX_2292695	NOVO_MIX_3323605	NOVO_MIX_651261	R1_761867	R2_523869	S3_603217	R2_137009	S3_281272	R2_106312	NOVO_MIX_2932343	S1_94665	R2_77292	S1_210919	NOVO_MIX_1431070	NOVO_MIX_1346186	NOVO_MIX_161782	NOVO_MIX_3089308
2.1.1.198	403	NOVO_MIX_263473	NOVO_MIX_3745406	R3_237595	NOVO_MIX_2111572	R3_172816	NOVO_MIX_3186813	R2_353531	NOVO_MIX_936941	NOVO_MIX_318024	NOVO_MIX_1906832	NOVO_MIX_1499107	S2_156569	R1_476316	NOVO_MIX_3353447	NOVO_MIX_3884604	R2_243777	S2_251717	NOVO_MIX_2523029	S3_431721	NOVO_MIX_3009789	S1_209459	NOVO_MIX_245377	R1_410188	NOVO_MIX_2749092	NOVO_MIX_2103996	S3_338163	NOVO_MIX_3317999	R3_728343	S3_610639	NOVO_MIX_2533861	NOVO_MIX_1160991	S3_221784	NOVO_MIX_3026890	NOVO_MIX_436598	R3_327551	R1_775791	R1_119886	NOVO_MIX_2809586	R1_604375	NOVO_MIX_1151237	NOVO_MIX_3428627	NOVO_MIX_16939	NOVO_MIX_2590637	NOVO_MIX_1754489	R3_289260	R2_471696	NOVO_MIX_791662	NOVO_MIX_1330013
2.7.4.3	403	S3_245997	NOVO_MIX_171982	NOVO_MIX_466267	NOVO_MIX_2541674	S3_283965	R2_513409	NOVO_MIX_1039878	NOVO_MIX_2880960	NOVO_MIX_2981427	R3_569439	NOVO_MIX_3738370	R1_651733	NOVO_MIX_2132237	R2_158792	NOVO_MIX_2713666	NOVO_MIX_880763	R3_356956	R1_118152	R1_421916	R2_128898	NOVO_MIX_3261747	NOVO_MIX_3172205	NOVO_MIX_907524	NOVO_MIX_3299176	R3_370266	NOVO_MIX_2107758	NOVO_MIX_1284153	NOVO_MIX_663466	NOVO_MIX_2586428	S3_311381	NOVO_MIX_730636	NOVO_MIX_371380	NOVO_MIX_2397782	R1_96876	NOVO_MIX_570781	S2_311891	S3_314253	NOVO_MIX_3649230	S1_246503	NOVO_MIX_2171431	R1_681095	NOVO_MIX_2555788	NOVO_MIX_117832	S3_621350	NOVO_MIX_1404699	NOVO_MIX_3376889	NOVO_MIX_3077759	NOVO_MIX_2512726
3.6.3.30	401	R2_512215	NOVO_MIX_876294	NOVO_MIX_941110	NOVO_MIX_3789767	NOVO_MIX_1908194	NOVO_MIX_1755588	NOVO_MIX_2896090	NOVO_MIX_2864532	NOVO_MIX_772741	S1_420274	NOVO_MIX_1668287	NOVO_MIX_653558	NOVO_MIX_863278	R3_338193	NOVO_MIX_3864723	R2_517354	R1_511675	R3_674231	NOVO_MIX_3312833	R3_690167	NOVO_MIX_1685357	R1_661032	S1_301461	NOVO_MIX_3253065	NOVO_MIX_459384	S3_235419	NOVO_MIX_3617944	NOVO_MIX_442304	R1_185441	R1_596157	NOVO_MIX_150297	R3_423430	NOVO_MIX_1310564	R3_232903	NOVO_MIX_1846231	S2_82719	NOVO_MIX_2086331	R1_435263	NOVO_MIX_2291480	NOVO_MIX_3690526	NOVO_MIX_2241572	NOVO_MIX_1483880	R2_481859	R1_112064	R1_791321	NOVO_MIX_1066296	R1_268969	R3_532767
5.4.99.9	399	NOVO_MIX_738248	NOVO_MIX_2025327	NOVO_MIX_1378350	R1_176863	NOVO_MIX_367030	NOVO_MIX_1870952	R1_593555	NOVO_MIX_1653523	NOVO_MIX_2590592	R1_674271	R3_752328	NOVO_MIX_2550295	NOVO_MIX_1889423	R1_317202	NOVO_MIX_3413625	NOVO_MIX_3200966	NOVO_MIX_426586	R3_10906	R1_773392	NOVO_MIX_3790164	R3_10669	R3_372402	NOVO_MIX_1278499	R1_697443	NOVO_MIX_542917	NOVO_MIX_2019931	NOVO_MIX_485434	NOVO_MIX_3078748	NOVO_MIX_3840084	NOVO_MIX_957013	NOVO_MIX_2984388	NOVO_MIX_3420383	NOVO_MIX_3742936	NOVO_MIX_2416245	NOVO_MIX_2226657	NOVO_MIX_1651973	NOVO_MIX_1697724	S3_200834	S3_55662	S3_532708	NOVO_MIX_3842766	NOVO_MIX_3434123	NOVO_MIX_3511501	R2_386034	NOVO_MIX_1300748	R2_353594	R1_210642	R3_382261
2.3.1.39	398	NOVO_MIX_2508457	NOVO_MIX_2036058	NOVO_MIX_1322106	NOVO_MIX_1945592	NOVO_MIX_2441817	NOVO_MIX_383852	NOVO_MIX_634909	NOVO_MIX_1844042	NOVO_MIX_2046247	NOVO_MIX_810444	S3_353367	NOVO_MIX_2441759	R3_565644	S3_88792	S3_327570	NOVO_MIX_2519307	R1_33369	R3_569111	NOVO_MIX_2916702	R3_355149	NOVO_MIX_3045822	S3_547543	NOVO_MIX_2951429	NOVO_MIX_2421905	S2_286198	NOVO_MIX_3698844	R3_11951	NOVO_MIX_1558130	NOVO_MIX_2896518	R1_641106	R1_114031	NOVO_MIX_2860362	R1_535555	NOVO_MIX_1133451	S3_152724	S1_102319	NOVO_MIX_2478226	NOVO_MIX_3661835	R2_440251	S1_102455	NOVO_MIX_2573032	NOVO_MIX_2222821	R1_360466	NOVO_MIX_1035935	NOVO_MIX_833948	NOVO_MIX_3947910	NOVO_MIX_776816	NOVO_MIX_100392
6.3.2.29,6.3.2.30	398	R3_450051	NOVO_MIX_33174	NOVO_MIX_2389890	NOVO_MIX_717073	NOVO_MIX_88108	S3_312857	R3_158239	NOVO_MIX_725201	NOVO_MIX_1414872	NOVO_MIX_1892701	R1_223571	R3_238635	NOVO_MIX_1652632	S3_281062	NOVO_MIX_406462	NOVO_MIX_1170960	R1_735128	NOVO_MIX_2079499	R2_537742	R1_351278	NOVO_MIX_2302133	NOVO_MIX_3861246	R3_131753	R2_39792	R3_561843	NOVO_MIX_2809086	NOVO_MIX_1629591	NOVO_MIX_3613143	NOVO_MIX_3071933	NOVO_MIX_3694492	R1_547257	NOVO_MIX_1514247	NOVO_MIX_2009893	R1_411868	NOVO_MIX_3523974	NOVO_MIX_2508281	R1_703700	NOVO_MIX_557943	NOVO_MIX_2275117	R1_699090	NOVO_MIX_161174	NOVO_MIX_3219346	NOVO_MIX_2431700	NOVO_MIX_2757702	NOVO_MIX_1902165	NOVO_MIX_1074	NOVO_MIX_1246638	NOVO_MIX_922572
2.3.2.27	397	NOVO_MIX_3394692	NOVO_MIX_1787133	S2_60291	S1_378868	S1_49635	NOVO_MIX_3286721	S1_300417	NOVO_MIX_1026209	S1_131961	S1_377979	NOVO_MIX_3630980	NOVO_MIX_1977329	NOVO_MIX_1552319	S1_293888	S2_269458	S2_74580	S3_268193	S3_558766	NOVO_MIX_599297	S2_9819	S1_110727	NOVO_MIX_2420008	NOVO_MIX_1724792	S3_502890	S3_560563	NOVO_MIX_3647457	NOVO_MIX_3868775	S3_575686	NOVO_MIX_1587592	NOVO_MIX_1692352	S2_276521	S1_178847	NOVO_MIX_2338958	S1_358512	S1_2347	NOVO_MIX_3314166	NOVO_MIX_1358036	S3_26437	S3_175970	S1_420339	S1_293889	NOVO_MIX_1654828	NOVO_MIX_1967379	S2_329229	NOVO_MIX_66546	NOVO_MIX_1824991	NOVO_MIX_1898645	S1_436209
1.5.3.1	396	R1_377522	NOVO_MIX_1711925	NOVO_MIX_2247548	NOVO_MIX_359833	NOVO_MIX_1047688	NOVO_MIX_1919018	NOVO_MIX_1738006	R1_78293	R3_625580	R1_733958	R1_721473	NOVO_MIX_500615	NOVO_MIX_3829913	R2_105653	NOVO_MIX_1350355	NOVO_MIX_1133740	R3_548282	NOVO_MIX_795750	S2_310301	NOVO_MIX_1669422	NOVO_MIX_1154460	R3_169232	R1_184718	R3_374827	S1_154812	S1_159453	NOVO_MIX_1610764	S3_227065	R1_433179	R3_503241	NOVO_MIX_1903559	R3_762114	NOVO_MIX_1027597	NOVO_MIX_1871923	R1_697961	R3_390718	NOVO_MIX_144111	NOVO_MIX_597918	NOVO_MIX_3910288	R3_657711	NOVO_MIX_2820724	NOVO_MIX_2509626	NOVO_MIX_3080100	NOVO_MIX_1430395	R1_242669	R3_649583	R3_466065	R3_359088
2.5.1.17	396	NOVO_MIX_2588389	R1_190376	NOVO_MIX_3741146	NOVO_MIX_1563349	NOVO_MIX_266263	NOVO_MIX_1893010	NOVO_MIX_3344623	R3_408313	R3_50059	S3_351071	R3_720889	NOVO_MIX_3855341	NOVO_MIX_3006272	NOVO_MIX_3382274	NOVO_MIX_3186597	NOVO_MIX_809109	NOVO_MIX_3121974	NOVO_MIX_695760	NOVO_MIX_3169254	NOVO_MIX_2241039	NOVO_MIX_2916640	NOVO_MIX_1485267	NOVO_MIX_3707899	R1_617490	R3_612258	R1_744050	NOVO_MIX_734181	NOVO_MIX_2706359	NOVO_MIX_2743215	NOVO_MIX_1961754	R2_13247	NOVO_MIX_3916970	NOVO_MIX_3163952	NOVO_MIX_1900767	NOVO_MIX_2481378	NOVO_MIX_877276	NOVO_MIX_2007942	NOVO_MIX_251254	S3_236253	NOVO_MIX_1243633	NOVO_MIX_1904055	S1_420210	NOVO_MIX_1126090	NOVO_MIX_2444271	S3_128670	NOVO_MIX_3436532	NOVO_MIX_1194673	R1_272476
5.4.99.25	396	NOVO_MIX_2882634	NOVO_MIX_2234722	NOVO_MIX_1696372	S3_57344	NOVO_MIX_1509111	NOVO_MIX_3520088	NOVO_MIX_3286551	NOVO_MIX_2047238	NOVO_MIX_3665945	NOVO_MIX_2240273	R1_282335	NOVO_MIX_3204542	NOVO_MIX_2136100	R1_695146	R2_460316	NOVO_MIX_3882859	NOVO_MIX_83221	NOVO_MIX_141778	R3_741805	NOVO_MIX_3682895	NOVO_MIX_168171	S2_383792	NOVO_MIX_1973117	NOVO_MIX_3520922	NOVO_MIX_1075552	NOVO_MIX_1077209	NOVO_MIX_458330	R3_531239	R2_145945	NOVO_MIX_1189113	NOVO_MIX_351783	NOVO_MIX_990641	NOVO_MIX_1594192	R2_555569	R2_458754	NOVO_MIX_1843700	NOVO_MIX_1739808	S1_100281	R2_252674	NOVO_MIX_3938195	NOVO_MIX_3295543	NOVO_MIX_2410268	NOVO_MIX_1907337	NOVO_MIX_2556739	NOVO_MIX_2571792	NOVO_MIX_173376	R1_44152	NOVO_MIX_1413847
3.5.4.4	395	R3_345625	NOVO_MIX_75620	R1_167269	R3_341521	NOVO_MIX_1766845	R3_288925	R2_427970	NOVO_MIX_1841988	NOVO_MIX_1920880	NOVO_MIX_2100479	R1_144837	R2_524282	NOVO_MIX_1033653	NOVO_MIX_3488616	R2_426201	R3_620741	NOVO_MIX_1016491	NOVO_MIX_291206	R3_60845	NOVO_MIX_1150177	NOVO_MIX_2849103	S2_302657	R1_622108	NOVO_MIX_419918	S1_366373	NOVO_MIX_778773	R1_223464	NOVO_MIX_3927075	NOVO_MIX_3204905	NOVO_MIX_2613077	R3_527872	NOVO_MIX_1658026	R3_575830	NOVO_MIX_250019	NOVO_MIX_1753420	NOVO_MIX_1860345	NOVO_MIX_29229	NOVO_MIX_1282877	NOVO_MIX_2345683	R3_603821	NOVO_MIX_3007756	R1_573913	R1_587090	R2_561290	NOVO_MIX_1734111	S3_488539	R1_596256	NOVO_MIX_178551
4.3.3.6	394	R1_494537	S1_119301	R3_380699	NOVO_MIX_2238669	S3_146270	R3_68379	NOVO_MIX_532082	NOVO_MIX_2253839	NOVO_MIX_3742763	NOVO_MIX_466808	S1_388090	NOVO_MIX_3712921	NOVO_MIX_1161080	R2_456059	NOVO_MIX_1587145	S1_74517	NOVO_MIX_1275404	NOVO_MIX_3091966	R3_524087	NOVO_MIX_3006764	R1_443930	S1_300767	S1_47210	NOVO_MIX_3011486	R1_529927	R1_220730	NOVO_MIX_555069	R1_749969	NOVO_MIX_2470423	R1_74979	S1_119299	R1_622356	R1_116261	R1_42858	NOVO_MIX_1866040	NOVO_MIX_528698	NOVO_MIX_772468	NOVO_MIX_1058771	R1_373146	NOVO_MIX_3389366	NOVO_MIX_1287561	R1_756718	NOVO_MIX_3943688	R3_111646	S3_578994	NOVO_MIX_1133254	NOVO_MIX_2942176	R1_756719
3.1.3.11	392	NOVO_MIX_2083469	NOVO_MIX_2302692	R1_750166	R2_219362	R1_416569	R3_116331	S3_3909	S1_365253	NOVO_MIX_2750677	NOVO_MIX_415061	NOVO_MIX_494275	NOVO_MIX_2461148	NOVO_MIX_3548683	R3_203573	NOVO_MIX_244791	R1_175371	NOVO_MIX_3952359	NOVO_MIX_1593337	NOVO_MIX_1149465	S3_556251	NOVO_MIX_1326851	R1_742928	NOVO_MIX_105081	R2_428477	R1_659892	NOVO_MIX_1345523	NOVO_MIX_2701544	NOVO_MIX_868059	NOVO_MIX_1238384	S1_31031	NOVO_MIX_2678963	S1_46266	S1_105227	NOVO_MIX_2735269	R2_152875	S3_524256	R1_338197	NOVO_MIX_3741940	NOVO_MIX_2203280	S2_372488	R3_689453	NOVO_MIX_765295	NOVO_MIX_1794223	R1_422349	S2_152056	NOVO_MIX_75655	NOVO_MIX_1101539	NOVO_MIX_1259288
1.1.1.3	391	R1_752081	NOVO_MIX_1629414	NOVO_MIX_2997590	R1_764895	NOVO_MIX_1574213	R2_297596	R1_376729	NOVO_MIX_661049	NOVO_MIX_240208	S1_280270	S2_387099	NOVO_MIX_773724	S3_52593	R1_541293	R1_320407	S3_166295	NOVO_MIX_32333	R1_423295	R1_630889	NOVO_MIX_984246	R2_139199	R1_184991	NOVO_MIX_2779920	S3_499786	R2_60731	R1_790499	NOVO_MIX_3251044	R1_166964	NOVO_MIX_2962157	NOVO_MIX_3410362	NOVO_MIX_2954756	NOVO_MIX_500431	NOVO_MIX_1003882	NOVO_MIX_1615221	R1_581908	R1_197186	NOVO_MIX_3361733	NOVO_MIX_627040	NOVO_MIX_2470801	NOVO_MIX_3511712	R1_485157	R2_151941	R3_254007	R1_479429	R2_387738	R1_20738	R3_183303	NOVO_MIX_2290240
5.4.99.22	391	R2_322363	R3_694279	NOVO_MIX_350350	NOVO_MIX_330339	NOVO_MIX_610322	R2_230300	NOVO_MIX_802949	R3_586664	NOVO_MIX_1609213	R2_121065	NOVO_MIX_1157631	NOVO_MIX_3155992	NOVO_MIX_2248466	R1_765820	NOVO_MIX_119502	R3_574620	R1_487943	R3_473953	S3_137230	NOVO_MIX_2153071	NOVO_MIX_1702936	NOVO_MIX_3661555	R1_499739	NOVO_MIX_2500949	NOVO_MIX_2614096	NOVO_MIX_1419397	R3_106021	R1_21522	R1_177158	NOVO_MIX_3500850	R1_210970	NOVO_MIX_2202684	R3_717707	R2_432578	R3_226364	NOVO_MIX_2761819	NOVO_MIX_1493052	R1_405205	NOVO_MIX_807981	R3_637004	R1_24668	S3_388282	NOVO_MIX_115326	NOVO_MIX_1329608	NOVO_MIX_1265256	NOVO_MIX_1261843	NOVO_MIX_953373	R3_463849
1.2.1.38	390	R2_298360	R2_136795	NOVO_MIX_1072921	S2_208691	NOVO_MIX_583617	NOVO_MIX_1968039	NOVO_MIX_1562557	S1_207333	NOVO_MIX_3310508	R1_651021	NOVO_MIX_508385	NOVO_MIX_3417135	NOVO_MIX_3589947	NOVO_MIX_1986480	R3_11913	NOVO_MIX_2980873	NOVO_MIX_3112001	NOVO_MIX_1312339	R1_15762	NOVO_MIX_2871491	NOVO_MIX_1759257	NOVO_MIX_1730746	NOVO_MIX_1923470	NOVO_MIX_1622347	NOVO_MIX_3689170	R1_524330	NOVO_MIX_1220274	R1_558754	NOVO_MIX_2809162	NOVO_MIX_2093830	NOVO_MIX_2124009	NOVO_MIX_2844627	NOVO_MIX_3083356	NOVO_MIX_3479535	R3_414619	NOVO_MIX_2972739	R2_108846	NOVO_MIX_2755497	NOVO_MIX_2103816	NOVO_MIX_3609388	R3_679542	R1_41475	S3_151987	R3_687057	R1_514577	R3_430267	R2_486952	NOVO_MIX_3838184
2.3.3.9	390	R1_186286	R2_289059	NOVO_MIX_975251	NOVO_MIX_3710296	NOVO_MIX_108353	NOVO_MIX_3475855	NOVO_MIX_3722055	S3_487873	NOVO_MIX_2080983	NOVO_MIX_1704944	NOVO_MIX_1549624	R1_216323	R3_171933	R1_365096	NOVO_MIX_3537630	S3_358510	R1_362760	NOVO_MIX_1709004	NOVO_MIX_1913520	R3_202358	NOVO_MIX_549201	NOVO_MIX_3740769	S3_53421	NOVO_MIX_165408	R2_517091	R2_14311	NOVO_MIX_1010011	NOVO_MIX_3193063	R1_759088	R3_422125	NOVO_MIX_2258186	NOVO_MIX_1066773	S3_488197	NOVO_MIX_1266558	NOVO_MIX_1732761	NOVO_MIX_3392406	NOVO_MIX_581385	NOVO_MIX_1900923	NOVO_MIX_2710787	NOVO_MIX_3962739	NOVO_MIX_2253429	NOVO_MIX_2512165	R1_32169	NOVO_MIX_3665288	NOVO_MIX_320870	R1_244075	NOVO_MIX_764299	NOVO_MIX_216880
3.5.1.18	390	NOVO_MIX_1400642	S1_294288	S3_107330	NOVO_MIX_3414779	NOVO_MIX_1668196	NOVO_MIX_3213035	R1_48005	R2_12821	NOVO_MIX_644490	R1_446873	R3_732121	R1_39319	NOVO_MIX_2290890	R3_688213	NOVO_MIX_2956761	R1_596893	NOVO_MIX_2568492	NOVO_MIX_604827	NOVO_MIX_3238545	NOVO_MIX_2522294	NOVO_MIX_2452847	R3_406836	R3_628950	NOVO_MIX_3941648	R3_413624	NOVO_MIX_2007244	NOVO_MIX_3383573	R1_488959	R1_106284	NOVO_MIX_1401585	R1_51336	S3_37873	NOVO_MIX_1168301	R1_506236	NOVO_MIX_2261956	NOVO_MIX_2537724	NOVO_MIX_3339171	R1_420686	NOVO_MIX_3746848	NOVO_MIX_925376	NOVO_MIX_1980787	NOVO_MIX_2677333	S3_437312	NOVO_MIX_1157066	R1_193353	NOVO_MIX_3398078	NOVO_MIX_1863515	NOVO_MIX_1986208
2.4.-.-	389	NOVO_MIX_820991	NOVO_MIX_855308	NOVO_MIX_3045777	NOVO_MIX_1031050	NOVO_MIX_3139023	S3_360813	R3_334498	NOVO_MIX_3161611	R3_385410	NOVO_MIX_519557	NOVO_MIX_3119929	NOVO_MIX_2412117	NOVO_MIX_439785	NOVO_MIX_1621390	NOVO_MIX_3181760	NOVO_MIX_2364033	NOVO_MIX_2995890	NOVO_MIX_1168620	S3_606597	S3_591163	NOVO_MIX_2616306	NOVO_MIX_1539202	R3_266276	NOVO_MIX_2983859	S3_215481	NOVO_MIX_661291	R2_454836	NOVO_MIX_3372270	R1_278637	NOVO_MIX_2408607	NOVO_MIX_1936707	R2_745	NOVO_MIX_792646	NOVO_MIX_3600557	S2_390648	R1_594728	NOVO_MIX_1823098	R2_80818	NOVO_MIX_1583896	NOVO_MIX_2749676	S3_309908	NOVO_MIX_425266	NOVO_MIX_6547	NOVO_MIX_529665	NOVO_MIX_449962	NOVO_MIX_2430589	NOVO_MIX_939584	R1_279075
2.5.1.61	389	R1_6199	NOVO_MIX_1359326	NOVO_MIX_804	NOVO_MIX_1704605	NOVO_MIX_1577958	S3_6173	R1_13960	R1_399654	NOVO_MIX_3117902	NOVO_MIX_415860	NOVO_MIX_2791564	NOVO_MIX_2616024	NOVO_MIX_505821	NOVO_MIX_208335	NOVO_MIX_2551088	S1_168416	R3_153000	R1_458583	NOVO_MIX_3752284	NOVO_MIX_1319972	NOVO_MIX_3903450	NOVO_MIX_718301	R1_757476	NOVO_MIX_3253450	NOVO_MIX_1749168	S3_344298	NOVO_MIX_2686206	NOVO_MIX_2155281	NOVO_MIX_597644	NOVO_MIX_926759	S3_399775	NOVO_MIX_3370006	NOVO_MIX_2583825	NOVO_MIX_2864836	NOVO_MIX_3277912	NOVO_MIX_1743621	S1_10561	R1_319097	NOVO_MIX_1270420	NOVO_MIX_3574853	NOVO_MIX_1969898	R3_342232	NOVO_MIX_3054445	NOVO_MIX_1372447	R1_229357	NOVO_MIX_1758081	R1_270739	R3_313835
1.13.11.27	386	R3_211072	NOVO_MIX_1593979	R3_601392	R2_169829	NOVO_MIX_256892	S2_127106	NOVO_MIX_96733	NOVO_MIX_3288806	R2_365577	NOVO_MIX_1187185	R3_732205	R3_160099	R3_363265	R3_416085	NOVO_MIX_3736765	NOVO_MIX_2501093	S1_106588	S1_185635	NOVO_MIX_597852	R1_658152	NOVO_MIX_2565906	R3_434817	R1_335600	R1_542515	NOVO_MIX_1003726	NOVO_MIX_622608	NOVO_MIX_1409729	R1_435640	R1_704265	NOVO_MIX_210282	R3_18504	NOVO_MIX_3071304	R2_342591	S1_234905	NOVO_MIX_1811512	R1_223559	NOVO_MIX_350022	R1_452907	NOVO_MIX_3691060	S3_287241	R3_662456	R1_249496	S2_223636	R1_71864	R2_255818	R1_687990	NOVO_MIX_1675674	NOVO_MIX_2257638
2.1.3.-	386	NOVO_MIX_1359622	S2_226591	NOVO_MIX_3503319	NOVO_MIX_3303612	R1_112871	R3_223916	NOVO_MIX_1485673	NOVO_MIX_3717712	S3_581852	R1_37667	NOVO_MIX_336068	S1_123409	NOVO_MIX_3676408	NOVO_MIX_721268	R3_34375	NOVO_MIX_862509	NOVO_MIX_854260	S2_310275	R1_505212	S3_523449	NOVO_MIX_3570305	R3_4742	NOVO_MIX_67929	R1_530435	NOVO_MIX_460023	NOVO_MIX_3334818	NOVO_MIX_2221334	S3_564284	R3_21810	R3_371995	S3_567535	NOVO_MIX_3705414	NOVO_MIX_1585412	NOVO_MIX_3935728	NOVO_MIX_2797484	R1_446082	NOVO_MIX_829832	NOVO_MIX_3512809	NOVO_MIX_2306591	NOVO_MIX_2137306	NOVO_MIX_700088	NOVO_MIX_1031766	R2_225390	NOVO_MIX_793407	NOVO_MIX_2303170	R1_58452	NOVO_MIX_1382308	NOVO_MIX_58628
2.7.7.4,2.7.1.25	386	S3_166698	NOVO_MIX_2003944	NOVO_MIX_3003282	NOVO_MIX_2924655	NOVO_MIX_1466963	S3_335295	NOVO_MIX_55792	R3_35917	NOVO_MIX_1105811	R1_465833	S3_460263	S2_60502	NOVO_MIX_92561	R3_543630	R1_96242	R3_20355	R1_89756	NOVO_MIX_3189535	S1_410578	R2_342785	R3_650460	R1_783775	NOVO_MIX_2511330	R1_372656	NOVO_MIX_2460440	NOVO_MIX_3290614	NOVO_MIX_1148635	NOVO_MIX_1466684	R2_274816	S2_70393	S2_233706	R1_736942	NOVO_MIX_1945860	NOVO_MIX_1514119	R1_198581	R3_55960	NOVO_MIX_3356498	R1_213288	NOVO_MIX_1465955	NOVO_MIX_3184290	R1_102773	R1_241431	R1_172628	NOVO_MIX_2470259	S1_403725	R1_465832	R1_79832	S3_186916
1.1.1.35	385	NOVO_MIX_606206	R1_214248	NOVO_MIX_3782062	NOVO_MIX_2135847	NOVO_MIX_3266671	NOVO_MIX_2141121	NOVO_MIX_896082	NOVO_MIX_697160	S2_96862	NOVO_MIX_2616537	NOVO_MIX_1849523	NOVO_MIX_2537102	NOVO_MIX_275414	NOVO_MIX_1492046	S2_306737	NOVO_MIX_84462	NOVO_MIX_3442476	R1_332174	NOVO_MIX_1503190	NOVO_MIX_905716	NOVO_MIX_874488	R1_332476	R1_281460	S1_61064	NOVO_MIX_2919479	R3_323538	R1_501032	R2_537202	NOVO_MIX_3058076	R1_64763	NOVO_MIX_1036956	NOVO_MIX_1641933	R2_532870	NOVO_MIX_1109711	S2_291070	NOVO_MIX_2491071	NOVO_MIX_518234	R1_228930	NOVO_MIX_252033	NOVO_MIX_567091	NOVO_MIX_564931	NOVO_MIX_3117623	NOVO_MIX_3675716	S3_74156	NOVO_MIX_3089205	S3_212710	R3_225347	NOVO_MIX_1874888
2.1.1.163,2.1.1.201	385	NOVO_MIX_2466095	NOVO_MIX_18807	R1_767380	NOVO_MIX_1131385	NOVO_MIX_2462432	NOVO_MIX_3464127	NOVO_MIX_3481664	R2_33865	R1_514701	NOVO_MIX_761079	NOVO_MIX_1022106	R2_516740	NOVO_MIX_2579639	NOVO_MIX_628377	S1_216928	R1_234194	NOVO_MIX_3057305	S3_604906	S2_384331	NOVO_MIX_1278656	NOVO_MIX_1562739	NOVO_MIX_3255288	R2_338744	NOVO_MIX_3551398	NOVO_MIX_3827685	NOVO_MIX_2071216	NOVO_MIX_455869	NOVO_MIX_1385674	R2_339964	R3_611266	R1_290094	NOVO_MIX_3245932	R2_531493	S1_51367	R1_716022	NOVO_MIX_1311204	R1_753015	NOVO_MIX_1872576	NOVO_MIX_2085002	NOVO_MIX_2313543	NOVO_MIX_3885851	NOVO_MIX_1958911	NOVO_MIX_3240936	NOVO_MIX_3209421	R1_245636	NOVO_MIX_2434080	NOVO_MIX_240223	S3_569148
2.3.1.35,2.3.1.1	384	R1_7211	NOVO_MIX_379958	NOVO_MIX_2881356	NOVO_MIX_450748	NOVO_MIX_2178385	R3_296633	R1_155257	R1_153450	S3_606097	R3_273068	NOVO_MIX_2988182	NOVO_MIX_1964866	NOVO_MIX_727674	NOVO_MIX_1060001	S3_248759	NOVO_MIX_1770762	NOVO_MIX_1602308	R3_550161	NOVO_MIX_2821359	NOVO_MIX_3091091	NOVO_MIX_2464598	S2_203643	NOVO_MIX_371889	R3_461505	NOVO_MIX_3630380	R3_299731	R2_341670	S3_72814	R1_488934	NOVO_MIX_797373	NOVO_MIX_1585188	R3_426713	NOVO_MIX_2268515	NOVO_MIX_1867169	NOVO_MIX_597037	NOVO_MIX_2552965	NOVO_MIX_3300428	R3_8244	R1_89923	NOVO_MIX_1277382	R3_223594	NOVO_MIX_2163820	NOVO_MIX_874950	NOVO_MIX_361622	NOVO_MIX_2529932	NOVO_MIX_3855138	NOVO_MIX_2836882	NOVO_MIX_828395
2.4.99.17	383	NOVO_MIX_551413	S1_146639	R2_100227	NOVO_MIX_3725958	NOVO_MIX_3424408	R3_219310	R3_539751	S3_50172	NOVO_MIX_133024	NOVO_MIX_3584380	NOVO_MIX_23965	R2_158559	NOVO_MIX_3819888	NOVO_MIX_1455532	NOVO_MIX_1990157	S3_28500	NOVO_MIX_3875818	NOVO_MIX_2447287	NOVO_MIX_3945275	NOVO_MIX_276850	R3_100108	NOVO_MIX_2564441	NOVO_MIX_2259563	NOVO_MIX_1720651	NOVO_MIX_1624055	R3_38990	NOVO_MIX_367523	NOVO_MIX_2499298	R1_437062	NOVO_MIX_3552902	NOVO_MIX_2958153	R1_326727	NOVO_MIX_743017	NOVO_MIX_3574533	NOVO_MIX_2577976	NOVO_MIX_344997	S3_387317	R1_257070	NOVO_MIX_156258	NOVO_MIX_2248467	NOVO_MIX_561593	R3_580430	NOVO_MIX_3714881	R3_257557	R3_375419	NOVO_MIX_717794	NOVO_MIX_2856074	NOVO_MIX_3514840
3.5.4.26,1.1.1.193	381	R3_538629	R3_138419	NOVO_MIX_3408104	NOVO_MIX_1252302	NOVO_MIX_644288	NOVO_MIX_1802923	R1_561343	R3_502176	NOVO_MIX_2164262	S3_585543	NOVO_MIX_916929	NOVO_MIX_3096786	NOVO_MIX_3789280	NOVO_MIX_1287470	R1_61015	R1_132395	NOVO_MIX_3724666	NOVO_MIX_3059578	NOVO_MIX_2418542	S3_281437	S3_421599	NOVO_MIX_483927	R3_13838	NOVO_MIX_1112280	NOVO_MIX_3369401	NOVO_MIX_3348892	NOVO_MIX_783123	R3_9781	NOVO_MIX_495385	NOVO_MIX_432336	NOVO_MIX_3328365	NOVO_MIX_3090247	NOVO_MIX_3179783	S1_158408	NOVO_MIX_3666875	NOVO_MIX_192332	R3_369730	NOVO_MIX_3785347	NOVO_MIX_2621359	S3_18345	NOVO_MIX_2578580	R1_206022	S1_412783	R1_499973	R2_463124	R1_156539	R2_318253	R3_436558
3.6.1.-,3.1.3.100	381	NOVO_MIX_2223623	NOVO_MIX_2530653	NOVO_MIX_3030714	NOVO_MIX_1565469	NOVO_MIX_2013018	R3_163288	NOVO_MIX_3327269	R2_348679	R1_452029	NOVO_MIX_2995943	NOVO_MIX_2780154	NOVO_MIX_3048707	S3_472080	NOVO_MIX_845005	S2_246629	NOVO_MIX_2617586	NOVO_MIX_998779	NOVO_MIX_12560	NOVO_MIX_3771197	R1_749855	R1_673770	NOVO_MIX_1182710	R2_396920	NOVO_MIX_3228200	S1_165482	S3_154900	NOVO_MIX_3808423	NOVO_MIX_2612320	NOVO_MIX_2161073	R2_223156	NOVO_MIX_521176	NOVO_MIX_537977	NOVO_MIX_2548233	R1_193678	NOVO_MIX_3664199	S2_54887	NOVO_MIX_1877169	R3_84572	S2_338480	R1_108552	R1_718319	R3_513584	NOVO_MIX_3401743	NOVO_MIX_3071026	NOVO_MIX_3949766	R2_451875	NOVO_MIX_2976134	R1_342247
5.4.2.12	379	S2_365759	R3_723759	R3_22857	NOVO_MIX_348255	R3_289408	NOVO_MIX_2803682	NOVO_MIX_423305	NOVO_MIX_1633291	NOVO_MIX_931604	R3_535415	NOVO_MIX_2590955	NOVO_MIX_549120	S3_318620	NOVO_MIX_2232691	NOVO_MIX_2526029	NOVO_MIX_1105776	S3_156411	NOVO_MIX_3359948	NOVO_MIX_2641082	NOVO_MIX_819212	NOVO_MIX_1171109	R2_529739	NOVO_MIX_1801418	R3_360644	S1_402157	NOVO_MIX_765906	R1_652282	R1_400166	NOVO_MIX_3614026	R1_171773	R1_474890	NOVO_MIX_464617	NOVO_MIX_1121256	NOVO_MIX_2947409	R1_229551	NOVO_MIX_611045	S2_118333	NOVO_MIX_2868606	NOVO_MIX_359822	NOVO_MIX_89636	R3_268633	NOVO_MIX_3915858	NOVO_MIX_1325819	NOVO_MIX_540240	NOVO_MIX_111123	NOVO_MIX_2493977	NOVO_MIX_1434654	R1_162446
1.14.13.149	377	R1_235896	S2_17376	NOVO_MIX_2537026	NOVO_MIX_2269609	R3_262764	NOVO_MIX_1504764	NOVO_MIX_580346	S1_252372	R3_82120	NOVO_MIX_2755946	R1_778198	NOVO_MIX_1080402	R2_75874	S2_178373	NOVO_MIX_2146450	S3_8974	S1_277112	NOVO_MIX_2700954	NOVO_MIX_842652	NOVO_MIX_1628152	R3_578753	NOVO_MIX_2949112	R1_31131	R3_294410	R3_75505	S3_620599	NOVO_MIX_3180355	NOVO_MIX_27664	R2_538751	S1_431354	S1_162572	NOVO_MIX_3313780	NOVO_MIX_702105	R3_312350	NOVO_MIX_100305	R1_71477	R1_173092	NOVO_MIX_2241872	R1_632315	NOVO_MIX_2538338	NOVO_MIX_1071839	NOVO_MIX_2041170	NOVO_MIX_2669444	NOVO_MIX_320200	NOVO_MIX_2796654	NOVO_MIX_2893173	R3_657766	NOVO_MIX_2248320
3.6.3.21	377	S3_216259	NOVO_MIX_3489748	R2_525009	R3_79984	R3_728368	S3_151869	S3_290139	NOVO_MIX_3612622	NOVO_MIX_3589583	S1_96217	NOVO_MIX_1220964	NOVO_MIX_3834832	S2_196181	R1_701858	NOVO_MIX_3309543	R1_496343	NOVO_MIX_645114	R1_184053	NOVO_MIX_1843289	NOVO_MIX_3593058	R3_353036	NOVO_MIX_2917138	R3_238225	NOVO_MIX_3401063	NOVO_MIX_628788	R2_242297	NOVO_MIX_2364875	S1_99381	NOVO_MIX_1654072	NOVO_MIX_198190	R1_252151	NOVO_MIX_1038947	R3_251237	NOVO_MIX_425482	S1_99487	R1_751902	NOVO_MIX_1813506	R2_90251	R2_393235	NOVO_MIX_1831404	R1_327297	NOVO_MIX_2825453	R1_578178	S1_160578	NOVO_MIX_3873595	NOVO_MIX_277907	S1_254621	NOVO_MIX_2920758
2.1.1.228	376	NOVO_MIX_1403918	NOVO_MIX_2869401	R1_208834	NOVO_MIX_57675	R1_48034	NOVO_MIX_3318374	NOVO_MIX_505168	NOVO_MIX_2940851	NOVO_MIX_481814	NOVO_MIX_251268	NOVO_MIX_3664745	R1_85072	NOVO_MIX_2781936	NOVO_MIX_2416317	S3_340524	R2_342606	NOVO_MIX_273611	NOVO_MIX_1654083	NOVO_MIX_241446	NOVO_MIX_956587	R1_552965	NOVO_MIX_1702444	NOVO_MIX_2966294	NOVO_MIX_3044855	R3_509623	S3_176797	R2_113242	NOVO_MIX_1579035	NOVO_MIX_2321069	R1_659089	R1_157922	NOVO_MIX_3016694	NOVO_MIX_3597399	R1_596697	NOVO_MIX_2991655	NOVO_MIX_1978114	S3_279657	NOVO_MIX_1744248	R1_793802	S1_15065	NOVO_MIX_2267407	NOVO_MIX_164586	R3_702764	NOVO_MIX_2770024	NOVO_MIX_2520902	NOVO_MIX_2481044	NOVO_MIX_1393118	R3_107203
2.5.1.1,2.5.1.10,2.5.1.29	376	R1_675686	S3_29346	NOVO_MIX_243894	NOVO_MIX_1912513	R3_214920	R1_392149	NOVO_MIX_2116459	NOVO_MIX_2341229	NOVO_MIX_3594732	NOVO_MIX_2218076	NOVO_MIX_3663507	R2_459945	R2_326798	R3_570119	NOVO_MIX_38936	NOVO_MIX_3449520	R2_432290	R3_174761	NOVO_MIX_3012298	NOVO_MIX_2070353	R1_240950	S3_39509	R1_291850	R3_477733	R1_765303	R1_501302	R1_732039	NOVO_MIX_2938317	R1_300083	NOVO_MIX_3304814	NOVO_MIX_2833104	NOVO_MIX_711105	NOVO_MIX_3926607	R2_438978	NOVO_MIX_80942	NOVO_MIX_2634414	R3_727253	NOVO_MIX_1585849	NOVO_MIX_3650830	R1_414041	R3_169856	NOVO_MIX_1439888	NOVO_MIX_1405641	NOVO_MIX_3472740	R1_748913	NOVO_MIX_2359822	S3_620368	NOVO_MIX_181059
3.5.1.28	375	NOVO_MIX_3532686	S3_120467	NOVO_MIX_512467	NOVO_MIX_2583001	R3_224867	NOVO_MIX_36717	NOVO_MIX_2725433	R2_76808	NOVO_MIX_716628	S3_458992	R2_356258	NOVO_MIX_943352	NOVO_MIX_2436156	NOVO_MIX_2709935	NOVO_MIX_1433304	NOVO_MIX_105941	NOVO_MIX_1167544	NOVO_MIX_939751	NOVO_MIX_1126440	NOVO_MIX_2155682	NOVO_MIX_2178635	R1_652136	NOVO_MIX_540960	NOVO_MIX_3271154	NOVO_MIX_2154514	NOVO_MIX_1412789	R2_369066	NOVO_MIX_1736956	NOVO_MIX_3674651	NOVO_MIX_3732649	NOVO_MIX_1795894	NOVO_MIX_1713906	NOVO_MIX_2013284	NOVO_MIX_2659078	NOVO_MIX_2093345	NOVO_MIX_1255672	NOVO_MIX_56696	NOVO_MIX_3137277	NOVO_MIX_1283652	R1_554140	R1_480839	NOVO_MIX_2732767	NOVO_MIX_3013414	NOVO_MIX_3077708	NOVO_MIX_1375068	NOVO_MIX_1272066	R3_416154	R1_602165
4.2.1.49	375	NOVO_MIX_634398	NOVO_MIX_766146	NOVO_MIX_3400095	NOVO_MIX_2247549	S2_349117	NOVO_MIX_3352118	R3_662816	NOVO_MIX_3633922	NOVO_MIX_981203	S3_20500	R1_618294	S3_529213	R1_292073	R1_701648	R3_18092	S3_527158	R3_654132	R3_68128	S2_23265	NOVO_MIX_3645778	NOVO_MIX_1762222	R3_115791	NOVO_MIX_3466292	R3_740567	NOVO_MIX_2286582	R3_405437	NOVO_MIX_6739	R1_722468	R3_718374	NOVO_MIX_3054288	NOVO_MIX_2297002	NOVO_MIX_2238394	NOVO_MIX_3532340	S1_199699	R3_720046	S2_33860	R3_540428	NOVO_MIX_624178	R3_60262	S1_431767	R2_3479	NOVO_MIX_2700037	NOVO_MIX_437484	NOVO_MIX_3757398	S2_27850	NOVO_MIX_2431253	NOVO_MIX_2088075	NOVO_MIX_218170
3.4.21.83	373	NOVO_MIX_2239020	NOVO_MIX_2640312	R1_688945	S3_427316	R3_264081	R1_236079	R1_538166	R3_190144	R1_201204	R1_612982	R2_193180	NOVO_MIX_336474	R1_322040	R1_784442	NOVO_MIX_2621960	S2_234850	NOVO_MIX_843869	NOVO_MIX_3104050	R1_767476	NOVO_MIX_2660190	NOVO_MIX_3497807	NOVO_MIX_1825730	NOVO_MIX_3299825	NOVO_MIX_1279451	R1_265575	S2_140622	NOVO_MIX_2060686	S3_525647	NOVO_MIX_2336219	R2_92542	NOVO_MIX_1820886	R1_232624	NOVO_MIX_1618664	NOVO_MIX_1306388	R1_590638	NOVO_MIX_75566	NOVO_MIX_2038643	NOVO_MIX_512110	NOVO_MIX_3015575	R2_533603	NOVO_MIX_689190	NOVO_MIX_231863	NOVO_MIX_3856168	R3_241617	R1_720517	R1_362566	S3_531904	NOVO_MIX_1288694
2.7.7.41	372	S1_136984	NOVO_MIX_702074	NOVO_MIX_2342444	R3_415944	S1_1685	NOVO_MIX_3840748	NOVO_MIX_3441393	NOVO_MIX_364573	R1_120971	NOVO_MIX_872582	NOVO_MIX_3645185	NOVO_MIX_3868259	S1_119416	NOVO_MIX_3098166	R3_594506	NOVO_MIX_1717852	R1_457213	R3_543429	R3_8925	R3_590738	NOVO_MIX_2192335	NOVO_MIX_167103	NOVO_MIX_3325091	NOVO_MIX_2068255	R3_220913	NOVO_MIX_90248	R2_220468	S3_581480	R2_537220	NOVO_MIX_86153	NOVO_MIX_1087801	NOVO_MIX_3703985	NOVO_MIX_2703104	R1_106024	NOVO_MIX_298312	NOVO_MIX_2757157	R1_743002	NOVO_MIX_953748	NOVO_MIX_2013041	NOVO_MIX_1185363	R1_706070	S2_253583	NOVO_MIX_3109066	NOVO_MIX_2977133	S3_546979	NOVO_MIX_1475510	NOVO_MIX_3786465	NOVO_MIX_1762508
5.4.99.12	370	NOVO_MIX_531905	R2_489099	R1_540660	NOVO_MIX_89938	R1_412955	NOVO_MIX_169452	S1_130024	S1_193027	S3_556349	NOVO_MIX_3688979	NOVO_MIX_3741832	R3_716809	NOVO_MIX_1672567	R1_653785	NOVO_MIX_2693207	R2_522159	R1_247932	S1_336523	S3_602878	S2_168986	R2_128280	S1_134335	R1_533903	NOVO_MIX_663126	NOVO_MIX_375953	NOVO_MIX_3296550	NOVO_MIX_3302643	NOVO_MIX_1444602	NOVO_MIX_582084	R1_737560	NOVO_MIX_3040651	NOVO_MIX_613986	NOVO_MIX_653177	R1_632926	NOVO_MIX_1616113	NOVO_MIX_3242743	NOVO_MIX_3229403	NOVO_MIX_409842	R1_202662	S3_604012	NOVO_MIX_198385	NOVO_MIX_3617069	NOVO_MIX_3857724	NOVO_MIX_398346	R3_416093	NOVO_MIX_1266850	R1_259119	NOVO_MIX_1171307
2.5.1.72	369	R1_356113	S2_122111	R2_310980	R3_112092	R2_522719	NOVO_MIX_216489	NOVO_MIX_2382009	NOVO_MIX_500946	NOVO_MIX_1351607	NOVO_MIX_3954124	S1_369927	R2_377251	NOVO_MIX_758501	R1_220743	NOVO_MIX_3903218	S3_359875	NOVO_MIX_843090	NOVO_MIX_3253858	NOVO_MIX_2645775	R3_695227	S3_68376	NOVO_MIX_2753593	NOVO_MIX_3727711	R1_388767	NOVO_MIX_3547781	R2_271000	NOVO_MIX_1179190	NOVO_MIX_2984787	R3_399294	NOVO_MIX_802879	NOVO_MIX_415337	NOVO_MIX_3427408	NOVO_MIX_747633	R1_446127	R1_501464	NOVO_MIX_1488948	NOVO_MIX_7066	NOVO_MIX_687980	NOVO_MIX_3760907	NOVO_MIX_1923813	NOVO_MIX_2095116	NOVO_MIX_3176436	NOVO_MIX_1510935	NOVO_MIX_1501879	R3_96656	NOVO_MIX_2553373	R2_24867	NOVO_MIX_41213
3.2.2.-	367	NOVO_MIX_91327	R1_511517	R3_641438	S1_99130	NOVO_MIX_649597	NOVO_MIX_1457231	NOVO_MIX_32967	NOVO_MIX_406429	S3_188490	R3_297923	R1_142730	R3_90888	NOVO_MIX_646295	R3_27991	NOVO_MIX_2055892	R3_101750	NOVO_MIX_1506852	R1_464752	NOVO_MIX_3415932	S3_597593	S3_209436	NOVO_MIX_107368	R1_319955	NOVO_MIX_513692	NOVO_MIX_1344036	NOVO_MIX_321201	R1_674630	NOVO_MIX_442564	NOVO_MIX_1739635	NOVO_MIX_3799034	NOVO_MIX_956248	NOVO_MIX_2918276	R2_442667	NOVO_MIX_206343	NOVO_MIX_13843	NOVO_MIX_1986003	NOVO_MIX_3937717	R3_126867	S3_69739	NOVO_MIX_1886691	S2_342460	NOVO_MIX_620507	NOVO_MIX_3501328	R1_33291	NOVO_MIX_1421969	NOVO_MIX_3413524	NOVO_MIX_3737733	NOVO_MIX_354342
5.1.1.7	367	NOVO_MIX_3125268	NOVO_MIX_2663180	S1_432155	NOVO_MIX_2956106	NOVO_MIX_3821314	NOVO_MIX_3575664	NOVO_MIX_815908	R1_561112	R1_661558	NOVO_MIX_1078487	R2_79423	NOVO_MIX_3129454	R1_398844	NOVO_MIX_3173306	S3_323222	NOVO_MIX_1544282	R1_770553	R1_689931	R1_505516	NOVO_MIX_2956680	NOVO_MIX_845317	NOVO_MIX_3527949	NOVO_MIX_2556423	NOVO_MIX_1168126	R3_241466	NOVO_MIX_2080326	NOVO_MIX_681011	NOVO_MIX_1476766	R1_452988	R1_170176	S3_293442	S1_305678	R3_572507	S3_493648	NOVO_MIX_98374	R3_296688	R1_735165	R3_535446	R3_627070	NOVO_MIX_498388	R3_312356	NOVO_MIX_1719893	R1_596320	NOVO_MIX_441500	NOVO_MIX_2277339	NOVO_MIX_60621	R1_88361	R3_479938
1.1.1.25	366	R1_161160	NOVO_MIX_2858542	S2_46462	NOVO_MIX_620438	NOVO_MIX_131633	NOVO_MIX_2408952	NOVO_MIX_1024870	NOVO_MIX_77880	NOVO_MIX_909893	NOVO_MIX_127697	S1_320718	NOVO_MIX_571900	R3_309392	NOVO_MIX_1673368	NOVO_MIX_889389	NOVO_MIX_1537520	NOVO_MIX_370111	NOVO_MIX_2371022	R1_535030	R2_175628	NOVO_MIX_606253	NOVO_MIX_2054998	R1_463200	NOVO_MIX_1540111	NOVO_MIX_2978796	NOVO_MIX_1318433	NOVO_MIX_1070874	R1_579441	R2_64610	NOVO_MIX_518070	NOVO_MIX_2033033	R2_233597	R3_531372	NOVO_MIX_682878	NOVO_MIX_1026125	NOVO_MIX_2992590	NOVO_MIX_796885	R1_764107	NOVO_MIX_2553304	NOVO_MIX_1374734	NOVO_MIX_2474995	R2_111814	NOVO_MIX_1760015	NOVO_MIX_1648049	R3_119138	NOVO_MIX_1635583	S2_80517	NOVO_MIX_856388
1.1.1.86	365	S3_279205	NOVO_MIX_196828	NOVO_MIX_132585	NOVO_MIX_2685027	NOVO_MIX_3900749	R1_46159	NOVO_MIX_3155729	NOVO_MIX_1192463	R2_360566	NOVO_MIX_3671293	R3_240728	R2_303945	R3_693077	S1_217368	R2_53073	S3_396387	NOVO_MIX_983005	S3_127202	NOVO_MIX_3030494	S2_219932	S3_248440	R3_214780	R3_584969	NOVO_MIX_2291572	R3_738098	NOVO_MIX_3189866	R1_719573	NOVO_MIX_609293	NOVO_MIX_3056194	R1_596767	S1_409676	NOVO_MIX_885651	R2_378213	NOVO_MIX_1308525	NOVO_MIX_1338694	NOVO_MIX_2243638	R2_183952	NOVO_MIX_1025106	NOVO_MIX_2244538	NOVO_MIX_3368931	NOVO_MIX_458236	NOVO_MIX_318022	S1_201932	S2_155042	NOVO_MIX_2618263	NOVO_MIX_1981887	NOVO_MIX_1009775	S3_211120
3.2.1.23	365	NOVO_MIX_2814853	NOVO_MIX_1769738	NOVO_MIX_3888599	R3_184271	NOVO_MIX_595502	NOVO_MIX_2569105	NOVO_MIX_3557152	NOVO_MIX_2251172	NOVO_MIX_1966895	NOVO_MIX_386403	NOVO_MIX_2631771	NOVO_MIX_2625419	NOVO_MIX_1363535	S3_554379	NOVO_MIX_1472048	NOVO_MIX_2172859	NOVO_MIX_2037844	NOVO_MIX_3004716	NOVO_MIX_1171591	R1_673955	S3_163613	NOVO_MIX_1930540	NOVO_MIX_338794	NOVO_MIX_3727747	NOVO_MIX_1009841	NOVO_MIX_1903848	NOVO_MIX_3363405	NOVO_MIX_3904924	NOVO_MIX_3490552	NOVO_MIX_1382456	R2_318265	S3_590951	NOVO_MIX_160074	NOVO_MIX_11167	S3_580811	NOVO_MIX_1067066	NOVO_MIX_116268	NOVO_MIX_784228	NOVO_MIX_3277028	NOVO_MIX_2881643	R2_40544	NOVO_MIX_115447	S3_601142	S1_23631	NOVO_MIX_1636712	NOVO_MIX_2008188	NOVO_MIX_2931802	NOVO_MIX_2749784
1.14.19.1	364	S3_564859	NOVO_MIX_578711	S2_35735	R2_177821	NOVO_MIX_2616661	NOVO_MIX_2130198	NOVO_MIX_3126448	NOVO_MIX_2626749	R3_464771	S2_123557	R3_122242	NOVO_MIX_3110086	NOVO_MIX_2736576	NOVO_MIX_3345639	R1_564714	NOVO_MIX_3066515	R3_455688	R1_60805	NOVO_MIX_2567642	R3_198478	NOVO_MIX_2462206	NOVO_MIX_904525	NOVO_MIX_155554	S2_361845	NOVO_MIX_3231097	NOVO_MIX_1235408	S2_333060	NOVO_MIX_3822226	NOVO_MIX_446536	NOVO_MIX_172939	R1_169544	NOVO_MIX_1520901	NOVO_MIX_1613854	NOVO_MIX_899946	S3_483910	S2_347453	R2_548013	R1_18500	NOVO_MIX_2155878	R1_411164	NOVO_MIX_1477167	R2_147911	R3_488974	NOVO_MIX_1699108	R3_171624	R2_525096	NOVO_MIX_662903	NOVO_MIX_1427229
2.3.1.117	364	R3_473317	S2_222524	NOVO_MIX_480504	NOVO_MIX_1759652	R1_9408	NOVO_MIX_1494912	S3_476152	NOVO_MIX_2480158	R2_408370	NOVO_MIX_86130	NOVO_MIX_1699498	R3_451504	R3_333721	NOVO_MIX_1733130	NOVO_MIX_2744678	NOVO_MIX_2671346	R1_691465	NOVO_MIX_2690075	NOVO_MIX_45456	S2_215209	NOVO_MIX_2037594	R3_479939	NOVO_MIX_323812	S2_275174	NOVO_MIX_3143032	R2_462749	NOVO_MIX_2523564	NOVO_MIX_3557158	NOVO_MIX_3482914	S2_194716	R3_644343	S2_288588	S3_341935	R2_142463	R1_168225	S2_197191	NOVO_MIX_3425544	NOVO_MIX_604825	R2_335047	NOVO_MIX_1838200	R2_141410	R2_77552	S1_338219	NOVO_MIX_2774386	NOVO_MIX_1074569	NOVO_MIX_541171	NOVO_MIX_3148718	NOVO_MIX_1650345
2.1.1.182	363	NOVO_MIX_2854523	NOVO_MIX_226943	NOVO_MIX_3556167	R2_227352	S3_2777	NOVO_MIX_1137047	R2_357579	NOVO_MIX_1939525	NOVO_MIX_3781059	NOVO_MIX_904249	NOVO_MIX_2990619	NOVO_MIX_595355	R3_610053	R1_679737	R1_208809	NOVO_MIX_2222164	R3_521285	NOVO_MIX_2157486	R1_693988	NOVO_MIX_14142	R2_205112	S2_72282	R3_460856	S3_445607	R1_21996	NOVO_MIX_1574419	NOVO_MIX_2094106	NOVO_MIX_197745	NOVO_MIX_90540	R1_478708	R1_687465	R1_280149	R1_397309	NOVO_MIX_1747317	NOVO_MIX_1036747	R1_210289	R1_155378	S3_345487	NOVO_MIX_2424254	NOVO_MIX_3018740	S2_214225	R1_737024	NOVO_MIX_3384380	NOVO_MIX_915911	NOVO_MIX_792284	NOVO_MIX_1446112	NOVO_MIX_1776772	R2_26851
1.3.1.9,1.3.1.10	361	NOVO_MIX_2299851	NOVO_MIX_2583906	NOVO_MIX_583871	NOVO_MIX_588321	NOVO_MIX_319162	R3_229025	NOVO_MIX_2833586	NOVO_MIX_2802889	NOVO_MIX_2882210	NOVO_MIX_2529176	R2_519860	NOVO_MIX_1847244	NOVO_MIX_2242685	NOVO_MIX_143929	NOVO_MIX_1348657	R3_132292	NOVO_MIX_1756636	NOVO_MIX_3544645	S3_15469	S1_325679	S1_214465	S1_4217	NOVO_MIX_566884	R1_372763	NOVO_MIX_690057	R1_148561	NOVO_MIX_3526322	NOVO_MIX_3134306	R2_218225	S3_35322	R1_686133	NOVO_MIX_702168	R3_723856	NOVO_MIX_2250824	NOVO_MIX_2277820	R2_184970	NOVO_MIX_2010757	NOVO_MIX_23850	S3_85331	S3_94461	NOVO_MIX_1505373	NOVO_MIX_3680031	NOVO_MIX_3297219	NOVO_MIX_893838	NOVO_MIX_3874443	R3_607539	R1_353262	S1_395777
3.5.1.11	361	NOVO_MIX_1920441	R3_23802	S3_355296	R3_301126	NOVO_MIX_1654179	NOVO_MIX_517440	NOVO_MIX_162697	NOVO_MIX_651764	R2_4088	NOVO_MIX_3581661	NOVO_MIX_1474363	R3_453107	NOVO_MIX_2901766	NOVO_MIX_2203602	NOVO_MIX_156871	NOVO_MIX_1304443	R1_515326	NOVO_MIX_1793934	R2_341236	NOVO_MIX_2873458	R2_346237	NOVO_MIX_3345027	R1_664289	R1_19736	NOVO_MIX_1634708	NOVO_MIX_976102	NOVO_MIX_1654440	NOVO_MIX_149924	R1_397193	S1_180972	S3_170887	NOVO_MIX_1811045	S3_216613	R3_250730	NOVO_MIX_2492140	R2_361509	R1_127558	NOVO_MIX_967280	NOVO_MIX_2181459	R3_325161	NOVO_MIX_2836641	NOVO_MIX_470776	NOVO_MIX_295498	NOVO_MIX_3706180	R3_79143	R1_747260	R1_95477	S2_371387
2.4.2.17	360	S2_342441	NOVO_MIX_3429022	NOVO_MIX_2520506	S3_235510	NOVO_MIX_3423681	R2_198255	NOVO_MIX_2860045	R1_61113	NOVO_MIX_75098	S1_86365	R3_731587	R2_336381	NOVO_MIX_2434721	NOVO_MIX_3300019	R3_463871	R1_60629	R1_228438	R1_711262	NOVO_MIX_620517	R2_319929	R1_341791	R1_140003	S2_390297	NOVO_MIX_762258	R1_179665	NOVO_MIX_1643588	NOVO_MIX_3318601	S3_566720	NOVO_MIX_2076578	NOVO_MIX_121676	R3_635982	NOVO_MIX_3821408	R3_483441	S1_133557	NOVO_MIX_2969524	R2_284756	NOVO_MIX_3905019	NOVO_MIX_1875059	R3_305347	NOVO_MIX_3178765	NOVO_MIX_156078	NOVO_MIX_861281	NOVO_MIX_1412628	R3_753146	NOVO_MIX_1099915	NOVO_MIX_3664540	R1_25983	S1_322234
2.5.1.26	358	R2_233351	NOVO_MIX_109868	R3_321623	NOVO_MIX_469865	NOVO_MIX_736160	R3_199143	R1_674970	R3_432030	R3_278350	NOVO_MIX_2864934	R1_265301	R3_460113	NOVO_MIX_1914124	NOVO_MIX_473707	NOVO_MIX_1195808	S1_294765	NOVO_MIX_2629392	NOVO_MIX_2573046	R3_603893	NOVO_MIX_1988514	R1_624728	NOVO_MIX_3658936	R3_374964	R3_222017	R1_316937	R1_450735	R3_373621	R1_207301	R1_192525	R1_378837	NOVO_MIX_3453967	R1_270196	NOVO_MIX_1939299	NOVO_MIX_2238097	NOVO_MIX_386568	NOVO_MIX_35345	NOVO_MIX_750795	NOVO_MIX_1649935	NOVO_MIX_1637774	R2_232937	R3_568827	NOVO_MIX_2102442	NOVO_MIX_406781	R3_354667	NOVO_MIX_3526687	NOVO_MIX_2864336	R1_533172	NOVO_MIX_3674821
2.7.2.11	358	NOVO_MIX_1994644	NOVO_MIX_3467609	NOVO_MIX_1656391	NOVO_MIX_3344025	NOVO_MIX_2620173	NOVO_MIX_26163	NOVO_MIX_2665371	R3_33319	NOVO_MIX_2731688	NOVO_MIX_3578799	R1_360571	NOVO_MIX_2634297	NOVO_MIX_1877414	NOVO_MIX_711454	NOVO_MIX_664689	NOVO_MIX_438750	NOVO_MIX_862204	NOVO_MIX_3521812	R2_297867	NOVO_MIX_3089064	NOVO_MIX_2288273	NOVO_MIX_731448	R2_181320	R1_746765	R1_439991	R1_744181	R3_741161	R2_296974	NOVO_MIX_1163892	NOVO_MIX_1691318	NOVO_MIX_1957155	S3_610180	R3_413051	NOVO_MIX_3053337	NOVO_MIX_803949	NOVO_MIX_1748568	NOVO_MIX_1067536	R3_244387	S3_570504	NOVO_MIX_2625010	R3_288222	NOVO_MIX_2384565	R1_455262	S3_569121	R3_502208	NOVO_MIX_1842080	NOVO_MIX_1177786	NOVO_MIX_3803088
3.4.15.5	357	NOVO_MIX_2009596	NOVO_MIX_2150262	R1_481505	NOVO_MIX_111821	NOVO_MIX_2468443	NOVO_MIX_291423	NOVO_MIX_3777900	NOVO_MIX_3122547	NOVO_MIX_3723501	NOVO_MIX_1060501	NOVO_MIX_3506241	NOVO_MIX_3550782	NOVO_MIX_774326	NOVO_MIX_834731	NOVO_MIX_2333050	NOVO_MIX_2756387	NOVO_MIX_3723795	NOVO_MIX_3181719	S3_334691	NOVO_MIX_2110817	NOVO_MIX_2450771	NOVO_MIX_3453597	R1_37512	S3_114164	R3_612612	NOVO_MIX_3956106	NOVO_MIX_3521210	R1_481830	NOVO_MIX_1309098	R1_340173	NOVO_MIX_3741062	NOVO_MIX_3221544	NOVO_MIX_1299815	R1_555430	NOVO_MIX_163584	S3_502690	NOVO_MIX_1383738	S3_111630	R3_274243	R3_455630	NOVO_MIX_1460270	NOVO_MIX_1660447	R1_57405	R1_785060	NOVO_MIX_3523149	NOVO_MIX_2418999	NOVO_MIX_1628924	NOVO_MIX_1113020
4.1.3.-	355	NOVO_MIX_1433450	NOVO_MIX_2950078	NOVO_MIX_3666305	S1_179296	R3_156453	NOVO_MIX_1611728	R3_731876	S3_60046	R3_328630	S3_395131	R1_679840	NOVO_MIX_1119896	NOVO_MIX_2409382	NOVO_MIX_2357650	NOVO_MIX_630516	R2_290385	R1_613992	NOVO_MIX_2735354	NOVO_MIX_1568212	NOVO_MIX_1842663	R1_353514	S3_286505	R1_723147	NOVO_MIX_3860667	NOVO_MIX_1881755	NOVO_MIX_416842	NOVO_MIX_973030	NOVO_MIX_169282	NOVO_MIX_851665	R3_741872	NOVO_MIX_79016	NOVO_MIX_3838884	NOVO_MIX_447058	NOVO_MIX_3081991	NOVO_MIX_63377	NOVO_MIX_2204853	R3_293730	NOVO_MIX_3065859	R2_486479	NOVO_MIX_3685707	NOVO_MIX_3202271	NOVO_MIX_412193	NOVO_MIX_2916798	R3_273252	NOVO_MIX_1593913	R2_341948	R1_53168	R2_345816
1.17.1.8	354	NOVO_MIX_2267985	NOVO_MIX_1399290	NOVO_MIX_2843407	R1_472375	R1_94224	NOVO_MIX_1560158	NOVO_MIX_1339535	S1_375850	NOVO_MIX_961822	NOVO_MIX_408603	R3_742779	R3_71425	NOVO_MIX_3677020	R3_373379	NOVO_MIX_2590629	NOVO_MIX_3725597	NOVO_MIX_1087250	R1_193113	NOVO_MIX_3440620	NOVO_MIX_2580884	NOVO_MIX_2189296	NOVO_MIX_255629	S1_361122	NOVO_MIX_1048941	NOVO_MIX_1620893	NOVO_MIX_2211501	R1_478836	NOVO_MIX_1513944	NOVO_MIX_1670903	R3_654213	NOVO_MIX_335661	NOVO_MIX_1388406	NOVO_MIX_2192347	NOVO_MIX_3281737	NOVO_MIX_3457395	R1_41816	NOVO_MIX_3279026	NOVO_MIX_1323984	R3_401655	NOVO_MIX_794822	NOVO_MIX_799019	NOVO_MIX_155498	R2_557255	NOVO_MIX_3545762	NOVO_MIX_1382559	NOVO_MIX_2900878	NOVO_MIX_1408719	S3_30911
1.2.1.70	353	NOVO_MIX_3524165	NOVO_MIX_775618	NOVO_MIX_800828	NOVO_MIX_3848237	NOVO_MIX_3590449	NOVO_MIX_211712	R1_429243	NOVO_MIX_1150403	R3_630072	R3_551938	R1_377532	R1_232884	NOVO_MIX_3119147	S2_122805	R1_261976	S3_237996	R1_633947	R1_597489	NOVO_MIX_505022	NOVO_MIX_531623	NOVO_MIX_344538	R3_400271	NOVO_MIX_553163	NOVO_MIX_1760426	NOVO_MIX_1012935	NOVO_MIX_2031709	NOVO_MIX_1558510	NOVO_MIX_1143171	NOVO_MIX_68019	NOVO_MIX_1251428	R1_179178	R1_69170	R3_424364	R3_66078	R3_336109	R1_494110	NOVO_MIX_2842692	NOVO_MIX_2825914	R1_656472	R3_121067	NOVO_MIX_729484	R3_26486	NOVO_MIX_3623394	NOVO_MIX_1226392	NOVO_MIX_1390110	R3_451080	NOVO_MIX_1398707	R1_399653
6.3.2.1	353	S3_218292	NOVO_MIX_1803553	S3_392990	NOVO_MIX_3214325	R1_723390	R1_462365	R1_380534	S2_231894	NOVO_MIX_3714877	NOVO_MIX_627643	NOVO_MIX_1396982	NOVO_MIX_3330170	NOVO_MIX_1771263	R1_604745	R3_212419	R3_449646	R1_649134	NOVO_MIX_3244566	NOVO_MIX_115773	R2_273774	NOVO_MIX_2936363	NOVO_MIX_2629797	NOVO_MIX_877638	R3_481170	NOVO_MIX_252986	R1_754767	S1_184593	S3_354496	NOVO_MIX_2037650	S2_290026	R1_442694	R1_11243	R1_358944	R1_83379	R1_184058	NOVO_MIX_836814	R3_54748	NOVO_MIX_870474	NOVO_MIX_1181434	NOVO_MIX_3222563	NOVO_MIX_2258691	NOVO_MIX_3142541	NOVO_MIX_2257713	NOVO_MIX_2127918	NOVO_MIX_2580340	NOVO_MIX_3828395	NOVO_MIX_3031044	NOVO_MIX_874032
2.7.7.13	352	NOVO_MIX_1966632	NOVO_MIX_1310086	NOVO_MIX_1458128	NOVO_MIX_664434	NOVO_MIX_826964	S3_268785	S2_323579	NOVO_MIX_204778	NOVO_MIX_1182362	R2_532105	NOVO_MIX_805855	NOVO_MIX_719428	R2_479583	NOVO_MIX_3764171	S3_333740	NOVO_MIX_2343395	R1_655673	NOVO_MIX_2453172	R2_252461	NOVO_MIX_1476978	S3_195196	NOVO_MIX_3872782	S3_283021	NOVO_MIX_1274882	R1_53775	NOVO_MIX_265530	R3_722542	NOVO_MIX_1110513	NOVO_MIX_1768811	R3_518127	NOVO_MIX_1864301	NOVO_MIX_1447728	R2_485106	NOVO_MIX_475061	NOVO_MIX_2649156	R3_568822	R1_623652	R1_391978	R3_17892	NOVO_MIX_2905946	S3_89613	R3_755738	S1_42897	R1_137392	R1_192594	R3_323830	NOVO_MIX_847495	NOVO_MIX_1831056
4.2.1.22	352	NOVO_MIX_1898561	NOVO_MIX_3892569	NOVO_MIX_919375	NOVO_MIX_1124092	NOVO_MIX_2745158	NOVO_MIX_3094914	NOVO_MIX_1679377	NOVO_MIX_1348990	NOVO_MIX_726219	NOVO_MIX_785471	R2_76221	S3_22477	NOVO_MIX_489959	S3_203974	NOVO_MIX_45026	NOVO_MIX_2140730	R1_38229	NOVO_MIX_473107	NOVO_MIX_71812	NOVO_MIX_2461901	NOVO_MIX_3603671	R3_670259	R1_322154	NOVO_MIX_560611	NOVO_MIX_301180	NOVO_MIX_2173838	NOVO_MIX_3888721	NOVO_MIX_2547685	NOVO_MIX_2102935	NOVO_MIX_704988	NOVO_MIX_2415936	NOVO_MIX_3954198	NOVO_MIX_2849489	NOVO_MIX_835795	S3_298134	NOVO_MIX_1160624	NOVO_MIX_2137645	R1_246184	NOVO_MIX_454118	NOVO_MIX_2966652	NOVO_MIX_300	NOVO_MIX_1363860	NOVO_MIX_3441705	NOVO_MIX_1857245	NOVO_MIX_1284966	NOVO_MIX_3673761	R1_172294	S3_366717
2.1.1.185	351	NOVO_MIX_2592741	NOVO_MIX_1203153	S2_79851	R3_422699	R2_112114	NOVO_MIX_681722	NOVO_MIX_2887442	NOVO_MIX_246218	NOVO_MIX_1349971	NOVO_MIX_505455	R2_419343	NOVO_MIX_3201794	R3_206328	NOVO_MIX_2531028	R1_226147	NOVO_MIX_2902897	S1_280156	R2_17818	S3_417261	NOVO_MIX_385875	R3_705418	S2_343700	NOVO_MIX_2517822	NOVO_MIX_68563	NOVO_MIX_674410	S3_533447	NOVO_MIX_186176	R2_44162	NOVO_MIX_2089465	NOVO_MIX_1851946	S1_231366	NOVO_MIX_606977	R1_125357	NOVO_MIX_2945102	NOVO_MIX_1241372	R2_309909	NOVO_MIX_2122860	S3_28637	NOVO_MIX_522250	NOVO_MIX_3609685	NOVO_MIX_1423359	R1_26631	NOVO_MIX_1242129	R3_764187	NOVO_MIX_638621	NOVO_MIX_297574	R3_601858	R2_152079
2.4.1.83	351	NOVO_MIX_2028066	NOVO_MIX_3502966	NOVO_MIX_843951	NOVO_MIX_2732613	NOVO_MIX_3124085	NOVO_MIX_2953849	NOVO_MIX_2751990	NOVO_MIX_190387	NOVO_MIX_3717125	R1_162541	NOVO_MIX_84400	R3_277568	NOVO_MIX_435669	NOVO_MIX_1775368	NOVO_MIX_1960871	R1_492807	S1_160142	S3_158478	R3_555193	NOVO_MIX_2423641	R1_335799	S1_87329	NOVO_MIX_2209692	NOVO_MIX_1870202	NOVO_MIX_1824727	NOVO_MIX_3351938	NOVO_MIX_1224414	NOVO_MIX_3507535	NOVO_MIX_503071	NOVO_MIX_709050	R1_736240	R3_674794	R2_57732	R2_96499	NOVO_MIX_2427467	NOVO_MIX_3661631	S1_401810	NOVO_MIX_2078615	R3_113809	NOVO_MIX_2283493	NOVO_MIX_740476	R3_663902	NOVO_MIX_1296317	NOVO_MIX_275674	R1_138066	S2_195937	R3_606715	NOVO_MIX_2937321
5.1.3.1	351	NOVO_MIX_1417875	NOVO_MIX_1096277	NOVO_MIX_1284577	NOVO_MIX_298998	NOVO_MIX_339148	NOVO_MIX_673060	NOVO_MIX_2313838	NOVO_MIX_279485	S1_155765	S3_294117	R1_636996	NOVO_MIX_995729	NOVO_MIX_1230666	NOVO_MIX_816649	R1_445210	NOVO_MIX_2425442	R2_517701	R1_791215	NOVO_MIX_2524855	NOVO_MIX_2406270	R1_563040	NOVO_MIX_3576265	NOVO_MIX_650344	NOVO_MIX_77640	NOVO_MIX_948830	NOVO_MIX_3236511	R2_342083	NOVO_MIX_167795	NOVO_MIX_3139195	R2_268847	R2_456867	R2_363928	R1_173661	R1_500224	NOVO_MIX_3465087	S3_466841	NOVO_MIX_3860700	NOVO_MIX_2200559	S3_549940	NOVO_MIX_130766	NOVO_MIX_308063	NOVO_MIX_3233415	NOVO_MIX_311656	R3_39704	R1_530850	NOVO_MIX_3407904	NOVO_MIX_2646284	NOVO_MIX_2476827
3.2.2.-,4.2.99.18	350	NOVO_MIX_1306063	NOVO_MIX_3484233	NOVO_MIX_2112321	NOVO_MIX_624636	S3_333834	NOVO_MIX_1309309	R3_32815	NOVO_MIX_2432644	S3_435028	NOVO_MIX_628726	NOVO_MIX_3047801	NOVO_MIX_1674242	NOVO_MIX_1845137	NOVO_MIX_2371103	NOVO_MIX_3360434	NOVO_MIX_1556664	R3_550842	NOVO_MIX_3466066	NOVO_MIX_290701	R1_290925	NOVO_MIX_2337172	NOVO_MIX_386457	S3_576541	NOVO_MIX_2285317	R1_332121	S2_64445	R2_264045	NOVO_MIX_3851966	R3_213894	NOVO_MIX_3226859	NOVO_MIX_2161798	R1_687110	NOVO_MIX_3920915	S1_109737	R3_458043	NOVO_MIX_2944497	NOVO_MIX_2077729	NOVO_MIX_3488497	NOVO_MIX_625665	NOVO_MIX_1399369	NOVO_MIX_1198119	S1_134262	S2_275394	NOVO_MIX_1631074	NOVO_MIX_1050170	R1_224724	R2_496692	R1_243090
2.4.2.1	349	NOVO_MIX_706647	R2_319895	NOVO_MIX_2259812	NOVO_MIX_707320	NOVO_MIX_1615383	NOVO_MIX_1516214	R1_237796	NOVO_MIX_339553	R1_457736	R3_171692	R1_487802	NOVO_MIX_1958601	R2_383426	R1_173429	NOVO_MIX_3824892	NOVO_MIX_3127595	R1_431786	R3_409645	NOVO_MIX_2150521	NOVO_MIX_109102	R1_560716	NOVO_MIX_2251088	NOVO_MIX_555511	R1_195075	S2_314353	NOVO_MIX_928760	NOVO_MIX_3271850	NOVO_MIX_1173798	NOVO_MIX_2974968	R2_487719	R3_197670	R2_60443	R3_127176	NOVO_MIX_844756	NOVO_MIX_3400433	NOVO_MIX_2478264	NOVO_MIX_628413	R1_36921	NOVO_MIX_1408087	NOVO_MIX_3040882	R3_158322	R3_83456	NOVO_MIX_879283	NOVO_MIX_1306583	NOVO_MIX_1737977	NOVO_MIX_3783729	S2_302652	NOVO_MIX_3672152
4.1.1.48	349	S3_454137	R1_664287	S1_89000	NOVO_MIX_3643834	NOVO_MIX_2194057	NOVO_MIX_3345393	NOVO_MIX_3277103	NOVO_MIX_459629	NOVO_MIX_742270	NOVO_MIX_353016	NOVO_MIX_3018895	R1_458961	NOVO_MIX_3625308	NOVO_MIX_1020007	NOVO_MIX_1988230	NOVO_MIX_632124	NOVO_MIX_1252178	S3_193747	NOVO_MIX_3938641	R1_641177	S1_62508	NOVO_MIX_2752597	R1_737060	NOVO_MIX_1312465	NOVO_MIX_2334872	NOVO_MIX_2485171	R1_764515	NOVO_MIX_1893253	NOVO_MIX_881357	R3_517580	R2_1532	NOVO_MIX_2191378	NOVO_MIX_748968	R3_676439	NOVO_MIX_3570931	NOVO_MIX_2045887	R1_484880	NOVO_MIX_885278	NOVO_MIX_1295774	NOVO_MIX_2743771	R1_460017	R1_471146	R2_445514	NOVO_MIX_622913	NOVO_MIX_543309	NOVO_MIX_1157748	NOVO_MIX_1977557	R3_181446
3.5.1.16	348	NOVO_MIX_865594	R3_361170	NOVO_MIX_2828297	R1_557514	R2_192921	R1_433110	NOVO_MIX_172698	NOVO_MIX_2384729	NOVO_MIX_360317	NOVO_MIX_3858629	NOVO_MIX_3877522	NOVO_MIX_2066810	NOVO_MIX_421173	NOVO_MIX_854616	NOVO_MIX_632334	NOVO_MIX_287015	NOVO_MIX_3741300	R3_581767	NOVO_MIX_2973199	NOVO_MIX_3193627	NOVO_MIX_188564	NOVO_MIX_3608955	NOVO_MIX_2199274	NOVO_MIX_1325440	NOVO_MIX_1765017	NOVO_MIX_1023277	NOVO_MIX_1274887	NOVO_MIX_511367	R2_146456	R1_362086	NOVO_MIX_1646739	NOVO_MIX_1859447	NOVO_MIX_245920	R1_346243	NOVO_MIX_781760	S1_139069	NOVO_MIX_2156164	NOVO_MIX_2431687	NOVO_MIX_3007953	R3_210918	NOVO_MIX_3842797	NOVO_MIX_1388319	NOVO_MIX_2661169	NOVO_MIX_3383321	R1_530110	NOVO_MIX_929680	S3_401086	S3_90701
1.13.12.16	347	NOVO_MIX_2356012	NOVO_MIX_1373148	NOVO_MIX_1820676	R1_532293	R2_66924	NOVO_MIX_753197	NOVO_MIX_1250107	NOVO_MIX_3573224	NOVO_MIX_1823078	NOVO_MIX_1543759	NOVO_MIX_1029320	R1_606292	R3_657184	NOVO_MIX_664800	NOVO_MIX_357381	NOVO_MIX_2310119	R1_88635	R1_47089	NOVO_MIX_1177253	S1_13177	NOVO_MIX_1297825	NOVO_MIX_3444465	S3_26275	NOVO_MIX_1406964	NOVO_MIX_2366465	NOVO_MIX_345647	NOVO_MIX_3110269	NOVO_MIX_906762	R3_319683	R3_455188	S2_126389	S3_296815	R3_734041	NOVO_MIX_2297925	NOVO_MIX_3786085	NOVO_MIX_720658	R3_682609	NOVO_MIX_1322707	S3_276796	NOVO_MIX_698322	NOVO_MIX_1572455	R3_109009	NOVO_MIX_1831625	R1_305265	NOVO_MIX_266589	NOVO_MIX_452056	NOVO_MIX_3780894	R2_255621
3.4.21.88	347	R1_598929	R3_172346	S3_28960	S3_462017	NOVO_MIX_738471	R2_63148	NOVO_MIX_1010980	S3_526381	R1_591436	NOVO_MIX_1315229	NOVO_MIX_3530726	NOVO_MIX_3463956	R2_340084	NOVO_MIX_3383677	NOVO_MIX_3748568	NOVO_MIX_3507645	NOVO_MIX_3682930	R1_651864	R3_216979	R2_170093	R2_219522	R2_419692	NOVO_MIX_1719208	NOVO_MIX_2567065	NOVO_MIX_2238211	NOVO_MIX_1103991	NOVO_MIX_2191377	S1_81178	R3_616824	NOVO_MIX_1191750	NOVO_MIX_2073477	NOVO_MIX_274580	NOVO_MIX_3409306	R2_15078	R3_468435	S3_252713	NOVO_MIX_2782522	R1_397190	NOVO_MIX_3318140	R2_298786	NOVO_MIX_3162610	S1_263423	R3_145748	NOVO_MIX_576634	NOVO_MIX_3957031	NOVO_MIX_3587822	NOVO_MIX_2028554	NOVO_MIX_3322169
1.11.1.6	346	S1_435683	NOVO_MIX_3681431	R1_597782	R1_112437	NOVO_MIX_2446364	R1_322275	NOVO_MIX_812593	R1_181902	NOVO_MIX_1712545	S3_583102	R1_79654	S3_442446	NOVO_MIX_2229798	R2_57458	NOVO_MIX_3456338	S3_506113	S1_96592	NOVO_MIX_77070	S3_165356	NOVO_MIX_3834775	R2_333586	NOVO_MIX_668541	NOVO_MIX_1610492	R1_87157	R3_445790	NOVO_MIX_1725045	R2_168064	S3_103373	NOVO_MIX_3820180	NOVO_MIX_1840989	NOVO_MIX_2052234	NOVO_MIX_2489686	R1_82014	R2_24274	R1_268830	NOVO_MIX_671906	S2_244081	NOVO_MIX_1401647	NOVO_MIX_3524768	R2_288461	NOVO_MIX_3505725	NOVO_MIX_245525	NOVO_MIX_2015472	R3_591415	R3_644969	NOVO_MIX_3154043	NOVO_MIX_2231261	NOVO_MIX_3492756
2.3.1.31	346	R1_257202	S1_32961	R2_224759	S3_315815	NOVO_MIX_1751799	NOVO_MIX_2921014	S2_357322	R1_391016	R2_39966	NOVO_MIX_3609850	R1_514620	R3_441838	NOVO_MIX_3674067	NOVO_MIX_2406456	NOVO_MIX_2509144	NOVO_MIX_1935759	R1_492298	S2_115347	R3_600658	NOVO_MIX_2733556	R1_620204	NOVO_MIX_408479	NOVO_MIX_587101	NOVO_MIX_965274	NOVO_MIX_1208950	R3_167485	R2_526865	NOVO_MIX_2643414	NOVO_MIX_1004028	NOVO_MIX_803462	NOVO_MIX_2648764	R1_245890	S3_441267	NOVO_MIX_460642	R3_522310	NOVO_MIX_953435	NOVO_MIX_3725409	NOVO_MIX_3017059	R1_584080	R3_629701	S3_520948	NOVO_MIX_1356415	R1_746121	R1_316908	R2_562426	R1_22848	NOVO_MIX_1641746	NOVO_MIX_1423915
2.7.7.56	346	R3_738610	NOVO_MIX_1852167	R2_179807	NOVO_MIX_1525839	R1_95431	NOVO_MIX_846886	NOVO_MIX_3025098	S3_286351	NOVO_MIX_2215783	NOVO_MIX_138875	NOVO_MIX_1119575	R3_700876	R2_195165	NOVO_MIX_2840587	S2_44858	NOVO_MIX_1928460	R3_155789	R2_445951	NOVO_MIX_3625129	R3_204994	R3_142250	NOVO_MIX_2081969	NOVO_MIX_1989621	NOVO_MIX_1789721	NOVO_MIX_1875072	R1_120214	S3_430974	NOVO_MIX_85849	NOVO_MIX_316781	R1_55846	NOVO_MIX_1420852	NOVO_MIX_1733844	NOVO_MIX_1189513	R3_524985	NOVO_MIX_3082621	R3_595279	NOVO_MIX_834135	R2_498279	NOVO_MIX_3523739	NOVO_MIX_154362	R1_624593	NOVO_MIX_2954754	NOVO_MIX_1274461	NOVO_MIX_1201845	NOVO_MIX_1891142	R1_422477	R1_659215	NOVO_MIX_3114273
2.8.3.5	346	S3_306768	NOVO_MIX_1773605	R3_511847	R3_487729	R1_517420	NOVO_MIX_2997920	NOVO_MIX_1433986	S2_80541	NOVO_MIX_2997519	R2_425815	R1_386156	S3_578846	S3_205089	R3_511848	R1_466867	NOVO_MIX_1801890	NOVO_MIX_2379103	S3_94781	R1_530782	S2_134240	R1_26890	NOVO_MIX_2746221	R1_152949	NOVO_MIX_184701	S3_277273	R3_22228	S2_109676	NOVO_MIX_1849660	NOVO_MIX_680515	R3_345517	NOVO_MIX_1207944	R1_478237	NOVO_MIX_2536633	NOVO_MIX_1584581	NOVO_MIX_2288358	NOVO_MIX_3947897	NOVO_MIX_2761951	S3_622332	R2_140435	NOVO_MIX_2878559	NOVO_MIX_2183673	NOVO_MIX_898856	NOVO_MIX_3832893	S2_337657	NOVO_MIX_1407304	NOVO_MIX_2446469	R1_699226	NOVO_MIX_3781222
3.1.1.29	346	NOVO_MIX_1841551	NOVO_MIX_2479967	NOVO_MIX_184747	S3_383939	NOVO_MIX_2557059	NOVO_MIX_3843356	NOVO_MIX_881165	NOVO_MIX_3803240	S2_239190	NOVO_MIX_1297539	NOVO_MIX_2721420	NOVO_MIX_1876071	NOVO_MIX_3170167	NOVO_MIX_243962	NOVO_MIX_2012933	S1_56313	NOVO_MIX_1097145	R3_203477	S1_303603	NOVO_MIX_2636699	NOVO_MIX_3567680	NOVO_MIX_1778568	NOVO_MIX_591793	S3_19302	NOVO_MIX_3125121	NOVO_MIX_3384060	NOVO_MIX_2475323	R3_4588	R1_143602	NOVO_MIX_2165023	R3_295195	NOVO_MIX_3025492	R1_513694	NOVO_MIX_1236423	NOVO_MIX_2390055	R1_494219	NOVO_MIX_355643	NOVO_MIX_3134399	R1_767357	NOVO_MIX_1488034	R2_185810	NOVO_MIX_1102643	NOVO_MIX_1309720	R3_126658	S1_277445	NOVO_MIX_922664	NOVO_MIX_1321754	NOVO_MIX_2797858
3.4.13.19	345	NOVO_MIX_2633280	R3_343693	NOVO_MIX_3198755	NOVO_MIX_3668015	NOVO_MIX_1075384	NOVO_MIX_3236403	R1_550012	NOVO_MIX_1700945	NOVO_MIX_2425083	NOVO_MIX_3279224	NOVO_MIX_2327015	S3_258592	S2_113248	NOVO_MIX_3254823	R3_273941	S3_127937	NOVO_MIX_1894800	NOVO_MIX_2426617	R3_446302	NOVO_MIX_2509415	NOVO_MIX_2040745	NOVO_MIX_3696290	R1_602431	NOVO_MIX_3672520	R3_534735	R1_144386	NOVO_MIX_305810	NOVO_MIX_1857034	S3_43800	NOVO_MIX_2788030	NOVO_MIX_3451115	NOVO_MIX_867544	NOVO_MIX_3410210	S2_261740	R3_463301	NOVO_MIX_2799500	R1_552521	NOVO_MIX_3373585	NOVO_MIX_1596386	R1_114700	NOVO_MIX_280891	S3_580820	S3_589329	NOVO_MIX_2947075	NOVO_MIX_1954153	R2_35529	NOVO_MIX_2756873	R3_111905
1.8.4.12	344	NOVO_MIX_3790160	S3_264883	NOVO_MIX_1913928	R1_95104	NOVO_MIX_1673514	NOVO_MIX_3412918	NOVO_MIX_3611439	NOVO_MIX_337601	S3_38107	R3_309634	S3_125391	NOVO_MIX_1852807	NOVO_MIX_2928526	NOVO_MIX_3163301	R3_480885	NOVO_MIX_196382	R1_449300	NOVO_MIX_3906564	S1_121409	NOVO_MIX_3133709	NOVO_MIX_1152941	R3_753	R3_184838	R2_144857	R2_330831	NOVO_MIX_3799222	R3_721581	NOVO_MIX_1470205	NOVO_MIX_834769	NOVO_MIX_1567948	NOVO_MIX_2403682	S3_390003	NOVO_MIX_1515345	NOVO_MIX_1526940	R2_191557	NOVO_MIX_2803997	R2_96706	R1_485488	NOVO_MIX_3775543	R1_473559	NOVO_MIX_3231327	NOVO_MIX_3536738	NOVO_MIX_344988	NOVO_MIX_2407391	NOVO_MIX_2497103	NOVO_MIX_945595	NOVO_MIX_1674206	NOVO_MIX_1483607
2.1.1.226,2.1.1.227	344	NOVO_MIX_895974	R1_418821	NOVO_MIX_3745981	NOVO_MIX_3670889	NOVO_MIX_495700	NOVO_MIX_1743001	NOVO_MIX_1900522	NOVO_MIX_3029326	NOVO_MIX_3745157	NOVO_MIX_1226730	R2_28503	NOVO_MIX_899932	NOVO_MIX_1707111	NOVO_MIX_1862309	R1_65851	NOVO_MIX_551057	R1_2670	NOVO_MIX_702635	NOVO_MIX_2909458	R2_360718	NOVO_MIX_1432444	S3_447603	R2_87795	NOVO_MIX_113529	R1_458079	NOVO_MIX_3310224	R1_485226	NOVO_MIX_287074	NOVO_MIX_132665	R1_662093	NOVO_MIX_2742784	NOVO_MIX_1864813	NOVO_MIX_534771	NOVO_MIX_1929109	NOVO_MIX_3393163	R3_185834	R2_524100	NOVO_MIX_2757192	NOVO_MIX_1123448	R1_669442	NOVO_MIX_1514323	NOVO_MIX_1257668	NOVO_MIX_3793441	R2_100167	R3_448991	NOVO_MIX_1360180	R3_411473	NOVO_MIX_3625967
2.5.1.77	344	NOVO_MIX_2030503	R3_308805	NOVO_MIX_1904709	NOVO_MIX_2961317	S3_432405	NOVO_MIX_372183	R1_151107	R2_310198	R2_5436	S3_34463	R2_142291	R3_257131	NOVO_MIX_79739	R3_220351	NOVO_MIX_3261004	R3_141547	NOVO_MIX_896763	NOVO_MIX_1545246	R3_251107	NOVO_MIX_3139006	NOVO_MIX_1235581	NOVO_MIX_803604	NOVO_MIX_2935747	NOVO_MIX_2756628	NOVO_MIX_3915608	S2_212433	NOVO_MIX_1784422	S1_162215	NOVO_MIX_1160061	R3_149486	R3_578237	R1_547458	S2_397158	R1_31583	R3_741641	NOVO_MIX_3136407	R2_514256	NOVO_MIX_3184976	R1_304188	NOVO_MIX_1476630	NOVO_MIX_3684980	R1_267249	NOVO_MIX_1763994	R3_435755	NOVO_MIX_3526414	R1_531012	S3_604872	NOVO_MIX_3895780
1.13.11.5	342	NOVO_MIX_2339665	S1_321647	S3_389349	NOVO_MIX_1797895	NOVO_MIX_1625921	NOVO_MIX_441045	NOVO_MIX_896640	NOVO_MIX_2454767	R1_593666	NOVO_MIX_1820358	R3_555542	NOVO_MIX_3797869	S2_363526	R2_100728	R3_132995	NOVO_MIX_3308528	S3_268660	R3_613932	R1_28743	NOVO_MIX_1775684	NOVO_MIX_1847987	NOVO_MIX_1740432	NOVO_MIX_1342001	R1_474869	S3_69836	NOVO_MIX_3456789	R1_293957	NOVO_MIX_2140709	NOVO_MIX_1967755	NOVO_MIX_2029737	NOVO_MIX_1840564	NOVO_MIX_1413240	NOVO_MIX_2568426	S2_44632	S3_311490	NOVO_MIX_1820049	R3_43826	S3_407533	NOVO_MIX_280156	R1_244279	R1_706503	NOVO_MIX_946402	NOVO_MIX_197886	NOVO_MIX_3726541	NOVO_MIX_222249	NOVO_MIX_3046259	R1_319248	NOVO_MIX_1929141
4.2.3.4	341	NOVO_MIX_895266	NOVO_MIX_1690239	NOVO_MIX_2931436	NOVO_MIX_3254097	NOVO_MIX_3635960	NOVO_MIX_140703	NOVO_MIX_3962155	NOVO_MIX_1816515	S1_216477	NOVO_MIX_789975	R2_555525	R3_621608	R2_44891	NOVO_MIX_3618411	R1_482595	R1_593956	NOVO_MIX_2943395	NOVO_MIX_2915987	NOVO_MIX_3393570	S3_188100	NOVO_MIX_3244323	NOVO_MIX_137570	NOVO_MIX_2120452	R1_210058	NOVO_MIX_735216	R3_183495	S1_86259	NOVO_MIX_1750167	NOVO_MIX_2314621	NOVO_MIX_1025515	NOVO_MIX_2586067	NOVO_MIX_21952	R2_137529	NOVO_MIX_107451	NOVO_MIX_579587	R1_766699	NOVO_MIX_2778317	NOVO_MIX_323612	NOVO_MIX_3488047	NOVO_MIX_542117	NOVO_MIX_323299	R1_179882	R1_664246	R1_515885	NOVO_MIX_2618251	NOVO_MIX_3358100	NOVO_MIX_829969	NOVO_MIX_3160892
1.1.1.35,4.2.1.17,5.1.2.3	340	NOVO_MIX_2061686	NOVO_MIX_3370410	R1_11320	S1_124211	NOVO_MIX_388847	S3_358351	NOVO_MIX_2315925	S2_347638	NOVO_MIX_3521956	R1_352171	S2_209000	R2_103779	NOVO_MIX_3933935	NOVO_MIX_522295	S3_385804	NOVO_MIX_1755063	S1_213929	NOVO_MIX_2440783	NOVO_MIX_1470517	NOVO_MIX_2390599	NOVO_MIX_1127580	NOVO_MIX_159283	NOVO_MIX_1743000	S3_50956	NOVO_MIX_2211190	S3_40014	S3_464282	NOVO_MIX_924161	S2_219453	NOVO_MIX_526643	NOVO_MIX_169419	NOVO_MIX_2913384	R3_700914	NOVO_MIX_2572739	R1_205885	NOVO_MIX_1585850	NOVO_MIX_2776159	NOVO_MIX_2411020	R2_409465	NOVO_MIX_2326518	NOVO_MIX_3145463	R2_214433	R2_54894	NOVO_MIX_617986	NOVO_MIX_132965	R3_288844	S1_73069	R2_466309
2.7.2.8	340	NOVO_MIX_759122	R2_227196	NOVO_MIX_3279200	NOVO_MIX_2842535	R3_168879	R3_369474	NOVO_MIX_547464	NOVO_MIX_890708	NOVO_MIX_1821349	NOVO_MIX_3328986	NOVO_MIX_3216706	NOVO_MIX_1731861	R1_142602	R1_732958	R2_254741	R1_14297	NOVO_MIX_2556137	S3_346896	NOVO_MIX_3670480	NOVO_MIX_2889234	NOVO_MIX_630061	S3_42395	NOVO_MIX_3451359	R1_285773	R1_296186	R1_15760	NOVO_MIX_1408724	NOVO_MIX_958148	NOVO_MIX_2574477	R3_56121	R3_222106	S2_52845	NOVO_MIX_3552447	NOVO_MIX_890944	R3_38709	S1_2979	NOVO_MIX_221838	R2_79970	NOVO_MIX_3419187	NOVO_MIX_3714576	R2_356664	NOVO_MIX_3283519	NOVO_MIX_1027906	NOVO_MIX_511188	NOVO_MIX_2799554	NOVO_MIX_2302901	NOVO_MIX_2299753	S3_255192
4.1.3.4	340	NOVO_MIX_1479868	NOVO_MIX_2931622	NOVO_MIX_749868	R3_286031	NOVO_MIX_2574997	R1_491214	NOVO_MIX_3253573	S3_158636	NOVO_MIX_345761	S1_355679	R1_464521	NOVO_MIX_20612	S3_522985	R2_550398	R2_548963	NOVO_MIX_2887789	NOVO_MIX_2408026	R3_661899	R3_145605	NOVO_MIX_2073602	NOVO_MIX_2382693	S3_284868	NOVO_MIX_2881327	R2_537091	R1_463149	R1_148735	R1_437689	R1_437884	R3_595298	NOVO_MIX_1277632	R2_558269	NOVO_MIX_1765955	NOVO_MIX_894547	NOVO_MIX_3768876	NOVO_MIX_3203360	NOVO_MIX_1433431	NOVO_MIX_2546023	NOVO_MIX_1053675	NOVO_MIX_1865171	R3_252781	NOVO_MIX_3552823	R3_113402	S3_145643	S3_270016	NOVO_MIX_1500595	NOVO_MIX_1525428	NOVO_MIX_1104023	S3_403710
4.1.1.23	338	NOVO_MIX_1778472	NOVO_MIX_3518501	NOVO_MIX_2753229	S2_30030	NOVO_MIX_3536085	NOVO_MIX_3425609	R1_569195	R1_537011	R1_313834	S3_47733	R1_203521	NOVO_MIX_3861046	NOVO_MIX_1856785	NOVO_MIX_1503768	R1_384927	R3_296629	R1_779337	R1_715481	R1_485702	NOVO_MIX_48692	NOVO_MIX_842892	NOVO_MIX_1178628	NOVO_MIX_1638400	NOVO_MIX_3368935	S3_285110	NOVO_MIX_924133	R3_323004	NOVO_MIX_3042123	R1_692492	R1_299392	R3_484781	NOVO_MIX_1913836	NOVO_MIX_3820880	NOVO_MIX_3027759	NOVO_MIX_2441723	NOVO_MIX_2487510	NOVO_MIX_2871908	R3_209418	NOVO_MIX_703312	NOVO_MIX_1351822	NOVO_MIX_509346	NOVO_MIX_3586908	NOVO_MIX_77057	NOVO_MIX_1873239	NOVO_MIX_960628	R3_624502	NOVO_MIX_1943141	NOVO_MIX_2964979
3.5.2.7	337	NOVO_MIX_3772913	R1_782121	R2_249049	NOVO_MIX_3143538	NOVO_MIX_771550	NOVO_MIX_2778211	R2_318694	NOVO_MIX_199595	NOVO_MIX_180521	S3_285359	NOVO_MIX_3759726	NOVO_MIX_2890928	NOVO_MIX_952031	R3_703021	NOVO_MIX_3062436	NOVO_MIX_1380900	R3_622654	R1_581658	NOVO_MIX_1228020	NOVO_MIX_946629	R1_734717	R1_546403	R1_608419	NOVO_MIX_2513369	S3_5852	NOVO_MIX_863217	NOVO_MIX_485358	NOVO_MIX_2492606	R1_276234	NOVO_MIX_1413477	S3_48085	NOVO_MIX_810333	NOVO_MIX_2992957	R1_648620	R2_28191	NOVO_MIX_2240412	NOVO_MIX_114686	NOVO_MIX_2632690	R1_671599	NOVO_MIX_800118	NOVO_MIX_1943551	NOVO_MIX_3491007	R3_118561	NOVO_MIX_3353277	NOVO_MIX_3934305	NOVO_MIX_1506977	R1_227961	R1_651370
3.7.1.2	337	NOVO_MIX_3182974	NOVO_MIX_340421	R1_78619	S3_185571	NOVO_MIX_1207640	NOVO_MIX_386836	R1_434292	NOVO_MIX_1843191	R2_478300	R1_339594	NOVO_MIX_1832734	NOVO_MIX_896638	NOVO_MIX_2329364	NOVO_MIX_348374	NOVO_MIX_2263907	NOVO_MIX_2392257	NOVO_MIX_1684028	R3_708090	NOVO_MIX_2730602	NOVO_MIX_3694564	R3_243390	NOVO_MIX_3344171	R1_293958	NOVO_MIX_1218171	NOVO_MIX_2820986	NOVO_MIX_1973474	S2_280722	R1_640999	NOVO_MIX_3207476	R2_533316	NOVO_MIX_1799559	NOVO_MIX_1618030	NOVO_MIX_118280	R1_750853	NOVO_MIX_2805126	NOVO_MIX_64493	R1_440133	NOVO_MIX_1635141	NOVO_MIX_2570212	R3_529332	NOVO_MIX_2880901	NOVO_MIX_396720	NOVO_MIX_690562	NOVO_MIX_2274632	NOVO_MIX_1515164	NOVO_MIX_1347705	NOVO_MIX_3348678	R3_346817
1.20.4.1	335	R3_223025	NOVO_MIX_1974430	NOVO_MIX_2480657	NOVO_MIX_1350673	R2_311853	NOVO_MIX_1761179	NOVO_MIX_3693822	R1_734791	NOVO_MIX_2827246	NOVO_MIX_1510942	NOVO_MIX_694231	NOVO_MIX_2063293	R1_646610	NOVO_MIX_870492	NOVO_MIX_1267416	NOVO_MIX_382037	S3_546749	NOVO_MIX_460033	R1_781227	NOVO_MIX_2690239	NOVO_MIX_1183145	NOVO_MIX_3676181	R1_543156	R1_330146	R1_782279	NOVO_MIX_936487	R1_472379	R1_716595	R1_598216	NOVO_MIX_2640459	NOVO_MIX_3465562	NOVO_MIX_459809	R1_597545	R1_155445	NOVO_MIX_1936533	NOVO_MIX_3493929	NOVO_MIX_617549	NOVO_MIX_3851309	S2_148291	NOVO_MIX_881989	R1_420691	S2_111276	S3_2768	NOVO_MIX_931918	NOVO_MIX_3017144	R1_336005	S1_431157	NOVO_MIX_3685014
2.4.2.10	335	NOVO_MIX_1623214	NOVO_MIX_210429	R1_455333	NOVO_MIX_3402132	NOVO_MIX_3128319	NOVO_MIX_321786	R3_298206	NOVO_MIX_2352237	R1_384734	S3_3951	NOVO_MIX_1729830	S3_38175	S3_304102	NOVO_MIX_1855182	NOVO_MIX_19601	R2_252128	NOVO_MIX_3087445	NOVO_MIX_2324361	NOVO_MIX_1875304	NOVO_MIX_3797931	R3_723241	NOVO_MIX_1507864	NOVO_MIX_1523217	NOVO_MIX_1586425	R1_282965	NOVO_MIX_3228759	R1_249150	S3_503822	NOVO_MIX_2564996	S3_273690	S3_57810	R1_195163	R1_729702	NOVO_MIX_1795875	NOVO_MIX_2404606	NOVO_MIX_2758949	NOVO_MIX_3049273	R1_366575	NOVO_MIX_444327	NOVO_MIX_2373032	R3_262430	NOVO_MIX_3409121	NOVO_MIX_427733	NOVO_MIX_2679338	S3_425087	NOVO_MIX_3280467	R1_268542	R1_64814
2.5.1.49	335	NOVO_MIX_3092456	NOVO_MIX_3849115	R2_148197	NOVO_MIX_2565214	NOVO_MIX_440510	NOVO_MIX_66561	R1_121887	R1_656671	S2_93999	NOVO_MIX_1696386	R1_285456	NOVO_MIX_866762	NOVO_MIX_2420975	R1_767371	R2_9578	NOVO_MIX_516045	NOVO_MIX_2928141	NOVO_MIX_1691591	NOVO_MIX_1054426	NOVO_MIX_1030398	NOVO_MIX_1902482	NOVO_MIX_3511511	R1_681532	R2_84424	NOVO_MIX_120932	R3_711045	R1_317568	R1_150367	NOVO_MIX_1248985	R1_33793	NOVO_MIX_452111	NOVO_MIX_2749346	NOVO_MIX_1822073	NOVO_MIX_3836668	NOVO_MIX_2734394	S3_146447	R1_53297	NOVO_MIX_3467824	NOVO_MIX_2965801	NOVO_MIX_1090830	R3_309076	S2_166872	NOVO_MIX_2780647	R1_760180	R1_348625	S3_328051	NOVO_MIX_1826583	NOVO_MIX_981013
3.1.26.12	334	R1_148650	R2_332112	NOVO_MIX_3525852	S3_398445	NOVO_MIX_2486252	NOVO_MIX_1540080	NOVO_MIX_1003101	NOVO_MIX_2738258	NOVO_MIX_90017	S3_278243	NOVO_MIX_3809707	S2_316732	S3_230502	S3_52807	R3_567559	NOVO_MIX_2721942	S1_35515	NOVO_MIX_2288115	R2_208827	NOVO_MIX_2682531	NOVO_MIX_1895629	NOVO_MIX_1978841	R2_273851	R1_62756	R1_233943	R3_274095	NOVO_MIX_2296286	NOVO_MIX_1337548	R3_498705	NOVO_MIX_483912	R1_424045	R1_759982	R2_117241	R3_197011	R3_705833	NOVO_MIX_2515613	S2_206489	S1_62844	NOVO_MIX_864781	R2_248164	S3_184715	R3_367546	NOVO_MIX_1188290	R3_387548	R3_754644	R1_407551	R1_510022	NOVO_MIX_3013955
3.1.26.3	333	NOVO_MIX_2867960	NOVO_MIX_2803520	NOVO_MIX_3475738	S3_158483	NOVO_MIX_3127759	NOVO_MIX_2654731	S1_91862	R3_543479	R1_392468	NOVO_MIX_3261911	NOVO_MIX_3029217	NOVO_MIX_1781125	R3_738307	NOVO_MIX_20465	R1_39937	S1_149412	R1_615903	NOVO_MIX_531363	R1_367089	S1_204459	R3_184802	NOVO_MIX_636796	NOVO_MIX_1569283	NOVO_MIX_3689271	NOVO_MIX_3959833	NOVO_MIX_3630253	NOVO_MIX_2395642	NOVO_MIX_2089297	NOVO_MIX_1576353	NOVO_MIX_1594122	R1_509264	NOVO_MIX_3596669	R1_16440	R3_380681	NOVO_MIX_527856	NOVO_MIX_3402988	NOVO_MIX_3065760	NOVO_MIX_470691	R2_537561	NOVO_MIX_1452112	NOVO_MIX_3163160	NOVO_MIX_3388241	R1_772053	NOVO_MIX_2557399	R3_96721	NOVO_MIX_3591589	NOVO_MIX_3698180	R3_21283
2.6.1.1	332	NOVO_MIX_650494	R3_137455	S3_377249	NOVO_MIX_3934328	R3_96289	S3_383683	NOVO_MIX_3701268	R3_529566	S3_73009	NOVO_MIX_2212578	NOVO_MIX_1881445	R1_502640	NOVO_MIX_3725140	R2_519050	NOVO_MIX_2924736	NOVO_MIX_3608279	R1_440688	NOVO_MIX_1778757	NOVO_MIX_2091412	NOVO_MIX_2956764	NOVO_MIX_1214800	R3_558407	NOVO_MIX_637208	NOVO_MIX_719540	NOVO_MIX_498986	R2_335926	NOVO_MIX_1659789	NOVO_MIX_2698812	S2_123415	NOVO_MIX_3352465	NOVO_MIX_425947	S3_134508	S1_245993	NOVO_MIX_2451669	NOVO_MIX_1239481	S3_404058	R1_219475	NOVO_MIX_655580	NOVO_MIX_1472068	NOVO_MIX_224246	S3_132532	NOVO_MIX_939709	NOVO_MIX_684915	S3_162866	NOVO_MIX_1638798	NOVO_MIX_2541237	S3_570538	NOVO_MIX_823829
2.9.1.1	332	NOVO_MIX_1143673	NOVO_MIX_1637443	NOVO_MIX_797204	NOVO_MIX_2903443	NOVO_MIX_877978	NOVO_MIX_876183	NOVO_MIX_3871604	NOVO_MIX_2419155	R1_16845	NOVO_MIX_1688376	R1_501958	NOVO_MIX_1829867	NOVO_MIX_2706274	NOVO_MIX_366952	NOVO_MIX_3784471	NOVO_MIX_2016459	NOVO_MIX_1392267	R3_598555	R1_62501	NOVO_MIX_2982231	R1_171468	NOVO_MIX_3960090	R1_160740	NOVO_MIX_647424	NOVO_MIX_216785	NOVO_MIX_1559859	NOVO_MIX_3553778	S3_117421	R2_242832	NOVO_MIX_1583889	R1_305386	NOVO_MIX_3092569	NOVO_MIX_640133	NOVO_MIX_3293148	NOVO_MIX_3359556	S3_94928	R1_275061	NOVO_MIX_2916224	NOVO_MIX_2119832	R2_408098	NOVO_MIX_1533727	NOVO_MIX_935624	S1_349380	NOVO_MIX_764685	NOVO_MIX_3169661	NOVO_MIX_1316310	R3_292077	NOVO_MIX_1901257
3.1.21.2	332	NOVO_MIX_2525456	R2_127266	NOVO_MIX_2542900	S2_269060	NOVO_MIX_3023155	R2_483186	R2_174399	NOVO_MIX_2340160	NOVO_MIX_3269021	NOVO_MIX_1819833	NOVO_MIX_3612938	NOVO_MIX_3539252	R1_172114	S1_407151	NOVO_MIX_510926	NOVO_MIX_2400426	R2_27215	NOVO_MIX_3517795	R3_111968	R1_573817	R3_343004	NOVO_MIX_740585	R1_684776	R3_651931	NOVO_MIX_2778469	R3_551425	S3_562579	R3_53463	R3_419971	R3_560806	NOVO_MIX_3357402	NOVO_MIX_3053279	NOVO_MIX_821688	NOVO_MIX_3033261	S2_146125	R3_550852	R3_145352	NOVO_MIX_3245243	NOVO_MIX_3847490	NOVO_MIX_2794550	NOVO_MIX_971334	R1_202003	NOVO_MIX_1918342	NOVO_MIX_984852	R1_235436	NOVO_MIX_1873741	S3_367172	NOVO_MIX_274072
1.4.3.5	331	NOVO_MIX_3514710	NOVO_MIX_901706	NOVO_MIX_884405	R1_340703	NOVO_MIX_2176114	R2_266412	NOVO_MIX_185476	R3_87225	NOVO_MIX_3132366	R3_102887	R1_472575	NOVO_MIX_1309298	NOVO_MIX_3794414	NOVO_MIX_633150	R1_236124	NOVO_MIX_2009613	R1_583915	NOVO_MIX_705699	NOVO_MIX_48535	R1_720426	NOVO_MIX_99438	NOVO_MIX_3476701	R1_641254	NOVO_MIX_1239434	NOVO_MIX_1888848	NOVO_MIX_2730804	R2_357094	NOVO_MIX_1663037	NOVO_MIX_2668961	NOVO_MIX_1998932	NOVO_MIX_714400	NOVO_MIX_2455482	NOVO_MIX_3470933	S3_377070	NOVO_MIX_831907	S2_352690	NOVO_MIX_2820762	NOVO_MIX_202222	NOVO_MIX_1289811	NOVO_MIX_3116973	S3_343568	R1_324759	NOVO_MIX_1165484	NOVO_MIX_170042	NOVO_MIX_2522124	NOVO_MIX_1127333	R1_226154	R1_68412
1.1.5.2	329	NOVO_MIX_3357526	NOVO_MIX_1948639	NOVO_MIX_1574735	NOVO_MIX_2809305	S3_580102	NOVO_MIX_2027077	NOVO_MIX_1898240	NOVO_MIX_3651662	S3_26835	NOVO_MIX_2162390	R1_351391	S3_19677	NOVO_MIX_3879273	NOVO_MIX_3065564	NOVO_MIX_2624623	NOVO_MIX_2938914	NOVO_MIX_1338858	NOVO_MIX_1025146	NOVO_MIX_3622900	NOVO_MIX_765332	NOVO_MIX_423626	R1_310128	S3_364564	NOVO_MIX_184339	NOVO_MIX_2350297	NOVO_MIX_945946	NOVO_MIX_1529715	NOVO_MIX_799311	S3_358949	NOVO_MIX_347487	NOVO_MIX_2985065	NOVO_MIX_1846177	S3_95546	NOVO_MIX_2092546	NOVO_MIX_1023202	R1_751949	R2_192497	NOVO_MIX_3102171	NOVO_MIX_1105347	NOVO_MIX_2768331	NOVO_MIX_2729608	NOVO_MIX_1420292	NOVO_MIX_2978603	NOVO_MIX_399087	NOVO_MIX_2619514	R3_87264	NOVO_MIX_1905956	NOVO_MIX_2227898
4.2.1.47	329	R1_340288	NOVO_MIX_1473215	NOVO_MIX_2881027	R1_169099	R2_300160	NOVO_MIX_3708420	R3_713070	NOVO_MIX_3377232	NOVO_MIX_1401499	NOVO_MIX_2309894	NOVO_MIX_1974360	S2_230177	NOVO_MIX_3335882	NOVO_MIX_1177728	NOVO_MIX_3132074	NOVO_MIX_2860843	R1_398167	NOVO_MIX_1107399	NOVO_MIX_2781162	NOVO_MIX_2631074	NOVO_MIX_477186	R1_134559	R1_36054	NOVO_MIX_818467	S2_201641	R1_510255	R3_706992	NOVO_MIX_2560830	R1_715960	R1_636881	NOVO_MIX_585737	S1_402875	NOVO_MIX_1052695	NOVO_MIX_3798902	NOVO_MIX_2231190	R1_258943	NOVO_MIX_2806569	NOVO_MIX_2159251	NOVO_MIX_3962983	NOVO_MIX_2824923	R3_62588	R1_686900	NOVO_MIX_1767360	R1_554045	R1_366444	R1_249170	R3_730079	S2_21131
3.4.23.36	327	NOVO_MIX_3607905	NOVO_MIX_78228	R3_335423	NOVO_MIX_1094532	NOVO_MIX_2732287	NOVO_MIX_2005425	NOVO_MIX_3377446	NOVO_MIX_2401602	R1_32618	NOVO_MIX_3570584	R3_548310	S2_145566	NOVO_MIX_2540558	NOVO_MIX_2959504	NOVO_MIX_2037565	R3_698193	S3_181115	NOVO_MIX_3165687	NOVO_MIX_1304746	NOVO_MIX_280077	S3_468854	NOVO_MIX_3826865	R3_17439	NOVO_MIX_1808204	NOVO_MIX_254190	NOVO_MIX_1992937	S1_205873	NOVO_MIX_2681972	NOVO_MIX_954233	NOVO_MIX_2261810	NOVO_MIX_1561312	R2_226393	NOVO_MIX_1269647	NOVO_MIX_1935711	R3_41021	NOVO_MIX_1121841	S3_507884	S3_122192	NOVO_MIX_1247630	NOVO_MIX_2126693	R1_579638	NOVO_MIX_2842189	NOVO_MIX_1925506	R2_557860	NOVO_MIX_1516976	S2_211222	NOVO_MIX_3270715	NOVO_MIX_686112
5.1.1.3	327	NOVO_MIX_2192481	NOVO_MIX_3312536	NOVO_MIX_3609143	S1_100051	R1_381014	NOVO_MIX_867022	NOVO_MIX_2506735	NOVO_MIX_3574358	R1_479046	NOVO_MIX_774850	NOVO_MIX_531675	R3_462976	NOVO_MIX_2533759	S3_104979	NOVO_MIX_19198	NOVO_MIX_2273311	NOVO_MIX_1575792	NOVO_MIX_1716797	NOVO_MIX_3065174	NOVO_MIX_60144	R1_64738	S3_150825	NOVO_MIX_2831627	NOVO_MIX_1040379	NOVO_MIX_461178	NOVO_MIX_3326919	R1_742327	R3_115657	R2_465561	NOVO_MIX_2529014	S2_235753	NOVO_MIX_2961452	NOVO_MIX_810707	NOVO_MIX_175425	NOVO_MIX_3400049	NOVO_MIX_1781396	NOVO_MIX_3611507	NOVO_MIX_1943813	NOVO_MIX_3759618	NOVO_MIX_3631522	R1_397363	NOVO_MIX_615696	S3_421874	R3_261794	NOVO_MIX_2820972	NOVO_MIX_3889956	NOVO_MIX_1743662	R3_94803
3.5.1.81	326	NOVO_MIX_3215476	R1_31506	NOVO_MIX_705742	NOVO_MIX_1319112	NOVO_MIX_2648053	NOVO_MIX_1405431	NOVO_MIX_327999	R2_327426	NOVO_MIX_3211755	R1_384231	NOVO_MIX_3705011	S3_419590	NOVO_MIX_1397420	S3_27457	NOVO_MIX_3341014	NOVO_MIX_2615353	NOVO_MIX_3904245	R3_495326	NOVO_MIX_1746576	NOVO_MIX_949613	NOVO_MIX_3920112	R3_751391	NOVO_MIX_3575772	NOVO_MIX_1111989	NOVO_MIX_3263992	R1_476996	NOVO_MIX_282712	NOVO_MIX_3332108	R1_760737	NOVO_MIX_2309887	NOVO_MIX_3392027	NOVO_MIX_1535041	NOVO_MIX_2041519	NOVO_MIX_3613597	R3_509082	NOVO_MIX_1887043	S3_578491	NOVO_MIX_2982803	NOVO_MIX_1358136	NOVO_MIX_670555	NOVO_MIX_1426869	NOVO_MIX_982906	NOVO_MIX_3272851	NOVO_MIX_3949090	NOVO_MIX_2745291	S3_16635	S3_532078	NOVO_MIX_3506512
1.1.1.169	325	R3_626502	NOVO_MIX_1887845	NOVO_MIX_2509749	NOVO_MIX_13270	NOVO_MIX_2046830	S2_73595	R1_82572	NOVO_MIX_2566720	NOVO_MIX_256848	R3_709756	NOVO_MIX_3051897	NOVO_MIX_2984658	R3_725605	NOVO_MIX_2378512	NOVO_MIX_2055527	R3_29944	NOVO_MIX_2597058	NOVO_MIX_1506941	NOVO_MIX_3231976	NOVO_MIX_453247	NOVO_MIX_745974	NOVO_MIX_1377372	NOVO_MIX_3632252	NOVO_MIX_212782	R3_83498	NOVO_MIX_1490233	NOVO_MIX_3085755	NOVO_MIX_2425453	NOVO_MIX_2908226	NOVO_MIX_1951754	NOVO_MIX_3107609	R3_490394	S2_4777	R2_63842	NOVO_MIX_3688468	NOVO_MIX_2549561	NOVO_MIX_1601456	NOVO_MIX_499812	NOVO_MIX_3614971	R3_183043	R3_711202	NOVO_MIX_3632155	NOVO_MIX_46794	S3_199389	NOVO_MIX_3802077	NOVO_MIX_1089882	NOVO_MIX_3665744	NOVO_MIX_1279379
2.7.1.24	325	R2_107081	NOVO_MIX_1682530	NOVO_MIX_3271437	NOVO_MIX_3005974	NOVO_MIX_3040542	R1_383086	NOVO_MIX_2884531	S2_202220	R1_588561	NOVO_MIX_2642183	S3_230886	R3_726280	NOVO_MIX_1095131	R2_244432	NOVO_MIX_3803865	NOVO_MIX_2710443	NOVO_MIX_3595713	S1_410774	R2_129898	NOVO_MIX_2931077	S3_596745	S2_41169	NOVO_MIX_3902782	NOVO_MIX_3766744	NOVO_MIX_63915	NOVO_MIX_1149212	NOVO_MIX_2939099	NOVO_MIX_1640694	NOVO_MIX_2178041	NOVO_MIX_667536	R3_325056	R1_571986	NOVO_MIX_2920950	NOVO_MIX_2892615	NOVO_MIX_445500	R1_82368	NOVO_MIX_3477251	NOVO_MIX_1858538	NOVO_MIX_2010219	NOVO_MIX_2555382	S1_315259	NOVO_MIX_138880	NOVO_MIX_2096552	S3_311392	R3_742968	NOVO_MIX_1656409	NOVO_MIX_2406375	R1_230558
5.3.1.16	324	NOVO_MIX_1952058	R1_651429	NOVO_MIX_2554491	NOVO_MIX_3878373	NOVO_MIX_3619287	NOVO_MIX_262091	NOVO_MIX_3789086	NOVO_MIX_2845834	R3_291854	NOVO_MIX_3870700	NOVO_MIX_2211040	R3_273280	NOVO_MIX_3400320	R1_61943	NOVO_MIX_325943	S2_327416	R1_527530	R1_460321	S2_252169	NOVO_MIX_771449	NOVO_MIX_2789311	S1_302329	NOVO_MIX_2413263	NOVO_MIX_2864658	R1_494455	S3_256581	NOVO_MIX_3234976	NOVO_MIX_3323979	R1_363177	NOVO_MIX_575728	NOVO_MIX_2833941	NOVO_MIX_3151338	R1_467556	NOVO_MIX_2331051	NOVO_MIX_1505326	R1_532805	NOVO_MIX_1764010	NOVO_MIX_2619691	NOVO_MIX_2333506	NOVO_MIX_1084579	NOVO_MIX_2126899	NOVO_MIX_2108336	NOVO_MIX_846497	R2_260021	S1_366720	R2_498870	S3_339727	S3_231075
6.3.4.19	322	R1_3420	NOVO_MIX_3157367	R3_575825	NOVO_MIX_2323288	NOVO_MIX_3133617	NOVO_MIX_1557551	NOVO_MIX_1878185	S1_407492	S3_458414	S1_31521	NOVO_MIX_1764277	S3_394089	NOVO_MIX_882832	R1_716443	R1_793101	NOVO_MIX_2973933	S3_239546	NOVO_MIX_1139649	NOVO_MIX_3042655	NOVO_MIX_878711	R3_703201	NOVO_MIX_1174176	R1_678421	NOVO_MIX_159523	R2_554789	S1_364213	NOVO_MIX_3653811	NOVO_MIX_2698015	NOVO_MIX_3374182	NOVO_MIX_535284	NOVO_MIX_3402805	NOVO_MIX_438182	NOVO_MIX_3553390	R2_498015	R3_423032	S3_448416	R1_568021	NOVO_MIX_2974521	NOVO_MIX_3198594	S3_395415	R1_585070	S3_461687	NOVO_MIX_3051660	S3_456196	S3_557649	R1_258901	R3_321697	NOVO_MIX_1502284
6.5.1.3	322	NOVO_MIX_2275772	NOVO_MIX_866773	R2_318759	S2_254004	NOVO_MIX_88631	NOVO_MIX_3734021	NOVO_MIX_408778	S3_124165	R1_509143	NOVO_MIX_3407125	NOVO_MIX_167680	S3_478389	NOVO_MIX_899200	NOVO_MIX_3933802	NOVO_MIX_2240186	NOVO_MIX_1704220	NOVO_MIX_925926	R1_298049	NOVO_MIX_3615813	R1_496157	NOVO_MIX_91385	R1_774742	R3_158116	NOVO_MIX_2652053	NOVO_MIX_660366	R1_263797	NOVO_MIX_2842464	R3_458335	R3_543718	R1_75277	NOVO_MIX_844310	NOVO_MIX_3283366	NOVO_MIX_2956528	R3_754040	NOVO_MIX_2932360	R2_14389	NOVO_MIX_2544658	R3_196518	NOVO_MIX_3705508	NOVO_MIX_3856726	R1_36279	R2_286953	R1_82074	S1_337440	R1_62648	S3_25565	NOVO_MIX_1447457	NOVO_MIX_2353551
3.5.1.6,3.5.1.87	321	R1_477413	NOVO_MIX_601792	NOVO_MIX_2410080	NOVO_MIX_3676584	R1_457669	NOVO_MIX_2194219	NOVO_MIX_423048	R1_297749	NOVO_MIX_2862677	R1_163746	NOVO_MIX_752712	NOVO_MIX_778325	NOVO_MIX_384242	R1_252241	S3_69907	NOVO_MIX_2497807	NOVO_MIX_3599366	R3_401701	S1_412555	NOVO_MIX_2801527	NOVO_MIX_3948557	NOVO_MIX_800247	R1_542412	S3_342305	R1_777067	NOVO_MIX_3352541	R2_363655	NOVO_MIX_1407316	NOVO_MIX_2764546	NOVO_MIX_586421	NOVO_MIX_2980479	NOVO_MIX_1905378	NOVO_MIX_2101541	R1_287356	NOVO_MIX_1670818	NOVO_MIX_1546321	NOVO_MIX_278937	R1_750546	NOVO_MIX_2597642	NOVO_MIX_2622903	R3_467297	R3_542028	NOVO_MIX_2336622	NOVO_MIX_3512820	R1_600827	NOVO_MIX_166642	NOVO_MIX_3546274	R1_187373
2.7.4.8	320	NOVO_MIX_690268	NOVO_MIX_1786424	NOVO_MIX_516984	NOVO_MIX_3018617	S3_482333	R1_14681	NOVO_MIX_2145749	R1_608297	R3_581484	NOVO_MIX_65051	NOVO_MIX_2044188	S1_216461	NOVO_MIX_1839932	NOVO_MIX_102474	NOVO_MIX_1642364	R2_463030	R3_109182	R1_740551	R1_427981	R1_181337	NOVO_MIX_1817184	R2_50199	NOVO_MIX_1297259	NOVO_MIX_3603620	S2_198731	NOVO_MIX_1703112	R1_522570	NOVO_MIX_964512	NOVO_MIX_990058	R1_771485	NOVO_MIX_3569255	R3_703889	NOVO_MIX_500760	R1_51757	NOVO_MIX_2048180	R1_287143	R3_523946	NOVO_MIX_2555005	NOVO_MIX_2895591	NOVO_MIX_3371703	R3_150803	NOVO_MIX_58980	R1_339884	NOVO_MIX_1048174	NOVO_MIX_2541552	R1_296309	NOVO_MIX_598736	NOVO_MIX_909560
1.2.1.88	319	S2_48015	R3_160850	R3_536441	S1_269036	NOVO_MIX_387684	R3_264532	NOVO_MIX_2689688	NOVO_MIX_2352770	R2_168123	NOVO_MIX_3775036	NOVO_MIX_1260419	R2_430901	NOVO_MIX_3800898	NOVO_MIX_1860208	NOVO_MIX_117431	NOVO_MIX_2161505	NOVO_MIX_3455975	NOVO_MIX_3473476	NOVO_MIX_3841780	NOVO_MIX_2308731	NOVO_MIX_232478	NOVO_MIX_730152	NOVO_MIX_2440373	R1_384299	NOVO_MIX_2722245	NOVO_MIX_1623606	NOVO_MIX_1556921	R3_442835	R1_566345	NOVO_MIX_1921525	S3_4508	NOVO_MIX_1858930	NOVO_MIX_1139906	S3_13652	R2_216995	NOVO_MIX_3818333	NOVO_MIX_3562588	S3_339251	NOVO_MIX_157625	NOVO_MIX_644229	R1_450157	NOVO_MIX_1363797	R2_19733	R2_194780	NOVO_MIX_2412659	R1_671955	NOVO_MIX_1686745	R1_2237
2.7.1.-	318	NOVO_MIX_1753757	NOVO_MIX_1889153	NOVO_MIX_1912598	NOVO_MIX_288708	R1_573644	NOVO_MIX_3283613	S1_181993	R1_573054	R1_570781	S2_35028	NOVO_MIX_1363099	S1_148061	R3_446055	R2_204775	NOVO_MIX_1054867	NOVO_MIX_2394841	S1_151472	R1_318907	NOVO_MIX_2764258	NOVO_MIX_3858196	R3_528965	NOVO_MIX_46424	NOVO_MIX_3801507	NOVO_MIX_1399410	R3_144477	S1_278292	NOVO_MIX_1287080	NOVO_MIX_1440508	R1_538802	S2_155697	NOVO_MIX_223230	R1_378644	S3_485045	NOVO_MIX_1438363	R2_407310	NOVO_MIX_2652179	NOVO_MIX_223231	S3_535990	NOVO_MIX_533232	NOVO_MIX_2040451	NOVO_MIX_3044136	NOVO_MIX_1899371	NOVO_MIX_100934	R3_429708	NOVO_MIX_2191320	S2_119873	NOVO_MIX_3600589	NOVO_MIX_3882918
2.1.1.80,3.1.1.61	317	NOVO_MIX_3777505	R1_82188	NOVO_MIX_2780980	R1_655987	R2_217942	NOVO_MIX_1178940	S3_599115	NOVO_MIX_912106	NOVO_MIX_190047	NOVO_MIX_495450	NOVO_MIX_3028658	S3_467779	NOVO_MIX_3837669	R3_490090	S3_581197	NOVO_MIX_2458970	NOVO_MIX_2653598	S3_1907	NOVO_MIX_2884767	NOVO_MIX_897351	NOVO_MIX_2056799	NOVO_MIX_3950843	S2_384627	S3_551057	R1_332969	NOVO_MIX_195378	NOVO_MIX_270429	R2_104015	R1_34489	NOVO_MIX_1216982	NOVO_MIX_1132120	NOVO_MIX_3157166	R1_562921	NOVO_MIX_2304281	S3_130034	NOVO_MIX_416665	NOVO_MIX_3006686	NOVO_MIX_3934949	S3_246956	R3_72472	NOVO_MIX_410268	R1_541796	S3_622047	R2_228449	NOVO_MIX_149797	R3_718100	NOVO_MIX_244527	NOVO_MIX_3380412
5.1.3.3	317	NOVO_MIX_24662	S3_479371	NOVO_MIX_767942	R1_142888	NOVO_MIX_3248067	R1_512951	NOVO_MIX_2867422	NOVO_MIX_535465	NOVO_MIX_3676184	R1_465380	S1_237846	R2_266903	R2_32287	NOVO_MIX_3072421	NOVO_MIX_1419447	R3_582528	NOVO_MIX_3886237	NOVO_MIX_754097	S3_227854	NOVO_MIX_838569	NOVO_MIX_3857768	NOVO_MIX_273400	NOVO_MIX_3707211	NOVO_MIX_3460647	NOVO_MIX_527062	NOVO_MIX_588504	NOVO_MIX_3919797	S2_175644	NOVO_MIX_1563853	NOVO_MIX_542638	NOVO_MIX_2151235	R1_45446	S1_328408	NOVO_MIX_2599211	NOVO_MIX_3252385	NOVO_MIX_1449422	NOVO_MIX_260483	NOVO_MIX_802039	S2_296522	R1_618792	R2_151877	NOVO_MIX_3800509	NOVO_MIX_3027080	NOVO_MIX_1054247	S3_458584	NOVO_MIX_2282622	R3_54006	NOVO_MIX_2217620
2.4.2.19	316	NOVO_MIX_1501938	NOVO_MIX_200882	NOVO_MIX_1325810	NOVO_MIX_1561907	R1_700515	NOVO_MIX_2094198	R2_72028	NOVO_MIX_3866662	R3_475666	S2_182203	NOVO_MIX_534630	NOVO_MIX_3712523	NOVO_MIX_3917426	R1_552891	NOVO_MIX_2114770	NOVO_MIX_2378160	NOVO_MIX_584626	NOVO_MIX_2010743	NOVO_MIX_701474	NOVO_MIX_1700845	NOVO_MIX_1636553	R1_114466	R1_576569	NOVO_MIX_3454752	NOVO_MIX_1958978	NOVO_MIX_1591539	R1_11240	S2_392723	NOVO_MIX_506793	R2_60999	NOVO_MIX_3294835	R1_433099	R1_303265	R3_142896	NOVO_MIX_765902	R3_637917	S3_590518	NOVO_MIX_1842574	NOVO_MIX_3395248	R2_300853	R3_465715	NOVO_MIX_3380769	NOVO_MIX_2382340	NOVO_MIX_1054968	NOVO_MIX_769986	S3_611204	R1_446893	NOVO_MIX_3036849
4.1.2.9,4.1.2.22	316	R1_682360	R3_496009	R1_121507	R3_290483	NOVO_MIX_2052570	S1_137332	R2_295731	R3_633381	NOVO_MIX_2005881	R2_561554	S3_572845	R2_96975	S3_111007	S1_221325	R1_782882	R2_358480	NOVO_MIX_255140	S2_354730	R1_477202	R1_289508	NOVO_MIX_3409074	R1_715953	R3_47411	R1_597858	NOVO_MIX_3846791	R2_460039	R2_425876	NOVO_MIX_1409990	NOVO_MIX_3613816	NOVO_MIX_1087436	R1_302573	NOVO_MIX_2498606	S1_22088	NOVO_MIX_140315	R3_581577	NOVO_MIX_2175208	NOVO_MIX_809422	NOVO_MIX_1968653	NOVO_MIX_3638408	NOVO_MIX_1223637	R1_539341	NOVO_MIX_2019040	R2_371958	S3_72189	NOVO_MIX_2487809	R3_143027	R3_700470	R1_212038
1.1.5.-	315	NOVO_MIX_1752836	NOVO_MIX_98994	NOVO_MIX_1214035	S3_124436	NOVO_MIX_2534041	NOVO_MIX_2166949	NOVO_MIX_2396139	NOVO_MIX_3898136	NOVO_MIX_1150969	NOVO_MIX_3412844	S3_98227	R1_361073	NOVO_MIX_1341883	NOVO_MIX_3397880	R2_322124	R1_196019	S2_17094	NOVO_MIX_2133029	R3_692223	NOVO_MIX_3860123	NOVO_MIX_3038900	NOVO_MIX_2161332	NOVO_MIX_3218901	R3_227585	R1_606971	NOVO_MIX_3751882	NOVO_MIX_2722519	NOVO_MIX_1884081	NOVO_MIX_598824	R3_758751	NOVO_MIX_3613505	NOVO_MIX_2609467	NOVO_MIX_3769300	NOVO_MIX_553428	R1_28853	NOVO_MIX_2722067	S3_21997	NOVO_MIX_3520465	NOVO_MIX_3202968	NOVO_MIX_2114449	NOVO_MIX_2193996	NOVO_MIX_1245016	NOVO_MIX_2139168	R3_491490	NOVO_MIX_1285075	NOVO_MIX_1722433	NOVO_MIX_110735	R1_654109
2.5.1.9	315	R1_762757	R2_416751	S1_386342	R1_387756	NOVO_MIX_545614	NOVO_MIX_1625495	NOVO_MIX_896687	R3_302103	R3_458450	NOVO_MIX_472732	NOVO_MIX_1384646	NOVO_MIX_465261	NOVO_MIX_1301427	S2_136977	R1_496208	R2_510237	R3_574234	NOVO_MIX_516075	S3_153108	S2_327264	R1_16656	R1_370656	NOVO_MIX_3924535	NOVO_MIX_2841509	NOVO_MIX_1691988	NOVO_MIX_1094899	S3_530773	NOVO_MIX_1144714	NOVO_MIX_1073179	NOVO_MIX_742425	R1_537030	R1_102713	R1_62434	NOVO_MIX_2418541	R3_41831	NOVO_MIX_395287	NOVO_MIX_2636170	NOVO_MIX_2786709	NOVO_MIX_916928	NOVO_MIX_3248021	NOVO_MIX_819144	S2_199108	R1_208382	NOVO_MIX_3068760	NOVO_MIX_280907	NOVO_MIX_1721924	NOVO_MIX_2944137	R3_663517
3.4.25.1	315	R3_379942	R3_663004	NOVO_MIX_3405177	R3_466722	R3_293335	R3_303177	R1_605840	R3_520728	S3_133977	NOVO_MIX_3110212	NOVO_MIX_3559801	NOVO_MIX_3613808	R1_777203	NOVO_MIX_977638	R3_791	R1_270102	NOVO_MIX_3060215	NOVO_MIX_2469376	S1_157937	NOVO_MIX_264600	R2_261586	NOVO_MIX_3821843	R3_202613	NOVO_MIX_2164353	NOVO_MIX_2055734	NOVO_MIX_3722790	R3_288845	R1_374064	NOVO_MIX_140220	S3_324133	S3_615511	NOVO_MIX_1016776	NOVO_MIX_3330405	R1_239606	S1_137164	NOVO_MIX_3239133	NOVO_MIX_2053542	R1_174261	NOVO_MIX_1243431	NOVO_MIX_3346426	R3_380333	NOVO_MIX_998334	NOVO_MIX_2826985	NOVO_MIX_800895	NOVO_MIX_1304802	R3_752760	R3_382709	R3_442754
6.4.1.1	314	NOVO_MIX_892715	R1_538687	NOVO_MIX_1921455	S3_620301	R3_312876	S2_166947	NOVO_MIX_3603687	R3_753628	NOVO_MIX_72333	NOVO_MIX_1971144	NOVO_MIX_104275	S3_363882	R1_312248	R1_778320	R3_512794	NOVO_MIX_2750885	NOVO_MIX_425038	R3_516483	R1_514360	NOVO_MIX_312977	NOVO_MIX_226875	NOVO_MIX_1616536	R1_639238	R3_382766	NOVO_MIX_1213335	R3_331440	NOVO_MIX_3744780	R2_14497	NOVO_MIX_782180	R1_104498	NOVO_MIX_69138	NOVO_MIX_364811	NOVO_MIX_1387464	NOVO_MIX_694448	NOVO_MIX_423261	NOVO_MIX_3496887	NOVO_MIX_2399454	NOVO_MIX_2226217	R3_178332	R3_603057	R1_290361	S1_338097	R1_610448	NOVO_MIX_2879542	NOVO_MIX_386409	R3_583754	NOVO_MIX_2282852	NOVO_MIX_292969
1.8.1.8	312	NOVO_MIX_3288827	NOVO_MIX_3327270	S3_113646	NOVO_MIX_2211095	NOVO_MIX_403469	S3_536435	NOVO_MIX_2821755	S3_585051	NOVO_MIX_2141111	NOVO_MIX_3360312	NOVO_MIX_1044564	R1_522569	NOVO_MIX_3875829	NOVO_MIX_2667951	NOVO_MIX_3957597	NOVO_MIX_2067663	NOVO_MIX_1538338	R3_738864	R3_382966	R1_285471	NOVO_MIX_3824289	R2_252250	R2_520881	S3_380628	NOVO_MIX_1615117	S2_168701	NOVO_MIX_242296	R1_735064	R2_322586	NOVO_MIX_733463	R2_269432	NOVO_MIX_605483	R3_20731	NOVO_MIX_2781111	R1_264499	NOVO_MIX_420318	NOVO_MIX_2917390	R3_686341	NOVO_MIX_374373	R1_622756	NOVO_MIX_3777586	NOVO_MIX_3479334	S3_164830	NOVO_MIX_3276004	R3_33631	NOVO_MIX_3509922	NOVO_MIX_3499803	NOVO_MIX_80256
3.1.22.4	312	R1_635141	NOVO_MIX_204328	S3_548258	NOVO_MIX_2406337	NOVO_MIX_1399762	R3_584264	NOVO_MIX_1540280	NOVO_MIX_521271	NOVO_MIX_3730659	NOVO_MIX_3501450	S3_468194	NOVO_MIX_1403679	NOVO_MIX_2397585	S3_428723	NOVO_MIX_1812623	NOVO_MIX_1789592	NOVO_MIX_2921498	NOVO_MIX_49202	NOVO_MIX_307650	NOVO_MIX_52019	S2_142012	NOVO_MIX_2346503	NOVO_MIX_3764518	NOVO_MIX_1853215	NOVO_MIX_457914	NOVO_MIX_835044	NOVO_MIX_3655499	NOVO_MIX_470413	NOVO_MIX_443639	NOVO_MIX_2203560	R3_163278	NOVO_MIX_2988498	NOVO_MIX_1619111	NOVO_MIX_3665380	R1_767199	R1_394703	NOVO_MIX_1973394	S3_96369	R3_139097	S1_31015	S3_492291	NOVO_MIX_2007014	R1_529209	NOVO_MIX_250158	NOVO_MIX_426905	NOVO_MIX_2276699	R3_36428	NOVO_MIX_1112944
1.8.1.2	311	R3_741823	R3_132954	NOVO_MIX_1854810	NOVO_MIX_680119	NOVO_MIX_1237112	NOVO_MIX_1154359	R1_34862	R2_363299	S2_242391	R1_267038	R3_240159	NOVO_MIX_2658673	NOVO_MIX_2397081	NOVO_MIX_1936107	R3_729669	NOVO_MIX_38977	NOVO_MIX_2967851	NOVO_MIX_885757	NOVO_MIX_3334563	NOVO_MIX_111121	R1_453346	NOVO_MIX_1976972	R1_544353	S2_178434	NOVO_MIX_3363645	R2_170599	R1_712525	S3_37773	NOVO_MIX_555488	NOVO_MIX_2969352	NOVO_MIX_3217873	NOVO_MIX_1528223	NOVO_MIX_946334	NOVO_MIX_1417636	NOVO_MIX_3770325	NOVO_MIX_1729311	NOVO_MIX_884492	NOVO_MIX_1969924	NOVO_MIX_3797452	S3_507117	NOVO_MIX_675349	NOVO_MIX_1688299	R1_524668	NOVO_MIX_554818	NOVO_MIX_2045543	NOVO_MIX_3600731	R1_420015	NOVO_MIX_3326157
2.3.1.181	310	NOVO_MIX_160138	NOVO_MIX_3047012	R1_706144	NOVO_MIX_1729057	NOVO_MIX_826674	NOVO_MIX_500741	NOVO_MIX_1403017	NOVO_MIX_3403009	NOVO_MIX_747858	NOVO_MIX_441858	NOVO_MIX_30445	NOVO_MIX_191175	NOVO_MIX_3141048	NOVO_MIX_3282704	NOVO_MIX_3599134	NOVO_MIX_3398259	S1_294448	S3_278760	R2_463667	NOVO_MIX_337531	NOVO_MIX_2936437	NOVO_MIX_3679512	NOVO_MIX_3085740	NOVO_MIX_364120	NOVO_MIX_2707631	NOVO_MIX_3041602	R2_124587	S1_427941	NOVO_MIX_3343227	NOVO_MIX_3801802	R3_733702	NOVO_MIX_3456719	NOVO_MIX_1388558	NOVO_MIX_1419586	NOVO_MIX_1797372	R2_498335	R1_445230	NOVO_MIX_561874	NOVO_MIX_487485	S2_119152	R1_210567	NOVO_MIX_2616485	NOVO_MIX_3069390	NOVO_MIX_2993154	S3_17566	NOVO_MIX_1978619	NOVO_MIX_2600664	NOVO_MIX_1695447
3.1.1.17	310	NOVO_MIX_1322875	R3_730265	R3_409857	NOVO_MIX_1749692	S3_272151	NOVO_MIX_3749046	R1_589482	NOVO_MIX_3130457	NOVO_MIX_699897	R1_340754	NOVO_MIX_2668266	NOVO_MIX_872449	NOVO_MIX_1206942	NOVO_MIX_3525029	NOVO_MIX_1554303	R1_366018	NOVO_MIX_2517046	NOVO_MIX_2691320	NOVO_MIX_3419898	NOVO_MIX_3873485	NOVO_MIX_54987	R3_648849	R3_16074	NOVO_MIX_23229	NOVO_MIX_1474875	R2_259419	R3_351453	NOVO_MIX_411721	NOVO_MIX_796203	NOVO_MIX_2910940	R1_651910	NOVO_MIX_1121248	NOVO_MIX_1042960	NOVO_MIX_563171	NOVO_MIX_56157	NOVO_MIX_2562228	S2_293144	NOVO_MIX_1994036	NOVO_MIX_1704379	NOVO_MIX_1767825	R1_477495	R1_302333	NOVO_MIX_2670111	NOVO_MIX_474210	NOVO_MIX_1387448	R3_33189	R3_264904	R3_244911
1.1.99.1	309	R1_266420	NOVO_MIX_2527616	S3_418051	NOVO_MIX_857125	R1_719911	R2_251944	S3_389919	S3_12354	S3_60029	R1_411119	NOVO_MIX_509892	R1_412028	S1_250705	NOVO_MIX_1655491	NOVO_MIX_1456038	NOVO_MIX_984711	R1_581068	NOVO_MIX_3676772	R3_494967	NOVO_MIX_1207219	NOVO_MIX_2325704	S3_418942	R3_365894	NOVO_MIX_3271438	R3_629419	NOVO_MIX_141376	NOVO_MIX_2769426	NOVO_MIX_1698625	NOVO_MIX_2522300	NOVO_MIX_1869393	NOVO_MIX_2461447	NOVO_MIX_2532050	R2_421188	NOVO_MIX_1241210	NOVO_MIX_888675	R1_269948	R1_446559	R2_355943	NOVO_MIX_1907245	S3_367817	NOVO_MIX_330490	R3_93294	R1_62758	R3_417775	R3_113541	R3_301196	NOVO_MIX_400669	R1_49010
2.7.7.3	308	R3_758687	NOVO_MIX_2768160	NOVO_MIX_2023808	NOVO_MIX_990175	NOVO_MIX_423420	NOVO_MIX_718677	NOVO_MIX_982767	NOVO_MIX_73999	NOVO_MIX_2393343	NOVO_MIX_1446783	NOVO_MIX_884748	NOVO_MIX_3681582	R3_735937	NOVO_MIX_964230	NOVO_MIX_1166128	NOVO_MIX_2255879	R2_209574	NOVO_MIX_1882170	NOVO_MIX_2787881	NOVO_MIX_2399697	NOVO_MIX_1556560	NOVO_MIX_1577557	NOVO_MIX_3455626	S3_155873	R1_468171	S3_229907	R1_112958	S1_149635	R2_389167	NOVO_MIX_211399	NOVO_MIX_3569833	NOVO_MIX_1375688	NOVO_MIX_1300853	R1_179176	NOVO_MIX_789697	NOVO_MIX_3638911	NOVO_MIX_142705	NOVO_MIX_1453035	NOVO_MIX_1183308	NOVO_MIX_2594847	NOVO_MIX_2073049	S1_93980	NOVO_MIX_2510580	NOVO_MIX_348053	R1_493048	NOVO_MIX_1744641	NOVO_MIX_3553592	R3_369956
1.2.5.1	307	NOVO_MIX_1202123	NOVO_MIX_2734314	R3_250876	NOVO_MIX_1416157	R1_50689	NOVO_MIX_3071008	NOVO_MIX_1841538	NOVO_MIX_2619833	R2_102887	NOVO_MIX_574923	NOVO_MIX_77500	NOVO_MIX_3088414	NOVO_MIX_3145973	NOVO_MIX_257152	NOVO_MIX_3683481	NOVO_MIX_2880301	S1_196083	R2_315948	R1_237793	NOVO_MIX_2461555	NOVO_MIX_2414859	NOVO_MIX_1175101	NOVO_MIX_1178136	R3_532610	NOVO_MIX_2435043	NOVO_MIX_3228311	NOVO_MIX_3184029	R1_61076	R3_658866	NOVO_MIX_2217140	R1_108904	NOVO_MIX_3208361	NOVO_MIX_3216960	S3_89578	NOVO_MIX_3783716	R1_143854	R1_232966	R1_478674	R1_253611	NOVO_MIX_1354822	R1_516519	NOVO_MIX_3801359	NOVO_MIX_624222	NOVO_MIX_121170	R1_767880	NOVO_MIX_2745156	S3_547023	NOVO_MIX_1367659
5.1.3.14	306	NOVO_MIX_693281	R3_274652	NOVO_MIX_366094	R3_6299	NOVO_MIX_3957204	S1_59932	R1_173415	R3_369035	NOVO_MIX_2652146	NOVO_MIX_595870	R3_225013	NOVO_MIX_555541	NOVO_MIX_55099	S1_98925	R2_291269	NOVO_MIX_923381	R1_313137	NOVO_MIX_219754	S3_380854	S3_2688	NOVO_MIX_1242482	NOVO_MIX_2430847	NOVO_MIX_3277279	NOVO_MIX_209038	NOVO_MIX_1269300	NOVO_MIX_286396	NOVO_MIX_1001358	NOVO_MIX_152770	NOVO_MIX_2601792	R1_114360	NOVO_MIX_1750326	NOVO_MIX_3233276	S3_380043	NOVO_MIX_639610	NOVO_MIX_2767616	NOVO_MIX_1245082	R3_396068	NOVO_MIX_564082	S3_426654	R3_686932	NOVO_MIX_290158	S1_425418	NOVO_MIX_3741470	R1_736689	NOVO_MIX_1430752	NOVO_MIX_2208294	NOVO_MIX_3678226	NOVO_MIX_3752433
2.7.1.148	302	NOVO_MIX_736528	R3_76170	NOVO_MIX_3240879	NOVO_MIX_727977	NOVO_MIX_3020070	S3_578584	R1_402154	NOVO_MIX_3662536	NOVO_MIX_2161477	NOVO_MIX_2060165	NOVO_MIX_1172581	NOVO_MIX_2434357	NOVO_MIX_3427629	R3_276836	R3_454691	NOVO_MIX_3945746	NOVO_MIX_771497	NOVO_MIX_1467842	NOVO_MIX_3135474	NOVO_MIX_1167127	NOVO_MIX_3949591	R1_118705	NOVO_MIX_2858023	NOVO_MIX_3895222	S2_271856	NOVO_MIX_2301707	NOVO_MIX_478594	NOVO_MIX_3093757	S2_44676	R1_706403	NOVO_MIX_1592450	R2_297118	NOVO_MIX_2130199	R3_676987	S3_185489	NOVO_MIX_1384970	R1_96407	R1_162847	R1_95595	S1_149423	R1_7867	S1_197328	R3_67697	NOVO_MIX_2187108	S1_56318	R3_751090	R1_154844	NOVO_MIX_3615272
3.5.4.13	302	R2_292510	S3_186682	NOVO_MIX_1322319	R2_291265	R3_50980	S3_456951	NOVO_MIX_3055346	NOVO_MIX_2865312	NOVO_MIX_1328907	NOVO_MIX_3343004	NOVO_MIX_1346046	R3_226541	NOVO_MIX_2831999	NOVO_MIX_432172	NOVO_MIX_779423	R3_185009	R2_144228	R3_697377	NOVO_MIX_1173345	NOVO_MIX_740711	R1_6723	NOVO_MIX_2080027	NOVO_MIX_2650431	S3_360260	NOVO_MIX_3361750	NOVO_MIX_3728093	R2_427814	S1_310032	NOVO_MIX_1798253	R1_597229	NOVO_MIX_2900106	NOVO_MIX_217408	R1_340337	S1_278541	NOVO_MIX_1919345	S1_231243	R3_371696	NOVO_MIX_278630	NOVO_MIX_340228	R2_531845	S1_320127	S3_349622	NOVO_MIX_113166	NOVO_MIX_336764	R1_23831	S3_464068	NOVO_MIX_3692787	NOVO_MIX_548055
2.5.1.3	301	R2_246092	R3_484876	R3_710857	R1_526745	R2_373550	NOVO_MIX_2947543	NOVO_MIX_2515417	NOVO_MIX_181898	NOVO_MIX_1438159	NOVO_MIX_193721	R3_112033	NOVO_MIX_3500348	NOVO_MIX_1124458	S3_472382	NOVO_MIX_2929503	NOVO_MIX_233903	NOVO_MIX_3769832	NOVO_MIX_146232	NOVO_MIX_133587	R1_451772	NOVO_MIX_2005357	NOVO_MIX_5867	R2_343642	NOVO_MIX_349820	R1_63212	S1_411546	NOVO_MIX_1279531	NOVO_MIX_2841109	R1_338162	NOVO_MIX_2683013	NOVO_MIX_1367369	NOVO_MIX_1954838	NOVO_MIX_2216146	NOVO_MIX_1333174	NOVO_MIX_2230273	S3_270012	NOVO_MIX_1365614	R3_288033	R1_746172	R3_231706	NOVO_MIX_2417024	R1_512207	S1_19086	R1_613914	NOVO_MIX_1444808	NOVO_MIX_2698198	S1_343875	NOVO_MIX_2239554
5.1.3.10	301	NOVO_MIX_3680264	NOVO_MIX_2620701	R3_234848	NOVO_MIX_1698646	R1_114941	NOVO_MIX_3718196	NOVO_MIX_3622216	NOVO_MIX_25153	S3_604321	NOVO_MIX_2372004	NOVO_MIX_3225813	NOVO_MIX_1328410	NOVO_MIX_1743170	S1_108628	NOVO_MIX_3309477	R1_414088	NOVO_MIX_747577	S3_372970	R1_667513	NOVO_MIX_3339806	NOVO_MIX_873061	NOVO_MIX_789606	R1_366100	NOVO_MIX_2128114	NOVO_MIX_3845643	NOVO_MIX_1240979	R3_87427	NOVO_MIX_3433319	NOVO_MIX_923019	NOVO_MIX_1316378	R1_155440	NOVO_MIX_3801492	NOVO_MIX_3762260	NOVO_MIX_1960015	S2_236397	R1_274797	NOVO_MIX_1251080	S3_319631	NOVO_MIX_312112	NOVO_MIX_3141447	NOVO_MIX_1085155	R3_129043	NOVO_MIX_2997132	NOVO_MIX_1303710	R1_33643	R1_319428	R3_488417	NOVO_MIX_3079783
5.1.3.13	301	NOVO_MIX_1144291	NOVO_MIX_1496724	NOVO_MIX_3297863	NOVO_MIX_234821	NOVO_MIX_1645910	S3_551660	NOVO_MIX_1231483	NOVO_MIX_537985	R3_39764	S1_378468	NOVO_MIX_5505	NOVO_MIX_2368597	R3_277392	NOVO_MIX_965789	R1_80712	R3_228009	NOVO_MIX_2928698	NOVO_MIX_905965	NOVO_MIX_1844396	NOVO_MIX_2336218	R2_337146	NOVO_MIX_2954782	NOVO_MIX_3050474	NOVO_MIX_2825473	R3_305433	NOVO_MIX_1057655	NOVO_MIX_739161	R1_108049	NOVO_MIX_2142349	NOVO_MIX_742470	R3_367187	R3_890	NOVO_MIX_33299	S3_402794	NOVO_MIX_3809183	NOVO_MIX_1062552	NOVO_MIX_1773433	S3_208662	NOVO_MIX_1581271	NOVO_MIX_3328441	NOVO_MIX_2391117	NOVO_MIX_1903148	S3_220547	NOVO_MIX_3775602	NOVO_MIX_466294	NOVO_MIX_2233075	NOVO_MIX_3721611	R1_115216
2.4.2.8	300	R2_68792	NOVO_MIX_2346607	R3_406353	R1_726180	NOVO_MIX_1558026	R2_85401	R3_69314	NOVO_MIX_535152	NOVO_MIX_1407846	NOVO_MIX_2444310	NOVO_MIX_931464	NOVO_MIX_2998638	NOVO_MIX_2075821	S1_291217	R1_65478	NOVO_MIX_3884687	R2_356176	NOVO_MIX_3111379	NOVO_MIX_30584	R3_440396	R3_81025	NOVO_MIX_891891	R1_10655	NOVO_MIX_2634996	NOVO_MIX_1813691	R1_233235	R1_264594	NOVO_MIX_3735701	NOVO_MIX_1569698	NOVO_MIX_1935997	S2_67531	NOVO_MIX_1161177	R1_91191	NOVO_MIX_3572851	NOVO_MIX_3491903	R1_150200	NOVO_MIX_3129609	NOVO_MIX_2078407	R2_455832	NOVO_MIX_494967	NOVO_MIX_3258051	NOVO_MIX_2784221	R3_696536	NOVO_MIX_3819778	NOVO_MIX_981760	S1_139957	NOVO_MIX_2219854	NOVO_MIX_820166
3.7.1.3	298	NOVO_MIX_785816	NOVO_MIX_2648398	NOVO_MIX_1904283	NOVO_MIX_3798122	R1_257117	NOVO_MIX_3247694	NOVO_MIX_685727	NOVO_MIX_3845000	R1_19451	NOVO_MIX_554851	NOVO_MIX_346271	NOVO_MIX_1533371	NOVO_MIX_1708653	R1_622878	R3_124441	R1_236530	R3_101205	NOVO_MIX_2029126	S1_426278	S1_237960	R1_578124	NOVO_MIX_1405703	NOVO_MIX_211448	R3_283291	R2_45051	NOVO_MIX_3537925	R3_763011	NOVO_MIX_1340282	NOVO_MIX_2005837	NOVO_MIX_1097674	NOVO_MIX_3768225	NOVO_MIX_2662157	NOVO_MIX_3206321	NOVO_MIX_2623286	NOVO_MIX_1572501	NOVO_MIX_46389	S2_76708	R1_300493	NOVO_MIX_1751994	NOVO_MIX_1423290	NOVO_MIX_1598258	R1_184520	NOVO_MIX_2613532	NOVO_MIX_1590883	S1_10647	R1_578407	NOVO_MIX_805283	NOVO_MIX_3164476
4.2.1.10	298	R3_82676	NOVO_MIX_1163103	NOVO_MIX_1668784	NOVO_MIX_3382046	NOVO_MIX_1696441	NOVO_MIX_1676757	NOVO_MIX_211813	NOVO_MIX_458186	NOVO_MIX_2549040	NOVO_MIX_2935509	NOVO_MIX_2043417	R1_576024	NOVO_MIX_3028140	NOVO_MIX_132779	R3_370284	NOVO_MIX_1841232	R1_581813	NOVO_MIX_259078	NOVO_MIX_3057579	NOVO_MIX_1290717	NOVO_MIX_1571709	NOVO_MIX_100071	NOVO_MIX_1230521	NOVO_MIX_850690	R3_329319	R1_549790	NOVO_MIX_1729364	R2_494854	S1_208244	NOVO_MIX_2277445	S3_268935	R2_320277	R1_436648	NOVO_MIX_1102555	R1_390297	NOVO_MIX_3465217	NOVO_MIX_3679866	NOVO_MIX_826749	S1_330867	NOVO_MIX_291188	NOVO_MIX_1580455	NOVO_MIX_648161	NOVO_MIX_536016	NOVO_MIX_1699117	R3_764631	NOVO_MIX_3318655	NOVO_MIX_3018870	NOVO_MIX_3185341
5.1.3.25	297	NOVO_MIX_3214439	S3_93672	S2_303327	NOVO_MIX_2660886	NOVO_MIX_2267244	R1_602289	NOVO_MIX_1350345	NOVO_MIX_646425	R2_349022	R2_274565	S1_9559	NOVO_MIX_3816490	NOVO_MIX_2759893	NOVO_MIX_233704	NOVO_MIX_1499164	NOVO_MIX_217164	NOVO_MIX_232617	NOVO_MIX_2691107	R3_178656	NOVO_MIX_2713347	NOVO_MIX_594766	R2_531819	R3_421436	NOVO_MIX_1679169	R1_121784	NOVO_MIX_3460345	NOVO_MIX_577438	R1_434160	NOVO_MIX_855317	R3_35927	NOVO_MIX_3831385	R1_775823	NOVO_MIX_551496	R3_189406	S1_80450	NOVO_MIX_871228	R1_641993	R2_524796	S3_543023	NOVO_MIX_1177726	NOVO_MIX_758824	NOVO_MIX_2589253	R1_788678	NOVO_MIX_1708363	NOVO_MIX_2670359	R3_286699	NOVO_MIX_870170	NOVO_MIX_309515
2.7.7.18	296	NOVO_MIX_2138688	R2_489959	NOVO_MIX_1745705	NOVO_MIX_1917058	NOVO_MIX_556534	NOVO_MIX_1453241	NOVO_MIX_2814357	NOVO_MIX_3757778	R1_630741	R3_493624	NOVO_MIX_2967645	R1_308904	R3_79516	NOVO_MIX_157149	R3_306781	R3_573213	R1_297924	NOVO_MIX_1731340	R3_54106	NOVO_MIX_372754	R3_279223	NOVO_MIX_2238825	NOVO_MIX_218425	NOVO_MIX_134858	R3_26392	S3_535944	NOVO_MIX_2224822	NOVO_MIX_2462637	NOVO_MIX_1013541	R2_491662	R1_780992	R2_230312	R1_595350	S1_168217	NOVO_MIX_230221	S2_66899	NOVO_MIX_673058	R1_658731	NOVO_MIX_1726593	NOVO_MIX_3095583	S2_336236	R1_437906	NOVO_MIX_3500371	NOVO_MIX_992794	R3_601502	R1_123701	NOVO_MIX_1612210	NOVO_MIX_3924220
4.1.99.17	296	R1_464500	NOVO_MIX_535878	NOVO_MIX_1683403	NOVO_MIX_927195	NOVO_MIX_2853627	NOVO_MIX_1290325	NOVO_MIX_2763050	NOVO_MIX_705024	R2_3505	S3_327191	NOVO_MIX_2235548	NOVO_MIX_2913577	R3_343297	R1_659109	R3_375496	R1_316914	NOVO_MIX_1703420	R1_581994	R3_370338	S2_199807	NOVO_MIX_21334	NOVO_MIX_3799604	R1_481395	R1_676341	R2_383167	NOVO_MIX_2726120	R2_313374	NOVO_MIX_2865145	R3_314016	NOVO_MIX_2141032	NOVO_MIX_1002685	NOVO_MIX_1450931	R3_24501	R3_603512	R1_106489	NOVO_MIX_2021759	R3_325041	R1_392945	S3_145652	NOVO_MIX_1021730	NOVO_MIX_2371720	NOVO_MIX_653127	R2_461378	R1_554274	NOVO_MIX_1236028	R3_668387	R1_3211	R1_239915
5.4.2.2	296	NOVO_MIX_2486163	NOVO_MIX_3468145	NOVO_MIX_2913540	R3_682739	S3_515133	S3_339514	R1_72123	NOVO_MIX_2844406	NOVO_MIX_1056461	S3_197005	R1_703011	NOVO_MIX_2431378	S1_306722	R2_306906	S2_23054	R2_410278	R1_584109	NOVO_MIX_3126689	NOVO_MIX_3850411	NOVO_MIX_1854444	S3_27763	S3_440050	NOVO_MIX_819007	NOVO_MIX_1108386	NOVO_MIX_2578570	NOVO_MIX_2347551	NOVO_MIX_1311079	NOVO_MIX_1649227	R2_337607	NOVO_MIX_1497267	R2_408746	S1_317914	R1_501779	NOVO_MIX_2130955	NOVO_MIX_962136	R1_568122	NOVO_MIX_799881	NOVO_MIX_3403378	R2_131995	R1_668716	NOVO_MIX_1477623	NOVO_MIX_1707582	NOVO_MIX_2544530	NOVO_MIX_560117	NOVO_MIX_1561694	R1_439234	S3_534702	NOVO_MIX_1468877
4.1.2.4	295	NOVO_MIX_1015849	NOVO_MIX_1178562	NOVO_MIX_556323	NOVO_MIX_3536539	NOVO_MIX_852533	NOVO_MIX_3603086	R1_229332	R3_586686	NOVO_MIX_1051512	NOVO_MIX_326007	NOVO_MIX_2139623	R3_616262	R1_261988	NOVO_MIX_2240672	NOVO_MIX_261366	R1_632748	NOVO_MIX_2617184	S2_377648	R1_341070	NOVO_MIX_3397898	S1_78135	NOVO_MIX_217364	NOVO_MIX_3476453	NOVO_MIX_462937	R1_546394	NOVO_MIX_2062469	NOVO_MIX_1033817	R3_127976	NOVO_MIX_812633	R1_114372	NOVO_MIX_1677533	NOVO_MIX_2172950	NOVO_MIX_3943483	NOVO_MIX_681146	NOVO_MIX_2730706	NOVO_MIX_667567	NOVO_MIX_748738	NOVO_MIX_3109796	NOVO_MIX_395433	R3_297944	S1_385569	R1_284057	NOVO_MIX_1889237	NOVO_MIX_3466751	R1_170653	NOVO_MIX_3538888	NOVO_MIX_1615382	S3_74522
1.5.5.1	293	R1_508223	R3_314125	NOVO_MIX_1628964	R2_432759	S3_368429	NOVO_MIX_3749709	NOVO_MIX_2132166	NOVO_MIX_274152	R3_425333	NOVO_MIX_1289267	NOVO_MIX_2419930	S3_172518	S3_565856	R3_154428	NOVO_MIX_692531	NOVO_MIX_1930944	NOVO_MIX_1211230	NOVO_MIX_872189	R3_52598	R1_429449	NOVO_MIX_2684236	NOVO_MIX_155449	NOVO_MIX_1752048	S3_417724	NOVO_MIX_1348086	NOVO_MIX_1533479	S1_269860	NOVO_MIX_1177048	R3_575806	NOVO_MIX_3913242	NOVO_MIX_424880	NOVO_MIX_1388832	NOVO_MIX_1591424	NOVO_MIX_1342253	NOVO_MIX_155141	S3_333698	NOVO_MIX_1455695	NOVO_MIX_2192938	NOVO_MIX_3887416	NOVO_MIX_827732	NOVO_MIX_3874437	NOVO_MIX_533951	NOVO_MIX_2713362	NOVO_MIX_1555403	NOVO_MIX_41679	R3_269279	NOVO_MIX_446979	NOVO_MIX_818172
2.7.1.39	293	NOVO_MIX_2150442	NOVO_MIX_3838977	NOVO_MIX_1678078	R3_343807	NOVO_MIX_1127134	NOVO_MIX_3485282	S3_242933	R1_704444	R1_309108	S3_618639	NOVO_MIX_2420001	NOVO_MIX_2778555	R2_240497	NOVO_MIX_2118621	R3_163127	S1_42187	NOVO_MIX_3220929	NOVO_MIX_2375880	NOVO_MIX_3291421	S3_285052	R3_75200	S3_188193	NOVO_MIX_2455318	S3_199437	NOVO_MIX_212141	NOVO_MIX_1647637	S2_391781	NOVO_MIX_1473545	R3_105159	NOVO_MIX_1778355	NOVO_MIX_576092	NOVO_MIX_194858	R1_602714	NOVO_MIX_923409	NOVO_MIX_311803	NOVO_MIX_2781854	NOVO_MIX_1331045	NOVO_MIX_2590110	R1_622430	NOVO_MIX_2831918	S2_331158	NOVO_MIX_3634526	R1_590771	NOVO_MIX_2408891	NOVO_MIX_2502777	R3_324568	NOVO_MIX_707977	NOVO_MIX_2085329
1.5.1.2	292	NOVO_MIX_1943502	R3_124894	S3_8643	NOVO_MIX_2116267	NOVO_MIX_3532523	NOVO_MIX_621056	NOVO_MIX_3698665	NOVO_MIX_1467840	NOVO_MIX_2108341	NOVO_MIX_2630899	NOVO_MIX_2017080	R1_674009	R3_141057	NOVO_MIX_498755	NOVO_MIX_2605536	NOVO_MIX_3101977	NOVO_MIX_852298	NOVO_MIX_1184544	NOVO_MIX_1060155	R3_721389	R1_94787	NOVO_MIX_900971	NOVO_MIX_3706554	NOVO_MIX_1398652	NOVO_MIX_1363046	R3_372668	NOVO_MIX_1639731	NOVO_MIX_2409092	NOVO_MIX_3437878	S1_250529	NOVO_MIX_1836480	NOVO_MIX_2472009	R1_417248	NOVO_MIX_1664245	R1_123201	NOVO_MIX_1816458	R1_287438	NOVO_MIX_3477432	R1_137778	R3_31676	NOVO_MIX_800951	NOVO_MIX_3924024	R2_399569	R1_287391	R2_494341	NOVO_MIX_737790	R1_152768	NOVO_MIX_1722567
3.5.1.5	291	NOVO_MIX_171894	NOVO_MIX_3194198	NOVO_MIX_804787	NOVO_MIX_1900380	NOVO_MIX_2129979	NOVO_MIX_3535217	S3_160214	S2_21241	R1_239588	NOVO_MIX_992464	NOVO_MIX_361230	R1_53964	NOVO_MIX_3651498	R1_62088	S3_461231	R1_623115	NOVO_MIX_560654	NOVO_MIX_1565181	NOVO_MIX_1512503	NOVO_MIX_2658883	S3_457994	R1_592541	S1_5012	S3_53382	NOVO_MIX_54620	R1_151390	R2_147368	R2_233905	NOVO_MIX_2627125	NOVO_MIX_917122	NOVO_MIX_1793794	NOVO_MIX_2192003	R3_135028	S3_174164	NOVO_MIX_1004357	S2_98171	R1_217352	NOVO_MIX_2068956	NOVO_MIX_2096718	R1_327812	NOVO_MIX_870677	R1_581281	NOVO_MIX_918519	NOVO_MIX_2059173	S1_281390	NOVO_MIX_3029022	R1_156116	NOVO_MIX_486831
2.4.1.12	290	NOVO_MIX_951079	NOVO_MIX_993517	S2_231882	R1_680502	S1_14454	NOVO_MIX_3720453	R1_654705	NOVO_MIX_420882	NOVO_MIX_955817	S1_110257	NOVO_MIX_2473806	NOVO_MIX_2432380	NOVO_MIX_1508965	NOVO_MIX_3040589	S1_386158	NOVO_MIX_77984	NOVO_MIX_1478496	NOVO_MIX_1719316	NOVO_MIX_1697254	NOVO_MIX_1402068	S2_250709	R2_343159	NOVO_MIX_3667060	R1_429212	R2_282706	S3_19022	R2_542086	NOVO_MIX_83209	R1_432086	S1_293184	NOVO_MIX_1341345	R2_434233	R3_620423	R3_522723	R1_408134	NOVO_MIX_3210088	NOVO_MIX_1019914	S1_33440	NOVO_MIX_2673796	NOVO_MIX_1603677	NOVO_MIX_750943	NOVO_MIX_3671383	NOVO_MIX_1974074	NOVO_MIX_3648585	NOVO_MIX_465626	S1_197564	R3_758232	NOVO_MIX_2062697
3.4.16.4,3.4.21.-	290	S1_396260	NOVO_MIX_1835694	R2_525066	NOVO_MIX_1868049	NOVO_MIX_1909340	NOVO_MIX_660364	S3_198817	NOVO_MIX_3459263	R1_594073	S3_487462	NOVO_MIX_2619581	R1_139573	NOVO_MIX_1072576	R3_437316	NOVO_MIX_3835347	NOVO_MIX_1462486	NOVO_MIX_3822902	R1_472858	S1_370644	NOVO_MIX_2837600	S3_593656	NOVO_MIX_1586097	S1_31519	NOVO_MIX_1485295	NOVO_MIX_2104899	R2_450419	R2_125517	NOVO_MIX_2419145	NOVO_MIX_3493732	NOVO_MIX_532837	R1_789715	NOVO_MIX_1708339	R3_501676	NOVO_MIX_1193547	S3_191165	NOVO_MIX_627441	NOVO_MIX_228394	S3_585297	S3_189323	R3_406214	NOVO_MIX_3140548	R1_132086	R3_749172	NOVO_MIX_989933	NOVO_MIX_892281	NOVO_MIX_2748900	NOVO_MIX_1480194	NOVO_MIX_2229196
2.1.1.107,4.2.1.75	289	R2_344415	R2_517962	R1_773759	R1_298936	NOVO_MIX_1619861	R2_505508	R3_282602	NOVO_MIX_3754561	NOVO_MIX_1033544	NOVO_MIX_509529	NOVO_MIX_670488	NOVO_MIX_2756459	NOVO_MIX_3757587	NOVO_MIX_101991	NOVO_MIX_1243419	R3_587600	R2_342245	R1_341403	R2_453100	R1_528365	R3_653754	R1_109659	R3_204641	NOVO_MIX_3142674	NOVO_MIX_3639857	NOVO_MIX_3347651	R3_52558	R3_618905	NOVO_MIX_2748624	R1_392539	NOVO_MIX_1495172	NOVO_MIX_3017513	S2_76667	R2_323255	NOVO_MIX_1496345	R3_450427	NOVO_MIX_1887252	NOVO_MIX_642885	R3_676361	NOVO_MIX_1252951	R3_15349	NOVO_MIX_1373550	NOVO_MIX_3506739	R3_651176	NOVO_MIX_3608720	R1_674674	R1_583761	NOVO_MIX_3872690
2.7.1.49,2.7.4.7	288	NOVO_MIX_2863826	R3_57030	NOVO_MIX_3216172	R3_320472	S3_160758	NOVO_MIX_177469	NOVO_MIX_1884744	NOVO_MIX_407680	NOVO_MIX_3948334	NOVO_MIX_227781	S3_595053	R1_103464	R2_455298	NOVO_MIX_1616696	NOVO_MIX_3294459	R1_37952	R1_762277	NOVO_MIX_322767	R1_271953	NOVO_MIX_2871200	NOVO_MIX_3174494	R2_357892	NOVO_MIX_624350	NOVO_MIX_848976	NOVO_MIX_3525002	NOVO_MIX_1018359	R2_482406	NOVO_MIX_3123641	NOVO_MIX_2076013	S3_615546	NOVO_MIX_2039335	NOVO_MIX_631738	NOVO_MIX_66648	NOVO_MIX_1639365	NOVO_MIX_2529580	S1_382718	R2_116708	NOVO_MIX_3764250	NOVO_MIX_3882086	S3_417218	R1_157977	S3_525318	NOVO_MIX_332184	R2_443524	S3_63056	NOVO_MIX_1279297	NOVO_MIX_3653676	S1_8963
2.7.2.1	287	R1_791204	NOVO_MIX_2334948	S3_271855	R2_7535	NOVO_MIX_1562855	NOVO_MIX_3180593	R3_111653	R1_416438	NOVO_MIX_350486	NOVO_MIX_332290	NOVO_MIX_1909311	NOVO_MIX_351051	R3_379892	NOVO_MIX_3581497	NOVO_MIX_1671940	S1_22089	NOVO_MIX_982749	NOVO_MIX_2392643	NOVO_MIX_527485	NOVO_MIX_3456658	NOVO_MIX_1271211	S3_301087	R2_15286	NOVO_MIX_179645	NOVO_MIX_476315	NOVO_MIX_3559405	NOVO_MIX_3167392	R1_431423	R1_759424	R2_508703	NOVO_MIX_302436	R1_314347	R3_134450	NOVO_MIX_3891205	NOVO_MIX_2411457	R1_560171	NOVO_MIX_1015246	R1_164131	NOVO_MIX_2900428	R3_171958	NOVO_MIX_998251	R1_587808	NOVO_MIX_2121489	NOVO_MIX_2957140	R1_380589	S3_478722	R1_647287	S3_608643
2.2.1.9	286	NOVO_MIX_238301	NOVO_MIX_1361234	R1_366743	NOVO_MIX_1121412	NOVO_MIX_1264632	R3_294022	R2_90581	R1_148972	S3_61441	NOVO_MIX_1307556	NOVO_MIX_2324692	R3_56532	R1_91951	S1_296184	NOVO_MIX_3803125	S1_118616	R1_29328	R1_450142	R1_75126	R2_156585	NOVO_MIX_1393241	R3_545867	S1_204592	R3_207054	R1_349079	R1_660851	NOVO_MIX_3503668	NOVO_MIX_200531	S2_282558	R3_626989	R1_30538	NOVO_MIX_3188931	NOVO_MIX_3085007	NOVO_MIX_1123977	R2_465617	R2_533151	R2_226038	NOVO_MIX_3308726	R3_323590	NOVO_MIX_2498003	NOVO_MIX_2956544	R2_165624	NOVO_MIX_1783082	R2_350678	NOVO_MIX_1025999	R3_155039	S2_324921	NOVO_MIX_2225705
3.1.26.-	286	S3_501308	NOVO_MIX_2233841	NOVO_MIX_3256031	NOVO_MIX_3945117	NOVO_MIX_2681183	R3_118260	NOVO_MIX_2702254	S3_490686	S3_86236	S2_178376	NOVO_MIX_3831925	S2_35308	NOVO_MIX_1304426	NOVO_MIX_3105459	NOVO_MIX_1410922	NOVO_MIX_3154362	R3_333702	NOVO_MIX_3273423	NOVO_MIX_371114	R3_459198	S2_187842	NOVO_MIX_295949	R1_792645	NOVO_MIX_1504548	S3_260472	NOVO_MIX_1911524	NOVO_MIX_506637	S3_363241	NOVO_MIX_802337	NOVO_MIX_3244186	NOVO_MIX_3772106	R2_233873	R3_662985	NOVO_MIX_997388	R1_11778	R3_152146	S3_584618	NOVO_MIX_2117372	S2_286351	S3_205491	NOVO_MIX_3474045	R1_456222	S3_418083	R2_132213	NOVO_MIX_2630785	S3_535229	R3_665074	NOVO_MIX_2479873
3.1.26.11	286	R3_616495	S1_316150	NOVO_MIX_1900353	R1_174431	R3_420824	NOVO_MIX_2302206	NOVO_MIX_3823078	NOVO_MIX_137633	S3_332778	NOVO_MIX_3491821	R2_74672	S1_178333	R3_653435	NOVO_MIX_936653	S1_44556	R3_351045	R3_196110	S3_471773	NOVO_MIX_2039230	S2_205306	R3_534484	R3_427757	NOVO_MIX_1477854	NOVO_MIX_3014174	S2_216238	NOVO_MIX_3370639	R3_217507	NOVO_MIX_1706718	NOVO_MIX_594196	R3_580159	NOVO_MIX_3707606	NOVO_MIX_787641	NOVO_MIX_3067269	S1_381071	NOVO_MIX_78107	NOVO_MIX_775948	NOVO_MIX_1093217	NOVO_MIX_3518243	R1_501198	NOVO_MIX_3488919	R1_701137	NOVO_MIX_1880088	NOVO_MIX_3821294	NOVO_MIX_992150	S1_316149	NOVO_MIX_2250794	R3_185214	NOVO_MIX_3674528
5.4.99.18	285	NOVO_MIX_3396789	NOVO_MIX_1002934	R3_614687	NOVO_MIX_996493	NOVO_MIX_270958	NOVO_MIX_1104574	NOVO_MIX_899915	NOVO_MIX_882295	NOVO_MIX_39534	R1_353693	NOVO_MIX_3074865	NOVO_MIX_2149553	NOVO_MIX_3121689	R1_688573	NOVO_MIX_557525	NOVO_MIX_713937	R1_600244	NOVO_MIX_2191865	NOVO_MIX_2362401	NOVO_MIX_2235333	R1_517598	R2_407209	R2_206062	R1_338420	S3_257912	NOVO_MIX_496747	NOVO_MIX_2117000	NOVO_MIX_2451587	NOVO_MIX_3744929	R3_660595	NOVO_MIX_3265643	NOVO_MIX_1718864	NOVO_MIX_622281	NOVO_MIX_1643458	NOVO_MIX_174024	R2_65586	NOVO_MIX_1816604	R1_320019	NOVO_MIX_3781152	R2_121215	NOVO_MIX_249870	NOVO_MIX_2502140	NOVO_MIX_223938	R1_492144	NOVO_MIX_2253382	NOVO_MIX_3201218	NOVO_MIX_1052850	R1_37562
1.4.5.1	284	R1_471441	R2_248860	NOVO_MIX_890166	NOVO_MIX_1041935	R1_739531	NOVO_MIX_2646024	NOVO_MIX_3560246	S3_465957	NOVO_MIX_3396918	NOVO_MIX_1351633	NOVO_MIX_1202985	NOVO_MIX_1853810	NOVO_MIX_508264	NOVO_MIX_3764295	NOVO_MIX_2389594	NOVO_MIX_657535	NOVO_MIX_2785696	NOVO_MIX_3139413	NOVO_MIX_2126039	NOVO_MIX_2238492	NOVO_MIX_3794029	S3_432711	R3_544530	NOVO_MIX_1915133	R1_140277	NOVO_MIX_3866259	NOVO_MIX_448494	NOVO_MIX_2629966	NOVO_MIX_1456807	NOVO_MIX_387081	NOVO_MIX_946182	S2_374052	NOVO_MIX_360679	NOVO_MIX_3751286	NOVO_MIX_2213724	NOVO_MIX_2103675	R2_61084	NOVO_MIX_2282112	NOVO_MIX_3573932	NOVO_MIX_2806757	R1_309870	NOVO_MIX_3284730	NOVO_MIX_2760167	NOVO_MIX_1237577	NOVO_MIX_2984397	NOVO_MIX_2891514	NOVO_MIX_2993415	NOVO_MIX_2132176
1.5.1.40	284	NOVO_MIX_2946123	NOVO_MIX_3446718	NOVO_MIX_2295601	R1_376693	NOVO_MIX_2437783	NOVO_MIX_2188062	NOVO_MIX_2037800	NOVO_MIX_1943350	R1_55124	NOVO_MIX_1929961	NOVO_MIX_3697404	NOVO_MIX_77604	NOVO_MIX_3212519	NOVO_MIX_2968974	R3_430302	NOVO_MIX_1134525	S3_240192	S3_555143	R1_122393	NOVO_MIX_3453568	R1_567868	NOVO_MIX_1449550	R3_619122	R1_630097	NOVO_MIX_284778	NOVO_MIX_2419922	S3_257096	NOVO_MIX_2259505	NOVO_MIX_383029	NOVO_MIX_1133047	NOVO_MIX_3537011	S2_233598	NOVO_MIX_442545	R3_631304	NOVO_MIX_2977569	NOVO_MIX_3379271	R1_363620	R1_630098	NOVO_MIX_1002691	NOVO_MIX_874151	NOVO_MIX_3867066	NOVO_MIX_213984	R3_643207	NOVO_MIX_3928209	NOVO_MIX_3863156	NOVO_MIX_2479140	NOVO_MIX_742602	NOVO_MIX_2718588
3.5.1.124	284	R3_230044	R2_21467	NOVO_MIX_288226	NOVO_MIX_2055741	NOVO_MIX_1961293	S3_274058	NOVO_MIX_1084224	S1_66550	R1_381345	NOVO_MIX_3846394	NOVO_MIX_3680907	NOVO_MIX_1792853	NOVO_MIX_3741082	R2_527037	NOVO_MIX_488482	NOVO_MIX_2501181	R2_165120	NOVO_MIX_1067471	NOVO_MIX_2947005	NOVO_MIX_822651	R1_404802	S3_557624	NOVO_MIX_1405729	NOVO_MIX_496590	R1_285853	R3_6180	R1_747554	NOVO_MIX_2519502	R3_373163	NOVO_MIX_253431	NOVO_MIX_825986	NOVO_MIX_2031817	NOVO_MIX_251358	NOVO_MIX_240108	R1_432444	NOVO_MIX_231748	NOVO_MIX_1671097	NOVO_MIX_3495747	NOVO_MIX_3777622	NOVO_MIX_85830	NOVO_MIX_3480437	NOVO_MIX_1119836	R1_95941	R1_636358	R3_724695	NOVO_MIX_2735133	NOVO_MIX_1981338	NOVO_MIX_717932
1.1.1.31	282	R3_651203	R1_252775	R3_368080	NOVO_MIX_2646353	NOVO_MIX_483909	R3_420365	NOVO_MIX_547139	R1_568711	NOVO_MIX_136618	NOVO_MIX_1249122	NOVO_MIX_2912304	NOVO_MIX_1204268	NOVO_MIX_3793099	R3_71102	NOVO_MIX_433171	NOVO_MIX_1384751	NOVO_MIX_1105464	NOVO_MIX_3357839	NOVO_MIX_3788171	NOVO_MIX_1744353	R3_199537	NOVO_MIX_3036260	NOVO_MIX_1005634	NOVO_MIX_453582	R3_728726	R2_438771	S3_468422	NOVO_MIX_1855836	NOVO_MIX_64345	R2_311624	S3_479178	NOVO_MIX_872881	NOVO_MIX_2197078	R1_535163	NOVO_MIX_697047	NOVO_MIX_331776	S3_617261	S3_408370	S3_410379	NOVO_MIX_3315977	R1_627808	NOVO_MIX_3815135	S3_299836	NOVO_MIX_2717740	NOVO_MIX_2223463	R1_473707	NOVO_MIX_3647516	NOVO_MIX_1637372
1.18.1.3	282	R1_129453	NOVO_MIX_1825849	NOVO_MIX_357693	S1_88022	NOVO_MIX_925904	NOVO_MIX_81958	NOVO_MIX_54251	NOVO_MIX_1083326	R2_76464	NOVO_MIX_912216	R1_67693	NOVO_MIX_3121895	R2_373037	NOVO_MIX_605977	NOVO_MIX_2728562	R1_156742	R1_363637	R3_95711	R1_570549	S3_113048	R3_543274	NOVO_MIX_1333492	NOVO_MIX_201675	NOVO_MIX_176916	NOVO_MIX_3545385	NOVO_MIX_398225	NOVO_MIX_3586288	NOVO_MIX_3190730	NOVO_MIX_456720	NOVO_MIX_3233133	NOVO_MIX_2742825	NOVO_MIX_129317	R1_197831	NOVO_MIX_3731231	R3_463872	NOVO_MIX_1639513	NOVO_MIX_3020513	NOVO_MIX_3705889	NOVO_MIX_1111861	NOVO_MIX_190234	NOVO_MIX_1458006	NOVO_MIX_703171	NOVO_MIX_3886699	NOVO_MIX_1707352	R1_46963	NOVO_MIX_1879966	NOVO_MIX_884716	NOVO_MIX_2119079
3.1.3.12	281	R2_102146	NOVO_MIX_3319375	R2_359182	R2_61099	R1_701357	R3_165539	NOVO_MIX_1009416	S1_287475	NOVO_MIX_1145899	NOVO_MIX_2763799	S3_404889	R1_671625	R3_854	R1_476381	NOVO_MIX_578379	R1_534493	R1_484971	NOVO_MIX_3246628	R3_600233	R3_103862	R1_710870	R3_665663	R3_127166	S1_237737	NOVO_MIX_3429558	NOVO_MIX_1714074	R2_178801	NOVO_MIX_612191	NOVO_MIX_2132331	NOVO_MIX_3087624	NOVO_MIX_3924259	S3_223465	NOVO_MIX_3758562	NOVO_MIX_3518925	NOVO_MIX_1706349	NOVO_MIX_1698207	R3_374079	NOVO_MIX_3615552	S3_381374	NOVO_MIX_2469828	NOVO_MIX_1477833	NOVO_MIX_423875	NOVO_MIX_963883	R1_456372	R3_246566	NOVO_MIX_6839	NOVO_MIX_491047	NOVO_MIX_2521961
1.3.99.-	280	NOVO_MIX_595787	R2_169764	NOVO_MIX_3882846	NOVO_MIX_2630317	NOVO_MIX_2633672	NOVO_MIX_897573	NOVO_MIX_34409	S2_134686	R1_446368	NOVO_MIX_2423617	S2_375225	NOVO_MIX_1948061	NOVO_MIX_1179264	S2_1893	NOVO_MIX_681803	R3_313097	R2_341337	R3_440489	R2_440018	R2_35864	NOVO_MIX_3578420	R1_375642	R3_498799	R1_538435	NOVO_MIX_96085	R1_732912	NOVO_MIX_1764713	R2_130164	R2_131698	NOVO_MIX_60379	R3_359360	NOVO_MIX_3139653	NOVO_MIX_370963	R1_172507	S3_260174	S3_9365	S3_222938	S3_257996	S3_78440	S2_159895	NOVO_MIX_2475358	NOVO_MIX_2159881	R3_747293	S3_66534	S3_45647	R2_59859	R1_423984	NOVO_MIX_3910091
1.16.3.1	278	NOVO_MIX_349500	NOVO_MIX_3784594	NOVO_MIX_649450	NOVO_MIX_93836	R2_526840	R3_721368	S3_606332	NOVO_MIX_106222	R2_157168	R2_329716	R2_98063	R1_381360	NOVO_MIX_345310	NOVO_MIX_8636	R2_465500	NOVO_MIX_3939570	NOVO_MIX_1988082	R1_573430	R3_699355	NOVO_MIX_3376869	NOVO_MIX_355131	NOVO_MIX_533346	R3_636929	NOVO_MIX_3111934	NOVO_MIX_140373	R2_515050	NOVO_MIX_2472446	NOVO_MIX_3240885	R1_435181	R1_641281	S3_606405	R2_214987	S3_318246	S1_160604	S3_86528	R2_416374	R1_49094	S2_388375	R3_333467	NOVO_MIX_3190875	NOVO_MIX_3597037	NOVO_MIX_2276955	NOVO_MIX_2197338	R1_123124	NOVO_MIX_856974	S3_620598	NOVO_MIX_2750602	S1_387240
2.5.1.78	278	R2_420887	R1_400399	NOVO_MIX_793087	NOVO_MIX_1296584	NOVO_MIX_3142151	R1_264513	R1_291599	R1_728998	R2_73233	R1_602283	R1_156543	NOVO_MIX_3129096	R1_231220	NOVO_MIX_2344128	R1_597114	R3_713297	NOVO_MIX_1097673	R3_490314	NOVO_MIX_1809471	S3_71954	NOVO_MIX_3520686	NOVO_MIX_188139	NOVO_MIX_713160	R3_756454	R1_693360	NOVO_MIX_2462429	NOVO_MIX_455786	NOVO_MIX_1487564	NOVO_MIX_3221623	R1_25981	NOVO_MIX_2043032	S3_414840	S2_220735	NOVO_MIX_1315972	S1_64377	NOVO_MIX_1949170	NOVO_MIX_863889	NOVO_MIX_1389092	S3_432181	NOVO_MIX_3061847	S3_408201	NOVO_MIX_2385272	NOVO_MIX_1728819	NOVO_MIX_3795677	S2_353379	NOVO_MIX_154243	S2_13012	S3_101227
3.2.2.20	278	NOVO_MIX_2625008	NOVO_MIX_3393002	NOVO_MIX_683596	NOVO_MIX_3158979	NOVO_MIX_3274802	R3_206849	NOVO_MIX_1775939	NOVO_MIX_1908710	NOVO_MIX_2692896	NOVO_MIX_3380657	NOVO_MIX_3747222	R3_259176	R1_189976	NOVO_MIX_1118682	NOVO_MIX_3242692	S2_240444	R1_161256	S1_119424	NOVO_MIX_1409626	NOVO_MIX_1435516	R2_299604	NOVO_MIX_1143968	S3_59083	R3_692059	R1_54112	NOVO_MIX_675594	R1_630419	NOVO_MIX_287390	NOVO_MIX_3205402	R1_59748	R1_700127	NOVO_MIX_1481452	R1_682279	NOVO_MIX_2802507	R2_424594	R1_511477	NOVO_MIX_1566798	R1_561680	NOVO_MIX_2646835	R3_762764	NOVO_MIX_2185159	NOVO_MIX_346700	NOVO_MIX_3067379	S1_425470	NOVO_MIX_850167	R1_264591	NOVO_MIX_703621	NOVO_MIX_2853485
3.4.11.-	278	R1_539749	NOVO_MIX_2826220	NOVO_MIX_2090200	S1_244740	R3_763386	NOVO_MIX_1450719	NOVO_MIX_3087700	NOVO_MIX_2452267	NOVO_MIX_1137737	R2_381690	NOVO_MIX_2249620	R3_241026	R3_228935	S1_169099	R1_13616	NOVO_MIX_1882828	NOVO_MIX_169944	R2_122940	NOVO_MIX_1951305	NOVO_MIX_1870493	NOVO_MIX_1942261	NOVO_MIX_1573475	NOVO_MIX_3129018	NOVO_MIX_2818495	NOVO_MIX_3042337	S2_247620	NOVO_MIX_674891	S3_617322	NOVO_MIX_1864215	NOVO_MIX_3529086	NOVO_MIX_2081353	R3_537916	NOVO_MIX_1516287	NOVO_MIX_2757401	R1_180123	R3_212286	R3_726150	NOVO_MIX_2388182	R3_22135	NOVO_MIX_173559	S3_598430	R3_743979	R3_84561	NOVO_MIX_1243386	S3_558172	R3_24787	NOVO_MIX_3599523	NOVO_MIX_2116384
1.13.11.11	276	R3_442330	NOVO_MIX_853401	S2_155481	S3_455925	NOVO_MIX_38584	NOVO_MIX_618220	NOVO_MIX_2516878	S3_378593	R2_470623	R3_750725	NOVO_MIX_3146579	S2_68873	S3_164112	NOVO_MIX_3884617	NOVO_MIX_3828341	NOVO_MIX_892010	NOVO_MIX_3197375	R1_209564	R1_471100	NOVO_MIX_3064596	R3_129842	NOVO_MIX_93566	NOVO_MIX_21291	NOVO_MIX_1509088	NOVO_MIX_463386	R3_689782	NOVO_MIX_3650761	NOVO_MIX_1384512	S3_276430	NOVO_MIX_3111441	NOVO_MIX_1480473	NOVO_MIX_793994	S2_285225	NOVO_MIX_3771972	R3_546322	R2_484654	NOVO_MIX_1497759	NOVO_MIX_658965	R2_144125	NOVO_MIX_2895262	NOVO_MIX_781629	NOVO_MIX_1011247	NOVO_MIX_2227677	R1_470275	NOVO_MIX_3046481	S3_129836	NOVO_MIX_2825591	NOVO_MIX_3562878
3.1.1.31	275	NOVO_MIX_2654550	R3_411108	R3_173620	NOVO_MIX_1245525	NOVO_MIX_3098658	NOVO_MIX_1823185	S3_497525	NOVO_MIX_1371993	NOVO_MIX_3566964	NOVO_MIX_2520831	NOVO_MIX_284632	NOVO_MIX_962031	NOVO_MIX_2037901	NOVO_MIX_1023114	R3_316247	NOVO_MIX_1744989	NOVO_MIX_3259133	S3_335745	NOVO_MIX_3909660	NOVO_MIX_2425746	R2_265292	NOVO_MIX_2332087	R2_137932	NOVO_MIX_2113335	R3_425926	NOVO_MIX_2851457	NOVO_MIX_2191986	S1_92741	NOVO_MIX_246672	NOVO_MIX_2582820	R1_652713	NOVO_MIX_277684	R1_326896	R3_329456	R3_371614	R1_651257	R3_560249	NOVO_MIX_1830131	R2_116162	NOVO_MIX_996278	NOVO_MIX_2685318	NOVO_MIX_1772346	NOVO_MIX_592312	NOVO_MIX_1356865	NOVO_MIX_155686	NOVO_MIX_944057	NOVO_MIX_3031525	R2_330038
3.6.3.8	275	R3_372925	R3_366555	NOVO_MIX_3176178	NOVO_MIX_3606376	NOVO_MIX_2031055	R3_371666	S3_177769	NOVO_MIX_3917325	R1_280811	R1_333621	NOVO_MIX_452677	R1_285631	S2_76878	NOVO_MIX_2305095	NOVO_MIX_3208645	S1_431302	NOVO_MIX_2009135	NOVO_MIX_3380686	R1_458331	NOVO_MIX_610296	NOVO_MIX_1881938	NOVO_MIX_2798392	S1_177003	S1_310306	S2_283364	S2_245565	R1_589759	NOVO_MIX_1108030	NOVO_MIX_2255348	NOVO_MIX_3908593	NOVO_MIX_1815229	NOVO_MIX_2994808	S2_9507	NOVO_MIX_2033461	S3_455416	NOVO_MIX_857604	NOVO_MIX_1833720	R3_302800	R1_256042	S2_113742	NOVO_MIX_2924499	NOVO_MIX_3502446	R3_304254	NOVO_MIX_737466	NOVO_MIX_2457078	R1_495278	R3_120425	S3_49714
5.3.1.28	275	R2_40960	R1_145076	NOVO_MIX_1828521	NOVO_MIX_2212555	S3_507148	NOVO_MIX_3595088	R3_342415	NOVO_MIX_1651400	NOVO_MIX_1603315	S3_206944	NOVO_MIX_1109278	R1_108547	NOVO_MIX_1602124	NOVO_MIX_3823264	NOVO_MIX_1951606	NOVO_MIX_2259067	R1_584285	R2_325402	NOVO_MIX_3422007	NOVO_MIX_3939240	R2_201255	R3_377196	S2_96850	S1_92390	R1_712991	NOVO_MIX_3484774	R3_562931	R3_610788	R3_314070	R3_162521	NOVO_MIX_3699748	R3_586490	S3_584015	NOVO_MIX_378025	NOVO_MIX_3880338	NOVO_MIX_2068776	NOVO_MIX_2796210	NOVO_MIX_2005486	NOVO_MIX_1769274	R1_269669	NOVO_MIX_1563211	NOVO_MIX_3472362	R3_496712	NOVO_MIX_853849	NOVO_MIX_3698819	R1_290406	R3_229733	NOVO_MIX_578592
1.3.99.38	274	NOVO_MIX_27008	R3_738490	NOVO_MIX_3319962	NOVO_MIX_1942313	NOVO_MIX_3234050	NOVO_MIX_3061942	R3_90253	NOVO_MIX_509558	NOVO_MIX_1639710	R2_400246	NOVO_MIX_3179503	R2_29584	NOVO_MIX_2653753	R3_97724	R1_98570	R1_266232	R3_602246	R1_147147	NOVO_MIX_657162	R1_258042	NOVO_MIX_776247	S3_164808	R3_724493	R3_282563	NOVO_MIX_970443	NOVO_MIX_3342350	NOVO_MIX_1660181	NOVO_MIX_1507096	NOVO_MIX_639259	NOVO_MIX_837411	R2_461943	NOVO_MIX_3453469	NOVO_MIX_2883059	R1_23240	R3_676901	S3_290883	NOVO_MIX_3112801	NOVO_MIX_2342922	NOVO_MIX_148653	NOVO_MIX_2879608	R3_225866	NOVO_MIX_3732595	R2_69145	NOVO_MIX_2818249	NOVO_MIX_1666961	NOVO_MIX_793954	R3_324154	R2_17056
2.7.4.16	274	S1_173649	R1_733188	NOVO_MIX_22164	NOVO_MIX_3559354	R1_586216	R3_345537	NOVO_MIX_2555632	S3_440903	NOVO_MIX_3190611	R3_682471	S3_81242	NOVO_MIX_2057984	NOVO_MIX_1128251	NOVO_MIX_706947	NOVO_MIX_817708	S3_346277	S3_12946	NOVO_MIX_2892546	R1_396495	S3_211994	NOVO_MIX_1143732	S3_27472	NOVO_MIX_3564513	R1_49538	NOVO_MIX_1705256	NOVO_MIX_602981	R1_392031	NOVO_MIX_3854924	NOVO_MIX_819350	NOVO_MIX_1238137	NOVO_MIX_588285	NOVO_MIX_939058	NOVO_MIX_2189158	NOVO_MIX_1370981	NOVO_MIX_3839076	NOVO_MIX_1752202	NOVO_MIX_2509356	NOVO_MIX_248287	NOVO_MIX_1339643	R1_460973	NOVO_MIX_3351682	NOVO_MIX_337198	R1_311632	NOVO_MIX_2477298	R3_36286	NOVO_MIX_1642701	NOVO_MIX_3110445	NOVO_MIX_2250532
3.2.1.51	274	NOVO_MIX_608974	NOVO_MIX_2325550	S1_289666	R3_573578	NOVO_MIX_901152	NOVO_MIX_652913	R3_331565	S2_31769	S2_342235	NOVO_MIX_1699770	NOVO_MIX_3395471	NOVO_MIX_3478004	NOVO_MIX_3090170	S2_325226	NOVO_MIX_1254398	S3_499459	S1_99052	R1_402772	NOVO_MIX_1422479	NOVO_MIX_783357	NOVO_MIX_235740	NOVO_MIX_2265816	NOVO_MIX_354681	NOVO_MIX_3723311	R2_124705	R2_89986	NOVO_MIX_1653166	NOVO_MIX_1109851	NOVO_MIX_1656114	S1_62086	NOVO_MIX_3875889	NOVO_MIX_1885721	S3_29638	NOVO_MIX_107032	S1_244641	NOVO_MIX_2101661	R3_638355	NOVO_MIX_218865	R3_378315	NOVO_MIX_2098436	R3_10367	NOVO_MIX_2178903	NOVO_MIX_2297623	NOVO_MIX_157872	R3_357318	NOVO_MIX_1413380	R2_266506	NOVO_MIX_1211101
6.2.1.42	274	S3_596419	NOVO_MIX_2391086	R1_94871	R3_127992	NOVO_MIX_3389698	R3_312376	R2_247269	R2_385691	S1_303350	NOVO_MIX_707854	S1_338302	NOVO_MIX_2933976	NOVO_MIX_1906129	R1_610228	S3_248513	NOVO_MIX_1900675	NOVO_MIX_413042	NOVO_MIX_3573527	R3_31491	NOVO_MIX_2450709	NOVO_MIX_1399188	NOVO_MIX_596011	NOVO_MIX_1477896	R1_94997	S1_33581	R3_463647	NOVO_MIX_1769476	R3_311126	R2_85335	NOVO_MIX_3241387	NOVO_MIX_1796708	R1_254014	R1_226140	S1_342572	NOVO_MIX_1984321	NOVO_MIX_2191970	NOVO_MIX_2115490	R2_512653	NOVO_MIX_1084834	R3_579515	NOVO_MIX_3635138	NOVO_MIX_723333	NOVO_MIX_3418881	R1_789970	R2_397075	NOVO_MIX_290537	NOVO_MIX_1676185	NOVO_MIX_3814801
2.6.1.85	272	NOVO_MIX_2063679	NOVO_MIX_863916	S1_306947	R3_479193	NOVO_MIX_2640268	NOVO_MIX_2967977	R3_232157	R3_355656	R3_327927	NOVO_MIX_774406	S3_590961	NOVO_MIX_3859214	NOVO_MIX_3002398	S1_360642	NOVO_MIX_217169	NOVO_MIX_1079629	S3_90122	R1_663429	R1_368515	NOVO_MIX_3861612	NOVO_MIX_1778998	R3_603990	NOVO_MIX_2464116	R1_408732	S3_253225	NOVO_MIX_2714492	NOVO_MIX_757340	S2_277314	NOVO_MIX_1139211	R3_693654	R1_586804	NOVO_MIX_3620255	R1_378470	NOVO_MIX_2526076	NOVO_MIX_827523	NOVO_MIX_106205	NOVO_MIX_1489542	NOVO_MIX_1910011	NOVO_MIX_3223460	S3_116457	R2_140088	NOVO_MIX_2521875	NOVO_MIX_3256325	NOVO_MIX_3248135	NOVO_MIX_900885	NOVO_MIX_1700278	NOVO_MIX_3607056	R1_162082
1.14.13.40	269	NOVO_MIX_3196579	R3_347158	NOVO_MIX_2041761	R1_221085	R3_439615	NOVO_MIX_3184364	S3_364409	S2_81783	NOVO_MIX_1850441	NOVO_MIX_3853625	R3_463645	S3_49412	R1_231538	R3_149392	S3_409033	NOVO_MIX_779361	R3_199435	NOVO_MIX_1177569	R2_502696	NOVO_MIX_2024485	S3_156323	NOVO_MIX_155318	NOVO_MIX_2594980	NOVO_MIX_3022121	S3_516368	NOVO_MIX_2229267	R2_392859	S3_536371	NOVO_MIX_469504	NOVO_MIX_1636807	NOVO_MIX_1904591	NOVO_MIX_2751734	S1_135669	S3_134066	NOVO_MIX_3285644	R2_359127	S3_23715	S2_36096	R3_677846	R1_673477	NOVO_MIX_2016717	R3_736709	S3_188207	R1_510977	R3_579724	NOVO_MIX_3438557	NOVO_MIX_1939824	NOVO_MIX_241456
3.2.1.40	269	R3_386492	NOVO_MIX_514437	S3_81495	S3_13728	R3_380089	NOVO_MIX_281859	NOVO_MIX_2813208	R1_148868	NOVO_MIX_2624282	NOVO_MIX_1620307	S2_144453	NOVO_MIX_3740683	R1_746605	NOVO_MIX_812831	NOVO_MIX_2254281	NOVO_MIX_2413160	S3_8623	S2_133152	R3_40746	NOVO_MIX_1755203	NOVO_MIX_3946909	R2_458225	R1_251485	R1_75614	R1_678372	NOVO_MIX_2106447	R1_237396	S2_76937	NOVO_MIX_155710	NOVO_MIX_2226214	NOVO_MIX_2765642	NOVO_MIX_1287226	NOVO_MIX_2547757	R3_519060	S3_342673	S3_459774	S3_160652	NOVO_MIX_1299070	NOVO_MIX_1953300	S2_352239	R1_319504	R1_600172	NOVO_MIX_2129140	NOVO_MIX_677967	NOVO_MIX_2107901	R2_358517	NOVO_MIX_2092772	R1_431759
2.4.2.7	268	R1_41606	R3_283892	NOVO_MIX_3870014	NOVO_MIX_2524444	NOVO_MIX_788004	R1_269968	NOVO_MIX_3075839	S2_115509	NOVO_MIX_3404041	NOVO_MIX_1803802	NOVO_MIX_3773975	NOVO_MIX_3570375	NOVO_MIX_428354	NOVO_MIX_2749444	NOVO_MIX_3375292	S2_90150	NOVO_MIX_554208	R2_540944	NOVO_MIX_2861961	S2_69936	NOVO_MIX_1863868	R1_551562	NOVO_MIX_3924796	R1_257476	NOVO_MIX_3340845	NOVO_MIX_1058076	R1_372134	S2_202911	NOVO_MIX_2598286	NOVO_MIX_1084031	NOVO_MIX_3937149	NOVO_MIX_1740581	R2_13979	NOVO_MIX_2610426	R3_122431	R3_489627	NOVO_MIX_1747534	NOVO_MIX_2562787	R1_145091	NOVO_MIX_740781	NOVO_MIX_68877	NOVO_MIX_1623807	R2_201975	NOVO_MIX_3670077	NOVO_MIX_3250321	NOVO_MIX_2074913	NOVO_MIX_2975561	R3_221758
4.2.1.113	268	R1_254066	R1_459270	NOVO_MIX_1517215	NOVO_MIX_1716615	NOVO_MIX_1595056	NOVO_MIX_3713975	NOVO_MIX_950294	NOVO_MIX_855422	R1_18857	R1_755109	NOVO_MIX_1785823	R1_572997	R3_498880	S1_212252	S3_12915	NOVO_MIX_2784061	NOVO_MIX_194324	R2_6688	R1_192838	R1_68141	R3_484342	R3_453542	R2_399195	R1_111219	R1_338311	R3_266293	R2_441054	R3_44628	R2_302599	NOVO_MIX_2724677	R1_728763	R1_790672	NOVO_MIX_2135570	NOVO_MIX_2752766	NOVO_MIX_3031900	R1_85659	R3_42612	S2_291327	S1_418844	NOVO_MIX_475383	NOVO_MIX_2282334	NOVO_MIX_1974612	NOVO_MIX_2139301	NOVO_MIX_672242	NOVO_MIX_1155635	NOVO_MIX_2984941	R1_85658	NOVO_MIX_3200144
4.2.1.19	268	NOVO_MIX_518371	NOVO_MIX_1131009	NOVO_MIX_1130349	NOVO_MIX_2637603	R1_533632	S1_275025	NOVO_MIX_2754061	R2_498872	NOVO_MIX_123902	R3_311125	NOVO_MIX_1641600	NOVO_MIX_3229108	NOVO_MIX_3739468	NOVO_MIX_1712775	NOVO_MIX_2224653	NOVO_MIX_2394793	NOVO_MIX_2833317	R2_555969	NOVO_MIX_2407059	S1_86363	NOVO_MIX_2146330	NOVO_MIX_348269	R1_490610	S3_323901	NOVO_MIX_3816962	NOVO_MIX_484474	S3_175855	R2_248533	R1_269720	R1_600201	NOVO_MIX_2561217	S3_223450	NOVO_MIX_488691	NOVO_MIX_3717271	NOVO_MIX_880935	NOVO_MIX_1777051	NOVO_MIX_1727038	NOVO_MIX_2705651	R1_636701	R3_54503	R3_418352	NOVO_MIX_3138975	NOVO_MIX_2603311	NOVO_MIX_3455447	NOVO_MIX_2162513	NOVO_MIX_998021	S3_126774	NOVO_MIX_2488378
1.1.3.6	267	NOVO_MIX_734273	NOVO_MIX_66868	NOVO_MIX_3917683	NOVO_MIX_384437	NOVO_MIX_3945521	R3_161572	NOVO_MIX_2545130	R3_372252	R3_209373	S1_254952	NOVO_MIX_2849803	NOVO_MIX_2459744	NOVO_MIX_2291342	NOVO_MIX_1273239	NOVO_MIX_3597935	R1_281978	S2_183239	NOVO_MIX_2202932	NOVO_MIX_283426	NOVO_MIX_1858357	NOVO_MIX_3105761	NOVO_MIX_1020492	R3_455290	NOVO_MIX_3213112	R1_59760	NOVO_MIX_1696325	NOVO_MIX_2338571	NOVO_MIX_695572	NOVO_MIX_3723960	R2_309783	S2_106406	NOVO_MIX_2654117	R2_131659	NOVO_MIX_2021368	NOVO_MIX_161342	S3_151746	NOVO_MIX_1903792	S2_147492	R2_11848	R1_230141	NOVO_MIX_3135652	NOVO_MIX_1429062	NOVO_MIX_2577999	NOVO_MIX_753858	R1_133902	NOVO_MIX_1309369	NOVO_MIX_3016316	NOVO_MIX_164986
1.14.-.-	267	NOVO_MIX_293203	NOVO_MIX_1504414	R3_328052	S3_585355	S2_314175	S1_343385	NOVO_MIX_994183	NOVO_MIX_2645810	NOVO_MIX_1082431	S1_25994	NOVO_MIX_1986693	S2_259303	S3_66443	NOVO_MIX_1913077	S3_515286	S2_75889	NOVO_MIX_2534024	S1_29585	NOVO_MIX_3429635	S2_67785	NOVO_MIX_1613254	S1_286361	NOVO_MIX_2889417	S3_180542	NOVO_MIX_553104	S2_26825	S3_572191	NOVO_MIX_3040126	S1_242984	S3_388099	NOVO_MIX_1285405	S3_265483	NOVO_MIX_1457344	NOVO_MIX_127444	S3_76165	NOVO_MIX_1887548	S1_16279	NOVO_MIX_3429634	S3_179559	NOVO_MIX_2237708	NOVO_MIX_34421	S1_396903	NOVO_MIX_458460	NOVO_MIX_248858	NOVO_MIX_2056360	S2_146659	NOVO_MIX_1006184	NOVO_MIX_1861650
5.1.99.4	267	NOVO_MIX_1672049	S1_171978	R1_163781	NOVO_MIX_2497381	NOVO_MIX_1781295	R2_491628	R1_25593	NOVO_MIX_3085183	NOVO_MIX_3861798	R3_412179	R1_503331	NOVO_MIX_3393231	NOVO_MIX_2145608	NOVO_MIX_2519585	NOVO_MIX_2588552	R1_502361	R3_529381	S2_26121	NOVO_MIX_2537912	NOVO_MIX_2186306	NOVO_MIX_3249783	NOVO_MIX_1918479	NOVO_MIX_1171864	NOVO_MIX_1925566	NOVO_MIX_473604	NOVO_MIX_1629915	NOVO_MIX_3003480	R2_86502	S1_267539	NOVO_MIX_3135773	NOVO_MIX_2873992	NOVO_MIX_1939501	R1_50750	R1_171016	NOVO_MIX_3052546	NOVO_MIX_562652	NOVO_MIX_931153	NOVO_MIX_3362184	S3_286065	R1_227812	R1_5310	R1_54803	NOVO_MIX_3336332	R3_25853	NOVO_MIX_3627645	NOVO_MIX_1444997	R1_774864	NOVO_MIX_480868
1.4.1.4	266	R3_689973	R1_585663	R1_302870	S2_175197	S1_310365	R2_126908	NOVO_MIX_2528399	R3_733768	NOVO_MIX_2865941	NOVO_MIX_3211972	S3_50052	R1_299221	S3_564211	NOVO_MIX_272447	NOVO_MIX_489201	R3_364720	R2_467084	R3_679326	NOVO_MIX_337805	NOVO_MIX_2944368	NOVO_MIX_1488075	R1_316633	NOVO_MIX_3726345	S1_273822	R3_196630	NOVO_MIX_685419	R3_603138	R3_509809	NOVO_MIX_307302	NOVO_MIX_3058751	R3_114699	NOVO_MIX_2849049	NOVO_MIX_3439450	R3_450425	R3_759286	R3_485083	NOVO_MIX_3486751	NOVO_MIX_2076777	R1_442087	NOVO_MIX_1018002	NOVO_MIX_66398	R1_109265	S3_163084	NOVO_MIX_1654685	NOVO_MIX_1967767	R1_525227	NOVO_MIX_3732543	NOVO_MIX_1484942
1.17.99.6	265	NOVO_MIX_1156574	NOVO_MIX_1253344	NOVO_MIX_1175404	NOVO_MIX_3362578	NOVO_MIX_2261541	NOVO_MIX_3381668	R3_162593	NOVO_MIX_1071511	R3_104574	NOVO_MIX_660324	NOVO_MIX_877171	NOVO_MIX_3744300	NOVO_MIX_2517433	NOVO_MIX_1895948	NOVO_MIX_1106927	NOVO_MIX_1687493	NOVO_MIX_3070543	R3_759881	R3_177293	R1_767123	S3_533048	NOVO_MIX_2449024	NOVO_MIX_3342013	NOVO_MIX_2061188	NOVO_MIX_1534817	NOVO_MIX_1084794	NOVO_MIX_76310	R1_142141	NOVO_MIX_3944991	NOVO_MIX_2890542	NOVO_MIX_3317360	S3_571488	R3_641971	NOVO_MIX_1085821	R1_480973	NOVO_MIX_3128059	NOVO_MIX_2097140	R2_506628	NOVO_MIX_2328522	NOVO_MIX_3131336	NOVO_MIX_879373	NOVO_MIX_3033486	NOVO_MIX_605245	R3_78538	NOVO_MIX_1096074	NOVO_MIX_3858351	R2_384275	NOVO_MIX_1012943
3.8.1.2	265	NOVO_MIX_2692013	NOVO_MIX_2527754	S3_451148	R1_610288	NOVO_MIX_3495721	NOVO_MIX_3125460	NOVO_MIX_2908049	NOVO_MIX_1124425	NOVO_MIX_1167384	NOVO_MIX_2543534	R2_104553	R3_743417	R3_748814	NOVO_MIX_478159	R3_379304	R2_150047	NOVO_MIX_3797043	NOVO_MIX_3795438	NOVO_MIX_2008241	S3_131418	S1_59417	NOVO_MIX_3315571	R2_35655	R3_375060	R1_442577	NOVO_MIX_3681097	R1_142388	NOVO_MIX_2737420	NOVO_MIX_91081	NOVO_MIX_3206453	R3_763737	NOVO_MIX_1067726	R3_402173	NOVO_MIX_2150805	NOVO_MIX_3326287	NOVO_MIX_1536523	S3_111928	NOVO_MIX_1083170	NOVO_MIX_3857181	NOVO_MIX_1485767	R1_767167	NOVO_MIX_1051248	NOVO_MIX_728711	R1_148293	NOVO_MIX_686946	NOVO_MIX_1280505	R3_408841	NOVO_MIX_3486546
3.6.3.44	264	S3_53260	S3_331616	S2_188770	NOVO_MIX_3307785	S3_498897	NOVO_MIX_371374	S1_332654	S2_34339	S2_148568	S3_362163	S1_305280	S1_402575	NOVO_MIX_3283438	NOVO_MIX_705907	S1_402576	NOVO_MIX_727333	S2_331309	NOVO_MIX_715255	NOVO_MIX_1231720	S1_298585	S2_91558	NOVO_MIX_46640	S1_233475	NOVO_MIX_3872191	S1_340452	NOVO_MIX_3298611	S3_444527	NOVO_MIX_1019983	S1_17818	S1_418633	S2_132001	S1_384110	S1_326681	NOVO_MIX_2389559	NOVO_MIX_3962114	S1_179592	S2_149231	S1_150887	S3_415227	S1_111505	S1_196772	S2_311014	NOVO_MIX_1670191	S2_126115	S1_34687	S1_121575	NOVO_MIX_1498815	NOVO_MIX_3258555
2.7.9.3	263	R1_230279	R3_497914	NOVO_MIX_787573	NOVO_MIX_276925	R3_732544	NOVO_MIX_1787044	NOVO_MIX_2848515	NOVO_MIX_1238920	NOVO_MIX_1859966	NOVO_MIX_2857267	NOVO_MIX_291481	R3_723376	NOVO_MIX_1076149	R3_752567	NOVO_MIX_104675	R1_734763	NOVO_MIX_3573747	S3_478872	R1_570166	NOVO_MIX_3912072	NOVO_MIX_3067351	R3_78332	NOVO_MIX_723400	NOVO_MIX_899468	R1_71256	R1_151118	S3_349808	NOVO_MIX_3879889	NOVO_MIX_2294225	R1_330887	R1_70851	NOVO_MIX_2310719	S2_206893	NOVO_MIX_3160740	NOVO_MIX_1883695	NOVO_MIX_3736353	NOVO_MIX_3532467	NOVO_MIX_3373369	NOVO_MIX_1704902	NOVO_MIX_2747415	R2_488428	NOVO_MIX_1438682	NOVO_MIX_397395	R1_635782	S3_561128	NOVO_MIX_604527	NOVO_MIX_1337241	NOVO_MIX_3623948
2.8.1.12	262	S3_538392	S3_395343	NOVO_MIX_3471526	NOVO_MIX_737161	R1_254251	NOVO_MIX_1741204	NOVO_MIX_515393	NOVO_MIX_1569616	R3_632921	NOVO_MIX_1994243	R1_643465	NOVO_MIX_404593	R2_34236	NOVO_MIX_1861332	NOVO_MIX_2628865	NOVO_MIX_3214354	R3_523447	NOVO_MIX_743096	NOVO_MIX_748426	NOVO_MIX_1051578	NOVO_MIX_2260988	NOVO_MIX_898650	NOVO_MIX_121130	NOVO_MIX_617629	NOVO_MIX_2942850	S3_179587	R3_297926	NOVO_MIX_2942735	NOVO_MIX_3612682	NOVO_MIX_2734336	NOVO_MIX_2757345	R3_161925	S3_426325	NOVO_MIX_2447449	NOVO_MIX_188376	R3_21902	R3_165870	NOVO_MIX_3671443	NOVO_MIX_3254213	NOVO_MIX_1083671	R1_761516	NOVO_MIX_867610	S3_482243	NOVO_MIX_2770338	NOVO_MIX_2745088	S3_63055	NOVO_MIX_1733824	R2_78398
4.1.1.19	262	NOVO_MIX_3823382	NOVO_MIX_3057179	S1_235350	R2_92679	R3_592126	NOVO_MIX_1611023	R3_575566	NOVO_MIX_474464	NOVO_MIX_1536287	NOVO_MIX_2139278	R2_53690	NOVO_MIX_2971765	NOVO_MIX_2287727	S2_216500	R3_641432	NOVO_MIX_3915144	NOVO_MIX_1621203	NOVO_MIX_2218883	NOVO_MIX_803970	NOVO_MIX_2115814	NOVO_MIX_1315647	NOVO_MIX_631906	NOVO_MIX_3481549	R3_133311	NOVO_MIX_3774086	S3_263007	NOVO_MIX_391036	NOVO_MIX_2033931	NOVO_MIX_509741	NOVO_MIX_2574392	NOVO_MIX_3224990	NOVO_MIX_1097777	NOVO_MIX_2614001	R2_178694	NOVO_MIX_3426473	S3_404985	S3_305092	NOVO_MIX_2240677	NOVO_MIX_212619	NOVO_MIX_3880517	NOVO_MIX_1797252	NOVO_MIX_1308484	S2_228986	R2_127656	R3_225042	NOVO_MIX_2100094	NOVO_MIX_2067112	R1_271197
1.1.2.3	261	NOVO_MIX_2868008	S2_151607	S3_509866	NOVO_MIX_2579176	R3_88803	R2_264328	R1_562416	R1_437933	R3_140408	R3_550100	R3_431485	NOVO_MIX_2254200	R1_453783	NOVO_MIX_1586652	R3_24117	R1_27682	R1_527178	NOVO_MIX_1636129	NOVO_MIX_129354	NOVO_MIX_3885473	NOVO_MIX_2663516	S3_436319	NOVO_MIX_1955506	R3_356910	NOVO_MIX_405544	NOVO_MIX_596053	NOVO_MIX_3484648	R1_167743	NOVO_MIX_1835885	NOVO_MIX_3282380	NOVO_MIX_2782685	R1_289648	NOVO_MIX_353283	NOVO_MIX_3621526	NOVO_MIX_2639929	NOVO_MIX_2891896	R3_691092	S3_27050	NOVO_MIX_2011162	NOVO_MIX_2264447	NOVO_MIX_2118421	NOVO_MIX_2446818	NOVO_MIX_3377807	NOVO_MIX_1897203	R1_335181	NOVO_MIX_637454	NOVO_MIX_1489519	NOVO_MIX_1989604
1.14.19.9	261	NOVO_MIX_1531595	NOVO_MIX_3414724	R3_314396	NOVO_MIX_796347	R1_564083	NOVO_MIX_3023809	NOVO_MIX_2049051	R1_466032	R3_592523	NOVO_MIX_1293084	NOVO_MIX_1269804	NOVO_MIX_749834	NOVO_MIX_2447225	S3_485768	NOVO_MIX_3432547	S3_387957	R3_337332	NOVO_MIX_3685915	NOVO_MIX_2406069	S2_79071	R1_224437	NOVO_MIX_2190025	NOVO_MIX_149836	NOVO_MIX_3811953	R3_484106	NOVO_MIX_882438	S2_344675	NOVO_MIX_317407	NOVO_MIX_2577833	NOVO_MIX_1163838	R1_343931	NOVO_MIX_1205742	S2_274308	NOVO_MIX_3885019	NOVO_MIX_3364191	R1_392679	NOVO_MIX_806781	NOVO_MIX_556497	R1_166378	NOVO_MIX_1641572	R2_338355	NOVO_MIX_3898683	R2_379661	S3_77572	S3_546674	NOVO_MIX_3146110	NOVO_MIX_1847081	NOVO_MIX_3678778
1.1.1.136	260	R3_218770	NOVO_MIX_1392026	NOVO_MIX_2412096	R2_487605	NOVO_MIX_1141785	NOVO_MIX_3945057	R1_366221	NOVO_MIX_1404430	NOVO_MIX_1514726	S2_316736	NOVO_MIX_2993310	NOVO_MIX_3201775	NOVO_MIX_1034422	NOVO_MIX_2569	NOVO_MIX_2675187	R1_82375	R3_606657	NOVO_MIX_3371407	R1_252895	NOVO_MIX_521096	R3_177507	S3_69477	R3_127600	NOVO_MIX_2829349	NOVO_MIX_377953	R3_96296	NOVO_MIX_3726540	NOVO_MIX_273846	R1_295046	R3_27978	NOVO_MIX_2493565	R3_739900	R3_325668	R2_534209	NOVO_MIX_621383	NOVO_MIX_697426	NOVO_MIX_657449	NOVO_MIX_1037618	NOVO_MIX_844941	R2_221344	NOVO_MIX_1752512	R2_266542	NOVO_MIX_2176542	R1_605564	NOVO_MIX_934600	NOVO_MIX_2625194	R2_281717	NOVO_MIX_910447
2.7.8.41	260	R2_384087	R1_265971	S2_388342	NOVO_MIX_2201952	NOVO_MIX_311355	NOVO_MIX_2241567	R1_368638	R1_31734	NOVO_MIX_1476308	NOVO_MIX_2574204	NOVO_MIX_2026802	NOVO_MIX_1614582	R3_89882	NOVO_MIX_3944198	NOVO_MIX_3685597	R1_575669	NOVO_MIX_182704	NOVO_MIX_3438808	R1_759645	R1_738483	R1_683042	R3_478255	NOVO_MIX_2615732	R2_5584	NOVO_MIX_2798780	NOVO_MIX_1782620	NOVO_MIX_502442	NOVO_MIX_3444077	NOVO_MIX_2975866	NOVO_MIX_1503617	NOVO_MIX_1913473	NOVO_MIX_3780542	R2_150257	R1_209981	NOVO_MIX_530112	R1_376302	NOVO_MIX_333769	NOVO_MIX_53507	NOVO_MIX_2918462	R1_674591	NOVO_MIX_3706546	NOVO_MIX_1398858	NOVO_MIX_452025	NOVO_MIX_1367603	NOVO_MIX_2497172	NOVO_MIX_3102841	NOVO_MIX_104730	NOVO_MIX_461025
1.10.3.-	259	R1_314599	NOVO_MIX_822201	NOVO_MIX_3133757	NOVO_MIX_3060659	NOVO_MIX_2922204	NOVO_MIX_1568321	NOVO_MIX_922301	NOVO_MIX_258886	R3_97703	NOVO_MIX_3585765	NOVO_MIX_2022977	NOVO_MIX_1877849	NOVO_MIX_1457180	R3_732833	NOVO_MIX_2593185	NOVO_MIX_3076547	NOVO_MIX_580674	NOVO_MIX_785367	R3_159240	NOVO_MIX_2700229	NOVO_MIX_2973242	NOVO_MIX_3741891	NOVO_MIX_3495503	S2_63956	NOVO_MIX_1274208	S3_455844	NOVO_MIX_257139	NOVO_MIX_3181424	NOVO_MIX_3577553	S3_557518	NOVO_MIX_1791121	R1_396826	NOVO_MIX_3293642	NOVO_MIX_167011	NOVO_MIX_3305763	R1_694504	NOVO_MIX_1157357	R1_341057	NOVO_MIX_1086209	NOVO_MIX_95872	NOVO_MIX_3163037	R3_318833	NOVO_MIX_2506547	NOVO_MIX_2891282	NOVO_MIX_2539773	NOVO_MIX_1143183	NOVO_MIX_2237047	NOVO_MIX_3025484
2.1.1.190	258	NOVO_MIX_3123790	R1_281017	NOVO_MIX_2428655	NOVO_MIX_1002842	S3_364088	S2_346861	NOVO_MIX_1452616	NOVO_MIX_3575610	R1_519302	NOVO_MIX_821070	R3_594306	NOVO_MIX_3000547	S2_119880	NOVO_MIX_2982695	R1_541393	R3_132234	NOVO_MIX_681526	NOVO_MIX_441001	NOVO_MIX_3629779	R1_743018	NOVO_MIX_2545864	S1_419953	NOVO_MIX_1033342	R1_647440	NOVO_MIX_1624839	R1_675155	S3_420656	R2_392643	NOVO_MIX_162571	NOVO_MIX_1061893	NOVO_MIX_1198426	R3_365588	NOVO_MIX_2383490	NOVO_MIX_3078293	R1_373454	S2_328249	S3_580877	NOVO_MIX_2387067	NOVO_MIX_2991058	NOVO_MIX_8664	NOVO_MIX_536463	R3_646347	S2_129101	NOVO_MIX_3033347	R1_226519	NOVO_MIX_2655109	NOVO_MIX_2675365	R1_345266
2.7.1.167,2.7.7.70	258	NOVO_MIX_1046546	NOVO_MIX_2460144	NOVO_MIX_876485	S3_596134	NOVO_MIX_3597220	NOVO_MIX_2272115	NOVO_MIX_120156	NOVO_MIX_2406215	S2_178263	S3_476223	NOVO_MIX_1163258	NOVO_MIX_3373013	NOVO_MIX_3893391	NOVO_MIX_2335585	NOVO_MIX_604826	NOVO_MIX_1737832	NOVO_MIX_24796	R2_276385	NOVO_MIX_2717810	NOVO_MIX_2820146	S2_32012	NOVO_MIX_3568468	NOVO_MIX_2350615	R3_372435	R2_311021	R1_113558	NOVO_MIX_1797746	NOVO_MIX_2274704	NOVO_MIX_2051920	NOVO_MIX_1810163	NOVO_MIX_2909583	R1_417766	R3_124972	NOVO_MIX_3865365	R2_501216	NOVO_MIX_866475	NOVO_MIX_1826761	NOVO_MIX_227897	R1_755289	NOVO_MIX_1110300	NOVO_MIX_1918895	S3_137381	S3_602179	NOVO_MIX_330462	R3_496121	R3_431282	R3_479812	NOVO_MIX_914325
3.6.3.29	258	R1_509623	NOVO_MIX_3768417	NOVO_MIX_396727	NOVO_MIX_2200405	NOVO_MIX_957857	NOVO_MIX_3676633	R3_100228	NOVO_MIX_1042901	NOVO_MIX_1368169	NOVO_MIX_2264263	R3_490249	NOVO_MIX_476789	NOVO_MIX_2969718	R3_98770	R1_391605	R2_348055	NOVO_MIX_2435197	NOVO_MIX_37974	S3_579261	R1_625161	NOVO_MIX_2132613	NOVO_MIX_2743914	R1_325623	R2_177247	NOVO_MIX_848030	NOVO_MIX_3289289	NOVO_MIX_2988873	NOVO_MIX_1909159	R2_169013	NOVO_MIX_2934745	NOVO_MIX_858246	S1_258706	R3_398573	R1_131234	R1_700599	NOVO_MIX_3469800	R1_607792	R1_325622	NOVO_MIX_908183	R1_200267	S3_98566	S3_589199	NOVO_MIX_3859721	NOVO_MIX_431976	R3_381730	R1_545030	S3_389398	R1_237463
3.4.23.43,2.1.1.-	257	NOVO_MIX_1913379	R3_107421	NOVO_MIX_32168	NOVO_MIX_1476760	R1_599342	NOVO_MIX_404295	R1_144442	S3_586741	NOVO_MIX_850179	NOVO_MIX_3380578	NOVO_MIX_2805118	S1_427193	NOVO_MIX_1172995	NOVO_MIX_2699605	R2_330012	NOVO_MIX_3383255	NOVO_MIX_2076656	R1_358985	NOVO_MIX_707197	NOVO_MIX_929673	NOVO_MIX_1231216	NOVO_MIX_2938959	R3_301147	R3_342972	R2_501855	NOVO_MIX_2897491	NOVO_MIX_1050262	R1_601127	NOVO_MIX_2854737	NOVO_MIX_2429555	NOVO_MIX_60921	NOVO_MIX_2678493	NOVO_MIX_2932352	R1_236935	NOVO_MIX_2932558	NOVO_MIX_3007845	S1_257533	NOVO_MIX_1940106	NOVO_MIX_2940973	NOVO_MIX_3545632	NOVO_MIX_1008923	NOVO_MIX_3029730	NOVO_MIX_1531676	NOVO_MIX_1766331	NOVO_MIX_81907	NOVO_MIX_814566	NOVO_MIX_1053494	NOVO_MIX_2631756
2.7.1.4	256	R3_338104	S3_286690	NOVO_MIX_3255831	R1_462972	NOVO_MIX_2498822	NOVO_MIX_1886985	NOVO_MIX_2236831	NOVO_MIX_1839659	NOVO_MIX_3500857	R1_636661	NOVO_MIX_3328357	NOVO_MIX_2057009	NOVO_MIX_1994537	NOVO_MIX_127394	NOVO_MIX_2351802	NOVO_MIX_2377244	S2_213704	R1_686464	NOVO_MIX_1629623	NOVO_MIX_101191	NOVO_MIX_1746132	R3_504849	R1_356702	S3_325917	NOVO_MIX_3418001	R1_577886	NOVO_MIX_3057103	R3_201595	R3_207713	NOVO_MIX_2695592	NOVO_MIX_2057588	NOVO_MIX_3343484	R1_588183	R2_139449	S2_195821	NOVO_MIX_1914859	NOVO_MIX_60072	S1_168836	NOVO_MIX_2163561	NOVO_MIX_2758357	R1_755216	NOVO_MIX_272226	NOVO_MIX_2481916	R3_440898	NOVO_MIX_2761786	NOVO_MIX_221005	NOVO_MIX_3775160	NOVO_MIX_2573127
4.2.1.96	256	NOVO_MIX_3638410	S3_110367	R3_606921	S2_293447	R2_467999	NOVO_MIX_952385	NOVO_MIX_1453459	R1_709161	NOVO_MIX_1725316	NOVO_MIX_1090579	NOVO_MIX_3360703	NOVO_MIX_1644961	S1_183050	NOVO_MIX_3601414	NOVO_MIX_1449516	NOVO_MIX_2965168	NOVO_MIX_3189356	R1_692789	NOVO_MIX_3645214	NOVO_MIX_2645560	NOVO_MIX_1282685	NOVO_MIX_813438	NOVO_MIX_3892951	R3_437015	NOVO_MIX_2974225	NOVO_MIX_2319037	S2_296254	R2_379497	NOVO_MIX_3665334	NOVO_MIX_295831	NOVO_MIX_96042	NOVO_MIX_2751552	R3_382019	S2_169564	R1_149548	NOVO_MIX_3657320	NOVO_MIX_474905	NOVO_MIX_770994	NOVO_MIX_901504	S2_86657	NOVO_MIX_506131	NOVO_MIX_1416793	NOVO_MIX_3725121	NOVO_MIX_2730856	NOVO_MIX_116822	NOVO_MIX_1877731	R3_593157	NOVO_MIX_3811716
5.4.99.63	256	NOVO_MIX_1340831	NOVO_MIX_2972998	R1_541880	R3_46591	NOVO_MIX_3729828	R3_291405	R2_121364	NOVO_MIX_274959	R1_233237	NOVO_MIX_3287687	R2_323952	NOVO_MIX_3439583	NOVO_MIX_1400761	S1_105250	R3_610966	R1_431986	NOVO_MIX_317525	R3_716958	NOVO_MIX_201987	NOVO_MIX_1521952	NOVO_MIX_3586386	R3_375464	R2_215481	NOVO_MIX_2187960	R3_73790	R3_482077	NOVO_MIX_3525165	S3_25780	NOVO_MIX_3073712	NOVO_MIX_1669915	R2_182014	R1_500320	NOVO_MIX_2525245	R2_524780	R3_677902	R3_262867	R3_333121	S3_76672	R2_221883	NOVO_MIX_2384570	R2_407448	NOVO_MIX_221841	S2_176121	NOVO_MIX_2223709	R2_244071	NOVO_MIX_163592	R3_615938	NOVO_MIX_841763
2.5.1.39	255	NOVO_MIX_1270004	S3_271297	NOVO_MIX_148550	NOVO_MIX_3336413	NOVO_MIX_1078177	NOVO_MIX_1583382	R3_444313	NOVO_MIX_785299	NOVO_MIX_2867105	NOVO_MIX_1419050	R2_317627	NOVO_MIX_3651522	NOVO_MIX_2834999	S1_95445	NOVO_MIX_938700	NOVO_MIX_806850	R1_632317	R2_300317	NOVO_MIX_1040398	NOVO_MIX_1153726	R3_384362	NOVO_MIX_1817348	NOVO_MIX_3352750	NOVO_MIX_698680	R3_490248	S3_619650	NOVO_MIX_2953967	NOVO_MIX_2608190	R3_226426	NOVO_MIX_3597208	S3_78261	S3_215352	NOVO_MIX_3724923	S3_35482	NOVO_MIX_1654173	NOVO_MIX_3592190	NOVO_MIX_628290	NOVO_MIX_397926	S3_453845	NOVO_MIX_2671004	NOVO_MIX_2708697	NOVO_MIX_2968231	R2_283609	NOVO_MIX_846621	R2_174189	NOVO_MIX_2607661	NOVO_MIX_1836245	R1_507735
2.7.7.12	255	R1_785451	NOVO_MIX_972674	R3_347895	NOVO_MIX_1198379	NOVO_MIX_3445870	NOVO_MIX_824633	R2_339504	NOVO_MIX_497052	S1_268994	NOVO_MIX_3666743	S2_320374	NOVO_MIX_3757238	R3_465767	NOVO_MIX_3174550	S3_349380	R3_24285	NOVO_MIX_1290431	R3_115893	S1_242609	NOVO_MIX_755588	NOVO_MIX_536125	NOVO_MIX_2463093	NOVO_MIX_2542834	NOVO_MIX_1663717	R1_689151	NOVO_MIX_328619	NOVO_MIX_537862	R1_546075	NOVO_MIX_1591557	NOVO_MIX_2642359	NOVO_MIX_101677	NOVO_MIX_1091741	NOVO_MIX_2214116	NOVO_MIX_2078641	R1_720800	NOVO_MIX_3446961	R1_624353	NOVO_MIX_915639	NOVO_MIX_2888121	NOVO_MIX_105252	R1_204188	R3_240651	R2_53544	R2_170822	NOVO_MIX_1485736	R2_378180	NOVO_MIX_2725740	NOVO_MIX_2336422
1.3.3.6	254	S3_473849	R2_163378	NOVO_MIX_3403030	R2_105393	NOVO_MIX_1222095	R3_330408	NOVO_MIX_1146296	NOVO_MIX_2847942	S2_72737	NOVO_MIX_3854217	NOVO_MIX_3273735	R2_284787	NOVO_MIX_541040	R2_303598	S3_102624	NOVO_MIX_1404907	R1_632004	R3_487986	NOVO_MIX_1998232	NOVO_MIX_1638146	R2_227540	NOVO_MIX_1170163	NOVO_MIX_1438138	R1_206360	S3_606138	NOVO_MIX_337129	R3_684187	S3_194073	S3_527263	S2_29446	NOVO_MIX_482051	NOVO_MIX_732487	S3_428604	NOVO_MIX_3918255	NOVO_MIX_931363	NOVO_MIX_409551	S3_138951	NOVO_MIX_2784894	NOVO_MIX_668181	NOVO_MIX_3120224	NOVO_MIX_589866	S1_27671	S1_375956	NOVO_MIX_2866836	R3_2960	R2_28701	NOVO_MIX_3313957	R2_108090
2.4.1.129	254	NOVO_MIX_2571121	NOVO_MIX_1797251	NOVO_MIX_474373	NOVO_MIX_453269	NOVO_MIX_83860	S2_717	S3_365819	S2_309936	NOVO_MIX_454147	S3_468855	R3_363177	NOVO_MIX_2440501	NOVO_MIX_95020	R1_164832	NOVO_MIX_1518386	R2_279461	NOVO_MIX_116679	NOVO_MIX_1357264	R3_412928	NOVO_MIX_664094	NOVO_MIX_2070949	NOVO_MIX_66293	NOVO_MIX_3191292	NOVO_MIX_1028856	NOVO_MIX_2832215	NOVO_MIX_1394592	R3_635362	NOVO_MIX_2862397	NOVO_MIX_251021	S3_577721	R1_539160	NOVO_MIX_1104908	R3_174050	NOVO_MIX_2286901	NOVO_MIX_311576	NOVO_MIX_710890	NOVO_MIX_2819562	S3_60098	S3_414383	S1_222311	NOVO_MIX_154521	NOVO_MIX_3649407	NOVO_MIX_3033557	R2_458112	NOVO_MIX_2104736	S3_457157	NOVO_MIX_1602553	NOVO_MIX_1583097
4.1.3.36	254	S2_194206	R3_482931	NOVO_MIX_2658668	NOVO_MIX_3845991	R3_430063	NOVO_MIX_2793736	NOVO_MIX_3641792	NOVO_MIX_2327242	R3_412383	R3_706207	R2_60956	R2_359237	R1_586469	S2_265605	R2_368785	NOVO_MIX_1286357	NOVO_MIX_3691398	NOVO_MIX_2621577	R1_521525	R1_244055	NOVO_MIX_2582261	NOVO_MIX_1242808	NOVO_MIX_2932493	R3_695311	R2_238816	S1_363952	R1_732646	NOVO_MIX_3801600	S1_141673	R1_720697	NOVO_MIX_2573301	R1_750317	R2_418217	NOVO_MIX_3176421	R1_238770	R1_181425	S3_70300	S3_413011	NOVO_MIX_2978080	NOVO_MIX_2378775	R1_485640	S3_165568	NOVO_MIX_691204	R1_617803	S1_193971	NOVO_MIX_2120272	R2_535289	R2_145231
2.7.1.6	253	R2_278660	NOVO_MIX_902682	NOVO_MIX_2033110	R2_447421	NOVO_MIX_491209	NOVO_MIX_960444	NOVO_MIX_3737250	NOVO_MIX_399945	NOVO_MIX_2615372	R3_13839	NOVO_MIX_180108	R2_305515	NOVO_MIX_1652474	NOVO_MIX_3295655	R1_313462	NOVO_MIX_166303	NOVO_MIX_1058622	R1_203421	S1_81192	NOVO_MIX_768901	R1_351751	NOVO_MIX_431003	R1_500731	NOVO_MIX_3489440	NOVO_MIX_121725	NOVO_MIX_3750853	NOVO_MIX_1195722	R2_404986	NOVO_MIX_569427	R2_2160	R1_63125	R3_673839	R3_89311	NOVO_MIX_1328820	NOVO_MIX_116074	R1_685844	NOVO_MIX_2893614	R1_77030	NOVO_MIX_98165	R3_756196	NOVO_MIX_1243873	NOVO_MIX_1532509	R1_146002	NOVO_MIX_3115895	R3_526696	NOVO_MIX_2421206	NOVO_MIX_2822480	NOVO_MIX_723585
2.8.1.10	253	NOVO_MIX_1211980	R1_76712	NOVO_MIX_914157	NOVO_MIX_1576607	R1_379621	R3_22490	R1_764067	NOVO_MIX_3552868	NOVO_MIX_3115947	NOVO_MIX_1907776	R1_388590	R1_3757	NOVO_MIX_1438428	R3_183463	NOVO_MIX_1277607	S2_154276	R3_652418	NOVO_MIX_1922204	R3_713935	R1_412108	NOVO_MIX_3678364	NOVO_MIX_2882334	R2_308610	R2_448764	NOVO_MIX_768623	R1_471109	R2_8460	S3_266562	NOVO_MIX_638752	S2_182121	NOVO_MIX_1164084	NOVO_MIX_2949631	NOVO_MIX_2888857	NOVO_MIX_2973654	NOVO_MIX_1946380	NOVO_MIX_3099032	R3_211541	R1_184910	S3_599694	S1_213434	NOVO_MIX_2651133	NOVO_MIX_2570357	NOVO_MIX_2452219	S3_281171	NOVO_MIX_2828972	R3_669113	S2_180766	R3_385272
3.6.1.23	253	NOVO_MIX_3260327	R3_625739	NOVO_MIX_1247090	NOVO_MIX_2533764	NOVO_MIX_3680796	NOVO_MIX_2042991	NOVO_MIX_1635657	R1_738674	S1_209484	NOVO_MIX_1598906	NOVO_MIX_1069286	NOVO_MIX_2393504	NOVO_MIX_2008299	S3_299322	NOVO_MIX_1680802	NOVO_MIX_3724211	S1_381154	NOVO_MIX_1432732	NOVO_MIX_2639293	NOVO_MIX_1248873	S1_95165	R3_426029	NOVO_MIX_839081	NOVO_MIX_3394825	R3_528370	R3_517990	NOVO_MIX_3181452	NOVO_MIX_1120095	R1_311238	NOVO_MIX_1154191	S3_587390	S3_387250	R1_711878	NOVO_MIX_3585600	NOVO_MIX_3162355	NOVO_MIX_2249806	R1_655977	S3_577295	R1_47020	S2_200005	NOVO_MIX_1681721	NOVO_MIX_3700917	R3_673903	NOVO_MIX_314182	NOVO_MIX_1938413	R1_307749	NOVO_MIX_3826641	S1_220125
3.6.3.3,3.6.3.5	253	R2_210314	NOVO_MIX_2085264	NOVO_MIX_2457345	R2_244486	NOVO_MIX_1299080	NOVO_MIX_452913	NOVO_MIX_2919924	S3_189688	NOVO_MIX_2745996	R3_32909	NOVO_MIX_2127568	NOVO_MIX_145847	NOVO_MIX_1817361	NOVO_MIX_1877340	R1_488451	NOVO_MIX_1037257	NOVO_MIX_3236588	R2_117512	NOVO_MIX_1771526	NOVO_MIX_2123595	NOVO_MIX_2757727	NOVO_MIX_2220812	NOVO_MIX_561891	NOVO_MIX_2848734	NOVO_MIX_317472	NOVO_MIX_366661	R1_708531	NOVO_MIX_2119892	NOVO_MIX_3953223	NOVO_MIX_277803	NOVO_MIX_2977747	R1_571581	NOVO_MIX_2127761	NOVO_MIX_3040159	NOVO_MIX_3403918	NOVO_MIX_1804878	NOVO_MIX_583836	NOVO_MIX_1004404	NOVO_MIX_3628540	NOVO_MIX_1954992	NOVO_MIX_2644261	S2_360057	R2_504802	NOVO_MIX_951527	NOVO_MIX_1486530	R2_205906	NOVO_MIX_312173	NOVO_MIX_3517118
6.3.4.15	252	R1_745246	NOVO_MIX_1471647	NOVO_MIX_3800710	R3_185319	NOVO_MIX_888348	NOVO_MIX_2019099	R1_676569	R1_172387	NOVO_MIX_823184	R1_55249	NOVO_MIX_745575	NOVO_MIX_1543601	S3_165368	R1_90362	NOVO_MIX_505923	NOVO_MIX_3128943	NOVO_MIX_3958283	NOVO_MIX_1150287	NOVO_MIX_1673174	NOVO_MIX_2331458	R1_428681	R3_274325	NOVO_MIX_2761393	NOVO_MIX_2405185	NOVO_MIX_2150932	R3_500676	NOVO_MIX_652753	NOVO_MIX_3783291	NOVO_MIX_423498	NOVO_MIX_2251191	NOVO_MIX_1836490	NOVO_MIX_998514	NOVO_MIX_1628504	NOVO_MIX_911965	NOVO_MIX_635858	NOVO_MIX_3604506	NOVO_MIX_1720776	NOVO_MIX_968360	NOVO_MIX_1860172	NOVO_MIX_529895	NOVO_MIX_1158622	NOVO_MIX_439973	NOVO_MIX_3393332	R3_263268	NOVO_MIX_2077457	R2_562181	R2_543570	R3_234978
1.6.5.2	251	NOVO_MIX_2135866	R2_56340	S1_164442	NOVO_MIX_2943428	S1_277612	NOVO_MIX_62742	NOVO_MIX_1962504	NOVO_MIX_1303312	S3_549018	NOVO_MIX_2901767	NOVO_MIX_417348	NOVO_MIX_3480482	NOVO_MIX_1732874	NOVO_MIX_2895250	NOVO_MIX_3427269	NOVO_MIX_1219190	NOVO_MIX_3023430	NOVO_MIX_1619396	NOVO_MIX_2270537	R1_312131	NOVO_MIX_1497840	R3_249712	NOVO_MIX_372415	NOVO_MIX_2921673	R3_175919	NOVO_MIX_2975144	NOVO_MIX_2142499	S2_25151	NOVO_MIX_153531	NOVO_MIX_1280057	NOVO_MIX_2194829	NOVO_MIX_2956585	NOVO_MIX_2912983	NOVO_MIX_759039	NOVO_MIX_1726722	NOVO_MIX_2515991	NOVO_MIX_1494189	R1_338697	NOVO_MIX_2266499	NOVO_MIX_916939	NOVO_MIX_2499301	S3_324819	NOVO_MIX_930687	NOVO_MIX_2263072	S1_427565	R1_255465	R3_755209	NOVO_MIX_3429442
1.3.99.26,1.3.99.28,1.3.99.29,1.3.99.31	250	R3_251171	NOVO_MIX_38848	NOVO_MIX_2419265	NOVO_MIX_1954623	NOVO_MIX_3355109	R3_427496	S3_271342	R2_120862	NOVO_MIX_2885531	S3_524025	NOVO_MIX_2031028	R3_291731	NOVO_MIX_806393	NOVO_MIX_860066	NOVO_MIX_285158	NOVO_MIX_172561	NOVO_MIX_3321831	NOVO_MIX_2296939	NOVO_MIX_1298485	R1_263959	NOVO_MIX_3623482	R3_514079	NOVO_MIX_2255378	R2_121083	R1_327844	NOVO_MIX_2750629	NOVO_MIX_3048379	R1_532561	NOVO_MIX_1697612	NOVO_MIX_859667	R3_655874	NOVO_MIX_3092229	R3_142871	R3_628703	R3_118147	NOVO_MIX_1897329	NOVO_MIX_627061	R2_429055	R1_626597	R1_622551	R1_483101	R2_71724	R1_240769	R1_700957	NOVO_MIX_2144885	NOVO_MIX_63193	NOVO_MIX_3014512	R2_307799
2.3.1.30	250	R3_574078	NOVO_MIX_3194470	S3_545314	R1_459359	NOVO_MIX_923567	NOVO_MIX_3935034	NOVO_MIX_3128223	NOVO_MIX_1323709	NOVO_MIX_3851774	NOVO_MIX_1513418	NOVO_MIX_3207289	R3_129082	R3_334199	NOVO_MIX_3327742	NOVO_MIX_3326451	NOVO_MIX_149364	NOVO_MIX_508885	NOVO_MIX_3070375	NOVO_MIX_3937379	R3_495672	R1_227863	NOVO_MIX_1814922	NOVO_MIX_3617261	NOVO_MIX_995899	NOVO_MIX_2200780	S3_412423	NOVO_MIX_449595	NOVO_MIX_147134	NOVO_MIX_3151479	NOVO_MIX_1365917	R3_110966	R3_488853	NOVO_MIX_2060075	NOVO_MIX_310069	NOVO_MIX_1186420	R2_74685	R2_78402	NOVO_MIX_1400649	S3_384788	NOVO_MIX_2426830	R1_74189	NOVO_MIX_2320471	R3_152702	NOVO_MIX_2753433	NOVO_MIX_1877326	NOVO_MIX_1278328	NOVO_MIX_3520822	S2_99415
3.5.2.9	250	R3_244382	S3_391966	NOVO_MIX_2250093	NOVO_MIX_793684	NOVO_MIX_2639240	R1_441238	R1_171972	R1_342433	R2_109866	NOVO_MIX_2637394	R3_244215	NOVO_MIX_3396883	R1_776872	NOVO_MIX_3458004	NOVO_MIX_3519832	R1_97442	R1_355075	S3_21926	NOVO_MIX_1410291	NOVO_MIX_1105158	S2_259297	NOVO_MIX_936422	R1_461925	S3_560732	NOVO_MIX_1997836	S3_333336	R1_103810	NOVO_MIX_1559908	NOVO_MIX_1998077	NOVO_MIX_1890924	NOVO_MIX_291010	S2_97237	NOVO_MIX_1162225	NOVO_MIX_23364	NOVO_MIX_2093048	NOVO_MIX_461009	S2_93956	NOVO_MIX_197333	NOVO_MIX_3492173	S3_52335	NOVO_MIX_2722954	NOVO_MIX_3586259	NOVO_MIX_2971388	NOVO_MIX_215264	R1_387687	NOVO_MIX_2627551	NOVO_MIX_3938626	NOVO_MIX_1188779
4.1.1.49	250	NOVO_MIX_1009794	S2_383929	NOVO_MIX_656173	NOVO_MIX_3280987	NOVO_MIX_1506677	NOVO_MIX_1988603	NOVO_MIX_1264305	NOVO_MIX_729581	S2_299452	S3_553232	NOVO_MIX_3776158	NOVO_MIX_680928	R2_191664	S3_538822	S3_201986	NOVO_MIX_258590	NOVO_MIX_1514062	NOVO_MIX_2738411	R2_289154	NOVO_MIX_88241	R2_15503	R3_4036	NOVO_MIX_1050847	NOVO_MIX_3810342	R1_379389	NOVO_MIX_1592877	R1_299536	NOVO_MIX_3720654	NOVO_MIX_1835182	NOVO_MIX_3331496	NOVO_MIX_2814660	NOVO_MIX_2438496	R1_583712	NOVO_MIX_2402412	NOVO_MIX_1769733	NOVO_MIX_2848994	NOVO_MIX_3482076	S3_179223	NOVO_MIX_159312	NOVO_MIX_2326778	NOVO_MIX_1145056	NOVO_MIX_3171607	NOVO_MIX_1620766	NOVO_MIX_3244931	NOVO_MIX_3823761	NOVO_MIX_807917	R3_171674	NOVO_MIX_46687
5.4.4.2	249	NOVO_MIX_1852031	NOVO_MIX_170110	R2_195615	R1_646751	R1_366744	NOVO_MIX_1301692	R1_705717	S3_14060	NOVO_MIX_733658	NOVO_MIX_1466833	R3_663852	R3_331856	NOVO_MIX_3198650	R1_162546	NOVO_MIX_2018173	NOVO_MIX_1653382	R2_241183	S2_183965	R1_570232	R3_593076	NOVO_MIX_1538365	NOVO_MIX_3121420	NOVO_MIX_723323	R3_19401	R2_7877	R3_213103	R1_446511	R3_393242	S3_110928	R1_431202	NOVO_MIX_192915	R1_701617	NOVO_MIX_3374181	NOVO_MIX_656643	NOVO_MIX_685999	NOVO_MIX_2480432	NOVO_MIX_1423335	NOVO_MIX_843335	R1_499039	S1_294852	R3_349993	NOVO_MIX_2202753	NOVO_MIX_613093	NOVO_MIX_3896293	R2_29539	NOVO_MIX_3087493	R3_248710	R2_286458
2.6.1.44,2.6.1.45,2.6.1.51	248	R2_148801	R1_468347	S3_528178	NOVO_MIX_308746	R1_451744	NOVO_MIX_2197463	NOVO_MIX_3629505	NOVO_MIX_3713335	R1_514280	NOVO_MIX_1510094	NOVO_MIX_1352790	NOVO_MIX_2554841	NOVO_MIX_3687833	NOVO_MIX_984899	S3_85322	R3_468781	NOVO_MIX_2885129	NOVO_MIX_813056	R3_55110	NOVO_MIX_101418	NOVO_MIX_1963029	R1_583027	NOVO_MIX_788964	NOVO_MIX_251820	NOVO_MIX_2318839	NOVO_MIX_3223766	NOVO_MIX_1708851	S3_192300	NOVO_MIX_3549728	NOVO_MIX_3593283	R1_13617	NOVO_MIX_2251999	NOVO_MIX_1289187	R3_401423	NOVO_MIX_1995672	S3_269475	NOVO_MIX_1230375	R2_330970	NOVO_MIX_2611842	NOVO_MIX_3824861	S1_16089	NOVO_MIX_1314179	R1_63815	S1_403561	S1_297320	NOVO_MIX_2234841	R2_218491	R3_734920
4.6.1.17	248	NOVO_MIX_1634962	R2_50585	NOVO_MIX_3140395	NOVO_MIX_2657555	R2_386609	NOVO_MIX_3081580	R3_617996	NOVO_MIX_2887194	R3_310187	R3_706243	NOVO_MIX_3125295	S3_179549	NOVO_MIX_806481	S3_363528	NOVO_MIX_3685094	NOVO_MIX_3199724	R1_708895	NOVO_MIX_3926180	NOVO_MIX_1736231	NOVO_MIX_2331827	NOVO_MIX_922241	NOVO_MIX_2508009	NOVO_MIX_3825318	NOVO_MIX_571366	S2_67298	NOVO_MIX_127717	R1_320164	R2_474472	S3_334880	NOVO_MIX_3036929	NOVO_MIX_3194978	NOVO_MIX_255267	R1_200450	S3_46409	NOVO_MIX_407872	NOVO_MIX_3865668	NOVO_MIX_2510989	NOVO_MIX_1126237	R3_284477	NOVO_MIX_1392983	NOVO_MIX_1857940	NOVO_MIX_294084	S3_306079	NOVO_MIX_1073546	R1_343196	R1_23134	R3_629622	R2_132729
1.5.-.-	247	NOVO_MIX_815232	NOVO_MIX_3765123	NOVO_MIX_741230	NOVO_MIX_1812469	NOVO_MIX_434533	S3_309464	NOVO_MIX_846392	NOVO_MIX_3360322	NOVO_MIX_2198972	NOVO_MIX_1378454	NOVO_MIX_1699181	NOVO_MIX_3836949	R1_431585	R1_516122	S1_438858	R2_386240	NOVO_MIX_139802	R3_346860	NOVO_MIX_864070	S3_621877	NOVO_MIX_1898129	R2_426821	NOVO_MIX_1681217	NOVO_MIX_3701380	NOVO_MIX_934388	NOVO_MIX_952295	NOVO_MIX_3052682	NOVO_MIX_3222332	NOVO_MIX_184641	R3_529591	NOVO_MIX_31075	NOVO_MIX_3679342	R2_437898	R2_362299	NOVO_MIX_1305861	NOVO_MIX_2486907	NOVO_MIX_2965488	NOVO_MIX_1901314	NOVO_MIX_2428880	R2_449529	R1_458710	NOVO_MIX_639860	NOVO_MIX_797675	S3_87803	R1_81832	NOVO_MIX_918478	NOVO_MIX_1843260	R3_180645
2.1.1.170	247	NOVO_MIX_3443497	S3_275512	R1_594637	R2_202197	NOVO_MIX_2745284	R1_134903	S3_336594	R3_593666	R3_266263	NOVO_MIX_844085	NOVO_MIX_2500955	NOVO_MIX_3299999	NOVO_MIX_3940097	NOVO_MIX_169237	NOVO_MIX_2623971	R1_735150	NOVO_MIX_2398829	NOVO_MIX_2168453	NOVO_MIX_2215894	R1_223314	NOVO_MIX_3355405	NOVO_MIX_1609827	NOVO_MIX_1792658	NOVO_MIX_1358047	NOVO_MIX_2668932	R2_401236	NOVO_MIX_1584777	NOVO_MIX_3176768	R1_697040	R1_179605	NOVO_MIX_1424309	NOVO_MIX_1354644	NOVO_MIX_3670801	R1_8352	S3_483899	NOVO_MIX_725239	NOVO_MIX_989557	R1_148353	NOVO_MIX_1509353	NOVO_MIX_3627107	NOVO_MIX_2805838	NOVO_MIX_3210353	NOVO_MIX_3761474	NOVO_MIX_340133	NOVO_MIX_352544	NOVO_MIX_285030	NOVO_MIX_3253763	R3_420010
3.1.3.48	247	R1_746902	NOVO_MIX_2809759	R1_586058	NOVO_MIX_47576	NOVO_MIX_1224062	R3_272805	S3_361842	NOVO_MIX_605016	NOVO_MIX_215758	NOVO_MIX_3309835	NOVO_MIX_862916	R1_769768	NOVO_MIX_193318	NOVO_MIX_1869110	NOVO_MIX_3807060	R3_411882	S3_66639	NOVO_MIX_243103	R1_254198	R2_363866	NOVO_MIX_3254161	NOVO_MIX_3103280	NOVO_MIX_2811019	NOVO_MIX_3837488	S3_21896	NOVO_MIX_201389	NOVO_MIX_1097851	S3_7588	NOVO_MIX_754716	NOVO_MIX_1035417	NOVO_MIX_3349356	NOVO_MIX_781800	R1_546008	NOVO_MIX_2977610	NOVO_MIX_2258399	R3_743047	NOVO_MIX_2966150	R2_290608	NOVO_MIX_173553	NOVO_MIX_3661445	NOVO_MIX_1247694	R1_496942	NOVO_MIX_3452367	NOVO_MIX_1466367	R2_401963	NOVO_MIX_2478522	NOVO_MIX_1516775	NOVO_MIX_2858412
1.3.1.12	246	NOVO_MIX_3910649	NOVO_MIX_354844	R2_266939	R2_91193	R1_63172	NOVO_MIX_3870678	NOVO_MIX_40379	R1_574164	S3_351745	NOVO_MIX_2194212	NOVO_MIX_2869115	NOVO_MIX_3082435	R1_149923	R3_459989	NOVO_MIX_1500825	NOVO_MIX_2904769	NOVO_MIX_3597041	NOVO_MIX_82517	R3_634018	R1_751155	NOVO_MIX_3224188	NOVO_MIX_1601499	NOVO_MIX_2605523	NOVO_MIX_1424172	NOVO_MIX_3570972	R1_329212	R3_374097	NOVO_MIX_2999235	R2_267437	NOVO_MIX_2632018	NOVO_MIX_734123	NOVO_MIX_132674	R1_478428	NOVO_MIX_3904502	NOVO_MIX_275103	NOVO_MIX_3622361	R1_28522	NOVO_MIX_108005	NOVO_MIX_2630589	S1_206473	NOVO_MIX_1994043	R3_293704	NOVO_MIX_3814105	NOVO_MIX_255204	NOVO_MIX_3457784	NOVO_MIX_2118816	NOVO_MIX_770659	R2_133548
1.3.5.2	246	NOVO_MIX_1093381	R3_763612	NOVO_MIX_3103713	R3_336221	NOVO_MIX_3633267	NOVO_MIX_3715831	NOVO_MIX_2456632	NOVO_MIX_352639	R3_405716	R3_396805	NOVO_MIX_2406761	NOVO_MIX_2412063	NOVO_MIX_865854	NOVO_MIX_2741773	R1_625018	NOVO_MIX_2244338	NOVO_MIX_2228815	NOVO_MIX_126188	NOVO_MIX_217114	NOVO_MIX_1801878	NOVO_MIX_3486422	S2_193865	R3_136595	NOVO_MIX_1477059	NOVO_MIX_2771565	R1_757088	R1_196172	R3_652642	R1_583476	R3_233356	NOVO_MIX_586398	NOVO_MIX_1777573	R3_143864	S2_31573	NOVO_MIX_2519272	NOVO_MIX_3538674	NOVO_MIX_3048060	NOVO_MIX_1636538	NOVO_MIX_3236273	NOVO_MIX_1551407	NOVO_MIX_1360850	NOVO_MIX_3179101	NOVO_MIX_2359296	NOVO_MIX_1154569	R3_18510	NOVO_MIX_2881722	S3_507293	R2_375963
1.8.4.8,1.8.4.10	245	S3_512676	R1_392270	R1_774690	R2_400953	R1_117281	NOVO_MIX_48160	NOVO_MIX_507525	S2_218438	NOVO_MIX_1745030	NOVO_MIX_608122	NOVO_MIX_3088052	R1_530146	S3_396555	NOVO_MIX_2221193	NOVO_MIX_3120313	R3_756998	S2_86556	NOVO_MIX_589023	R3_739803	NOVO_MIX_686558	R2_60235	NOVO_MIX_3173676	NOVO_MIX_2987004	NOVO_MIX_2723034	R3_422000	NOVO_MIX_1344714	NOVO_MIX_745734	NOVO_MIX_3340009	NOVO_MIX_592985	NOVO_MIX_512616	S3_210647	NOVO_MIX_2349164	NOVO_MIX_3707279	NOVO_MIX_87496	R1_643793	NOVO_MIX_25055	NOVO_MIX_995464	NOVO_MIX_1264044	S1_55666	R1_711614	NOVO_MIX_2026262	S2_95012	NOVO_MIX_1257596	NOVO_MIX_2260554	NOVO_MIX_2300902	R3_451935	NOVO_MIX_1726710	NOVO_MIX_1263248
2.4.1.64	245	NOVO_MIX_3897500	R2_163259	NOVO_MIX_3949310	NOVO_MIX_657990	NOVO_MIX_649780	R3_418693	R1_665762	NOVO_MIX_2196039	NOVO_MIX_1026496	NOVO_MIX_2231308	NOVO_MIX_185404	R2_398848	R1_28593	NOVO_MIX_168173	NOVO_MIX_1806215	R1_704063	R1_73162	NOVO_MIX_1361528	R1_761179	R1_718639	NOVO_MIX_638710	NOVO_MIX_3759469	NOVO_MIX_2945154	R1_126360	NOVO_MIX_1686003	R1_378411	NOVO_MIX_509262	R3_484585	R2_535738	R2_20572	NOVO_MIX_1096582	NOVO_MIX_752496	NOVO_MIX_1356662	NOVO_MIX_1317679	R1_376114	NOVO_MIX_1058913	R3_714015	R3_16684	NOVO_MIX_157791	R3_510689	R2_127705	NOVO_MIX_1572528	R3_568703	NOVO_MIX_3289433	NOVO_MIX_3174015	R1_594307	NOVO_MIX_3655320	R2_449522
3.1.6.1	245	NOVO_MIX_1145074	R3_79247	NOVO_MIX_1932584	NOVO_MIX_2049478	NOVO_MIX_3114945	S3_580851	NOVO_MIX_3929873	NOVO_MIX_395902	R1_688965	NOVO_MIX_736063	NOVO_MIX_2421147	NOVO_MIX_3848012	NOVO_MIX_1884546	NOVO_MIX_2890019	S3_420632	NOVO_MIX_3002337	NOVO_MIX_1785839	NOVO_MIX_2284191	R2_196109	NOVO_MIX_1953411	NOVO_MIX_2147532	NOVO_MIX_2045258	S3_30863	R1_148964	S1_279034	NOVO_MIX_3390028	S1_370078	NOVO_MIX_637552	NOVO_MIX_3466130	S2_111042	NOVO_MIX_3178143	R1_24398	NOVO_MIX_424078	NOVO_MIX_3880689	NOVO_MIX_1283535	S1_155918	R3_127341	R1_467880	NOVO_MIX_3022610	R3_319011	R3_19856	R2_407529	NOVO_MIX_3188384	S1_130978	NOVO_MIX_340514	R3_399093	R3_63467	NOVO_MIX_1249859
1.14.11.-	244	NOVO_MIX_146512	NOVO_MIX_2358712	S3_11494	S2_103262	S3_211849	S1_321938	NOVO_MIX_1312088	NOVO_MIX_3212821	S1_112726	NOVO_MIX_65729	NOVO_MIX_2064003	NOVO_MIX_3164923	NOVO_MIX_2557680	S2_269283	S3_259769	NOVO_MIX_2484984	NOVO_MIX_3422729	NOVO_MIX_92484	NOVO_MIX_710196	S1_411891	R1_483851	NOVO_MIX_2960187	S1_205468	NOVO_MIX_761548	NOVO_MIX_2388214	S3_423527	NOVO_MIX_904485	S1_82876	R1_701032	R1_280357	NOVO_MIX_882412	NOVO_MIX_2277017	R3_466193	NOVO_MIX_3725587	S3_148338	S1_46292	NOVO_MIX_3451717	NOVO_MIX_222908	NOVO_MIX_247994	S3_346233	S2_353867	NOVO_MIX_3634797	S2_302896	S1_346374	NOVO_MIX_3852451	NOVO_MIX_2744524	S3_234858	S1_236082
4.2.1.51	244	R3_367852	NOVO_MIX_520691	NOVO_MIX_3654866	R1_363686	NOVO_MIX_1369554	R2_475519	R2_12921	R3_427510	R1_200856	R1_506276	NOVO_MIX_2972261	S3_176067	R2_136121	R3_740773	R1_139907	R1_574857	NOVO_MIX_3404667	R3_17202	R3_659967	NOVO_MIX_359852	NOVO_MIX_149058	NOVO_MIX_3841922	NOVO_MIX_1410404	NOVO_MIX_1208809	NOVO_MIX_3635580	NOVO_MIX_233918	R3_26288	NOVO_MIX_1186108	R1_751573	NOVO_MIX_1189294	NOVO_MIX_260109	NOVO_MIX_743682	NOVO_MIX_862843	NOVO_MIX_3191668	R3_476746	R1_666907	NOVO_MIX_2845972	NOVO_MIX_1099542	NOVO_MIX_588375	NOVO_MIX_1396666	NOVO_MIX_591865	NOVO_MIX_792366	R3_736133	NOVO_MIX_905730	NOVO_MIX_1301134	NOVO_MIX_500915	R3_107261	R3_343151
2.4.2.4	243	NOVO_MIX_1929591	R1_33096	NOVO_MIX_3558680	NOVO_MIX_1146214	R2_22840	NOVO_MIX_358451	NOVO_MIX_773552	NOVO_MIX_1857124	R2_360184	NOVO_MIX_410442	R1_340707	NOVO_MIX_3087351	S3_25531	NOVO_MIX_2278452	NOVO_MIX_3467642	NOVO_MIX_390458	NOVO_MIX_3948946	R3_528675	S2_169872	R2_14425	NOVO_MIX_1457773	R1_256838	NOVO_MIX_464590	S2_113166	NOVO_MIX_2949443	NOVO_MIX_1673438	R2_471154	NOVO_MIX_3092666	NOVO_MIX_1954975	NOVO_MIX_3288473	R3_410047	R1_554028	R3_24054	S1_366375	NOVO_MIX_2830993	R1_310419	R1_163556	R3_239251	S1_141141	R1_205763	R1_202331	R1_770457	R1_390952	NOVO_MIX_1538901	R1_461794	R3_668131	R2_62582	NOVO_MIX_13682
3.6.1.13	243	NOVO_MIX_115827	NOVO_MIX_68554	NOVO_MIX_1192043	NOVO_MIX_1039608	NOVO_MIX_2786250	S1_198237	NOVO_MIX_2925458	R2_123301	NOVO_MIX_3376547	NOVO_MIX_869007	NOVO_MIX_3546307	R2_352574	NOVO_MIX_1042512	NOVO_MIX_1400792	R1_617699	NOVO_MIX_2688500	R3_466362	R2_562481	NOVO_MIX_1404865	NOVO_MIX_2757417	NOVO_MIX_2304072	NOVO_MIX_3034581	NOVO_MIX_3803947	NOVO_MIX_2707738	NOVO_MIX_1902304	NOVO_MIX_1208860	R1_589080	R1_726023	NOVO_MIX_1801475	R3_323216	NOVO_MIX_3521909	NOVO_MIX_723490	NOVO_MIX_3362117	S1_38808	NOVO_MIX_619292	R1_642420	S2_213264	NOVO_MIX_3264334	NOVO_MIX_807974	NOVO_MIX_3186310	NOVO_MIX_800586	S2_44290	NOVO_MIX_1484580	NOVO_MIX_3697535	NOVO_MIX_495340	R2_392793	R1_552385	NOVO_MIX_702870
2.5.1.74,2.5.1.-	242	NOVO_MIX_2891938	R3_486733	NOVO_MIX_1524483	NOVO_MIX_183386	NOVO_MIX_2716705	NOVO_MIX_467256	NOVO_MIX_2037037	R1_549357	NOVO_MIX_2154317	NOVO_MIX_421866	NOVO_MIX_920395	NOVO_MIX_2752767	NOVO_MIX_1718256	NOVO_MIX_2445959	R1_458067	NOVO_MIX_2748382	R2_539927	NOVO_MIX_3493250	R1_499050	S2_305316	NOVO_MIX_2569226	R3_175156	S3_404522	R1_661166	NOVO_MIX_52320	NOVO_MIX_332807	NOVO_MIX_1846908	R1_561008	NOVO_MIX_1895961	R1_139788	S1_313348	NOVO_MIX_3808279	R1_97144	R1_728910	NOVO_MIX_1169460	NOVO_MIX_3730453	R3_85758	NOVO_MIX_1887211	R3_274060	NOVO_MIX_464734	R2_215734	R3_286312	NOVO_MIX_1744853	R3_87323	R3_258543	NOVO_MIX_2042207	R1_154924	NOVO_MIX_726083
2.7.7.80,2.7.7.-,2.8.1.11,2.8.1.-	239	NOVO_MIX_526112	S3_578536	NOVO_MIX_1828228	R1_711470	R1_500072	R1_574063	R1_294000	NOVO_MIX_1859133	S3_171523	NOVO_MIX_1839960	NOVO_MIX_1070931	NOVO_MIX_1474337	NOVO_MIX_3800001	R1_551638	S1_337248	NOVO_MIX_3713926	NOVO_MIX_2344147	R3_225783	R1_727254	NOVO_MIX_2975928	R1_793514	R1_260092	NOVO_MIX_2909872	R2_424257	R2_166503	NOVO_MIX_592295	NOVO_MIX_3166637	NOVO_MIX_754910	R2_538498	S2_246353	S2_27063	NOVO_MIX_3385432	NOVO_MIX_1715542	NOVO_MIX_2197902	S3_411146	R3_423995	NOVO_MIX_3791761	R3_540887	NOVO_MIX_3050635	NOVO_MIX_1686165	NOVO_MIX_2886339	R3_41214	S3_74730	R2_488788	NOVO_MIX_1602710	S3_249477	NOVO_MIX_1120202	NOVO_MIX_3413584
2.7.8.33,2.7.8.35	239	R1_290172	R3_315528	R2_305015	NOVO_MIX_1676546	NOVO_MIX_860157	S3_46318	NOVO_MIX_3783109	NOVO_MIX_207891	NOVO_MIX_187527	S3_445492	R3_552029	NOVO_MIX_1927425	R2_240861	S3_267249	S3_26841	S1_261805	NOVO_MIX_1479365	R3_266651	NOVO_MIX_1951112	NOVO_MIX_306892	R1_352861	NOVO_MIX_3253219	R3_660560	NOVO_MIX_2579307	NOVO_MIX_3373698	NOVO_MIX_1080460	S1_325440	R1_362134	NOVO_MIX_1590690	NOVO_MIX_2622522	R1_90364	NOVO_MIX_2047031	R1_738489	NOVO_MIX_3004820	R3_88600	NOVO_MIX_1719436	NOVO_MIX_2925007	R1_706815	R3_268368	NOVO_MIX_2449908	R1_322232	NOVO_MIX_839957	NOVO_MIX_3003254	S1_299450	NOVO_MIX_3314488	R1_302189	NOVO_MIX_2481497	NOVO_MIX_290421
6.2.1.30	239	NOVO_MIX_617965	R3_598883	NOVO_MIX_2120688	R1_697117	NOVO_MIX_2029422	S2_171909	R1_617502	NOVO_MIX_3307948	NOVO_MIX_1613995	R3_497929	NOVO_MIX_137379	S3_172822	R1_468911	R1_779160	NOVO_MIX_683504	NOVO_MIX_1911936	R2_384982	NOVO_MIX_371441	R1_435004	NOVO_MIX_1815148	R2_350592	R1_288637	NOVO_MIX_425705	NOVO_MIX_2614550	NOVO_MIX_1123982	NOVO_MIX_1102817	NOVO_MIX_963015	NOVO_MIX_3572681	NOVO_MIX_3784652	NOVO_MIX_2982903	R3_261144	NOVO_MIX_2505001	NOVO_MIX_1676286	NOVO_MIX_273739	NOVO_MIX_3219696	S3_130918	S3_220642	NOVO_MIX_155325	NOVO_MIX_986694	R2_32353	NOVO_MIX_2726142	NOVO_MIX_2258238	S3_390381	NOVO_MIX_3721397	NOVO_MIX_2067027	R3_126517	NOVO_MIX_343467	NOVO_MIX_824967
1.4.3.4	238	NOVO_MIX_1209977	S1_90487	R2_362836	NOVO_MIX_3380044	R1_410519	R3_372275	NOVO_MIX_3960137	NOVO_MIX_3126216	NOVO_MIX_3632378	NOVO_MIX_2675561	NOVO_MIX_2097558	R1_219520	S3_183085	NOVO_MIX_2821171	NOVO_MIX_182564	NOVO_MIX_1692935	NOVO_MIX_2378973	NOVO_MIX_2106738	R3_419723	NOVO_MIX_2617287	NOVO_MIX_2789645	NOVO_MIX_831900	NOVO_MIX_3655717	NOVO_MIX_1932546	R3_76116	NOVO_MIX_1069049	R3_439798	R2_246863	R2_208337	R2_457795	S3_351822	NOVO_MIX_847726	NOVO_MIX_3666915	NOVO_MIX_523014	S3_512371	NOVO_MIX_343001	R3_157383	S1_287104	S3_204378	S2_107859	R1_673162	R1_345752	NOVO_MIX_3576936	R1_423749	S2_18330	R3_40215	R1_135403	S3_91929
5.4.2.11	238	NOVO_MIX_213036	S3_144361	NOVO_MIX_2211558	NOVO_MIX_2703777	R1_118032	NOVO_MIX_1320838	NOVO_MIX_1841451	R3_333626	R3_64981	NOVO_MIX_1040167	NOVO_MIX_722558	NOVO_MIX_679786	NOVO_MIX_915486	R3_500078	NOVO_MIX_2983084	R2_447021	NOVO_MIX_3470187	R1_484382	NOVO_MIX_2468158	NOVO_MIX_2867446	NOVO_MIX_3247064	R1_75774	NOVO_MIX_3244487	R1_579175	NOVO_MIX_2383248	R1_735777	NOVO_MIX_1668482	NOVO_MIX_3916797	NOVO_MIX_63007	NOVO_MIX_1225326	R2_171768	S1_426589	NOVO_MIX_2559131	NOVO_MIX_2760676	R3_242275	NOVO_MIX_2600308	NOVO_MIX_227140	R1_116185	NOVO_MIX_2368934	NOVO_MIX_3303570	NOVO_MIX_3919237	NOVO_MIX_1636092	R1_200039	R2_508877	NOVO_MIX_3156803	R1_381495	NOVO_MIX_316191	NOVO_MIX_3234756
1.14.13.-	237	NOVO_MIX_2116087	NOVO_MIX_204775	S3_602310	NOVO_MIX_2518054	NOVO_MIX_1006177	NOVO_MIX_108507	NOVO_MIX_1199969	S3_485633	NOVO_MIX_1199508	R2_186704	NOVO_MIX_2250837	S2_10496	NOVO_MIX_1149605	NOVO_MIX_837628	NOVO_MIX_3267646	R1_533092	S3_565929	R2_175465	NOVO_MIX_2619537	NOVO_MIX_772239	NOVO_MIX_534264	NOVO_MIX_1855352	NOVO_MIX_88608	NOVO_MIX_1048859	NOVO_MIX_2887558	NOVO_MIX_1714057	R3_233754	NOVO_MIX_1961689	NOVO_MIX_1357988	S3_212374	S1_386874	NOVO_MIX_3128079	NOVO_MIX_2403813	S3_293744	NOVO_MIX_3579086	NOVO_MIX_1523632	NOVO_MIX_845503	S3_436170	NOVO_MIX_2548304	NOVO_MIX_2460484	NOVO_MIX_3218484	NOVO_MIX_3912828	NOVO_MIX_222015	S3_29747	NOVO_MIX_25597	NOVO_MIX_2956883	NOVO_MIX_2529604	S3_88838
[truncated: 2,173 more rows]
[truncated: 5,000 more columns]
