# Supplementary material for: Exploration of genes encoding KEGG pathway enzymes in rhizospheric microbiome of the wild plant Abutilon fruticosum
Source: AMB Express. 2024 Feb 21;14:27. doi: 10.1186/s13568-024-01678-4 (PMC10881953; doi:10.1186/s13568-024-01678-4)
Supplement: Supplementary file 2 — Additional file 2: Table S1. Sequence alignment results of gene queries of microbiomes of rhizosphere (R) and surrounding bulk (S) soils of A. fruticosum. Query ID refers to genes in individual or mixed less abundant microbiome samples, while subject IDs refers to the sequences in the National Center for Biotechnology Information (NCBI) that showed considerable sequence homology with one or more gene queries. Table S2. Number of genes encoding enzymes of different functional categories of Kyoto Encyclopedia of Genes and Genomes (KEGG) level 1 across microbiomes of rhizosphere (R) and surrounding bulk (S) soils of A. fruticosum. Gray color boxes refer to less frequent (˂ 50,000) KEGG categories that were not analyzed further. Table S3. Abundance of assembled genes encoding enzymes of different functional categories of Kyoto Encyclopedia of Genes and Genomes (KEGG) level 1 in microbiomes of rhizosphere (R) and surrounding bulk (S) soils of A. fruticosum. Gray color boxes refer to less frequent (˂ 50,000) KEGG categories that were not analyzed further. Table S4. Number of genes encoding enzymes of highly enriched functional sub-categories of KEGG level 2 across microbiomes of rhizosphere (R) and surrounding bulk (S) soils of A. fruticosum. Text in gray refers to less frequent (˂ 10,000) KEGG sub-categories that were not analyzed further. Table S5. Highly enriched functional categories and their sub-categories of Kyoto Encyclopedia of Genes and Genomes (KEGG) functional orthologs (KO) database in microbiomes of A. fruticosum. Boxes with gray color either refer to less KEGG sub-categories with less enriched enzymes and were not analyzed further. Table S6. Abundance of assembled genes encoding enzymes of highly enriched functional sub-categories of KEGG level 2 in microbiomes of rhizosphere (R) and surrounding bulk (S) soils of A. fruticosum. Table S7. Abundance of genes encoding enzymes of highly enriched functional sub-categories of KEGG level 2 in microbiomes of rhizos [file 13568_2024_1678_MOESM2_ESM.zip › Supplementary Tables/Table S13.xlsx]

## Sheet: Unigenes.absolute.ec
Table S13. Abundance of assembled genes encoding enzymes of Kyoto Encyclopedia of Genes and Genomes (KEGG) functional orthologs (KO) database within microbiomes of rhizosphere (R) and surrounding bulk (S) soils of A. fruticosum. Comprehensive enzyme descriptions and associated KEGG pathways are provided in Table S15.
KO_EC	S1	S2	S3	R1	R2	R3
1.1.1.27	154.414	209.133	225.192	224.035	303.744	202.521
1.1.1.271	174.157	276.128	361.916	421.219	420.427	418.778
1.1.1.275	0	0	0	0	4.2574	7.2234
1.1.1.276	0	2.63897	16.0109	17.4833	21.4404	6.37473
1.1.1.28	21.8123	103.687	195.234	317.72	323.88	313.433
1.1.1.281	59.9336	220.536	205.431	135.222	203.681	175.657
1.1.1.284,1.1.1.1	891.345	1127.69	1112.53	1772.06	1838.05	1914.13
1.1.1.287	13.6142	10.3673	21.1475	4.19361	4.08312	2.77108
1.1.1.288	0	0	0	25.6324	34.3189	22.0179
1.1.1.289	21.7404	0	0	0	0	0
1.1.1.29	26.2455	31.3719	15.4996	120.135	52.0137	75.5923
1.1.1.292	1.39113	5.97544	5.65901	44.0463	40.2143	40.0512
1.1.1.294	0	0	0	51.6235	44.1777	11.57
1.1.1.3	694.69	637.572	791.009	1974.08	1924.25	1762.64
1.1.1.30	354.89	436.399	621.903	816.424	762.728	824.966
1.1.1.300	0	0	0	77.5296	40.0069	65.5423
1.1.1.302	0	5.77178	8.79589	4.19361	8.16624	6.92771
1.1.1.306	435.592	259.31	272.135	988.057	833.497	799.601
1.1.1.307	0	0	0	0	2.77069	5.64113
1.1.1.308	94.1825	103.459	125.055	227.025	211.329	168.109
1.1.1.31	488.218	773.788	1015.01	960.262	964.071	899.963
1.1.1.310	18.6906	12.4223	39.0106	26.4949	45.8898	66.7041
1.1.1.312	5.34194	106.571	64.9472	33.8719	48.7703	28.1223
1.1.1.316	57.4724	35.715	30.4262	4.59506	10.4995	12.0107
1.1.1.320	0	0	3.10764	37.2489	52.4362	19.5972
1.1.1.328	170.346	134.785	144.34	211.764	210.192	195.758
1.1.1.333	137.384	60.7583	59.0509	175.759	158.795	206.741
1.1.1.335	69.1997	122.865	210.93	60.2446	142.047	111.032
1.1.1.336	172.122	176.569	146.032	527.152	481.52	693.788
1.1.1.338	34.398	38.702	73.9155	73.3251	82.6667	66.2817
1.1.1.339	4.85211	3.41513	3.90337	0	2.41596	8.07708
1.1.1.34	581.011	532.118	446.389	349.618	378.281	452.982
1.1.1.346	327.397	293.857	296.557	727.279	588.545	448.803
1.1.1.35	368.191	1095.43	1399.32	1032.16	1071.42	895.746
1.1.1.35,4.2.1.107,4.2.1.119	9.12806	3.97973	22.0933	2.9902	5.45277	10.5224
1.1.1.35,4.2.1.17,5.1.2.3	561.143	748.574	1099.74	1075.72	1290.95	1107.62
1.1.1.35,4.2.1.17,5.1.2.3,5.3.3.8	9.18231	54.5315	94.8157	3.31329	11.1358	6.53593
1.1.1.350	0	0	1.29664	1.64852	3.0707	12.8709
1.1.1.354	0	0	0	79.8385	63.8372	37.544
1.1.1.36	91.9871	272.332	422.135	351.614	527.278	316.029
1.1.1.367	0	36.3172	12.6969	5.51091	22.8117	16.2521
1.1.1.368	0	0	0	0	8.1344	2.06607
1.1.1.37	1523.47	1575.16	1578.79	1933.62	1931.57	2037.36
1.1.1.370	6.58337	0	0	0	2.4585	6.67402
1.1.1.371	0	7.6584	2.25164	15.0236	44.9768	24.3216
1.1.1.374	5.78387	15.6518	4.06513	3.79071	3.10346	9.70557
1.1.1.376	0	16.1827	31.3043	43.73	45.7166	31.9081
1.1.1.378,1.1.1.377,1.1.1.173	0	3.85537	16.1861	14.9544	14.6471	9.79926
1.1.1.38	1110.96	644.646	676.619	2070.2	2067.91	2189.14
1.1.1.380	13.2661	6.43612	14.9331	18.962	16.0054	16.4117
1.1.1.381,1.1.1.-	0	4.0784	19.7575	38.677	29.97	32.5915
1.1.1.384	10.9981	2.90286	0	0	0	0
1.1.1.385	2.24721	9.98775	7.94979	26.8655	11.5555	23.048
1.1.1.388	2.48627	0	0	5.08586	7.4278	8.82177
1.1.1.39	69.8498	22.0115	31.1969	0	0	0
1.1.1.394	8.5765	18.3532	45.7858	9.50761	10.3301	4.08534
1.1.1.396	0	0	0	4.23072	11.0477	4.19341
1.1.1.4,1.1.1.-,1.1.1.303	122.914	54.8354	130.464	196.537	160.342	169.409
1.1.1.40	550.084	1281.75	1575.14	1247.41	1294.13	1179.94
1.1.1.400	0	0	0	2.48995	1.81826	3.70199
1.1.1.401	55.7019	117.515	220.059	193.299	189.796	191.912
1.1.1.402	17.7893	2.90286	11.5197	12.849	33.0297	7.032
1.1.1.403	3.15824	11.7497	5.08141	3.79422	7.07649	0
1.1.1.404	61.8859	20.7823	66.2089	18.079	42.5072	11.8706
1.1.1.405,2.7.7.40	64.5661	71.266	106.467	235.202	156.477	146.255
1.1.1.408,1.1.1.409	137.915	136.874	135.096	221.298	194.022	209.298
1.1.1.41	620.688	580.472	671.738	386.158	644.213	435.947
1.1.1.410	53.6575	118.268	124.092	162.782	223.069	189.457
1.1.1.411	138.887	97.2064	33.6598	184.572	147.92	98.0148
1.1.1.412	106.006	75.7686	103.473	412.122	261.92	301.899
1.1.1.413	45.1711	25.8479	30.5269	23.7929	7.32048	7.80008
1.1.1.42	880.163	1275.9	1582.66	2372.9	2422.75	2276.98
1.1.1.43	0	0	0	13.8098	0	4.23085
1.1.1.44,1.1.1.343	1092.75	1139.84	1119.11	2252.79	2004.07	2140.82
1.1.1.47	122.785	149.053	170.22	436.069	478.205	421.896
1.1.1.48	35.7402	129.182	130.268	254.407	200.344	164.476
1.1.1.48,1.1.1.120	1.99752	0	8.03471	0	0	0
1.1.1.49,1.1.1.363	1631.07	1631.55	1799.02	3231.63	2709.78	3087.96
1.1.1.51	2.07742	14.5073	19.5714	3.18714	0	1.05301
1.1.1.53	242.198	318.332	294.599	531.881	411.617	538.326
1.1.1.56	2.26903	2.23297	1.91849	26.4481	29.1356	20.7237
1.1.1.57	319.898	215.764	223.759	545.175	466.3	420.059
1.1.1.58	34.5102	65.0927	123.263	138.49	153.449	129.586
1.1.1.6	0	0	0	5.23436	5.09645	11.6014
1.1.1.60	175.338	181.393	212.185	203.382	300.965	207.112
1.1.1.61	12.6465	42.5422	73.2532	88.4245	84.2276	94.3958
1.1.1.61,1.1.1.373	9.86285	5.1668	11.2607	24.3517	14.1026	18.4842
1.1.1.62,1.1.1.330	171.832	154.292	125.573	0	0	0
1.1.1.65	392.002	334.591	541.844	623.669	366.913	466.161
1.1.1.67	118.551	178.317	197.732	486.588	359.23	331.118
1.1.1.69	246.444	368.474	325.566	492.119	359.014	348.902
1.1.1.79,1.1.1.-	107.77	21.2276	88.0819	24.7533	5.08408	7.08578
1.1.1.79,1.1.1.81	46.1359	88.8168	121.596	237.08	182.781	145.889
1.1.1.79,1.1.1.81,1.1.1.215	1.42073	16.1878	60.768	28.0141	47.1152	49.5222
1.1.1.8	276.859	278.417	195.692	0	0	0
1.1.1.81	0	0	0	4.09775	0	0
1.1.1.82	39.3225	18.494	13.9943	0	0	0
1.1.1.85	965.854	1117.65	1211.93	2101.23	2185.81	2133.24
1.1.1.86	1055.22	1069.72	1044.28	1978.64	1907.34	1896.31
1.1.1.87	11.2903	0	3.63309	14.3658	7.57107	20.1691
1.1.1.88	20.1128	55.4827	50.6144	50.5013	83.3011	85.7565
1.1.1.9	31.0766	22.6895	41.8802	29.4106	42.6839	13.547
1.1.1.90	115.823	189.572	211.026	187.416	152.969	138.395
1.1.1.91	6.06911	1.51376	0	28.1821	48.7225	31.8125
1.1.1.93,4.1.1.73,1.1.1.83	366.157	268.191	373.261	490.087	448.155	488.689
1.1.1.94	739.502	1057.48	1244.67	2215.62	1955.35	2130.71
1.1.1.95,1.1.1.399	1710.92	2183.59	2863.84	3900.68	3606.99	3757.53
1.1.2.3	428.077	633.372	690.683	1188.32	1047.56	902.447
1.1.2.4	124.661	194.618	369.51	389.697	488.245	398.509
1.1.2.6	18.9987	97.2586	175.666	13.5813	22.9658	34.479
1.1.2.8	255.24	593.851	855.455	559.358	624.223	552.44
1.1.3.-	94.9432	91.3428	111.878	171.788	142.124	186.015
1.1.3.15	1398.65	1415.4	1558.36	2164.04	2187.54	2272.16
1.1.3.17	0	0	0	2.67079	7.80127	6.61809
1.1.3.20	384.375	291.814	186.958	0	0	0
1.1.3.37	48.5684	3.35705	0	0	0	0
1.1.3.41	108.597	191.091	169.824	318.867	168.4	184.642
1.1.3.46	157.306	192.816	278.465	445.443	433.05	465.61
1.1.3.47,1.1.3.-	23.0975	64.3347	60.4126	110.817	113.443	90.1735
1.1.3.48	0	0	1.42975	21.3906	1.3274	4.15662
1.1.3.6	811.573	901.204	907.248	1316.83	1269.7	1480.17
1.1.3.8	53.8511	66.0799	55.7733	99.6344	144.826	112.582
1.1.5.-	374.03	960.315	1415.69	722.086	986.22	822.848
1.1.5.12	0	35.1566	54.4351	35.6332	21.2494	15.3056
1.1.5.2	250.082	897.684	1330.14	654.438	974.442	789.921
1.1.5.3	1367.65	1516.58	1574.23	3014.63	2818.85	2623.75
1.1.5.4	60.5069	135.362	174.939	536.293	311.818	287.637
1.1.5.8	0	14.3883	16.9201	1.18628	4.22307	0
1.1.5.9	10.4624	5.69408	6.48223	14.3293	8.03228	11.9308
1.1.9.1	104.301	319.809	352.446	178.091	285.381	240.105
1.1.98.2	135.903	206.773	190.541	273.992	225.677	274.729
1.1.98.3	153.227	105.244	107.369	370.428	220.201	273.663
1.1.98.6	19.6618	41.3016	38.0411	54.1171	141.789	56.834
1.1.99.1	553.799	831.108	987.369	998.635	1154.56	990.657
1.1.99.2	4.47291	2.36118	10.9685	9.55933	11.0873	9.18659
1.1.99.21	1.81875	6.32676	0	17.8383	4.05938	9.62686
1.1.99.24	26.4392	18.7922	19.9151	10.4208	26.5752	33.7431
1.1.99.28	6.70937	15.0453	17.1939	24.1844	5.52732	4.08207
1.1.99.3	85.4721	165.459	216.734	257.844	252.134	283.937
1.1.99.31	17.4209	49.0596	113.43	101.484	149.176	110.348
1.1.99.39	30.1561	15.9189	0	0	0	0
1.1.99.40	73.9228	10.3938	10.6422	0	0	0
1.10.2.-	0	2.83613	0	1.37377	42.8728	4.08496
1.10.2.2	222.37	415.516	589.032	426.722	369.405	355.752
1.10.3.-	440.443	519.879	772.835	1155.45	996.71	1099.34
1.10.3.1	396.619	231.21	178.941	0	0	0
1.10.3.10	77.9378	130.283	189.289	233.337	308.995	253.084
1.10.3.11	200.534	224.227	277.295	80.6729	84.1637	101.763
1.10.3.12	1.51268	3.26813	7.47068	25.2927	99.9757	24.7484
1.10.3.14	1078.13	1638.81	2261.16	2811.1	2650.5	2218.88
1.10.3.16	39.3157	23.515	10.3241	6.33207	4.16892	0
1.10.3.2	2102.7	1544.85	1048.79	0	0	0
1.10.3.3	510.621	441.987	322.906	0	0	0
1.10.3.4	6.09016	1.60745	1.22483	0	0	0
1.10.3.9	7757.47	4625.02	2261.95	1.35048	0	2.00786
1.10.9.1	100.646	72.8413	135.067	282.201	252.54	314.79
1.11.1.-	106.487	31.8257	96.4036	245.316	258.906	140.537
1.11.1.10	44.2615	165.89	233.126	89.1744	107.812	54.7647
1.11.1.11	136.908	87.3303	86.4404	0	0	0
1.11.1.15	1063.39	1650.72	1835.9	2801.46	2843.03	2997.06
1.11.1.19	24.9526	13.9575	30.1273	47.5166	38.2221	29.3928
1.11.1.21	887.646	1190.85	1211.04	2072.47	1899.46	2033.93
1.11.1.5	265.482	616.04	825.116	346.172	606.08	396.465
1.11.1.6	600.343	607.992	864.343	1640.63	1458.51	1337
1.11.1.7	3948.81	3045.35	2037.87	0	0	0
1.11.1.7,1.11.1.15,3.1.1.-	9.53917	20.1423	23.0219	0	0	0
1.11.1.9	267.794	438.131	577.769	1054.79	913.091	880.188
1.11.2.3	53.8049	49.6953	9.28455	0	0	0
1.11.2.4	264.376	378.17	371.971	1091.21	977.016	682.936
1.12.1.2	0.979915	5.28975	20.0736	93.1769	62.7315	87.4696
1.12.98.1	52.0601	70.5532	77.7827	495.87	388.977	503.109
1.12.99.6	397.4	377.838	545.464	2977.39	1785.17	3098.69
1.13.11.-	464.584	625.081	717.602	1234.5	1101.95	1100
1.13.11.1	232.204	203.838	139.588	183.128	167.131	187.758
1.13.11.11	582.463	822.168	968.474	1096.4	1183.77	1050.18
1.13.11.12	1262.1	819.783	582.164	0	0	0
1.13.11.15	1.69355	34.5679	34.377	29.6162	27.145	29.762
1.13.11.16	37.5595	23.9285	49.3434	73.0228	50.7918	35.6334
1.13.11.19	59.6581	54.303	29.7738	0	0	0
1.13.11.2	453.322	394.586	621.251	898.041	928.002	954.247
1.13.11.20	0	0	0	0	25.9471	0
1.13.11.24	10.6232	0	1.23692	13.8389	1.14838	3.58509
1.13.11.25	125.532	191.053	135.361	78.8186	95.3988	78.511
1.13.11.27	859.285	989.434	1180.21	1533.94	1690.1	1732.44
1.13.11.3	523.489	553.039	711.222	938.688	673.907	649.822
1.13.11.34	0	0	0	0	9.60844	2.17365
1.13.11.37	351.66	228.091	222.341	343.032	319.26	283.855
1.13.11.4	236.847	278.634	281.388	343.327	316.233	263.584
1.13.11.41	19.4758	27.0754	31.037	0	8.95146	0
1.13.11.46	12.4314	13.5588	42.4898	12.225	18.3926	2.64231
1.13.11.5	812.434	846.862	1048.24	1483.04	1389.25	1538.94
1.13.11.51	533.782	411.422	262.281	0	0	0
1.13.11.52	0	0	0	3.12465	2.28174	4.64564
1.13.11.53,1.13.11.54	47.4268	47.2888	99.1406	61.6566	54.441	37.5463
1.13.11.57	2.05009	54.2241	67.9129	6.93163	4.11955	0
1.13.11.58	1536.82	1045.7	780.741	0	0	0
1.13.11.6	76.5087	67.5854	162.317	65.4418	77.953	60.0028
1.13.11.63	0	0	0	14.5753	1.06435	2.88936
1.13.11.68	98.2291	34.8799	40.1051	0	0	0
1.13.11.69,1.13.11.70	225.11	86.7127	92.2226	0	0	0
1.13.11.74,1.13.11.76	7.62957	22.8647	7.72653	18.509	13.6611	71.7691
1.13.11.79	64.0036	139.459	116.659	119.4	83.259	75.0164
1.13.11.8	116.526	235.241	202.399	348.54	341.535	326.266
1.13.11.80	0	7.80217	11.8901	0	4.13961	0
1.13.11.82	0	0	5.39103	3.42703	3.75384	1.69841
1.13.11.9	50.4259	81.9195	91.5498	99.7125	140.478	117.422
1.13.12.16	528.688	1091.32	1099.87	1470.18	1320.47	1350.7
1.13.12.19,1.14.11.34	0	2.5837	7.87485	0	0	0
1.13.12.3	20.8975	10.3306	17.7809	125.69	40.2213	61.8773
1.13.12.4	293.125	263.007	264.177	739.44	649.632	847.674
1.13.99.1	171.757	86.622	89.5549	53.1848	64.3345	61.5892
1.14.-.-	4036.34	3237.43	2451.93	122.572	214.223	156.653
1.14.11.-	2710.05	2208.84	1912.04	424.42	522.678	352.956
1.14.11.-,2.1.1.229	158.091	85.868	42.0598	0	0	0
1.14.11.-,4.2.99.18	111.361	38.7367	44.8255	0	0	0
1.14.11.1	19.043	12.7941	4.17805	0	0	0
1.14.11.12	244.802	190.259	151.175	0	0	0
1.14.11.13	1188.54	835.197	741.843	0	0	0
1.14.11.15	189.59	158.752	108.185	0	0	0
1.14.11.17	167.93	274.085	264.253	407.809	534.843	487.028
1.14.11.18	44.3019	6.66874	26.2813	59.1734	65.674	59.0682
1.14.11.19	81.6337	44.3356	18.3528	0	0	0
1.14.11.2	308.391	456.427	364.531	112.517	150.147	116.435
1.14.11.23	214.831	218.616	91.4057	0	0	0
1.14.11.27	62.9698	40.831	15.4465	0	0	0
1.14.11.33	47.017	88.6635	106.013	146.075	129.561	133.259
1.14.11.43	0	0	4.24886	12.0638	7.86738	0
1.14.11.45	0	0	0	0	30.1697	0
1.14.11.46	0	0	0	3.79422	1.84713	11.2823
1.14.11.47	3.11894	74.3405	92.2629	43.2915	56.9699	62.5338
1.14.11.53	23.95	16.5634	13.3608	0	0	0
1.14.11.55	226.543	210.207	204.534	167.427	283.926	213.844
1.14.11.9	171.116	99.2749	76.3796	0	0	0
1.14.12.1	46.5256	35.4594	84.8123	117.351	94.2405	100.15
1.14.12.10,1.14.12.-	120.879	185.23	150.674	266.48	182.215	247.503
1.14.12.15	5.81453	16.4932	8.91794	64.5277	35.9967	39.1121
1.14.12.17	62.8512	64.3596	147.642	363.151	297.063	193.88
1.14.12.19	14.1146	0	6.3562	54.6304	91.4817	88.904
1.14.12.22	1.76385	12.0375	1.41896	0	5.7863	1.30899
1.14.12.25	0	0	2.18619	41.653	31.025	40.7241
1.14.12.7	0	34.1606	22.7024	12.9887	5.94356	16.4215
1.14.13.-	615.845	763.354	1072.56	827.089	799.414	609.497
1.14.13.1	205.494	223.615	263.515	276.966	270.954	312.748
1.14.13.10	2.64079	0	1.06222	27.7874	6.89127	19.006
1.14.13.106,4.2.3.47	32.665	0	2.7447	0	0	0
1.14.13.107	137.244	109.751	151.108	332.406	310.77	330.407
1.14.13.11	201.892	132.556	101.842	0	0	0
1.14.13.111	0	26.455	45.3129	0	4.44722	1.50909
1.14.13.112	81.5572	58.5831	79.9885	0	0	0
1.14.13.114	17.1206	0	11.3981	15.0835	12.1009	17.9665
1.14.13.122	55.7653	42.1101	42.1562	0	0	0
1.14.13.127	604.216	360.97	381.805	793.309	850.691	670.008
1.14.13.129	52.491	114.77	104.637	161.605	121.278	112.77
1.14.13.141	169.353	188.44	124.754	350.222	323.759	341.95
1.14.13.142	340.548	485.112	278.34	591.37	470.148	534.539
1.14.13.148	23.062	33.3454	29.8867	50.1608	37.0786	35.6673
1.14.13.149	939.825	1012.38	1393.58	1936.81	1796.09	1904.79
1.14.13.166,1.14.13.167	0	0	5.55701	0	0	0
1.14.13.168	875.591	760.31	454.33	0	0	0
1.14.13.172	12.866	55.155	58.8528	47.9796	69.5859	35.0131
1.14.13.195,1.14.13.196	72.3154	114.718	73.2871	8.41587	12.3513	6.04051
1.14.13.2	288.253	452.763	459.509	556.615	433.593	328.272
1.14.13.20	51.2637	165.686	129.668	104.258	62.121	53.7309
1.14.13.200	0	0	0	0	6.23405	6.34627
1.14.13.201	312.04	289.683	251.854	0	0	0
1.14.13.205	110.623	133.047	50.061	0	0	0
1.14.13.206	71.5137	47.5692	42.0403	0	0	0
1.14.13.208	224.527	277.412	270.555	254.913	234.471	213.503
1.14.13.209	13.5308	6.40406	22.3697	16.6557	10.1002	11.2577
1.14.13.21	212.325	172.907	87.6441	0	0	0
1.14.13.218	72.784	94.9533	99.2957	156.791	171.898	178.134
1.14.13.22	41.7761	29.3178	49.8574	129.572	122.703	154.121
1.14.13.221	51.8116	48.1664	54.3164	160.668	155.837	201.611
1.14.13.226	2.74953	0	4.79448	34.1773	17.2785	18.9501
1.14.13.227	324.366	99.2734	123.472	65.9598	37.7664	55.6849
1.14.13.229,1.14.19.48	17.5963	51.4604	91.0617	9.6345	34.2323	25.8895
1.14.13.235	40.0123	99.3134	97.4954	123.826	86.9691	135.039
1.14.13.236,1.14.13.-	9.24635	14.0179	8.77555	38.8115	30.4957	74.1827
1.14.13.237	22.801	9.62901	11.0056	0	0	0
1.14.13.238	16.5726	8.69993	12.856	155.593	117.153	89.8203
1.14.13.24	110.653	119.474	118.638	144.336	172.053	148.648
1.14.13.29,1.14.13.166	1.76385	0	0	5.41213	1.31738	4.47033
1.14.13.36	351.995	224.009	154.515	0	0	0
1.14.13.39	37.7206	24.13	9.64165	0	0	0
1.14.13.40	447.626	729.229	975.583	655.205	858.654	741.525
1.14.13.59	150.841	130.55	103.043	135.441	123.619	131.201
1.14.13.7	33.3427	70.917	100.009	232.905	146.029	179.569
1.14.13.70	228.127	241.395	215.353	94.5381	81.5348	55.3343
1.14.13.78	97.5903	86.7275	32.5773	0	0	0
1.14.13.79	548.298	396.062	339.534	0	0	0
1.14.13.8	884.578	762.31	499.695	0	0	0
1.14.13.81	99.6443	100.277	62.1812	7.03772	4.86874	2.69236
1.14.13.82	20.9446	25.2389	49.7216	22.8698	28.0074	21.1064
1.14.13.83	72.8621	72.5149	98.6424	259.288	182.94	136.493
1.14.13.84	139.487	177.185	167.995	437.939	384.6	383.451
1.14.13.9	84.7563	82.3192	161.209	128.177	141.15	127.699
1.14.13.93	681.681	414.968	333.441	0	0	0
1.14.14.-	16.4007	13.8523	5.27753	0	0	0
1.14.14.1	1305.78	952.052	657.443	44.9751	58.153	44.4634
1.14.14.1,1.6.2.4	101.514	81.7394	79.2012	13.9673	50.7422	10.7735
1.14.14.12	226.272	259.651	231.078	231.1	177.861	187.468
1.14.14.15,1.14.14.-	2.78788	11.0139	20.6913	0	4.70177	0
1.14.14.17	562.359	591.03	250.379	0	0	0
1.14.14.19,1.14.14.32	1586	1204.09	996.837	0	0	0
1.14.14.28	24.8799	50.0935	92.4878	276.559	182.938	136.022
1.14.14.30	0	8.88292	42.3316	9.66688	5.13392	1.74211
1.14.14.35	40.3495	198.421	171.003	132.953	195.436	223.591
1.14.14.40	518.081	402.382	280.891	0	0	0
1.14.14.46	0	0	10.7436	12.9587	0	2.02502
1.14.14.47	29.5752	36.2811	104.983	0	62.0439	0
1.14.14.5	223.468	394.489	306.288	173.589	183.486	160.333
1.14.14.8,1.14.14.9	0	2.5973	0	0	9.18702	0
1.14.14.9	101.35	272.762	248.978	206.338	254.139	223.609
1.14.15.11	12.8943	0	0	0	0	0
1.14.15.13	0	0	6.93772	6.17435	6.44108	4.37136
1.14.15.14	154.411	159.709	165.925	442.221	484.659	436.812
1.14.15.17	175.04	119.188	91.7948	0	0	0
1.14.15.20	174.601	139.916	160.719	80.1133	52.6348	57.2519
1.14.15.21	101.021	80.4302	65.717	0	0	0
1.14.15.23	0	0	5.58452	0	1.72825	3.51873
1.14.15.3	179.869	338.146	245.806	435.45	378.772	422.662
1.14.15.7	47.315	143.392	217.178	99.5295	162.805	113.75
1.14.16.1	193.855	453.254	500.542	619.475	692.063	757.794
1.14.17.3	0	0	0	3.89732	0	5.1506
1.14.17.4	629.523	445.877	296.233	0	0	0
1.14.18.1	39.2931	38.7316	45.194	77.1479	63.5833	65.7194
1.14.18.3,1.14.99.39	31.8692	7.17799	19.5006	5.33128	18.0119	7.40837
1.14.18.5	429.945	272.736	206.167	0	0	0
1.14.18.7	116.598	15.7496	4.00026	0	0	0
1.14.19.1	834.592	1068.71	1238.41	1398.89	1521.35	1598.61
1.14.19.17,1.14.18.5	55.8115	23.7873	20.0591	9.18451	20.6646	13.3918
1.14.19.18	20.0323	0	0	0	0	0
1.14.19.2	0	0	0	6.96251	23.6554	3.51521
1.14.19.2,1.14.19.11,1.14.19.26	846.624	651.918	589.609	970.864	920.827	914.434
1.14.19.20	107.626	64.7619	31.6638	0	0	0
1.14.19.23,1.14.19.45	73.4718	73.3507	130.269	194.663	209.89	223.152
1.14.19.25,1.14.19.35,1.14.19.36	210.171	210.404	142.977	0	0	0
1.14.19.29	125.61	67.7662	45.9886	0	0	0
1.14.19.3	394.415	322.371	400.931	1234.33	1056.25	1062.43
1.14.19.38,1.14.19.47	0	18.2773	0	0	0	0
1.14.19.41	18.5853	18.6407	18.6891	0	0	0
1.14.19.42	63.9802	52.1138	13.7432	0	0	0
1.14.19.43	19.1138	16.5107	15.3765	0	0	0
1.14.19.49,1.14.19.-	11.0891	52.978	29.5553	36.6088	54.7732	55.7841
1.14.19.6,1.14.19.22	185.741	88.7733	74.5953	0	0	0
1.14.19.8	51.1715	7.7919	3.97909	10.9566	19.7417	11.0565
1.14.19.9	226.484	1037.62	1177.3	1119.9	935.085	926.277
1.14.21.7	0	0	0	9.95982	0	0
1.14.21.9	22.6733	0	1.40308	0	0	0
1.14.99.-	27.1258	65.4327	96.6138	164.002	123.994	139.657
1.14.99.1	0.875317	0	4.22499	17.0451	1.30752	12.2721
1.14.99.29	41.1417	72.6688	19.6178	20.19	6.16071	43.7047
1.14.99.44	0	8.60733	2.18619	9.99936	0	0
1.14.99.45	38.9516	86.9294	46.246	0	0	0
1.14.99.46	11.4627	6.83023	21.3939	28.0605	40.0341	37.958
1.14.99.48	0	0	0	0	47.3094	0
1.14.99.49	66.5432	45.4428	59.7109	0	3.37398	2.84725
1.14.99.50	336.726	131.729	147.713	638.628	503.284	713.264
1.14.99.56	0	22.483	10.3493	0	0	0
1.14.99.57	223.053	94.8086	199.089	661.869	578.839	635.594
1.15.1.1	1050.44	1717.03	1960.18	2483.35	3040.88	2719.39
1.16.1.1	39.5494	73.1297	104.217	314.545	246.337	169.701
1.16.1.7	386.532	287.946	263.549	0	0	0
1.16.3.1	675.425	725.248	1036.1	1410.78	1508.02	1405.19
1.16.3.2	74.7906	98.2439	129.959	100.837	106.634	109.281
1.16.3.3	9.11142	43.1364	47.8992	66.0402	54.2714	44.9212
1.16.5.1	143.146	77.3586	16.8588	0	0	0
1.16.8.1	2.83285	23.8366	6.83681	6.92857	4.21885	4.58872
1.17.1.1	51.0549	120.072	140.21	156.626	220.429	153.734
1.17.1.10	0	0	0	0	6.16071	5.45531
1.17.1.11	4.65867	0	1.24925	0	1.15982	6.29708
1.17.1.3	64.1004	18.9431	22.6984	0	0	0
1.17.1.4	1285.96	1784.41	2010.21	2284.83	1984.91	1732.46
1.17.1.4,1.17.3.2	278.449	121.605	107.314	1.69529	9.90374	6.96846
1.17.1.5	0	3.45096	15.7772	1.67158	2.44131	4.13847
1.17.1.8	787.561	708.556	1081.34	1837.12	1480.89	1832.77
1.17.1.9	2184.62	2432.58	2983.83	4647.5	4474.43	4563.93
1.17.2.1	151.911	139.201	89.5171	105.627	153.321	150.063
1.17.2.2	0	5.30631	13.7389	0	0	1.2738
1.17.4.1	2715.04	3227.77	4124.95	5339.56	5677.63	5356.11
1.17.4.2	0	29.7536	18.0974	6.8858	0	0.97501
1.17.5.1,3.1.2.25	0	0	2.03256	0	0	5.12276
1.17.7.1,1.17.7.3	1015.93	1195.84	1489.11	1919.25	2077.87	2088.25
1.17.7.4	1087.42	1304.54	1590.65	2170.89	2171.75	2100.17
1.17.8.1	13.3832	33.9127	49.6287	161.136	95.2675	86.7847
1.17.99.1	53.7536	41.9976	62.847	61.1582	57.3858	35.6172
1.17.99.6	223.835	604.92	933.74	803.383	926.754	824.808
1.18.1.-	236.263	150.567	102.856	238.91	177.419	190.885
1.18.1.1	0	0	0	11.7785	6.13953	4.99223
1.18.1.2	268.528	219.02	186.501	0	0	0
1.18.1.2,1.19.1.1	764.955	955.421	1250.45	1594.1	1649.27	1474.35
1.18.1.3	507.581	643.562	664.148	1370.98	1206.49	1254.81
1.18.1.6	4.40962	13.9666	3.5474	0	0	0
1.18.1.7	1.81875	17.8526	23.3732	14.5762	29.1059	13.4872
1.18.6.1	0	0	5.1276	14.3268	4.98724	4.01577
1.2.-.-	4.32813	7.06208	11.2321	14.6168	25.7525	17.0109
1.2.1.-	609.599	1229.91	1322.44	1462.07	1562.79	1667.66
1.2.1.10	160.967	277.583	252.602	357.769	478.202	352.501
1.2.1.10,1.1.1.1	14.1321	0.932868	6.36415	83.854	51.2825	49.6914
1.2.1.10,1.2.1.87	0	34.6044	39.0818	6.67697	0	1.32362
1.2.1.11	852.12	1114.62	1334.79	2214.54	2113.21	2151.53
1.2.1.12	1035.95	1357.31	1548.2	2245.71	2361.29	2292.84
1.2.1.13	196.416	209.244	90.4677	0	0	0
1.2.1.16,1.2.1.24	3.80016	16.0484	0	0	2.83827	0
1.2.1.16,1.2.1.79,1.2.1.20	1948.57	2337.62	2588.89	4697.23	3966.87	4031.83
1.2.1.18,1.2.1.27	1027.08	1292.04	1305.17	1506.58	1448.39	1474.32
1.2.1.19	71.4568	24.0385	71.2173	149.123	136.164	119.97
1.2.1.22,1.2.1.21	13.3561	42.7797	38.0056	90.0059	91.7088	75.3921
1.2.1.26	152.039	256.188	246.336	388.442	303.535	287.424
1.2.1.28	221.693	115.138	137.664	193.98	178.206	134.095
1.2.1.3	1917.85	2498.89	2651.19	2395.98	2752.29	2368.58
1.2.1.31,1.2.1.8,1.2.1.3	75.139	62.2181	22.6444	0	0	0
1.2.1.32,1.2.1.85	89.4183	93.673	181.101	159.901	141.313	181.157
1.2.1.38	741.265	820.195	1008.66	1795.3	1832.27	1842.81
1.2.1.38,2.7.2.8	0	0	9.64165	0	2.23786	0
1.2.1.39	105.612	156.063	126.268	103.193	77.9862	130.392
1.2.1.4	229.309	228.921	189.415	288.174	263.796	256.292
1.2.1.41	658.332	754.283	871.452	2161.77	1771.7	1811.87
1.2.1.44	124.663	108.972	30.1569	0	0	0
1.2.1.46	245.677	179.339	166.258	383.671	229.477	227.804
1.2.1.54,1.2.1.-	0	2.5837	0	22.0368	1.34272	6.84357
1.2.1.59	58.2549	99.2679	121.055	110.919	127.034	153.932
1.2.1.60	43.9658	153.953	162.259	173.896	106.481	130.182
1.2.1.67	22.0075	41.2753	62.2591	86.116	93.5597	78.6906
1.2.1.68	299.812	344.019	301.89	195.865	198.563	225.662
1.2.1.70	826.91	714.14	843.654	1790.83	1521.9	1685.29
1.2.1.71	21.4776	181.977	280.613	228.301	204.542	190.673
1.2.1.77	13.8114	34.1786	26.961	11.3494	21.526	24.8903
1.2.1.78	0	0	4.967	8.26112	21.2881	3.09305
1.2.1.8	814.65	551.924	505.769	841.323	873.235	949.506
1.2.1.81	99.8506	17.0158	32.8419	46.155	64.1506	31.2247
1.2.1.84	256.247	188.895	132.977	0	0	0
1.2.1.88	837.727	845.939	897.531	1329.29	1338.66	1235.79
1.2.1.9	206.443	138.192	145.502	3.951	72.3332	2.72483
1.2.1.90	12.7564	10.7446	20.8656	188.775	90.3565	160.859
1.2.1.95	36.941	17.4152	37.0275	21.7841	42.9982	14.4601
1.2.1.99	68.0693	177.493	114.441	72.2512	86.7555	82.6947
1.2.3.14	831.82	579.191	417.117	0	0	0
1.2.3.15	820.269	603.572	385.809	0	0	0
1.2.3.3	26.2852	8.89774	6.25621	36.3934	68.26	23.9176
1.2.4.1	3690.35	4464.01	4836.48	7962.88	7657.59	7465.02
1.2.4.2	2041.44	2264.24	3227.54	4389.97	4385.41	4377.16
1.2.4.4	1308.6	2232.5	2645.42	2598.43	3263.75	3026.01
1.2.5.1	621.318	691.979	717.012	1070.23	990.853	992.788
1.2.5.3	3158.3	3272.31	3565.65	7540.7	7675.82	7928.32
1.2.7.1	30.0853	29.3607	80.3812	266.299	204.751	249.608
1.2.7.1,1.2.7.-	188.616	234.13	384.017	518.095	540.518	620.942
1.2.7.12	23.8788	68.839	133.105	199.6	157.432	199.109
1.2.7.3	34.5683	25.8161	6.07677	27.3705	21.1107	12.5405
1.2.7.3,1.2.7.11	1664.25	2318.1	2411.97	3520.45	3949.71	3979.93
1.2.7.5	122.116	89.0185	101.445	48.2591	84.5215	74.54
1.2.7.7	6.93692	1.05672	9.66229	9.14987	29.5317	14.9829
1.2.7.8	431.61	835.109	998.06	1425.54	1277.97	1202.85
1.2.98.1,1.1.99.37	4.338	90.1107	79.324	40.2968	30.6413	38.4746
1.2.99.8	0	4.48625	1.7092	0	3.1737	4.30777
1.20.2.1,1.20.9.1	11.5966	18.7628	0	18.7455	48.0928	25.6014
1.20.4.1	730.16	855.6	943.365	2188.49	1989.36	1998.83
1.20.4.3	140.859	142.84	57.1194	574.026	348.855	355.815
1.21.4.1	6.52213	0	1.74895	1.11179	11.3333	10.4494
1.21.4.2	0	8.22478	16.7303	59.032	27.9965	79.887
1.21.4.2,1.21.4.3,1.21.4.4	17.5148	4.5274	17.5399	147.394	58.523	148.496
1.21.98.1	92.0696	329.041	261.479	108.296	240.488	172.837
1.23.1.1,1.23.1.2,1.23.1.3,1.23.1.4	112.597	83.227	48.19	0	0	0
1.23.5.1	57.8031	67.8233	43.5722	0	0	0
1.3.1.-	70.8455	83.1306	187.247	244.297	226.635	200.464
1.3.1.1	67.8958	126.538	181.086	125.237	311.974	117.524
1.3.1.101,1.3.7.11	10.9525	3.64646	1.85234	4.22205	6.87895	6.03538
1.3.1.104	41.0598	11.2352	6.6852	16.3195	25.2414	42.6401
1.3.1.105	172.097	145.599	197.487	0	0	0
1.3.1.12	432.078	267.21	445.519	1407.22	1097.11	1299.45
1.3.1.14	426.438	315.177	314.936	1024.53	913.403	1206.1
1.3.1.2	67.2592	33.5173	59.4881	1.9072	9.30951	1.4716
1.3.1.21	15.5806	5.48319	8.3561	0	0	0
1.3.1.22	29.2137	47.8597	27.7336	0	0	0
1.3.1.22,1.3.1.94	48.9696	17.0822	6.74915	0	0	0
1.3.1.25,1.3.1.-	7.98263	6.36757	0	71.7896	79.5223	53.8669
1.3.1.28	0	29.6856	29.6511	3.8632	36.0116	22.7333
1.3.1.32	0	8.76012	4.47753	46.0011	34.3554	16.969
1.3.1.33	117.327	124.398	66.4283	0	0	0
1.3.1.34	357.355	556.763	400.092	162.285	166.23	113.274
1.3.1.38	44.2796	29.1686	28.8733	0	0	0
1.3.1.42	354.827	296.551	181.868	0	0	0
1.3.1.43,1.3.1.12	47.8732	125.069	143.304	187.127	168.329	116.138
1.3.1.45	94.9517	135.355	239.163	121.605	195.968	105.511
1.3.1.53	0	2.10892	17.4508	34.4911	5.91706	25.5538
1.3.1.54,1.3.1.106	112.095	164.895	188.611	309.023	260.719	240.625
1.3.1.56	0	0	0	5.2923	3.86465	4.37136
1.3.1.58	0	3.88572	1.48041	10.3519	26.1143	16.7901
1.3.1.64	0	0	0	9.91849	2.89715	1.9662
1.3.1.70	10.273	39.8586	37.1301	0	0	0
1.3.1.72,1.3.1.-	123.679	121.488	52.7488	0	0	0
1.3.1.74	22.5329	8.39067	11.1313	24.6203	46.4138	18.6649
1.3.1.75	209.505	163.757	108.592	0	0	0
1.3.1.76,4.99.1.4	141.879	77.514	91.7977	345.677	337.056	442.722
1.3.1.77	46.7803	17.4077	16.5545	0	0	0
1.3.1.78	38.5471	24.4281	26.1955	0	0	0
1.3.1.83,1.3.1.111	210.184	130.87	95.2562	6.94601	11.5629	2.61579
1.3.1.85	148.959	90.1928	180.013	228.306	351.352	352.717
1.3.1.86	388.562	257.558	363.851	810.581	616.827	760.427
1.3.1.87	1.71216	0	1.37738	35.8991	54.9875	35.5825
1.3.1.88	113.064	59.6735	83.5771	0	0	0
1.3.1.89	61.3542	30.2734	28.1557	14.6358	32.0986	20.3718
1.3.1.9	250.217	277.91	409.429	768.969	753.757	813.648
1.3.1.9,1.3.1.10	696.377	1128.12	1257.95	1666.78	1780.56	1754.58
1.3.1.9,1.3.1.44	0	8.36419	11.125	5.66435	0	3.36864
1.3.1.91	70.0538	40.4556	51.8418	0	0	0
1.3.1.93	146.801	108.118	63.5458	0	0	0
1.3.1.98	646.99	939.741	1325.25	1963.6	1785.3	2036.9
1.3.2.3	70.5698	64.9404	91.0149	0	0	0
1.3.3.11	173.028	234.883	237.877	192.482	265.911	225.122
1.3.3.3	257.601	401.588	514.436	464.003	483.698	341.835
1.3.3.4,1.3.3.15	541.638	436.561	572.029	1091.69	924.05	785.669
1.3.3.5	12.382	2.31684	13.8876	1.00015	6.556	4.90606
1.3.3.6	1097.93	844.975	853.689	1028.89	994.701	920.341
1.3.5.1	250.51	118.45	118.347	0	0	0
1.3.5.1,1.3.5.4	2722.73	3195.06	3960.43	6281.11	6154.87	6220.38
1.3.5.2	415.026	761.372	674.142	1034.02	862.052	893.607
1.3.5.3	107.601	96.4358	105.017	217.499	312.729	274.044
1.3.5.4	141.226	157.799	183.136	294.656	362.566	364.037
1.3.5.5	148.146	142.89	96.0983	130.987	85.8966	126.427
1.3.5.6	51.3103	66.1679	55.8208	0	0	0
1.3.7.1	40.9435	27.8054	66.0857	60.5033	57.4695	63.7124
1.3.7.12	34.4414	36.3622	27.7071	0	0	0
1.3.7.14,1.3.7.15	0	0	0	7.07206	8.26288	2.80388
1.3.7.7	2.32547	0	0	13.9604	6.10068	9.75599
1.3.7.8	0	0	0	0	7.08846	1.20268
1.3.7.9	0	6.06746	0	4.52198	13.2654	2.54007
1.3.8.-	131.064	256.059	433.715	368.712	555.531	320.946
1.3.8.1	149.429	196.138	147.937	562.498	429.303	565.925
1.3.8.12	61.9241	63.5331	95.0401	211.336	374.874	301.373
1.3.8.3	10.775	0	6.24667	20.3795	8.84109	14.3771
1.3.8.4	132.839	365.52	422.875	339.833	404.744	240.147
1.3.8.6	780.79	1087.15	1315.91	2050.42	1891.42	1723.77
1.3.8.7	1528.62	1772.24	1702.87	3059.86	3094.37	3258.64
1.3.8.8	5.37264	2.90286	8.84763	13.8226	6.96867	6.96679
1.3.8.9	0	0	8.89998	2.82882	12.0783	8.08987
1.3.98.1	17.5659	41.0936	32.3656	110.411	169.02	158.64
1.3.98.3	0	0	18.6712	5.31453	0	1.34618
1.3.99.-	510.614	827.619	1070.7	955.247	1132.39	998.076
1.3.99.12	46.4226	11.2254	20.0927	134.526	85.3361	75.91
1.3.99.16	535.888	1790.26	2159.03	1549.64	1685.57	1376.18
1.3.99.26,1.3.99.28,1.3.99.29,1.3.99.31	278.113	330.324	509.011	1176.19	1027.75	1180.84
1.3.99.27	0	0.912176	10.6064	5.30208	2.5812	2.47524
1.3.99.38	504.457	377.555	424.684	1798.07	1399.07	1684.06
1.3.99.4	211.533	217.848	285.423	245.344	223.94	202.102
1.3.99.5	120.868	73.491	118.289	50.0001	44.7557	71.346
1.3.99.8	46.5977	66.3371	77.631	111.705	104.236	120.029
1.4.1.1	795.687	1165.92	1368.73	2369.14	2233.18	2319.49
1.4.1.11	173.33	158.12	231.106	407.322	301.9	357.515
1.4.1.12,1.4.1.26	253.991	288.643	304.037	438.877	495.733	414.67
1.4.1.13,1.4.1.14	3701.79	3046.6	3717.79	6275.52	5403.47	5684.27
1.4.1.16	0	0	0	0	18.999	0
1.4.1.18	24.263	122.474	252.014	82.613	195.182	84.2457
1.4.1.2	1192.9	1615.92	1957.82	2640.76	2421.97	2185.58
1.4.1.21	59.0339	122.852	110.788	95.4738	90.0188	168.363
1.4.1.23	257.814	182.653	161.064	830.612	657.214	699.778
1.4.1.24	3.84707	2.03081	6.1897	8.49192	2.87331	33.8979
1.4.1.3	1346.86	1476.76	1430.43	1571	1640.61	1957.62
1.4.1.4	474.835	453.103	630.126	1347.32	1262.36	1378.09
1.4.1.9	237.886	626.612	791.057	751.67	920.931	835.076
1.4.3.-	30.8604	48.5992	71.4844	85.3597	55.8207	77.3574
1.4.3.10	20.0638	142.757	109.747	177.15	78.0184	114.196
1.4.3.16	782.735	1195.63	1302.01	1807.88	1743.66	1787.25
1.4.3.19	413.753	370.176	316.923	578.434	618.845	691.512
1.4.3.21	1266.91	796.665	761.026	383.089	271.031	246.146
1.4.3.25	7.13073	0	0	7.58952	1.53117	7.4774
1.4.3.3	185.811	172.733	123.489	327.377	317.489	373.445
1.4.3.4	554.451	519.812	575.677	817.616	851.198	894.002
1.4.3.5	822.276	949.262	1006.34	1697.3	1675.84	1509.73
1.4.4.2	2302.14	2323.18	3069.63	4234.35	4147.71	4273.74
1.4.5.1	506.267	416.7	646.624	1055.57	1117.34	917.507
1.4.7.1	539.815	547.186	459.175	311.549	343.979	393.22
1.4.9.1	15.8101	21.3785	4.58211	28.3641	14.3431	36.2144
1.4.99.6	99.9697	313.452	386.197	307.101	347.024	300.874
1.5.-.-	731.917	709.459	798.547	1078.16	1140.42	1023.19
1.5.1.-	242.533	155.543	195.282	675.517	426.515	567.646
1.5.1.10	24.0938	12.3372	1.56677	0	0	0
1.5.1.2	519.335	651.192	631.814	1620.13	1524.46	1552.21
1.5.1.20	1261.82	1340.72	1647.09	2113.85	1888.7	2019.03
1.5.1.21	17.531	21.3992	29.5796	28.1643	19.1004	33.8752
1.5.1.25	1.81875	48.3914	40.3587	0	19.2711	13.2072
1.5.1.28	9.71732	40.5593	41.1114	21.6068	15.7419	16.2557
1.5.1.3	312.064	544.038	477.763	866.802	717.552	614.973
1.5.1.3,2.1.1.45	263.824	182.273	158.401	0	0	0
1.5.1.33	34.2925	112.733	165.346	39.3177	116.083	47.2284
1.5.1.36	0	68.2674	24.9094	12.4354	17.7082	4.10857
1.5.1.38	498.084	517.75	432.302	1094.26	925.803	790.121
1.5.1.40	455.689	592.502	620.888	1967.02	1622.03	1844.05
1.5.1.47	3.41182	0	8.23411	5.3119	15.4404	5.23944
1.5.1.5,3.5.4.9	888.797	1051.31	1277.07	1916.74	1977.82	1979.72
1.5.1.5,3.5.4.9,6.3.4.3	0	9.42969	0	0	0	3.01819
1.5.1.51	88.5967	6.03194	2.37125	9.69343	3.41147	12.2064
1.5.1.7	83.8756	78.9702	96.6174	116.591	110.13	86.3363
1.5.1.8,1.5.1.9	118.505	51.7832	60.527	0	0	0
1.5.3.1	1006.75	1073.9	1135.18	1373.03	1229.53	1312.78
1.5.3.1,1.5.3.7	49.9542	21.6126	21.5779	0	0	0
1.5.3.14,1.5.3.16,1.5.3.-	58.0513	58.5048	26.9895	0	0	0
1.5.3.16,1.5.3.-	118.593	82.891	59.332	0	0	0
1.5.3.17,1.5.3.-	95.9714	66.2354	79.1763	0	0	0
1.5.3.19	243.739	246.985	233.631	338.637	369.217	336.965
1.5.3.21	0	2.85253	13.0413	0	0	0
1.5.3.5	2.21526	0	0	26.8632	6.57388	14.2199
1.5.5.-	93.2462	8.22569	18.0103	19.1254	24.8719	56.0224
1.5.5.1	506.683	588.04	1050.76	920.36	1129.87	1014.01
1.5.5.2,1.2.1.88	430.065	974.923	1211.2	1888.16	1614.71	1737.15
1.5.8.1,1.5.8.2	24.935	118.789	128.046	32.9891	67.0925	29.4577
1.5.8.4	23.0106	64.7891	48.4895	166.389	78.3851	97.0776
1.5.98.2	103.158	65.6842	64.5511	256.13	190.514	215.486
1.5.98.3	32.0854	1.97395	14.9164	4.76091	22.1404	10.8398
1.5.99.-	1.49814	15.821	32.6374	8.15434	23.7838	11.5813
1.5.99.12	1128.68	822.143	713.859	0	0	0
1.5.99.14	0	6.01813	5.67559	107.2	37.6596	36.9531
1.5.99.4	1.05275	0	0	78.6307	29.1847	40.8416
1.5.99.5	33.1455	65.2055	104.24	49.2857	96.47	49.7021
1.5.99.6	21.4176	96.8966	95.1747	33.4151	25.2096	4.92857
1.6.1.1	44.8621	171.031	232.478	105.806	174.926	117.892
1.6.1.2	2122.23	2640.48	3254.88	4364.99	4339.19	4104.04
1.6.2.2	38.9084	3.22541	0	0	0	0
1.6.2.4	310.725	244.175	220.275	0	0	0
1.6.3.-,1.11.1.-	1326.2	880.112	731.232	0	0	0
1.6.3.1,1.11.1.-	80.0087	31.1208	6.77521	0	0	0
1.6.4.-	48.6755	143.911	182.149	164.534	207.82	188.393
1.6.5.2	690.017	1021.67	1039.18	1145.24	1138.27	1171.83
1.6.5.3/7.1.1.2	20793.2	21037.1	10094.1	38130.1	36061.7	38113.1
1.6.5.3,1.6.99.3	6512.74	2865.58	2070.71	7.09298	58.3064	56.7901
1.6.5.4	395.435	287.315	188.498	0	0	0
1.6.5.5	1449.98	1855.32	2050.35	3396.66	3487.77	3209.57
1.6.5.8	0	5.98166	94.1815	63.9332	55.7867	21.6997
1.6.5.9	572.71	341.266	265.882	0	0	0
1.6.99.-	4.97255	20.9994	4.00026	0	0	0
1.6.99.1	0	0	0	0	18.5463	0
1.6.99.3	1347.36	1349.35	1895.1	2555.19	2603.68	2486.32
1.7.-.-	166.105	401.457	405.555	213.539	343.846	192.87
1.7.1.1,1.7.1.2,1.7.1.3	335.153	200.659	192.768	0	0	0
1.7.1.13	163.265	304.153	526.337	449.545	540.902	441.495
1.7.1.15	875.018	1158.21	1129.08	2361.34	1973.56	1972.22
1.7.1.6	0	0	0	0	25.3541	0
1.7.1.7	12.9732	50.5896	45.2599	36.9015	61.1593	55.2128
1.7.2.1	312.184	433.264	644.804	924.913	896.962	772.243
1.7.2.1,1.7.99.1	13.3901	15.3138	22.1944	48.7528	29.4574	33.3674
1.7.2.2	79.3783	389.717	417.651	133.001	282.587	190.404
1.7.2.3	0	0	0	0	7.17343	12.9823
1.7.2.4	74.1365	197.536	274.877	271.123	311.535	249.636
1.7.2.5	121.185	470.438	637.471	458.593	541.265	424.734
1.7.2.6	1.68137	0	6.65109	6.66525	13.5018	7.45872
1.7.3.3	255.456	333.596	258.601	421.21	342.934	374.013
1.7.3.3,4.1.1.97	12.633	0	0	0	4.71766	12.8069
1.7.5.1,1.7.99.-	690.207	514.105	733.379	2543.93	2288.9	2267
1.7.7.1	179.315	148.74	149.857	45.5232	125.81	86.7871
1.7.7.2	30.3689	20.8347	23.3957	126.898	65.8196	65.7369
1.7.99.-	747.276	1013.58	1142	1904.89	1564.45	1632.76
1.7.99.1	0	0	0	1.18334	23.5588	0
1.8.-.-	91.6341	244.322	434.524	365.302	356.725	353.455
1.8.1.15	108.044	107.359	84.7639	244.157	278.519	206.644
1.8.1.2	507.248	968.815	879.757	972.405	1018.82	1033.4
1.8.1.4	2719.32	2804.76	3500.34	6092.24	5506.98	5746.27
1.8.1.7	265.371	589.538	611.19	693.13	739.174	517.669
1.8.1.8	563.47	1050.5	1342.76	1076.74	1099.4	967.697
1.8.1.9	1867.29	2724.86	3265.27	4842.46	4421.77	4494.96
1.8.2.2	26.2414	82.9421	81.4142	67.767	70.7946	55.4243
1.8.2.3	6.40301	12.8959	10.6385	2.45585	1.57255	12.1709
1.8.3.1	82.639	77.9581	43.5671	2.40716	12.537	1.35387
1.8.3.2	113.346	52.8175	36.7348	0	0	0
1.8.3.5,1.8.3.6	159.595	62.1329	36.1038	0	0	0
1.8.4.-	266.016	524.288	675.035	538.206	734.997	584.734
1.8.4.11	870.533	1363.55	1476.63	2184.43	2150.98	1938.23
1.8.4.11,1.8.4.12	8.70968	42.0499	47.4068	36.4123	96.7031	29.6712
1.8.4.12	687.113	773.795	1147.26	1956.54	1895.6	1939.26
1.8.4.14	130.498	390.848	559.126	317.324	486.8	360.585
1.8.4.8,1.8.4.10	589.215	603.75	615.088	1456.8	1301.81	1374.85
1.8.4.9	78.6938	38.7433	83.6675	0	0	0
1.8.5.1,2.5.1.18	63.5115	86.6086	24.6447	0	0	0
1.8.5.2	385.317	189.412	241.433	662.466	714.729	738.256
1.8.5.3	0	0	0	0	0	9.02581
1.8.5.4	151.302	133.308	263.749	979.724	800.21	827.132
1.8.5.5	2.67097	0	12.0031	0	1.71974	5.042
1.8.5.6	51.7897	89.8207	155.867	82.9197	112.17	99.4268
1.8.5.7	574.894	641.921	626.257	1225.7	1000.56	1136.83
1.8.7.1	669.084	574.693	642.44	1156.27	918.245	1105.21
1.8.7.2	0	0	0	0	7.58928	0
1.8.98.1	62.6845	106.416	214.364	36.8887	71.6288	70.1082
1.8.99.2	36.7179	172.592	141.38	13.3396	27.2978	15.2361
1.9.3.1	7778.78	9475.81	12164.2	14097.2	14261.3	13513.8
1.97.1.4	181.942	339.589	311.291	472.14	617.538	614.169
2.-.-.-	323.629	510.154	866.585	692.673	972.115	738.815
2.1.-.-	86.2522	66.3176	75.7812	7.2435	0	1.02566
2.1.1.-	1922.33	2693.45	2958.47	2543.82	2910.91	2611.07
2.1.1.-,2.1.1.288	0	0	0	0	7.3755	11.6795
2.1.1.-,2.1.1.294,2.7.1.181	9.71148	45.1058	46.361	9.08632	10.4211	10.0089
2.1.1.10	447.289	301.973	237.701	203.578	174.378	157.452
2.1.1.100	88.2154	80.6418	63.0188	0	0	0
2.1.1.103	118.364	109.66	49.0984	0	0	0
2.1.1.104	257.825	125.286	87.8376	238.718	196.323	204.469
2.1.1.106	18.1522	0	0	0	0	0
2.1.1.107	189.481	288.91	357.415	424.362	427.552	388.719
2.1.1.107,1.3.1.76,4.99.1.4	413.16	411.415	590.465	1099.94	870.019	851.117
2.1.1.107,4.2.1.75	592.509	516.097	545.754	1508.36	1383.5	1678.03
2.1.1.11	94.2657	50.5885	27.8504	117.6	113.366	118.638
2.1.1.112	126.665	126.698	52.0506	0	0	0
2.1.1.113	22.2581	19.2946	16.9434	26.6202	47.0283	32.2403
2.1.1.12	288.106	257.556	180.697	0	0	0
2.1.1.127,2.1.1.259	102.334	87.2893	48.6854	0	0	0
2.1.1.13	1900.22	2575.5	3125.64	4141.9	4237.98	4157.85
2.1.1.130,2.1.1.131	143.866	115.573	131.738	325.966	238.009	196.371
2.1.1.130,2.1.1.151	81.3964	124.026	120.27	192.488	134.312	169.98
2.1.1.131	22.4934	23.8014	30.7702	1.8247	3.99741	5.42582
2.1.1.132	230.064	271.901	365.472	565.682	401.936	401.499
2.1.1.133,2.1.1.271	152.799	203.391	229.007	514.938	355.004	452.297
2.1.1.14	1479.47	1618.48	1620.84	1015.93	1142.04	987.316
2.1.1.141	197.439	90.8261	48.3163	0	0	0
2.1.1.143	63.2695	58.6186	35.3172	0	0	0
2.1.1.144	217.043	227.389	237.192	528.244	526.726	432.175
2.1.1.148	296.41	210.91	358.762	572.179	504.364	584.827
2.1.1.152	71.384	127.41	104.862	170.993	121.808	133.989
2.1.1.156	9.9451	0	0	0	0	0
2.1.1.16	12.3005	32.4663	14.8431	0	0	0
2.1.1.163,2.1.1.201	559.957	881.055	1279.33	2140.6	1674.31	1879.65
2.1.1.166	89.8148	249.265	337.712	275.86	301.146	243.108
2.1.1.17,2.1.1.71	53.9761	210.771	163.746	210.052	245.659	240.015
2.1.1.170	491.958	637.621	680.165	1384.26	1058.32	1229.47
2.1.1.171	427.777	651.877	863.657	1266.56	1061.48	1202.54
2.1.1.172	55.4952	114.758	108.872	281.598	203.726	187.195
2.1.1.173,2.1.1.264	19.1865	113.664	107.601	11.5263	9.40625	6.04921
2.1.1.176	796.912	1382.61	1687.49	2217.93	2200.36	2075.77
2.1.1.177	103.425	391.511	383.657	452.752	561.277	515.489
2.1.1.181	73.5826	52.9855	26.0191	0	0	0
2.1.1.182	523.178	909.618	970.378	1687.44	1585.97	1735.51
2.1.1.183	121.594	83.7941	66.534	0	0	0
2.1.1.184	76.7055	185.803	98.2001	38.3039	60.316	53.2064
2.1.1.185	598.987	762.501	882.273	1788.88	1705.46	1751.89
2.1.1.186	19.7936	72.9786	115.696	46.4355	75.845	41.4193
2.1.1.187	206.751	77.9215	110.075	360.896	213.448	213.798
2.1.1.189	54.6129	112.224	96.5191	150.583	73.6482	83.9307
2.1.1.190	261.506	553.181	786.834	929.903	995.085	1000.08
2.1.1.191	168.198	629.651	956.82	626.709	824.674	646.76
2.1.1.192	859.101	1322.51	1527.02	2219.91	2012.02	2212.73
2.1.1.193	459.947	582.411	724.494	1098.74	980.898	989.814
2.1.1.195	131.065	86.4962	113.804	366.727	313.532	365.15
2.1.1.196	2.37269	2.50501	3.81751	8.49365	0	8.41875
2.1.1.197	23.961	115.193	95.524	57.4184	106.493	49.3168
2.1.1.198	665.158	942.25	1196.95	1953.97	1735.75	1817.23
2.1.1.199	932.893	1060.57	1505.42	2065.36	2188.09	2081.28
2.1.1.2	2.43448	0	5.87538	2.48995	0	6.16999
2.1.1.200	39.0355	111.256	153.621	23.2477	62.56	29.4472
2.1.1.201	26.4577	0	0	0	0	0
2.1.1.202	202.827	127.161	60.8918	0	0	0
2.1.1.204	12.3005	19.4798	12.3692	0	0	0
2.1.1.205	38.4748	7.15199	3.65072	0	0	0
2.1.1.206	0	9.33545	11.7031	12.5808	0	51.7596
2.1.1.207	138.901	269.301	443.942	305.57	332.007	263.736
2.1.1.208	12.9026	0	1.37235	7.71083	8.91879	0
2.1.1.21	86.6065	134.995	177.935	387.732	297.193	259.821
2.1.1.211	8.20034	0	0	0	0	0
2.1.1.213	0	13.4282	7.3995	10.7806	12.6345	6.13944
2.1.1.214	169.332	100.831	110.16	0	0	0
2.1.1.215,2.1.1.216	119.288	65.8591	42.8182	0.609785	6.23405	0.604407
2.1.1.217	0	0	0	0	18.374	0
2.1.1.219,2.1.1.220	408.121	442.912	352.102	1067.65	820.528	957.973
2.1.1.221	75.3091	46.0815	21.881	0	0	0
2.1.1.222,2.1.1.64	182.859	509.463	617.889	649.753	541.072	626.005
2.1.1.223	0	0	2.04361	41.8772	3.36415	26.4458
2.1.1.225	134.812	87.4398	85.1168	0	0	0
2.1.1.226,2.1.1.227	625.615	673.76	798.586	1750.55	1479.62	1855.21
2.1.1.228	794.426	1018.77	1133.38	1864.47	1702.26	1955.36
2.1.1.235	36.1097	2.11797	0	0	0	0
2.1.1.240	1960.15	1318.91	990.465	0	0	0
2.1.1.244	52.2009	36.0063	51.0205	0	0	0
2.1.1.246	5.22256	0	12.4839	1.05302	8.92678	9.46941
2.1.1.250	134.405	209.888	231.668	241.584	267.218	209.211
2.1.1.255	14.2163	20.4886	11.7917	0	18.0572	0
2.1.1.260	42.4132	31.047	12.545	1.0484	1.53117	19.1583
2.1.1.266	31.1521	145.411	144.144	132.895	183.786	145.371
2.1.1.273	71.4128	12.8458	30.2697	0	0	0
2.1.1.274	308.398	227.523	173.726	0	0	0
2.1.1.278	35.8191	13.0904	29.7653	0	0	0
2.1.1.282	86.7176	33.8883	43.9539	0	0	0
2.1.1.287	13.8837	24.43	11.169	0	0	0
2.1.1.289	8.00321	0	4.79012	3.04504	4.44722	14.1498
2.1.1.290,2.3.1.231	20.6214	14.5143	16.5893	0	0	0
2.1.1.295	127.615	80.4177	83.1725	74.8231	45.0342	100.93
2.1.1.297	1076.44	1184.56	1372.54	2530.32	2110.7	2304.66
2.1.1.298	6.82515	90.2488	161.882	55.6645	66.6613	33.8264
2.1.1.302	0	0	0	12.8949	1.4607	1.98266
2.1.1.303	15.5669	18.3958	23.9993	0	3.61769	0
2.1.1.310	35.5002	24.9867	23.799	0	0	0
2.1.1.313	174.139	144.218	132.923	0	0	0
2.1.1.314	18.6968	18.917	29.1419	0	0	0
2.1.1.317	0	0	10.6674	5.19643	0	0
2.1.1.319	210.422	189.337	174.194	6.41952	29.9435	10.5011
2.1.1.320	0	18.9803	9.64165	0	0	0
2.1.1.321	19.4758	30.8429	33.9466	0	0	0
2.1.1.322	73.6177	58.7182	44.9559	0	0	0
2.1.1.33	263.637	628.079	707.353	966.597	811.972	818.043
2.1.1.334	41.941	185.55	166.448	44.9916	154.68	64.0909
2.1.1.34	75.6034	84.8956	90.5187	71.2023	99.4468	37.2068
2.1.1.341	73.9005	141.477	177.436	66.4892	94.9106	49.7147
2.1.1.35	18.5905	2.8039	0	0	0	5.87424
2.1.1.37	866.001	959.423	622.373	157.806	207.716	231.698
2.1.1.41	33.0636	40.1357	14.7203	1.38974	0	0
2.1.1.43	702.032	484.725	378.694	0	0	0
2.1.1.44	293.702	162.561	203.775	670.532	612.454	825.209
2.1.1.44,1.14.99.51	12.0884	0	0	0	0	0
2.1.1.45	307.817	616.775	865.502	1047.95	978.862	801.351
2.1.1.5	13.914	10.728	13.559	0	19.7634	4.39693
2.1.1.56	76.6839	57.8724	31.3746	0	0	0
2.1.1.6	59.6466	8.02537	3.25562	30.9248	63.3178	52.8467
2.1.1.61,1.5.-.-	18.6929	98.6634	122.111	42.449	73.3986	56.1885
2.1.1.62	95.977	140.008	69.4776	0	0	0
2.1.1.63	945.502	1377	1711.63	2323.73	2394.86	2400.35
2.1.1.67	4.23004	12.5825	43.5625	0	0	0
2.1.1.68	1183.22	988.639	615.351	0	0	0
2.1.1.72	652.928	1336.67	1437.63	2411.89	2478.66	2394.49
2.1.1.74	198.124	561.014	757.784	406.812	611.808	428.035
2.1.1.77	804.56	1335.45	1536.85	1715.7	1455.07	1824.47
2.1.1.79	1328.68	1415.29	1463.49	2099.84	2038.9	1959.3
2.1.1.80	546.55	967.131	1412.7	1625.24	1821.93	1697.76
2.1.1.80,3.1.1.61	268.75	779.166	1058.89	887.177	1167.29	792.485
2.1.1.85	15.7912	0	0	0	0	0
2.1.1.95	79.248	94.1695	100.406	82.1927	69.0481	66.5754
2.1.1.98	3.77967	12.963	6.45903	3.86581	7.52791	10.2934
2.1.2.1	2191.43	1915.89	2191.55	2825.89	2798.03	3075.11
2.1.2.10	1187.67	1476.92	1787.55	2235.42	2228.21	2260.74
2.1.2.11	974.797	923.076	1302.83	2005.59	2009.4	1972.85
2.1.2.2	751.109	1153.9	1321.87	2021.92	1945.69	2099.38
2.1.2.2,2.1.2.3	3.31503	0	10.6674	1.69529	4.95187	0
2.1.2.3,3.5.4.10	1272.55	1464.33	1767.73	2620.63	2470.88	2606.46
2.1.2.5	210.31	160.541	186	548.21	387.704	606.972
2.1.2.5,4.3.1.4	57.0654	111.237	150.375	66.9028	141.925	108.416
2.1.2.9	715.95	1012.21	1286.78	1998.22	1753.55	1951.63
2.1.3.-	698.799	983.482	1126.78	1661.44	1557.06	1493.85
2.1.3.1	16.0285	4.0867	15.4566	151.367	178.127	146.096
2.1.3.11	3.98917	17.045	40.5566	64.955	21.971	38.5217
2.1.3.2	928.288	1087.06	1231.42	2274.31	2100.38	2144.14
2.1.3.3	866.452	854.669	1129.86	2048.5	1900.41	2170.92
2.1.3.7	1.00737	0	4.05199	7.72744	8.27624	8.68054
2.1.3.9	17.705	116.096	122.556	16.7863	56.5279	30.7771
2.1.4.1	34.4394	12.0814	13.7444	4.34934	11.9939	5.412
2.10.1.1	1077.5	1068.15	1482.32	2332.47	2193.81	2250.29
2.10.1.1,2.7.7.75	117.626	48.4697	61.0778	0	0	0
2.2.1.1	2376.65	2666.57	3090.8	4836.13	4424.46	4836.17
2.2.1.2	1294.26	1104.79	1253.38	2495.59	2439.93	2561.19
2.2.1.2,5.3.1.9	247.297	218.964	281.824	442.571	553.655	636.296
2.2.1.3	18.3302	0	0	0	0	0
2.2.1.6	3379.79	3742.46	4016.53	7443.89	7489.19	7740.71
2.2.1.7	1675.26	1807.95	2165.83	2493.87	2589.12	2660.82
2.2.1.9	643.115	385.238	595.206	1414.93	1157.52	1304.55
2.3.1.-	1943.23	3441.94	3608.71	5634.22	5121.68	4784.92
2.3.1.-,2.3.1.260,2.3.1.235	66.6222	52.9037	36.3607	44.4019	44.5304	70.531
2.3.1.-,2.3.1.51	147.705	59.7826	66.1997	0	0	0
2.3.1.1	467.525	432.048	778.64	430.561	570.566	460.866
2.3.1.101	6.70868	9.80448	43.2744	5.16973	22.2164	26.6218
2.3.1.109	52.2929	232.379	283.388	185.701	225.558	161.67
2.3.1.111	0	7.83313	7.95819	0	7.3885	1.25358
2.3.1.117	535.32	846.061	1123.94	1715.54	1521.08	1594.85
2.3.1.118	192.465	222.903	219.795	73.6791	130.244	111.27
2.3.1.12	1440.85	2027.98	2120.87	2289.22	2136.75	2013.54
2.3.1.128	1052.16	935.803	1092.94	3359.58	3018.5	3053.08
2.3.1.129	143.307	394.925	590.726	368.477	449.459	384.289
2.3.1.133	1252.83	787.161	625.142	0	0	0
2.3.1.15	515.884	1259.39	1828.79	2146.1	2349.64	2239.13
2.3.1.15,2.3.1.198	824.653	578.917	510.006	0	0	0
2.3.1.15,2.3.1.42	8.05896	0	0	0	0	0
2.3.1.158	1064.42	832.532	684.819	0	0	0
2.3.1.16	821.919	1225.43	1602.85	2361.51	2276.95	2296.34
2.3.1.165	0	1.53257	8.23395	21.5284	18.6381	12.4069
2.3.1.168	251.384	383.284	374.758	388.937	475.355	377.751
2.3.1.174	0	12.8349	24.1917	12.897	3.55327	8.96771
2.3.1.176	66.2563	3.83539	10.1805	38.8003	38.0486	30.755
2.3.1.178	171.752	40.306	61.6438	102.154	166.655	112.395
2.3.1.179	2511.93	2712.73	3112.4	3153.72	3542.13	3234.14
2.3.1.180	1016.45	1518.59	2014.76	2007.57	2142.85	1986
2.3.1.181	700.216	978.883	1020.15	1481.58	1563.86	1450.68
2.3.1.182	3.63781	24.2044	38.5082	25.4222	19.3066	16.0386
2.3.1.183	510.073	567.619	741.957	1179.47	1114.62	1186.92
2.3.1.184	3.83131	18.5758	19.6264	30.504	11.0605	39.4368
2.3.1.187	2.56354	8.45732	19.7693	70.8268	25.291	54.1747
2.3.1.188	492.578	363.341	214.627	0	0	0
2.3.1.189	341.393	209.54	200.382	991.546	830.993	893.939
2.3.1.19	0	2.3388	0	2.26574	25.6012	6.73728
2.3.1.191	132.28	509.029	734.755	430.901	595.904	496.896
2.3.1.194	59.9971	0	0	0	0	0
2.3.1.195	16.4972	23.7825	0	0	0	0
2.3.1.196,2.3.1.232	1160.97	759.744	560.557	0	0	0
2.3.1.199	1465.12	982.452	723.143	0	0	0
2.3.1.20	136.534	112.53	110.026	435.486	356.697	347.4
2.3.1.20,2.3.1.122	9.56548	3.62878	4.50856	89.1252	92.7201	28.4912
2.3.1.20,2.3.1.75,2.3.1.76	10.9338	0	0	0	0	0
2.3.1.201	27.9855	68.2957	110.495	101.397	164.602	88.2588
2.3.1.204	0	0	0	0	25.9973	0.840169
2.3.1.207	1.24645	91.5197	73.0764	16.9875	5.22723	19.5487
2.3.1.209	5.49905	21.4622	0	0	27.2871	18.3236
2.3.1.210	0	0	0	7.8803	1.91817	1.3018
2.3.1.22	38.8635	9.49013	21.6937	0	0	0
2.3.1.223,2.3.1.174	6.85466	78.7698	61.1978	53.8189	84.2377	54.3762
2.3.1.225	1098.96	863.414	602.47	0	0	0
2.3.1.228,2.3.1.229,2.3.1.-	6.33091	6.95156	69.8321	50.992	32.0253	43.4862
2.3.1.23,2.3.1.67	155.798	67.2841	59.0626	0	0	0
2.3.1.234	955.803	1148.85	1314.01	1893.41	2015.52	1929.54
2.3.1.234,2.7.11.1	1.40789	0	0	7.19987	2.10305	48.5273
2.3.1.24	116.653	43.9011	15.22	0	0	0
2.3.1.241	146.418	435.58	670.058	382.858	462.225	396.625
2.3.1.245	0	12.5551	13.6837	4.36196	2.54822	0.864699
2.3.1.247	12.9182	15.3673	43.3803	33.2983	41.3306	38.7607
2.3.1.254	24.0938	10.175	33.6858	0	0	0
2.3.1.255	53.1569	60.9036	26.017	0	0	0
2.3.1.256	47.9405	21.0892	6.42777	0	0	0
2.3.1.257	38.1567	25.1779	7.67397	0	0	0
2.3.1.258	28.5012	6.01813	9.17132	0	0	0
2.3.1.259	25.1065	20.0134	35.2438	0	0	0
2.3.1.264	0	0	0	0	41.8928	0
2.3.1.265	310.403	110.691	117.379	928.632	695.949	831.313
2.3.1.28	4.45161	0	8.86781	82.089	52.203	46.5144
2.3.1.29	299.614	655.723	950.786	573.046	655.571	613.316
2.3.1.30	536.441	811.019	824.207	1033.74	888.133	906.077
2.3.1.31	406.443	613.867	815.459	1638.63	1630.88	1322.93
2.3.1.35,2.3.1.1	758.952	787.256	982.672	1740.22	1592.21	1721.7
2.3.1.37	87.9312	196.929	262.363	419.835	351.049	370.563
2.3.1.39	678.363	831.983	1163.09	1581.59	1679.1	1571.75
2.3.1.4	34.3247	35.9581	16.1255	0	0	0
2.3.1.40,6.2.1.20	62.9918	153.051	142.329	214.387	211.434	227.77
2.3.1.41	68.54	338.562	397.811	239.623	185.589	184.125
2.3.1.43	0	58.0853	15.681	0	31.6976	4.14866
2.3.1.45	24.601	0	10.9949	0	0	0
2.3.1.46	5.93377	14.1469	45.0976	32.1198	62.9859	33.7461
2.3.1.47	559.858	709.749	774.573	766.267	875.765	953.933
2.3.1.48	1112.1	807.235	449.697	9.22235	7.55285	5.43241
2.3.1.50	119.878	53.9919	44.5218	0	0	0
2.3.1.51	1298.27	1457.41	1991.15	2921.63	2672.4	2800.39
2.3.1.51,2.3.1.-	134.22	86.8478	72.9214	0	0	0
2.3.1.51,2.3.1.23,2.3.1.-	126.747	96.3681	90.6885	0	0	0
2.3.1.54	33.2696	62.0878	62.0939	130.008	139.377	113.081
2.3.1.57	44.9939	40.1315	52.679	105.819	147.223	39.9581
2.3.1.59	28.025	35.6231	41.4832	222.396	165.879	189.392
2.3.1.60	36.0292	142.903	174.611	144.378	122.356	152.593
2.3.1.61	954.146	1751.66	1859.27	2500.61	2382.97	2295.08
2.3.1.7	22.8285	5.04416	14.7335	0	0	0
2.3.1.74	369.099	293.164	247.466	0	0	0
2.3.1.78	32.0778	4.83811	0	0	0	0
2.3.1.79	106.041	188.108	321.319	577.605	574.639	736.901
2.3.1.8	246.966	386.773	509.8	865.078	808.611	670.642
2.3.1.81	25.9811	105.817	105.455	66.1352	133.608	103.379
2.3.1.82	150.927	199.11	267.911	359.798	323.653	284.52
2.3.1.86	54.0869	0	0	0	0	0
2.3.1.89	1.96395	31.8209	42.2158	1.00435	30.5662	11.9417
2.3.1.9	3889.87	4630.72	4944.47	8573.09	8414.13	8576.86
2.3.1.97	172.157	138.241	100.446	0	0	0
2.3.2.-	21.7179	73.9076	54.0536	16.3751	1.57967	2.14414
2.3.2.10	1.26672	10.6989	8.15229	5.18234	1.89218	3.85248
2.3.2.13	0	0	0	0	46.4289	3.50139
2.3.2.15	130.826	135.593	87.5539	0	6.58692	0
2.3.2.2,3.4.19.13	1763.08	2487.39	2938.62	3902.75	4006.98	3971.52
2.3.2.2,3.4.19.13,3.4.19.14	440.744	267.284	264.852	0	0	0
2.3.2.23	616.582	362.044	243.289	0	0	0
2.3.2.24	375.161	258.267	163.609	0	0	0
2.3.2.25	23.8479	25.1779	11.5109	0	0	0
2.3.2.26	2081.93	1611.09	1056.25	0	0	0
2.3.2.27	8405.08	6246.59	4707.2	0	0	0
2.3.2.29	154.709	309.116	426.506	352.387	355.23	288.88
2.3.2.3	8.38456	33.6063	75.335	90.6348	139.232	83.9102
2.3.2.30	19.5899	47.887	29.7207	72.2839	80.8086	73.509
2.3.2.5	0	0	0	7.10007	0	0
2.3.2.6	391.86	697.708	811.243	1239.34	1104.96	1275.58
2.3.2.8	87.4533	73.3761	35.3859	0	0	0
2.3.3.1	1912.62	2386.26	2675.39	4426.53	4073.69	4389.09
2.3.3.10	266.994	214.735	142.834	18.593	15.306	56.3392
2.3.3.13	2004.39	1936	2085.91	4246.7	4178.76	4173.87
2.3.3.14	10.7686	0	2.06607	15.1601	16.0241	1.90049
2.3.3.15	119.426	60.7011	66.9393	94.114	132.188	115.124
2.3.3.5	33.8062	183.061	163.872	70.4565	140.351	138.322
2.3.3.8	283.563	137.119	157.233	0	0	0
2.3.3.9	832.728	955.546	1149.17	1380.57	1291.71	1207.04
2.4.-.-	435.563	1047.83	1633.31	1222.52	1450.73	1288.52
2.4.1.-	2314.47	8596.62	7232.4	21724.7	21800	21538.2
2.4.1.-,5.4.99.30	486.631	390.005	289.813	0	0	0
2.4.1.1	1657.19	1845.84	2185.86	2946.06	3119.83	2815.97
2.4.1.10	5.46689	0	7.82978	13.6281	8.90254	2.63253
2.4.1.109	30.3608	2.88589	0	0	0	0
2.4.1.11	221.484	132.357	160.979	299.394	282.253	387.214
2.4.1.111	230.858	203.172	106.611	0	0	0
2.4.1.117	60.9892	90.0074	28.5414	0	0	0
2.4.1.12	3010.31	2098.5	1570.75	885.23	653.41	598.042
2.4.1.121	16.6936	27.9919	5.52977	0	0	0
2.4.1.123	673.267	461.919	406.772	0	0	0
2.4.1.129	249.268	780.151	1055.97	792.677	784.996	690.426
2.4.1.129,3.4.16.4	774.319	2443.68	3481.89	2540.79	3167.18	2439.27
2.4.1.13	822.958	705.396	562.395	0	1.51786	4.12048
2.4.1.131	68.6453	75.0282	72.6075	0	0	0
2.4.1.132,2.4.1.257	108.639	36.403	23.1357	0	2.68544	9.1126
2.4.1.14	575.901	477.207	407.583	0	12.1786	1.36952
2.4.1.141	100.639	42.5618	35.6768	0	0	0
2.4.1.142	33.5676	37.0314	5.92164	0	0	0
2.4.1.143	73.7823	25.2504	41.9296	0	0	0
2.4.1.144	305.109	228.173	202.062	0	0	0
2.4.1.15	70.9118	150.411	264.654	200.212	273.481	172.846
2.4.1.15,2.4.1.347	825.415	1135.35	1362.69	2438.65	2297.2	2311.33
2.4.1.15,3.1.3.12	1336.98	1155.08	972.913	285.002	302.148	244.199
2.4.1.16	81.1548	0	3.80629	0	0	0
2.4.1.173	172.146	156.985	119.294	2.82882	0	7.00969
2.4.1.18	1590.14	1846.29	2133.47	3616.01	3258.33	3527.26
2.4.1.182	122.963	369.298	501.393	345.017	388.679	329.013
2.4.1.183	10.9723	2.31684	0	0	0	0
2.4.1.184	116.556	67.0562	28.1968	0	0	0
2.4.1.187	191.155	199.204	290.961	370.392	480.765	525.897
2.4.1.198	47.9802	66.2171	43.79	0	0	0
2.4.1.20	8.57564	16.2076	32.5472	17.3513	38.5228	11.5789
2.4.1.207	1317.15	1172.78	804.401	0	0	0
2.4.1.21	324.177	489.378	608.638	659.321	645.963	726.427
2.4.1.212	18.4219	24.3553	38.0183	103.231	113.086	113.118
2.4.1.214	263.706	214.904	170.502	0	0	0
2.4.1.215	11.9295	17.1747	22.6836	0	0	0
2.4.1.217	15.5783	4.86693	9.90851	9.78624	24.9752	7.74905
2.4.1.218	292.258	178.666	169.089	0	0	0
2.4.1.221	168.543	132.689	93.3335	0	0	0
2.4.1.227	663.605	905.374	1145.37	1669.2	1553.39	1639.53
2.4.1.228	392.51	304.436	242.339	0	0	0
2.4.1.241	279.316	189.561	133.069	0	0	0
2.4.1.242	313.53	226.059	219.5	0	0	0
2.4.1.245	362.958	89.693	125.885	425.268	488.059	561.571
2.4.1.246	4.93753	5.32354	4.38939	0.841675	15.115	4.17126
2.4.1.25	897.032	1175.39	1356.21	2066.41	1908.35	2008.72
2.4.1.25,3.2.1.33	14.7606	0	0	0	0	0
2.4.1.250	414.135	232.176	346.822	1275.68	913.771	1146.68
2.4.1.251	0	2.6675	0	5.16834	0	0
2.4.1.255	200.827	136.556	128.416	0	0	0
2.4.1.256	105.54	34.8071	31.3354	0	0	0
2.4.1.258	12.4645	0	2.50683	0	0	0
2.4.1.259,2.4.1.261	65.1358	74.7084	64.0634	0	0	0
2.4.1.265	47.5362	72.0655	30.0029	0	0	0
2.4.1.266	403.567	262.73	279.396	1015.78	732.572	1056.6
2.4.1.267	63.3942	29.3617	22.5456	0	0	0
2.4.1.268	36.1271	32.3113	31.7716	41.569	40.8297	43.467
2.4.1.271	155.053	164.147	99.7782	0	0	0
2.4.1.276	6.07881	5.61056	19.7909	11.7812	10.0668	27.0487
2.4.1.281	10.6002	16.0639	7.35245	73.0749	60.2904	34.6728
2.4.1.287	116.319	135.412	89.8566	248.84	142.642	137.388
2.4.1.288	408.469	355.224	345.279	697.827	597.039	622.597
2.4.1.289	118.08	59.6137	72.6787	336.281	261.02	300.546
2.4.1.310	46.3213	150.901	105.134	47.7374	66.5976	22.7114
2.4.1.315	19.7126	101.789	96.16	32.1328	59.51	19.3879
2.4.1.319,2.4.1.320	0	8.22478	6.26707	5.62437	0	0
2.4.1.32	533.193	430.488	361.338	0	0	0
2.4.1.321	1.14845	0	0.923893	1.76193	2.57327	1.16426
2.4.1.323	710.134	563.63	395.712	0	0	0
2.4.1.324	583.034	477.479	333.632	0	0	0
2.4.1.329	69.1893	62.2475	14.0775	56.8507	68.9214	56.5408
2.4.1.33	18.8979	43.6622	68.7558	49.9651	25.7296	27.5916
2.4.1.330	92.0962	48.5764	33.4354	0	0	0
2.4.1.337	0	3.10369	2.36493	0	2.19564	4.47033
2.4.1.339,2.4.1.340	21.4066	49.9828	93.1765	7.39194	18.7516	16.3886
2.4.1.34	10.273	0	0	0	0	0
2.4.1.342	253.845	177.346	258.034	1007.45	764.867	862.671
2.4.1.345	499.467	206.939	278.184	1262.68	1174.44	1397.95
2.4.1.346	277.521	255.574	215.966	874.471	743.901	893.103
2.4.1.4	123.731	101.02	146.958	655.523	426.297	467.111
2.4.1.43	1222.33	968.85	722.372	0	0	0
2.4.1.46	298.162	312.605	132.8	0	0	0
2.4.1.52	0	3.97973	15.5845	6.79171	4.2884	8.59818
2.4.1.64	478.673	407.503	570.843	1191.01	954.845	1075.27
2.4.1.65	204.846	114.551	57.1617	0	0	0
2.4.1.67	490.858	434.899	325.086	0	0	0
2.4.1.7	101.395	26.0916	29.738	104.447	126.817	134.951
2.4.1.8	17.7701	34.66	63.9244	54.0164	22.8947	49.4182
2.4.1.80	33.274	42.1438	59.7219	26.9741	34.3221	14.8644
2.4.1.82	789.319	435.354	311.278	0	0	0
2.4.1.83	825.727	868.301	873.266	1954.67	1732.09	1943.75
2.4.2.-	2020.95	1633.3	1727.24	2285.95	2080.82	2036.24
2.4.2.-,4.1.3.-	103.165	58.9147	99.8747	0	0	0
2.4.2.1	647.159	751.109	818.566	1681.87	1704.54	1555.17
2.4.2.10	728.857	953.087	1117.88	1572.62	1638.51	1706.11
2.4.2.10,4.1.1.23	153.618	154.86	92.5169	4.42488	7.53545	14.5724
2.4.2.12	2.40938	4.62644	37.8164	14.0653	19.3186	42.6209
2.4.2.14	1128.43	1460	1694.58	2624.17	2598.57	2704.11
2.4.2.17	680.103	828.781	1016.35	1664.83	1821.1	1676.06
2.4.2.18	667.359	995.188	1153.27	1924.49	1701.41	1874.82
2.4.2.19	742.525	919.514	1068.6	1337.52	1300.88	1403.17
2.4.2.2	86.6224	259.27	355.181	94.961	317.654	146.585
2.4.2.21	445.389	312.074	401.223	1019.04	772.77	866.604
2.4.2.22	39.0175	29.2016	30.8062	78.0056	91.2938	103.944
2.4.2.24	81.8774	73.449	55.5362	0	0	0
2.4.2.28	332.972	361.352	432.305	943.464	764.807	992.809
2.4.2.29	641.364	1126.88	1394.01	1362.84	1764.22	1558.5
2.4.2.3	25.6518	54.6658	73.2528	99.7063	52.6382	71.8481
2.4.2.30	200.911	255.719	204.852	4.67502	6.11531	6.64848
2.4.2.31	47.977	10.281	13.0882	0	0	0
2.4.2.38	44.2445	44.8341	39.3091	0	0	0
2.4.2.39	270.085	154.391	106.21	0	0	0
2.4.2.4	470.334	498.411	438.005	1238.2	915.86	955.62
2.4.2.41	92.3749	68.6268	32.6366	0	0	0
2.4.2.43	0	0	0	13.5816	0	0
2.4.2.44	5.56452	43.809	74.7505	2.84566	0	0
2.4.2.45	195.408	73.3548	111.77	287.856	245.841	211.161
2.4.2.46	7.8115	6.4712	4.67913	21.9228	42.7095	14.4255
2.4.2.47	0	4.54827	0	13.318	21.3676	1.18168
2.4.2.48	8.16453	3.23245	2.46304	2.60956	9.1469	4.13847
2.4.2.51	521.662	382.211	228.537	0	0	0
2.4.2.52	9.83002	35.8652	27.8672	57.4099	29.7434	67.123
2.4.2.53	13.7749	60.3048	46.9088	55.3422	78.976	65.2352
2.4.2.57	13.5484	0	0	0	0	2.28916
2.4.2.58	312.192	206.033	145.666	0	0	0
2.4.2.7	661.579	882.77	714.992	1444.91	1311.67	1471.76
2.4.2.8	814.364	737.97	945.396	1843.05	1736.39	1840.27
2.4.2.9	1047.34	1067.02	1379	2604.66	2597.6	2340.34
2.4.99.12,2.4.99.13,2.4.99.14,2.4.99.15	106.276	263.974	417.258	304.602	280.602	289.404
2.4.99.16	772.919	1068.77	1516.58	2613.7	2506.58	2612.7
2.4.99.17	462.019	1023.91	1137.06	1505.24	1565.5	1655.34
2.4.99.18	407.405	295.138	138.77	13.8267	26.3809	5.66029
2.5.1.-	246.133	488.351	684.609	1033.96	1018.65	1061.94
2.5.1.1	119.577	62.9662	57.3377	0	0	0
2.5.1.1,2.5.1.10	116.976	367.309	547.772	390.745	340.989	398.796
2.5.1.1,2.5.1.10,2.5.1.29	885.492	821.935	972.07	2072.94	1868.84	1824.23
2.5.1.101	14.4774	11.1183	10.1735	25.1527	36.7835	38.1413
2.5.1.103	12.5407	28.5136	31.6501	0	10.9362	10.409
2.5.1.105	31.486	68.1111	72.2761	95.4412	107.204	92.3369
2.5.1.108	56.8768	14.6041	31.2256	1.43135	4.18092	10.6405
2.5.1.113	610.321	315.266	307.361	1303.12	1112.55	1304.56
2.5.1.115,2.5.1.116	39.0705	1.66719	28.1544	53.0427	23.2079	68.2677
2.5.1.117	106.529	63.1943	42.1256	0	0	0
2.5.1.120	100.827	317.035	362.065	146.379	266.239	210.935
2.5.1.129	115.175	229.259	291.353	243.804	362.164	251.941
2.5.1.131	0	0	5.84494	0	0	0
2.5.1.134	0	6.49325	0	1.0484	18.5928	2.07831
2.5.1.140	87.0436	192.52	132.981	69.0157	106.701	62.5637
2.5.1.141	925.188	1101.5	1402.17	2050.26	2139.61	2060.47
2.5.1.15	1389.92	1479.84	1555.66	3140.12	2629.89	3161.26
2.5.1.16	212.276	473.135	602.142	645.072	789.929	549.495
2.5.1.17	727.407	1011.92	1115.18	2374.85	2046.83	2125.47
2.5.1.18	3166.82	4367.94	4371.47	2499.36	2763.99	2280.28
2.5.1.19	893.583	1069.06	1315.91	2175.5	2169.02	2127.89
2.5.1.21	41.9011	86.264	99.3977	29.9946	75.4649	26.5263
2.5.1.26	680.15	422.923	397.18	1933.29	1699.08	1999.11
2.5.1.27,2.5.1.112	299.128	275.213	209.472	0	0	0
2.5.1.3	612.319	765.537	949.571	1429.53	1316.28	1438.88
2.5.1.3,2.7.1.50	11.1734	1.96608	1.4981	0	0	0
2.5.1.30	398.749	327.028	407.006	1352.07	1101.76	1202.62
2.5.1.31	733.096	1138.4	1375.34	1935.59	1884.91	1869.09
2.5.1.32,2.5.1.99	483.027	416.433	533.179	893.246	786.515	878.871
2.5.1.39	453.771	799.395	991.793	684.095	875.088	787.271
2.5.1.41	1.90008	4.01209	4.58566	9.33249	0	37.3183
2.5.1.43	540.134	369.786	219.266	0	0	0
2.5.1.44	33.4992	123.139	122.705	166.512	129.864	172.099
2.5.1.46	186.787	542.732	825.908	497.167	684.729	513.936
2.5.1.47	1333.01	1701.56	2045.22	2166.9	2426.65	1959.87
2.5.1.47,4.4.1.9	94.704	75.5831	26.0033	0	0	0
2.5.1.48	1020.89	898.161	1263.69	2224.49	2210.39	2147.4
2.5.1.49	327.369	554.064	694.098	1597.06	1496.12	1145.15
2.5.1.49,2.5.1.47	7.38031	0	0	0	0	0
2.5.1.54	1624.68	1919.4	2298.61	3263.1	3054.35	3401.37
2.5.1.54,5.4.99.5	0	0	0	8.85317	54.484	0
2.5.1.55	202.712	530.115	639.082	422.995	526.926	416.687
2.5.1.56	49.3518	135.687	154.4	118.256	103.83	132.556
2.5.1.56,2.5.1.57,2.5.1.132	3.82087	9.66068	14.3429	16.2318	13.0222	21.2584
2.5.1.58,2.5.1.59	90.742	48.8305	32.1912	0	0	0
2.5.1.6	1340.06	1467.91	2205.47	2562.77	2632.77	2595.88
2.5.1.60	52.9076	52.1196	36.53	0	0	0
2.5.1.61	799.993	994.866	1146.4	1847.49	1672.42	1677.7
2.5.1.62,2.5.1.133	0	0	0	6.99616	5.10888	0
2.5.1.68	270.424	280.138	236.529	917.382	637.921	679.042
2.5.1.7	827.745	1266.73	1662.83	2756.04	2848.64	2696.94
2.5.1.72	667.281	990.639	1335.2	1550.78	1687.38	1748.83
2.5.1.74,2.5.1.-	526.03	420.157	716.257	1460.58	1212	1452.83
2.5.1.75	799.341	993.237	1130.47	1816.24	1750.34	1844.2
2.5.1.77	836.924	487.576	492.875	1763.01	1463.9	1795.37
2.5.1.78	646.831	738.09	919.052	1515.63	1310.25	1496.85
2.5.1.79	64.79	71.5183	51.1221	0	0	0
2.5.1.82,2.5.1.83	9.16509	0	4.91535	0	0	0
2.5.1.84,2.5.1.85	27.4953	15.8338	6.03248	0	0	0
2.5.1.86	6.11006	0	17.4451	3.94015	5.75451	2.6036
2.5.1.87	221.506	160.3	102.909	0	0	0
2.5.1.88	6.67742	0	0	6.82959	0	16.9234
2.5.1.89	0	25.7354	16.2308	6.22706	12.8605	69.6751
2.5.1.9	664.784	882.312	888.797	1664.47	1469.6	1713.12
2.5.1.90	192.366	468.195	844.464	548.641	639.792	502.035
2.5.1.94	10.273	12.6535	9.64165	0	0	0
2.6.-.-	24.6394	26.527	29.7325	0	0	0
2.6.1.-	730.595	1052.01	1467.28	1676.9	2139.49	2264.11
2.6.1.-,2.6.1.106	12.771	0	0	0	0	0
2.6.1.1	711.091	1067.96	1209.95	867.12	1008.26	829.385
2.6.1.1,2.6.1.78,2.6.1.79	133.754	72.841	43.8967	0	0	0
2.6.1.102	32.8927	35.0765	51.053	27.2659	43.5492	50.0317
2.6.1.103	24.2256	23.8045	31.5104	7.08671	12.2216	13.0523
2.6.1.109	0	0	11.8123	0	0	5.19578
2.6.1.11	143.215	76.7652	46.9402	10.1412	3.04897	6.20743
2.6.1.11,2.6.1.17	818.693	1216.59	1313.12	1943.6	1907.99	1817.17
2.6.1.112	3.58634	30.9268	4.77755	84.7201	48.2007	43.0337
2.6.1.113	6.74614	32.4809	21.0091	70.9853	50.3944	36.6676
2.6.1.13	463.217	427.823	347.906	584.359	574.583	426.722
2.6.1.16	1744.91	2011.86	2338.09	3422.7	3397.52	3459.8
2.6.1.17	408.422	408.507	492.691	937.487	821.892	826.538
2.6.1.18	87.459	313.555	300.709	330.961	367.765	278.307
2.6.1.19	802.465	528.673	493.94	537.441	787.036	750.957
2.6.1.19,2.6.1.22	284.043	369.623	363.117	741.142	607.869	563.784
2.6.1.2	184.783	146.825	131.841	0	0	0
2.6.1.21	49.4987	250.492	344.716	250.411	367.512	198.133
2.6.1.30	0	0	0	0	8.47347	0
2.6.1.33	0	3.57599	4.08722	0.866071	1.26488	5.92319
2.6.1.36	37.2112	25.7886	62.6485	181.72	157.66	177.066
2.6.1.37	14.724	49.8583	74.8729	52.9928	107.22	67.5685
2.6.1.4,2.6.1.2,2.6.1.44	45.1019	46.0893	46.8209	0	0	0
2.6.1.42	1507.73	1573.58	1960.68	3676.57	3437.05	3644.44
2.6.1.44,2.6.1.40	313.363	181.034	181.002	11.6703	8.42233	7.34531
2.6.1.44,2.6.1.45,2.6.1.51	628.646	716.377	769.45	871.396	937.874	960.37
2.6.1.5	313.619	215.887	166.12	0	0	0
2.6.1.52	794.235	970.499	1119.88	2020.18	1825.72	1813.55
2.6.1.55	285.41	430.273	363.179	614.777	588.577	620.502
2.6.1.57	54.6878	232.491	306.257	324.82	298.791	264.725
2.6.1.59	33.3098	24.4518	77.3103	157.114	118.581	170.2
2.6.1.62	464.675	400.88	439.321	601.971	628.993	678.894
2.6.1.66	4.97255	2.62493	4.00026	3.8144	0	0
2.6.1.66,2.6.1.2	83.1157	336.198	355.889	376.042	362.767	258.682
2.6.1.76	457.557	375.46	220.567	342.709	399.421	306.854
2.6.1.77	0	6.79226	3.04473	40.4302	10.1919	17.7047
2.6.1.81	0	2.54375	13.3659	13.5882	0.843253	12.3646
2.6.1.82	1.90783	26.2917	36.1108	21.3342	39.309	17.983
2.6.1.83	469.831	497.492	611.112	329.043	400.982	320.13
2.6.1.84	8.20166	39.8011	30.6345	30.2381	14.2269	17.2731
2.6.1.85	864.921	651.125	662.266	1608.55	1302.59	1366.63
2.6.1.85,4.1.3.38	108.638	284.02	454.021	526.84	373.724	360.022
2.6.1.86	365.141	208.205	191.41	447.985	414.097	388.103
2.6.1.88	21.9924	131.96	146.175	147.735	155.755	138.778
2.6.1.9	1389.31	1395.31	1621.31	3393.68	2856.14	3044.66
2.6.1.96	64.5795	52.109	79.8172	114.937	175.936	144.416
2.6.1.98	1.79088	46.2963	43.9199	11.5187	18.6029	16.5822
2.6.1.99	165.595	191.737	94.1205	0	0	0
2.6.99.2	168.785	484.671	665.981	472.84	570.833	445.695
2.7.-.-	950.844	905.542	1016.73	2080.87	1964.1	2117.95
2.7.1.-	928.398	968.636	1457.06	1182.6	1243.66	1085.96
2.7.1.1	650.639	439.565	409.447	0	0	0
2.7.1.100	57.3016	74.2577	63.6433	54.7066	68.7751	18.3458
2.7.1.101	8.35961	0	13.0271	3.47292	6.24363	12.065
2.7.1.105,3.1.3.46	26.328	54.3518	31.6212	0	8.21428	0
2.7.1.107	670.882	628.482	525.683	633.564	538.169	432.512
2.7.1.108	14.1642	4.98472	7.59645	0	0	0
2.7.1.11	627.246	527.133	533.568	465.015	364.712	388.353
2.7.1.11,2.7.1.90	823.246	987.543	1237.11	1963.6	1976.97	1946.82
2.7.1.113	0	2.17395	0	3.15906	1.53792	6.2624
2.7.1.12	475.032	542.615	483.946	1296.87	1153.6	881.934
2.7.1.130	147.033	282.443	396.543	332.105	350.48	291.505
2.7.1.137	110.844	34.9594	44.4786	0	0	0
2.7.1.138	20.3226	21.456	4.08722	0	0	0
2.7.1.140,2.7.1.151	126.34	87.1175	69.131	0	0	0
2.7.1.144	87.3665	9.58227	16.3766	5.63763	12.293	5.08844
2.7.1.146,2.7.1.147	27.4632	10.4957	23.4577	15.7476	10.7039	17.4827
2.7.1.148	499.256	690.316	776.249	1725	1406.8	1488.97
2.7.1.15	408.554	352.194	509.788	1075.35	802.007	796.623
2.7.1.150	1466.91	1090.73	737.121	0	0	0
2.7.1.156,2.7.7.62	308.444	266.285	212.256	858.102	615.86	603.619
2.7.1.157	5.63156	58.2118	4.53041	0	0	0
2.7.1.158	156.191	102.284	63.5337	0	0	0
2.7.1.159,2.7.1.134	264.353	194.392	138.581	0	0	0
2.7.1.16	96.276	193.762	238.746	262.881	239.895	204.481
2.7.1.161	18.0108	21.0604	5.03265	3.19921	21.0698	32.7799
2.7.1.163	0	2.72645	0	0	1.92877	6.54496
2.7.1.165	806.78	747.626	797.377	1845.75	1641.36	1659.18
2.7.1.166	11.1564	38.4148	75.9708	17.7051	52.835	21.7559
2.7.1.167	26.5592	75.852	100.232	64.6891	102.197	77.8795
2.7.1.167,2.7.7.70	488.154	491.362	565.923	1352.97	1125.6	1308.98
2.7.1.168	58.49	118.385	186.65	164.065	198.467	168.618
2.7.1.169	2.93975	4.65554	1.18247	2.25505	13.1738	5.21539
2.7.1.17	806.802	743.037	794.21	1913.33	1509.73	1552.7
2.7.1.170	273.058	421.392	589.151	390.202	463.736	395.959
2.7.1.175	303.543	161.637	273.671	766.707	678.112	708.977
2.7.1.180	171.52	290.848	392.345	376.726	359.799	316.08
2.7.1.182	26.1371	36.3751	54.6933	32.9855	50.7294	28.0712
2.7.1.184	14.7186	31.4424	55.7853	21.2566	50.8546	67.6355
2.7.1.189	4.40962	36.6189	22.2029	55.8742	75.9608	40.6047
2.7.1.19	147.833	166.155	193.794	303.855	212.547	290.623
2.7.1.190	0	0	0	0	13.826	0
2.7.1.191	71.105	299.47	348.296	193.51	304.923	214.387
2.7.1.193	99.6998	147.707	86.9372	164.304	162.379	117.783
2.7.1.194	64.3597	174.932	138.744	220.096	152.162	104.85
2.7.1.196,2.7.1.205	8.12903	25.7471	3.26978	0	242.067	0
2.7.1.197	139.736	136.378	163.35	409.513	316.787	285.985
2.7.1.198	44.9959	12.7146	46.4047	14.6253	33.3627	18.229
2.7.1.199	10.9594	48.1507	94.1832	25.3692	69.041	51.2285
2.7.1.2	1064.3	1097.26	1534.97	2733.76	2485.91	2687.01
2.7.1.20	370.41	337.552	438.65	713.381	621.935	655.399
2.7.1.200	3.03519	0	11.7508	9.63645	17.7104	4.00649
2.7.1.201	0	0	0	0	29.594	0
2.7.1.202	634.497	433.42	324.268	940.775	930.094	773.56
2.7.1.208	0	0	0	0	28.0891	0
2.7.1.209	14.4335	2.46744	5.64036	21.4954	16.7951	7.17186
2.7.1.21	369.128	565.012	819.374	1014.98	855.81	814.555
2.7.1.210	40.3431	6.18027	14.572	68.1425	25.3155	62.896
2.7.1.211	0	0	0	0	65.2349	0
2.7.1.215	22.103	19.8195	31.6184	4.42352	9.95177	5.83361
2.7.1.217	66.4377	67.308	109.208	173.672	154.949	196.998
2.7.1.218	10.5437	3.75819	12.6469	56.7702	28.8927	33.493
2.7.1.219,2.7.1.220	122.224	48.61	43.3132	80.6011	125.662	64.1453
2.7.1.221	163.173	559.282	566.337	396.531	546.488	386.123
2.7.1.23	907.79	1133.28	1261.34	2015.6	1695.33	1893.67
2.7.1.24	624.206	951.295	1051.89	1640.95	1548.58	1563.34
2.7.1.25	318.002	139.996	197.699	440.33	453.049	471.419
2.7.1.26,2.7.7.2	648.5	940.319	1067.98	1926.71	1715.99	1907.73
2.7.1.26,3.1.3.102	66.4781	25.9828	25.328	0	0	0
2.7.1.28,2.7.1.29,4.6.1.15	67.3536	131.514	90.2523	195.932	163.461	92.3956
2.7.1.30	1339.43	1522.5	1702.26	2747.76	2636.56	2516.89
2.7.1.31	40.4852	112.369	161.299	21.0314	22.0909	5.25861
2.7.1.32,2.7.1.82	250.767	133.148	116.938	0	0	0
2.7.1.33	1154.43	1348.76	1410.26	2434.22	2378.96	2409.95
2.7.1.35	120.946	206.35	249.484	556.951	445.604	377.484
2.7.1.36	180.114	141.237	139.038	7.20034	41.2851	9.73993
2.7.1.37	0	0	0	4.21828	0	2.78738
2.7.1.39	637.244	722.777	781.754	1366.82	1253.9	1180.07
2.7.1.4	898.977	914.846	837.983	992.037	900.992	854.845
2.7.1.40	2062.77	2211.41	2253.19	2447.88	2470.13	2339.18
2.7.1.43	98.0559	89.703	75.6733	20.3033	19.8392	20.6513
2.7.1.45	382.913	465.522	564.515	628.57	504.162	590.896
2.7.1.46	89.6907	63.2631	30.1857	1.45458	8.49136	11.0471
2.7.1.47	2.85012	8.97249	6.8507	16.8596	28.666	15.4089
2.7.1.48	361.347	365.269	529.04	618.417	705.287	545.05
2.7.1.49,2.7.4.7	556.288	678.25	879.208	1362.64	1339.62	1242.72
2.7.1.49,2.7.4.7,2.5.1.3	79.6163	36.2764	52.3049	45.2218	67.5889	25.393
2.7.1.5	205.112	220.345	220.422	391.168	278.996	319.438
2.7.1.50	183.654	111.833	123.167	208.456	219.807	156.881
2.7.1.52	163.558	130.027	94.049	0	0	0
2.7.1.53	17.3643	29.9005	20.2254	16.293	35.4635	20.6
2.7.1.56	491.761	333.557	298.834	631.665	645.566	680.246
2.7.1.58	58.4379	155.495	215.908	302.803	301.556	243.416
2.7.1.59	8.68195	0	13.5225	5.51181	14.3201	3.64965
2.7.1.6	441.757	509.787	549.271	1246.69	949.943	1085.78
2.7.1.63	329.911	292.515	254.453	629.06	539.342	462.137
2.7.1.66	3.91146	4.1296	13.2029	7.00104	31.0089	16.8526
2.7.1.67	761.101	573.041	316.077	0	0	0
2.7.1.68	801.649	632.57	397.243	0	0	0
2.7.1.71	406.914	605.4	771.791	1252.27	1129.48	1102.78
2.7.1.71,4.2.3.4	176.31	129.541	132.645	470.429	315.565	481.514
2.7.1.72	150.444	197.342	169.545	417.493	357.02	379.914
2.7.1.76,2.7.1.74	4.21107	62.988	81.6676	16.6823	95.3716	25.4883
2.7.1.78	72.6413	45.6267	21.6531	0	0	0
2.7.1.8	48.8936	98.7704	199.982	166.161	174.167	132.139
2.7.1.82	36.5546	19.6129	25.0683	0	0	0
2.7.1.83	16.3699	83.9054	74.877	67.9801	34.115	53.4152
2.7.1.87	95.4826	28.905	35.2854	0	0	0
2.7.1.90	366.887	206.398	123.051	91.9418	74.7749	114.46
2.7.1.91	49.5368	45.5242	14.2664	0	0	0
2.7.1.92	232.578	159.07	151.339	260.318	215.977	210.477
2.7.1.95	33.1105	16.8514	33.3879	97.8349	49.3933	76.5623
2.7.10.-	11.1689	18.4755	54.4974	39.3649	21.6876	18.3419
2.7.10.1	4.1658	1.29524	0	9.70518	4.94394	10.0998
2.7.10.1,2.7.11.1	452.991	278.146	249.125	0	0	0
2.7.10.2	6.03706	6.61014	16.5378	103.221	65.7764	121.424
2.7.11.-	40.7984	0	0	0	0	0
2.7.11.-,2.7.4.-	60.8883	313.824	634.028	136.481	273.806	144.814
2.7.11.1	28215	25280.7	21793.3	48989.5	50136	48900.6
2.7.11.1,2.3.2.27	344.399	266.869	133.156	0	0	0
2.7.11.1,3.1.26.-	96.0015	105.759	58.8221	0	0	0
2.7.11.11	530.933	480.276	287.354	0	0	0
2.7.11.12	4.17339	0	0	6.40274	0	2.11542
2.7.11.17	213.586	156.936	167.534	0	0	0
2.7.11.2	242.034	130.217	125.97	0	0	0
2.7.11.22	267.628	202.172	123.5	0	0	0
2.7.11.22,2.7.11.23	1339.56	911.083	615.657	0	0	0
2.7.11.24	1060.62	842.757	584.051	0	0	0
2.7.11.25	718.03	437.923	253.86	0	0	0
2.7.11.26	180.791	105.649	113.584	0	0	0
2.7.11.5,3.1.3.-	12.6739	142.689	195.959	83.3772	75.9937	72.212
2.7.12.1	353.609	243.548	184.605	0	0	0
2.7.12.2	570.136	422.421	284.453	0	0	0
2.7.13.-	691.785	483.017	478.228	0	0	0
2.7.13.3	6181.9	9142.89	10738.4	13749.5	13514.5	16913.2
2.7.13.3,3.1.3.-	0	0	0	5.35154	5.21055	0
2.7.14.1	65.8666	192.571	375.383	70.1439	225.901	112.073
2.7.2.-	17.6834	10.0103	37.722	28.7338	25.4261	80.4466
2.7.2.1	425.083	516.595	691.704	1291.22	1331.91	1126.82
2.7.2.11	589.861	695.527	794.472	1716.95	1577.53	1712.16
2.7.2.11,1.2.1.41	207.362	85.2502	82.2727	0	0	0
2.7.2.2	299.548	322.89	297.432	913.066	817.957	940.173
2.7.2.3	1348.8	1327.42	1594.78	2376.41	2286.64	2309.48
2.7.2.4	1056.01	1404.77	1800.41	2319.64	2298.34	2388.74
2.7.2.4,1.1.1.3	315.043	516.462	442.442	223.802	211.001	223.439
2.7.2.7	0	0	0	1.53228	50.2075	7.59383
2.7.2.8	558.879	891.97	921.047	1792.64	1690.96	1747.27
2.7.3.9	609.61	975.299	1503.14	1308.51	1333.27	1021.19
2.7.4.-,2.7.4.14	34.2014	30.0907	13.757	0	0	0
2.7.4.1	1131.43	1502.88	1822.78	2873.88	3038.56	2760.67
2.7.4.16	443.199	694.129	779.204	1349.33	1231.46	1131.02
2.7.4.2	130.825	117.45	63.9034	0	0	0
2.7.4.22	980.288	990.425	1240.33	1837.63	1909.52	1923.82
2.7.4.23	13.4274	15.1842	17.8514	20.903	11.1644	20.8394
2.7.4.24	331.388	149.646	139.021	0	0	0
2.7.4.25	5531	7676.92	8963.14	14103.7	13378.2	13027.7
2.7.4.26	9.58249	0	2.72481	1.96762	3.79464	9.28453
2.7.4.27,2.7.11.32	54.5125	49.4232	32.381	0	0	0
2.7.4.28,2.7.11.33	88.724	288.947	329.456	304.811	356.453	278.377
2.7.4.3	1115.88	1189.45	1379.46	1969.08	1923.34	2125.15
2.7.4.31	0	2.5837	41.5345	2.58417	3.77413	1.28069
2.7.4.6	4832.97	5958.54	7484.48	11858.6	12211.5	12014.5
2.7.4.8	888.063	992.659	1240.97	1665.4	1704.41	1838.93
2.7.4.9	843.003	1052.84	1186.32	2186.54	1743.12	2004.72
2.7.6.1	947.363	1286.44	1539.74	2228.72	2334.37	2116.68
2.7.6.2	21.02	22.9919	41.3324	65.3477	90.9321	67.6695
2.7.6.3	492.895	735.031	880.391	1288.77	1111.73	1314.2
2.7.6.3,2.5.1.15	72.3069	97.7008	48.5857	0	0	0
2.7.6.5	1241.56	1283.84	1734.77	2745.31	2863.11	2709.55
2.7.6.5,3.1.7.2	58.6154	271.651	276.612	108.943	201.571	153.5
2.7.7.-	900.451	1245.57	1642.86	2311.82	2283.28	2257.12
2.7.7.1	17.0769	3.57599	8.98048	16.2715	22.3774	14.7507
2.7.7.1,3.6.1.-	0	17.4688	16.9879	14.2194	24.2476	22.418
2.7.7.12	558.639	501.44	541.745	1254.94	1146.58	1343.33
2.7.7.13	836.023	843.993	929.036	1652.96	1522.95	1657.85
2.7.7.13,5.3.1.8	57.5046	201.938	318.691	344.181	310.459	242.97
2.7.7.13,5.4.2.8	123.957	117.064	158.156	401.452	393.172	510.42
2.7.7.14	227.823	218.09	108.762	0	0	0
2.7.7.15	3.29169	10.0739	42.3814	52.7506	39.9507	111.158
2.7.7.18	597.985	637.683	1020.85	1694.64	1545.92	1667.73
2.7.7.19	1034.3	1168.82	1205.98	2139.14	1701.57	1825.64
2.7.7.2	1.77053	22.2433	7.05006	19.5186	5.03589	44.1595
2.7.7.23	0	16.0629	3.3614	10.5311	22.3175	9.45933
2.7.7.23,2.3.1.157	723.513	1014.12	1227.64	2114.99	2039.72	2168.85
2.7.7.23,2.7.7.83	107.486	74.3482	95.5947	26.6292	47.2593	34.6087
2.7.7.24	546.435	912.953	1244.13	1744.47	1686.82	1890.95
2.7.7.27	629.515	962.764	1281.5	2252.06	1982.39	2047.55
2.7.7.3	746.507	727.768	982.018	1812.33	1819	1596.27
2.7.7.33	316.284	327.819	394.958	623.706	700.403	612.345
2.7.7.38	106.122	520.638	568.493	311.459	469.483	390.926
2.7.7.39	62.0703	136.651	169.037	329.727	293.011	208.93
2.7.7.4	1249.26	1567.78	1542.87	2918	2589.34	2937.86
2.7.7.4,2.7.1.25	872.171	1125.86	1244.96	1778.29	1475.44	1621.07
2.7.7.41	706.472	819.952	1026.01	1655.22	1646.77	1654.73
2.7.7.42,2.7.7.89	877.108	943.744	1295.15	2322.09	2072.19	1812.42
2.7.7.43	2.99628	50.8326	49.3284	12.9845	27.7371	20.2429
2.7.7.47	52.0222	13.7896	18.0097	25.5532	28.0661	33.8307
2.7.7.48	1009.63	631.485	578.607	0	0	0
2.7.7.49	109.399	88.8101	75.9986	245.147	304.845	230.626
2.7.7.50,3.6.1.-	65.7882	50.9694	92.081	0	0	0
2.7.7.53	421.871	297.918	375.99	1165.38	871.861	956.105
2.7.7.56	631.021	827.16	1044.34	1787.47	1825.43	1734.18
2.7.7.59	715.341	1048.5	1186.83	1838.85	1596.75	1544.12
2.7.7.6	6520.74	4040.85	2750.56	13406.1	14534.9	13517.7
2.7.7.60	476.743	409.552	521.265	1025.44	927.156	1223
2.7.7.60,4.6.1.12	143.916	291.849	392.893	474.315	490.854	483.738
2.7.7.64	67.0937	40.3896	34.9787	0	0	0
2.7.7.65	211.535	572.633	769.826	535.596	575.743	477.709
2.7.7.66	0	0	0	4.59684	0	11.3907
2.7.7.67	0	0	0	4.97991	1.81826	3.70199
2.7.7.68	294.863	213.086	199.752	726.833	526.002	628.402
2.7.7.69	345.07	291.397	181.294	0	0	0
2.7.7.7	11256.6	14635.2	18181.1	25443.2	24665	24616.6
2.7.7.70	0	31.9891	20.6899	37.3476	18.9332	14.3247
2.7.7.71	0	8.22478	1.56677	1.99196	5.81845	4.93599
2.7.7.72	3.96118	5.22762	2.38999	4.05145	8.8756	7.02751
2.7.7.72,3.1.3.-,3.1.4.-	138.901	349.655	527.023	160.475	296.848	210.341
2.7.7.73	0	0	0	0	0	6.46166
2.7.7.74	0	0	0	3.09098	1.50477	10.2124
2.7.7.75	144.683	297.077	405.065	334.57	443.816	248.817
2.7.7.76	60.1281	183.237	215.603	421.685	341.603	326.519
2.7.7.77	80.0501	194.865	217.091	286.778	302.469	287.743
2.7.7.79	72.8054	28.7174	7.52049	0	0	0
2.7.7.8	1693.67	2004.53	2301.57	3082.95	3202.58	3201.98
2.7.7.80	102.517	298.613	422.715	377.75	449.348	354.678
2.7.7.80,2.7.7.-,2.8.1.11,2.8.1.-	466.283	643.16	767.003	1064.78	1067.18	972.421
2.7.7.80,2.8.1.11	70.7424	64.3572	35.476	0	0	0
2.7.7.85	485.912	372.403	419.314	1279.02	1208.55	1431.23
2.7.7.87	201.958	524.204	725.397	654.573	718.869	786.561
2.7.7.9	933.154	964.78	983.273	2280.15	1935.65	2243.52
2.7.7.95	6.49194	5.14049	0	5.00598	7.90771	4.96183
2.7.7.97	6.01828	23.1058	19.7227	0	1.26488	0
2.7.7.99	88.7337	279.655	338.039	307.727	365.486	248.175
2.7.8.-	753.331	1741.16	2157.01	2086.26	2248.67	1830.55
2.7.8.11	2.30256	2.41905	1.74895	100.54	29.9513	76.9202
2.7.8.12	182.925	179.414	187.817	740.014	476.504	575.367
2.7.8.13	973.744	1110.65	1462.93	2181.76	2356.99	2217.38
2.7.8.14,2.7.8.47	0	0	0	0	2.77069	4.70094
2.7.8.15	29.5902	36.2889	43.5696	7.84359	4.35707	9.28765
2.7.8.20	21.8487	4.84022	28.6515	50.1627	34.1276	34.5814
2.7.8.24	115.417	195.985	171.739	406.275	317.307	335.243
2.7.8.26	245.712	307.684	322.208	653.22	410.021	469.228
2.7.8.28	541.491	345.703	357.854	1563.97	1350.2	1489.17
2.7.8.33,2.7.8.35	610.188	316.534	429.184	1382.83	1149.24	1305.32
2.7.8.34	19.0783	0	0	0	0	7.25288
2.7.8.37	85.0182	209.234	259.917	227.096	208.239	201.67
2.7.8.39	1.24978	5.7623	2.01083	17.8658	17.5633	17.0862
2.7.8.40	14.0522	106.334	124.578	74.2685	114.981	54.9245
2.7.8.41	544.001	520.46	618.594	1638.05	1405.48	1429.55
2.7.8.43	0	35.2026	16.1345	9.7053	7.6916	7.06167
2.7.8.5	1264.89	1283.86	1642.01	3294.12	2930.17	3267.74
2.7.8.6	0	2.1456	0	3.11786	1.51786	2.06024
2.7.8.7	298.483	600.528	751.941	1542.37	1163.79	1481.17
2.7.8.8	273.647	596.304	854.12	690.94	809.727	708.05
2.7.9.1	1135.85	1196.85	1492.16	2700.94	2682.56	2793.48
2.7.9.2	847.075	1052.81	1407.83	2393.24	2065.14	2292.82
2.7.9.3	541.195	531.938	584.435	1328.65	1183.82	1323.48
2.7.9.4	334.544	222.159	211.952	0	0	0
2.7.9.5	203.495	116.894	86.889	0	0	0
2.8.1.-	71.8861	68.2992	57.3529	300.519	139.697	274.275
2.8.1.1,2.8.1.2	998.383	1127.89	1549.86	2522.65	2251.44	2201.92
2.8.1.10	528.298	782.154	843.927	1279.53	1028.48	1220.63
2.8.1.11	12.4784	7.68868	6.69604	7.25328	19.1425	22.5303
2.8.1.12	651.576	587.018	683.133	1500.46	1518.3	1469.64
2.8.1.13	710.86	1101.91	1438.5	2021.61	2070.72	2024.05
2.8.1.14	30.9901	21.752	16.6204	0	0	0
2.8.1.15	46.2564	42.3743	32.8461	242.943	191.834	254.228
2.8.1.4	54.6554	95.818	136.414	42.6627	110.443	56.7811
2.8.1.6	438.944	486.631	561.178	708.21	741.964	789.028
2.8.1.7	1208.23	1602.34	2161.94	3233.55	2993.61	2923.78
2.8.1.7,4.4.1.16	961.182	1073.11	1534.71	2157.98	2052.1	2143.77
2.8.1.8	1223.89	1114.74	1487.46	2212.93	2251.38	2370.84
2.8.1.9	15.4094	0	0	0	0	0
2.8.2.1	24.3068	34.7806	64.0246	84.9826	75.7241	89.5631
2.8.2.22	0	15.1842	0	4.68697	3.58058	0
2.8.2.24	86.6686	67.0576	52.6948	0	0	0
2.8.2.37	0	0	0	3.91862	22.8922	4.85507
2.8.2.38	150.682	90.836	55.0155	0	0	0
2.8.2.39	779.03	615.543	443.298	0	0	0
2.8.3.-	0	4.63368	22.5526	12.4568	9.09644	10.7826
2.8.3.1	53.6049	47.5817	53.2925	135.241	115.03	148.293
2.8.3.10	1.49335	0	0	3.81846	2.23071	0.756957
2.8.3.12	554.879	353.894	343.144	700.747	639.438	706.424
2.8.3.15	0	2.74159	3.70286	10.4779	1.93948	11.5108
2.8.3.16	298.904	330.185	303.793	381.458	427.255	332.807
2.8.3.18	44.0518	100.809	98.8072	102.381	103.043	41.7846
2.8.3.19	28.168	38.3121	38.1244	151.302	204.127	138.285
2.8.3.20	19.1088	0	0	11.1357	0	15.3921
2.8.3.5	613.258	1153.02	1189.79	1722.46	1670.74	1619.62
2.8.3.6	163.595	263.292	409.654	644.376	452.487	522.999
2.8.3.8	0	0	0	0	18.5695	0
2.8.3.8,2.8.3.9	0	3.04622	4.64228	26.4699	27.5285	6.02212
2.8.4.2	0	10.1401	0	68.3384	43.7476	24.4518
2.8.4.3	885.086	1174.06	1474.03	2361.8	2223.16	2203.72
2.8.4.4	613.033	1087.17	1296.89	1874.06	1600.37	1768.09
2.8.4.5	232.891	411.647	453.846	452.155	473.257	425.742
2.9.1.-	9.80154	42.4811	67.7748	97.9824	82.079	67.5163
2.9.1.1	579.401	482.607	702.323	1344.79	1255.04	1415.61
3.-.-.-	283.289	264.998	211.987	189.521	192.573	298.417
3.1.-.-,3.6.4.-	36.522	15.8169	10.0844	18.8961	13.2443	8.76993
3.1.-.-,3.6.4.12	319.914	1022.28	1372.54	1420.71	1520.86	1232.96
3.1.1.-	2024.09	3356.51	3366.77	5017.59	4306.24	4394.79
3.1.1.1	347.322	156.956	237.253	727.506	655.284	736.328
3.1.1.101	4.73208	73.7195	83.3996	16.9081	3.86874	27.6416
3.1.1.102	4.65899	53.0761	32.0892	10.1962	10.4093	6.12063
3.1.1.11	2485.68	2085.26	1669.56	284.73	242.201	218.563
3.1.1.13	101.229	83.5721	26.9493	0	0	0
3.1.1.14	156.664	78.0103	65.3203	0	0	0
3.1.1.15	0	0	28.9974	54.4352	12.8387	14.2986
3.1.1.17	443.26	670.144	703.077	1096.83	1118.53	1254.83
3.1.1.22	0	4.48625	13.9178	1.3429	0	6.65527
3.1.1.23	540.032	448.598	287.812	0	0	0
3.1.1.24	209.196	276.844	291.827	378.725	336.317	306.288
3.1.1.24,4.1.1.44	38.4138	149.717	51.085	166.604	109.415	108.997
3.1.1.29	683.571	904.897	1196.72	1759.39	1796.85	1797.04
3.1.1.3	27.4934	99.4132	151.287	35.8688	87.6938	29.7201
3.1.1.3,2.3.1.-	12.2201	0	2.45768	0	0	0
3.1.1.3,3.1.1.13,3.1.1.4,2.3.1.51	65.1466	56.1341	38.5425	0	0	0
3.1.1.31	710.255	750.715	671.682	1366.45	1233.92	1195.84
3.1.1.32	81.8642	34.0715	32.2719	0	0	0
3.1.1.32,3.1.1.4	10.6242	64.8471	55.0497	40.6506	26.8134	33.9139
3.1.1.41	87.1319	134.99	199.959	218.675	117.879	112.154
3.1.1.45	1086.12	1503.22	2006.72	2621.03	2394.73	2629.08
3.1.1.5	219.091	270.774	283.874	138.825	171.669	121.786
3.1.1.53	97.9754	418.023	620.386	527.796	421.191	394.297
3.1.1.57	6.20785	83.7902	110.802	56.6895	46.4688	45.3095
3.1.1.61,3.5.1.44	574.22	1392.01	1787.71	2170.12	2174.29	1809.07
3.1.1.73	14.6069	14.0996	2.35015	0	9.97448	0
3.1.1.74	9.06865	0	0	11.63	18.871	11.2565
3.1.1.75	129.791	433.806	517.196	419.166	401.069	336.844
3.1.1.76	9.03053	103.413	62.1048	162.726	119.575	116.774
3.1.1.80	390.792	348.525	269.356	0	0	0
3.1.1.81	100.448	69.5978	57.6829	129.567	144.71	167.755
3.1.1.83	138.955	169.549	217.855	230.908	356.878	238.088
3.1.1.85	0	0	20.5036	7.8803	25.441	5.2072
3.1.1.92	0	3.04622	9.28455	0	2.15498	1.46252
3.1.1.96	32.2655	0	2.81666	4.47632	5.23006	3.54948
3.1.1.97	49.7753	48.1259	24.9574	0	0	0
3.1.1.98	48.845	4.65554	21.2844	0	0	0
3.1.11.-	0	12.4408	6.31974	0	0	0
3.1.11.1	1.54264	24.5406	73.719	71.4513	113.417	38.7899
3.1.11.2	1035.05	1967.47	2165.15	2898.37	2689.28	2630.32
3.1.11.5	1438.29	1346.31	1492.52	4574.91	3404.9	4277.64
3.1.11.6	1040.67	1152.86	1719.72	2483.97	2015.83	2207.68
3.1.11.7,3.1.11.8,3.1.12.2	115.108	70.1859	92.9133	0	0	0
3.1.12.1	6.43238	2.65316	0	6.62348	25.2364	8.63263
3.1.13.-	511.457	478.319	378.259	0	1.73685	0
3.1.13.1	45.6645	157.748	230.06	122.119	181.529	132.938
3.1.13.4	330.554	199.635	140.66	0	0	0
3.1.13.5	571.883	948.107	1210.07	2000.76	1762.23	1782
3.1.2.-	2538.46	3329.19	3508.06	5637.9	5249.48	5073.42
3.1.2.-,3.1.1.5	149.197	499.292	728.855	450.396	570.831	440.977
3.1.2.1	0	3.86543	29.3581	0.624114	12.829	6.81537
3.1.2.12	121.433	256.78	401.16	318.664	302.285	312.995
3.1.2.14	14.0226	4.93487	15.041	0	0	0
3.1.2.14,3.1.2.21	228.854	207.049	97.3968	0	0	0
3.1.2.20	0	0	0	0	24.7886	9.87198
3.1.2.22	18.3192	65.1704	6.98418	0	0	0
3.1.2.23	20.1974	43.9832	53.9268	20.75	79.4257	44.4263
3.1.2.28	0	10.3529	30.2246	5.78312	2.81538	0
3.1.2.29	14.1114	7.4775	14.869	18.7351	10.6197	12.9789
3.1.2.30	1.66341	1.75618	4.01449	1.70132	0	1.68632
3.1.2.4	56.8975	75.2164	33.1871	0	0	0
3.1.2.6	258.228	588.969	908.509	654.158	714.393	526.816
3.1.21.-	899.401	1114.12	1365.84	2060.8	2012.59	2069.54
3.1.21.-,3.1.4.1	82.0729	38.7396	69.982	0	0	0
3.1.21.1	0	15.1795	8.28247	0	0	0
3.1.21.2	670.783	846.453	864.749	1735.05	1610.75	1744.48
3.1.21.3	208.671	333.236	387.734	619.436	631.804	572.477
3.1.21.4	6.79404	9.03353	27.6578	24.2332	43.675	11.8604
3.1.21.5	45.4669	52.3466	67.2316	393.274	345.979	359.081
3.1.21.7	83.7953	230.286	206.14	419.053	409.114	358.708
3.1.22.-	80.9354	82.1414	48.0462	0	0	0
3.1.22.4	781.511	679.489	857.473	1586.99	1603.85	1661.89
3.1.25.-	0	0	0	24.0126	19.2629	13.7224
3.1.26.-	1271.34	1141.91	1452.73	570.042	859.611	811.02
3.1.26.11	786.785	955.182	856.792	1154.3	1183.09	1338.27
3.1.26.12	549.3	795.124	883.059	1432.8	1198.63	1226.41
3.1.26.3	573.625	770.026	894.552	1822.46	1594.68	1724.97
3.1.26.4	1207.98	1794.78	2168.2	3248.98	3042.38	3206.14
3.1.26.4,3.1.3.73	318.52	229.39	190.903	710.144	514.604	677.368
3.1.26.5	833.987	719.867	844.074	1281.97	1165.52	1185.61
3.1.26.8	0	0	0	0	49.6103	0
3.1.27.-	174.74	94.7272	74.3853	0	0	0
3.1.27.1	158.481	136.171	86.7091	96.7858	104.838	112.233
3.1.27.3	76.1071	138.662	89.1581	68.4967	85.925	60.2139
3.1.27.9	26.3934	23.8204	26.655	0	0	0
3.1.3.-	583.878	661.535	431.484	618.871	497.93	505.009
3.1.3.1	878.479	1429.1	1432.01	1265.51	1597.53	1170.84
3.1.3.10	0	0	1.55382	77.5243	44.0981	39.1443
3.1.3.102,3.1.3.104	18.3831	94.8228	40.1486	22.2585	58.568	59.8688
3.1.3.104	0	0	13.0305	10.2834	25.7323	0
3.1.3.105	11.9071	80.9924	127.391	47.9342	50.9174	19.9549
3.1.3.11	977.512	966.369	1093.71	1854.19	1818.7	1763.88
3.1.3.11,3.1.3.37	58.9759	211.804	320.504	328.208	371.225	312.731
3.1.3.12	757.244	790.423	809.441	1322.69	1108.37	1314.76
3.1.3.15	535.411	533.365	580.834	1463.98	1161.2	1330.86
3.1.3.16	6744.15	5381.65	4605.06	1986.04	2106.52	1902.06
3.1.3.16,3.1.3.48	635.987	360.073	250.186	2.76342	0	0
3.1.3.16,3.1.3.48,3.1.3.67	117.125	106.926	110.922	0	0	0
3.1.3.18	285.498	690.354	704.442	1020.03	944.711	826.892
3.1.3.2	215.817	159.29	192.627	0	7.35994	8.38418
3.1.3.23	102.612	67.058	116.347	175.121	178.761	196.555
3.1.3.24	131.743	162.807	77.8808	0	0	0
3.1.3.25	832.725	1181.49	1390.57	2182.89	2135.34	2217.95
3.1.3.25,3.1.3.93	9.73791	20.562	7.83384	0	0	0
3.1.3.25,3.1.3.93,3.1.3.15	20.0323	21.1494	10.7436	0	0	0
3.1.3.27	88.216	165.046	287.979	165.789	217.521	137.146
3.1.3.3	812.328	1175.76	1663.5	1893.45	1961.12	2116.93
3.1.3.3,2.3.1.51	89.1107	67.1299	38.5687	311.704	229.701	352.436
3.1.3.3,2.7.1.39	0	2.36118	20.4401	29.2586	53.6638	67.6195
3.1.3.36	31.5875	0	3.87654	0	0	0
3.1.3.37	85.073	59.9529	49.1573	0	0	0
3.1.3.4	465.276	403.692	238.666	0	0	0
3.1.3.41	20.047	23.2448	67.9505	48.0848	38.6647	24.3824
3.1.3.43	1094.19	730.681	556.772	0	0	0
3.1.3.45	35.3854	240.771	356.99	167.133	236.725	169.998
3.1.3.48	496.036	806.811	816.259	1035	1165.52	1172.29
3.1.3.48,1.20.4.-	44.334	37.5349	45.6927	0	0	0
3.1.3.5	922.041	1578.58	1917.22	2121.11	2230.83	1977.22
3.1.3.5,3.6.1.45	11.489	26.2924	39.542	39.1257	71.6912	58.6471
3.1.3.56	58.798	28.1694	22.4184	0	0	0
3.1.3.62,3.1.3.80	49.8581	44.4138	3.76024	0	0	0
3.1.3.63	66.5404	42.9453	18.6742	0	0	0
3.1.3.64	0	0	2.65742	3.3786	0	3.3488
3.1.3.64,3.1.3.95	117.191	50.0382	40.7767	0	0	0
3.1.3.7	706.38	740.792	839.26	1275.36	1031.43	1014.26
3.1.3.7,3.1.13.3	183.881	215.331	392.957	634.101	742.513	565.305
3.1.3.7,3.1.3.57	97.0143	73.8118	37.2759	0	0	0
3.1.3.70	0	3.62858	0	8.78807	6.4174	5.22634
3.1.3.71	117.895	235.806	316.909	192.167	225.948	143.765
3.1.3.73	34.93	50.1839	59.9689	205.067	187.462	183.532
3.1.3.74	489.071	273.907	209.956	0	0	0
3.1.3.77	19.2497	137.158	171.445	31.577	64.5848	47.8304
3.1.3.8	112.728	109.185	53.5002	170.757	159.232	163.38
3.1.3.81,3.1.3.4	153.032	125.652	111.265	0	0	0
3.1.3.82,3.1.3.83	71.3435	225.551	261.224	264.132	292.909	209.761
3.1.3.85	173.719	84.6643	112.821	491.767	272.707	330.338
3.1.3.87	0	0	0	7.07206	31.737	0
3.1.3.90	0	0	0	0	37.0265	0
3.1.3.96	22.1007	24.6862	16.0249	0	0	0
3.1.3.97	510.938	453.322	548.257	1089.32	902.916	1024.05
3.1.31.1	238.802	146.227	164.704	855.962	676.355	748.148
3.1.4.-	117.371	102.173	54.9845	6.51123	0	7.22007
3.1.4.1,3.6.1.9	304.048	175.402	141.035	0	0	0
3.1.4.11	849.86	663.309	486.339	0	0	0
3.1.4.12	13.6142	0	0	0	0	0
3.1.4.16,3.1.3.6	55.8003	70.9313	110.838	258.271	227.92	167.444
3.1.4.17	12.5202	0	0	1.90467	5.56345	0.943934
3.1.4.3	570.511	730.785	746.473	38.1033	109.755	72.5911
3.1.4.4	1906.28	1333.52	1065.96	18.9054	10.9683	8.55291
3.1.4.46	1487.88	1566.38	1885.78	3300.9	2955.24	3119.5
3.1.4.52	1.82586	8.3533	10.0582	74.0742	19.8579	18.5208
3.1.4.53	157.63	318.853	381.358	383.533	396.002	316.139
3.1.4.54	1.46526	11.6671	36.3137	0	19.8854	5.05996
3.1.4.55	159.725	456.454	661.611	447.132	676.386	578.139
3.1.4.58	262.056	382.56	456.706	711.895	612.485	591.332
3.1.5.1	790.264	908.822	978.686	1825.26	1765.31	1782.12
3.1.6.-	0	1.43874	0	21.2151	9.82572	21.9978
3.1.6.1	538.167	711.768	669.791	841.391	843.765	746.618
3.1.6.13	4.81876	0	0	1.23214	5.39856	6.10638
3.1.6.14	0	1.46435	3.3474	2.12791	6.12	0.703049
3.1.6.6	63.2552	46.2355	118.617	66.4546	70.8549	62.4272
3.10.1.1	1.91565	30.399	9.47866	47.7878	45.018	50.5398
3.11.1.1	10.0281	5.40371	6.91221	20.8387	31.7229	6.78762
3.11.1.2	20.0747	101.262	89.3057	10.0022	25.7877	3.36809
3.13.1.1	140.207	116.886	124.382	149.564	163.119	181.764
3.13.1.4	4.66254	8.91167	19.7125	38.4001	29.0138	48.8442
3.13.1.6	335.229	227.18	278.557	848.587	738.88	815.122
3.2.-.-	223.379	91.9748	102.547	249.359	241.04	144.076
3.2.1.-	0	0	0	5.24201	1.53117	7.27409
3.2.1.1	345.796	677.265	715.26	218.655	366.635	231.336
3.2.1.10	120.061	240.402	216.676	683.218	579.607	536.089
3.2.1.106	64.243	37.7669	84.0602	0	0	0
3.2.1.107	1.87719	1.98188	3.02028	2.87995	9.81425	3.80607
3.2.1.108,3.2.1.62	23.0824	0	9.28455	0	0	0
3.2.1.11	0	2.47983	28.7902	0	3.1737	0
3.2.1.113	290.208	243.661	130.495	0	0	0
3.2.1.114	347.358	144.461	115.324	0	0	0
3.2.1.123	30.5039	46.9289	42.3502	62.6299	55.4831	124.362
3.2.1.132	18.4508	5.01851	29.6254	24.1724	25.6624	32.9042
3.2.1.135	22.6433	51.076	97.494	122.297	139.605	112.747
3.2.1.139	65.0942	323.229	422.469	442.379	273.429	346.974
3.2.1.14	1277.71	1067.31	975.797	101.677	179.913	111.652
3.2.1.141	900.227	1301.36	1797.54	2862.53	2722.93	2777.08
3.2.1.143	23.8479	15.1067	3.83698	0	0	0
3.2.1.15	455.599	377.136	241.747	0	7.46752	2.53398
3.2.1.152	293.671	313.867	199.354	0	0	0
3.2.1.156	0	0	26.0767	3.91687	3.9271	14.8752
3.2.1.166	2157.78	1250.52	1304.14	0	0	0
3.2.1.169,2.3.1.48	0	13.4967	6.99593	2.37768	3.02257	25.3745
3.2.1.17	28.5842	17.2051	56.5932	73.0674	65.9039	72.7205
3.2.1.170	58.6655	20.9105	10.4209	27.8953	45.5207	39.1476
3.2.1.172	42.6921	105.197	149.099	213.143	185.981	169.967
3.2.1.177	421.684	492.953	497.274	402.384	340.663	336.659
3.2.1.18	64.0721	63.8464	86.4549	95.2354	61.5171	90.1711
3.2.1.180	6.09148	18.2555	54.6768	16.0223	69.6604	11.588
3.2.1.181	22.894	0	0	0	0	0
3.2.1.183	0	26.5029	0	8.46505	11.2826	7.03503
3.2.1.184	21.2092	5.24986	36.7316	18.6553	25.015	16.1146
3.2.1.196	168.79	177.195	213.877	659.318	418.063	461.168
3.2.1.197	6.239	18.0082	21.6503	12.5654	21.9792	10.9184
3.2.1.199	1.28412	3.71043	8.71099	43.4055	18.4559	20.9222
3.2.1.2	733.975	533.472	347.63	0	0	0
3.2.1.20	1704.48	2046.6	2268.44	3677.45	3277.46	3376.51
3.2.1.204	1.55289	33.868	77.2963	18.8818	26.1606	10.9729
3.2.1.205	7.61236	12.5679	45.1817	18.7213	35.8178	16.4484
3.2.1.21	3873.53	4491.13	4664.5	3839.73	3227.76	3076.81
3.2.1.22	523.869	546.06	657.407	682.741	669.9	515.21
3.2.1.23	887.45	1098.3	1195.61	1155.49	972.857	916.132
3.2.1.24	853.045	858.996	738.602	672.09	732.059	618.02
3.2.1.25	123.5	168.603	227.413	258.812	199.815	207.638
3.2.1.26	1277.93	948.645	713.457	192.624	181.072	130.504
3.2.1.28	109.878	184.146	260.699	118.264	190.781	141.55
3.2.1.3	151.379	153.938	238.587	103.494	95.6971	132.822
3.2.1.31	153.635	115.539	176.168	351.342	239.792	351.126
3.2.1.35	65.4149	177.611	226.485	59.6239	83.6917	58.0964
3.2.1.37	430.976	574.93	564.594	476.489	389.448	381.003
3.2.1.39	597.383	329.197	241.456	0	0	0
3.2.1.4	1308.5	1429.37	2104.67	1199.92	1208.33	1072.57
3.2.1.40	546.873	794.135	746.286	910.661	603.651	722.525
3.2.1.41	7.41936	3.73854	5.75547	41.2304	100.874	14.6771
3.2.1.45	400.243	430.246	397.092	166.434	198.52	173.753
3.2.1.50	104.615	88.73	74.0127	2.13425	7.79256	2.11542
3.2.1.51	828.345	985.363	1077.61	936.822	803.32	767.063
3.2.1.52	1257.69	1627.91	2040.08	2275.64	1993.82	2022.02
3.2.1.54,3.2.1.133,3.2.1.135	23.6593	16.9039	32.6148	52.7937	107.237	44.1046
3.2.1.55	412.182	637.722	608.553	879.432	727.452	742.275
3.2.1.6	99.9455	48.2637	34.2694	0	0	0
3.2.1.64	19.0744	0	4.40653	0	0	0
3.2.1.65	0	24.3546	50.5299	44.5121	53.0235	19.8506
3.2.1.67	593.55	603.734	408.073	0	0	0
3.2.1.68	2244.51	2193.78	2813.78	4418.6	4530.77	4425.17
3.2.1.78	764.504	889.854	644.4	401.562	354.394	312.422
3.2.1.8	251.142	735.017	754.666	867.582	617.259	610.706
3.2.1.80	61.6879	66.5313	70.7243	149.076	96.7634	106.68
3.2.1.82	0	0	0	11.1897	6.53692	2.2182
3.2.1.84	251.75	132.161	104.272	0	0	0
3.2.1.86	98.1982	62.0177	108.677	107.529	160.105	91.1413
3.2.1.89	45.2221	28.3548	52.1772	69.9842	20.1998	46.6495
3.2.1.91	20.3423	84.8525	67.1513	8.39833	4.9821	7.77384
3.2.1.93	0	0	0	0	32.7681	0
3.2.1.96	86.8738	55.0503	52.02	0	0	0
3.2.1.97	30.8191	55.8156	46.6364	1.33539	7.80127	5.29447
3.2.1.99	194.327	391.73	490.538	552.996	525.373	462.185
3.2.2.-	681.004	961.251	1039.77	1689.23	1561.7	1553.59
3.2.2.-,4.2.99.18	883.616	731.262	759.284	1963.46	1727.57	1872.73
3.2.2.1	126.542	174.824	243.712	168.591	256.386	154.659
3.2.2.16	0	6.01813	13.757	0	0	0
3.2.2.20	1152.06	1061.73	1057.88	1387.43	1278.87	1336.7
3.2.2.21	1672.07	1917.47	2206.97	3630.03	3437.94	3613.16
3.2.2.23,4.2.99.18	1271.51	1455.47	1757.61	3150.69	3102.13	3263.25
3.2.2.24	26.2104	0	0	10.0923	3.4727	9.13409
3.2.2.26	5.16486	28.6106	46.1057	29.6317	44.4165	33.0995
3.2.2.27	2108.19	2522.79	2946.21	5286.76	5079.75	5254.36
3.2.2.28	285.902	368.285	425.043	799.133	807.128	737.291
3.2.2.3	0	28.6079	0	0	0	0
3.2.2.4	82.7933	255.911	406.989	478.791	416.121	406.887
3.2.2.9	149.397	300.281	237.224	265.171	402.492	326.825
3.3.1.1	1557.24	1530.05	1859.84	2649.46	2681.71	2932.01
3.3.2.1,6.3.2.14	19.3415	0	5.18654	10.9901	16.401	32.6797
3.3.2.12,1.2.1.91	290.336	538.212	586.593	596.452	713.593	597.562
3.3.2.6	65.2516	53.5776	19.8133	0	0	0
3.3.2.8	26.8511	126.77	59.3342	117.971	188.588	168.697
3.3.2.9	5.02342	8.81227	16.9592	26.8896	23.6471	28.4516
3.4.-.-	1526.96	2306.44	2933.49	4516.67	4500.36	3793.28
3.4.-.-,3.4.17.13	0	0	3.61562	51.7273	12.0317	24.4965
3.4.11.-	691.44	532.373	575.663	997.59	1046.69	1161.88
3.4.11.1	1453.77	1881.05	2565.31	3496.45	3120.17	3149.16
3.4.11.10	0	8.65767	0	0	10.6971	6.68724
3.4.11.15	9.49075	0	5.44963	9.41394	1.77212	4.63641
3.4.11.18	1342.37	1863.85	2060.25	3614.17	3527.73	3205.41
3.4.11.19	226.893	318.56	430.164	357.461	474.612	415.539
3.4.11.2	1260	1735.59	1884.47	3161.68	2725.68	2609.6
3.4.11.21	381.023	263.698	310.492	402.215	334.562	288.246
3.4.11.24	55.8084	52.3479	60.9252	15.774	23.2265	16.0476
3.4.11.4	252.217	186.321	222.22	415.041	523.446	518.504
3.4.11.5	372.452	568.782	727.35	847.654	973.085	637.03
3.4.11.6,3.4.11.10	0	0	0	13.4823	19.1053	7.89758
3.4.11.9	1006.69	1424.52	1824.14	1936.06	2093.41	2016.26
3.4.13.-	41.5546	43.4173	1.87077	80.4471	111.518	40.7355
3.4.13.19	319.741	886.39	1255.51	1035.4	1320.94	1016.72
3.4.13.21	72.8986	83.8903	162.771	157.919	202.542	129.096
3.4.13.22	30.8008	173.843	270.984	251.941	225.087	215.049
3.4.13.9	124.039	69.2229	76.606	69.1007	111.993	67.6316
3.4.14.10	185.674	88.7335	38.6943	0	0	0
3.4.14.11	148.203	139.827	112.185	79.8108	148.281	85.6633
3.4.14.13	25.388	23.8548	10.6784	95.0479	72.4154	83.7642
3.4.14.4	87.0249	157.942	179.342	93.2637	110.198	103.808
3.4.14.5	401.687	633.596	798.425	599.793	700.17	623.914
3.4.15.1	176.017	547.911	811.824	401.102	554.625	394.5
3.4.15.5	356.249	955.617	1149.26	1302.8	1162.37	1043.92
3.4.15.6	183.536	376.67	515.392	896.053	726.68	775.87
3.4.16.-	1891.42	1400.62	1083.32	0	0	0
3.4.16.2	375.019	255.98	220.053	0	0	0
3.4.16.4	2123.26	3020.82	3961.41	5269.88	5134.39	4521.71
3.4.16.4,3.4.21.-	492.754	513.033	801.296	1290.45	1094.33	1050.26
3.4.16.5	30.4422	4.74507	0	0	0	0
3.4.17.-	65.8678	212.853	236.661	299.001	266.316	194.639
3.4.17.11	256.597	795.234	926.194	783.02	817.807	858.132
3.4.17.13	311.421	487.063	613.291	639.588	710.755	642.775
3.4.17.14	196.865	285.068	284.088	413.203	618.119	490.899
3.4.17.18	272.148	106.799	129.028	518.251	483.557	575.168
3.4.17.19	156.279	212.269	335.152	469.955	487.797	517.148
3.4.17.21	249.949	500.056	320.374	86.0074	206.754	118.083
3.4.19.-	44.5279	35.5442	51.6916	45.284	42.0141	39.1923
3.4.19.1	170.586	50.5002	32.9505	0	37.521	0
3.4.19.11	0	0	0	2.54293	0	3.78076
3.4.19.12	2560.39	1407.37	1026.02	0	0	0
3.4.19.16	145.001	152.816	65.9091	0	0	0
3.4.19.3	93.3202	154.598	188.148	119.309	132.634	94.627
3.4.19.5	637.587	757.513	913.436	648.931	633.827	631.435
3.4.21.-	1823.34	2837.81	3677.35	4039.53	3877.93	3517.56
3.4.21.102	547.213	1361.01	1798.37	1393.49	1632.6	1389.58
3.4.21.105	24.9908	137.634	126.893	55.4402	51.7564	54.0464
3.4.21.107	346.312	1007.89	1550.11	1329.12	1492.03	1233.97
3.4.21.108	25.1301	26.5316	4.04327	0	0	0
3.4.21.111	54.7588	72.5185	90.3938	148.647	145.018	154.091
3.4.21.112	168.332	151.15	91.9231	0	0	0
3.4.21.116	0	0	0	0	27.4125	0
3.4.21.26	929.624	1342.53	1636.27	1795.22	1825.78	1623.51
3.4.21.48	75.9528	0	3.10764	0	0	0
3.4.21.50	0.990296	22.4608	14.2652	18.3492	85.5968	22.6617
3.4.21.53	2261	3308.16	3847.22	2765.44	3494.1	3222.37
3.4.21.62	0	13.4327	19.7413	18.01	7.199	17.3621
3.4.21.63	20.8669	0	0	0	0	0
3.4.21.66	78.689	10.9053	23.8184	157.435	171.284	172.694
3.4.21.81	61.4239	222.973	124.887	15.1532	31.6365	26.062
3.4.21.83	520.406	1059.49	1144.3	1406.2	1336.57	1357.59
3.4.21.88	662.353	855.336	1154.25	1858.14	2024.77	1800.95
3.4.21.89	1168.99	1553.52	2059.5	3214.72	3205.15	3043.36
3.4.21.92	7796.34	5175.75	3973.54	3257.14	3223.73	3137.94
3.4.21.96	0	0	0	4.19361	2.04156	6.92771
3.4.22.-	405.985	210.534	295.296	0	0	0
3.4.22.1	28.1155	15.5838	38.0736	0	0	0
3.4.22.15	14.3821	11.3882	2.89249	0	0	0
3.4.22.16	77.3801	63.0234	24.5356	0	0	0
3.4.22.27	27.4953	24.1905	18.4326	0	0	0
3.4.22.34	262.386	252.89	126.337	0	0	0
3.4.22.40	17.0591	0	1.04162	1.3243	8.70349	9.03307
3.4.22.41	369.786	352.699	210.357	0	0	0
3.4.22.49	259.71	122.76	90.7428	0	0	0
3.4.22.68	39.0396	85.4265	40.5446	0	0	0
3.4.22.70	358.51	512.337	394.804	1176.26	1226.23	1022.79
3.4.23.-	628.393	373.097	356.472	85.4169	61.2687	53.4737
3.4.23.25	0	0	14.1896	0	0	0
3.4.23.36	540.559	850.472	1025.14	1827.43	1713.77	1430.11
3.4.23.40	686.082	469.655	418.909	0	0	0
3.4.23.43	40.3935	196.357	290.393	225.865	247.409	213.867
3.4.23.43,2.1.1.-	377.505	602.997	674.837	1237.92	1027.64	891.071
3.4.23.48	0	0	3.81247	2.48995	14.1582	2.468
3.4.24.-	6777.06	9059.09	4675.78	14153.4	14298.6	14258
3.4.24.11	0	0	0	9.23809	0	0
3.4.24.15	175.371	294.576	198.282	291.834	218.29	242.636
3.4.24.20	0	39.0071	31.3081	15.4031	28.9981	32.475
3.4.24.25	0	0	10.832	3.29321	14.2029	0
3.4.24.27	7.74728	16.2025	7.83384	5.08586	9.91852	14.129
3.4.24.28	9.06905	64.9618	30.0899	18.9861	67.918	25.6324
3.4.24.3	36.2976	7.22176	3.66853	0	174.572	0
3.4.24.36	271.513	173.492	178.705	0	0	0
3.4.24.40	35.7025	99.0155	134.713	240.155	252.491	201.257
3.4.24.56	75.2343	55.4736	33.7938	0	1.26031	3.42134
3.4.24.59	30.2742	8.08995	9.2465	0	0	0
3.4.24.61	328.185	152.952	109.143	0	0	0
3.4.24.64	399.884	291.359	295.674	0	0	0
3.4.24.70	124.687	306.65	318.974	140.96	183.294	146.54
3.4.24.71	30.1251	114.763	83.45	108.148	73.0906	84.4803
3.4.24.77	2.44722	12.5959	43.7944	0	0	2.14414
3.4.24.78	0	0	0	0	56.9971	1.26361
3.4.24.84	143.057	212.673	288.13	517.445	459.622	376.147
3.4.24.85	66.4877	41.4768	19.5251	0	0	0
3.4.24.89	0	0	0	2.95106	65.4674	8.77509
3.4.25.-	29.8353	31.4992	8.00052	0	0	0
3.4.25.1	1427	1398.3	1196.66	2115.57	1903.57	2211.55
3.4.25.2	55.1494	349.598	453.119	357.631	587.501	356.198
3.5.-.-	6.95565	5.87485	2.23824	1.42283	0	4.93599
3.5.1.-	1144.75	1446.99	1658.29	2655.77	2649.12	2402.7
3.5.1.-,3.5.99.-	170.935	34.5441	34.349	75.8339	63.7959	49.7991
3.5.1.1	198.401	412.328	648.294	719.505	851.968	584.475
3.5.1.10	819.1	475.228	603.37	1063.21	965.769	881.93
3.5.1.101	24.041	19.2225	39.5972	41.2737	42.8763	35.516
3.5.1.103	368.506	218.191	206.611	694.135	583.741	651.053
3.5.1.104	187.803	210.822	206.071	247.009	256.975	244.894
3.5.1.105	107.631	121.719	143.985	590.027	512.868	563.521
3.5.1.106	16.0487	21.3701	31.1576	14.7224	20.9615	36.7425
3.5.1.107	34.2092	62.1168	72.1199	104.642	128.667	91.1003
3.5.1.108	73.2941	325.874	419.799	278.536	260.995	265.557
3.5.1.108,4.2.1.59	63.1444	181.343	369.843	217.955	276.179	176.075
3.5.1.11	584.993	794.089	967.629	1300.19	1245.71	1236.14
3.5.1.110	10.6072	24.2329	38.9634	41.514	49.5805	36.9903
3.5.1.115	350.67	311.923	311.375	1225.6	920.459	1041.89
3.5.1.118	182	97.0584	80.9004	348.543	347.147	305.779
3.5.1.119	408.362	343.976	332.364	1324.26	1008.22	1234.79
3.5.1.124	692.728	1001.52	1142.71	1404.07	1542.52	1285.74
3.5.1.125	20.7931	32.7652	28.0317	27.5306	49.213	64.1615
3.5.1.127	223.353	111.995	87.7461	0	0	0
3.5.1.14	192.89	173.517	129.24	0	0	0
3.5.1.16	544.004	634.58	719.159	1377.42	1533.77	1364.23
3.5.1.18	643.244	916.108	1019.5	1910.23	1546.82	1610.54
3.5.1.19,3.5.1.-	497.688	542.656	592.635	1492.41	1244.06	1395.8
3.5.1.2	99.013	85.8116	181.79	270.108	264.563	202.43
3.5.1.23	688.963	562.198	326.579	4.24324	17.8004	2.80388
3.5.1.24	16.5223	33.5614	23.2169	48.672	73.267	42.3009
3.5.1.25	364.469	304.004	430.545	706.34	638.17	662.198
3.5.1.26	122.843	269.062	421.629	155.816	245.146	163.909
3.5.1.28	540.72	838.824	1107.11	1249.73	1833.1	1080.53
3.5.1.29	1.88476	13.9291	3.03245	0	2.81538	2.86606
3.5.1.3	55.462	39.1425	41.5601	0	0	0
3.5.1.32	9.6172	4.91032	16.9892	15.8706	40.074	25.0638
3.5.1.4	2067.67	2349.6	2418.48	4466.89	4123.61	3837.22
3.5.1.41	4.92021	0	0	1.25808	1.8374	3.74096
3.5.1.42	720.725	1179.4	1353.23	2451.25	2096.85	2288.37
3.5.1.44	69.4241	174.316	366.174	125.246	284.952	169.186
3.5.1.46	0	0	1.60694	3.06456	4.47573	0
3.5.1.49	250.801	272.402	255.054	218.635	194.267	159.418
3.5.1.5	881.66	997.904	985.541	1112.58	1068.15	938.052
3.5.1.52	37.522	50.077	48.2538	0	0	0
3.5.1.53	217.529	381.392	521.252	312.267	350.226	402.226
3.5.1.54	103.106	185.57	127.272	148.98	125.208	128.871
3.5.1.56	51.2325	17.5545	12.3766	66.0837	97.4765	35.9656
3.5.1.6	262.643	308.398	306.709	123.576	238.268	164.15
3.5.1.6,3.5.1.87	608.18	655.558	674.906	1280.97	1178.77	1063.93
3.5.1.68	0	20.8798	8.02125	5.72002	25.06	7.37102
3.5.1.77	0	12.6535	17.5616	20.0614	5.85985	8.77509
3.5.1.81	458.173	805.849	1314.08	686.891	1025.17	909.561
3.5.1.82	2.48627	0	0	2.54293	7.4278	7.56152
3.5.1.84	0	17.6458	30.8936	53.7714	49.0141	46.5847
3.5.1.88	1371.84	1482.92	1681.53	3641.84	2992.38	3089.64
3.5.1.89	26.7097	0	0	0	0	0
3.5.1.9	100.002	243.294	278.169	173.901	302.717	161.339
3.5.1.95	0	0	11.3947	0	0	0
3.5.1.96	2.8676	0	0	8.70638	1.04837	6.49511
3.5.1.97	334.017	393.966	447.632	945.8	902.729	964.306
3.5.1.98	494.775	451.109	303.446	8.76256	2.12223	3.26242
3.5.1.99	47.6466	0	4.05034	20.0295	18.1829	72.1924
3.5.2.1	62.424	66.9526	52.772	381.183	306.834	376.617
3.5.2.10	497.404	613.68	717.523	717.948	790.89	689.582
3.5.2.14	1400.78	1233.82	1368.01	3911.42	3743.94	4028.25
3.5.2.15	0	0	0	11.982	0	5.38472
3.5.2.17	261.222	299.802	223.577	375.148	380.97	394.326
3.5.2.17,4.1.1.97	83.1627	77.2193	65.1614	0	0	0
3.5.2.18	17.0558	23.9369	62.0649	75.5777	67.098	83.5967
3.5.2.2	543.056	677.988	531.552	591.387	520.163	596.607
3.5.2.3	1120.29	1482.82	1822.53	2635.08	2833.89	2826.57
3.5.2.5	408.554	487.043	389.88	544.836	570.163	435.379
3.5.2.6	505.328	1730.49	2422	1319.86	1795.34	1290.06
3.5.2.7	546.508	905.232	1057.99	1245.84	1282.53	1260.71
3.5.2.9	387.909	747.401	863.222	557.986	625.398	589.47
3.5.3.1	319.057	504.876	514.455	376.24	397.439	380.001
3.5.3.11	566.57	532.844	509.508	901.711	810.779	947.934
3.5.3.12	256.014	510.453	576.854	404.933	562.802	398.93
3.5.3.13	6.92551	63.3569	71.1495	55.2136	77.4448	38.7547
3.5.3.15	7.64868	20.4961	44.8095	9.52521	5.64465	5.13343
3.5.3.17	17.7382	14.9198	26.0305	48.4436	41.1442	38.6569
3.5.3.18	111.826	149.726	145.204	239.706	262.28	240.657
3.5.3.23	61.3833	231.802	332.988	199.873	256.306	227.393
3.5.3.26	66.6592	218.667	151.61	120.439	109.258	122.042
3.5.3.3	18.6678	13.9764	21.3689	130.33	63.3734	91.335
3.5.3.4	213.239	140.001	181.581	217.857	256.104	275.003
3.5.3.6	431.68	384.198	411.7	891.638	734.428	800.903
3.5.3.7	14.9814	7.15199	5.85981	10.2811	1.87692	6.07507
3.5.3.8	79.4426	241.39	354.524	276.655	300.163	303.143
3.5.3.9	118.656	65.0557	101.317	141.077	124.834	139.07
3.5.4.-	5.56452	5.87485	13.4294	0	0	0
3.5.4.1	272.87	270.507	282.635	570.87	442.968	453.788
3.5.4.12	42.9478	121.625	144.63	40.781	78.7169	44.5249
3.5.4.13	669.133	773.401	806.67	1569.03	1413.67	1580.78
3.5.4.16	1167.63	1374.33	1676.36	2949.53	2935.07	3161.17
3.5.4.19	267.951	337.154	256.235	835.088	732.699	781.152
3.5.4.2	227.79	171.793	261.003	365.22	439.339	351.446
3.5.4.22	44.635	63.4993	50.9725	63.69	77.274	67.6887
3.5.4.25	171.07	276.867	458.054	779.155	628.037	657.505
3.5.4.26,1.1.1.193	668.278	833.896	1025.14	1637.29	1606.8	1790
[truncated: 715 more rows]
