# Supplementary material for: Exploration of genes encoding KEGG pathway enzymes in rhizospheric microbiome of the wild plant Abutilon fruticosum
Source: AMB Express. 2024 Feb 21;14:27. doi: 10.1186/s13568-024-01678-4 (PMC10881953; doi:10.1186/s13568-024-01678-4)
Supplement: Supplementary file 2 — Additional file 2: Table S1. Sequence alignment results of gene queries of microbiomes of rhizosphere (R) and surrounding bulk (S) soils of A. fruticosum. Query ID refers to genes in individual or mixed less abundant microbiome samples, while subject IDs refers to the sequences in the National Center for Biotechnology Information (NCBI) that showed considerable sequence homology with one or more gene queries. Table S2. Number of genes encoding enzymes of different functional categories of Kyoto Encyclopedia of Genes and Genomes (KEGG) level 1 across microbiomes of rhizosphere (R) and surrounding bulk (S) soils of A. fruticosum. Gray color boxes refer to less frequent (˂ 50,000) KEGG categories that were not analyzed further. Table S3. Abundance of assembled genes encoding enzymes of different functional categories of Kyoto Encyclopedia of Genes and Genomes (KEGG) level 1 in microbiomes of rhizosphere (R) and surrounding bulk (S) soils of A. fruticosum. Gray color boxes refer to less frequent (˂ 50,000) KEGG categories that were not analyzed further. Table S4. Number of genes encoding enzymes of highly enriched functional sub-categories of KEGG level 2 across microbiomes of rhizosphere (R) and surrounding bulk (S) soils of A. fruticosum. Text in gray refers to less frequent (˂ 10,000) KEGG sub-categories that were not analyzed further. Table S5. Highly enriched functional categories and their sub-categories of Kyoto Encyclopedia of Genes and Genomes (KEGG) functional orthologs (KO) database in microbiomes of A. fruticosum. Boxes with gray color either refer to less KEGG sub-categories with less enriched enzymes and were not analyzed further. Table S6. Abundance of assembled genes encoding enzymes of highly enriched functional sub-categories of KEGG level 2 in microbiomes of rhizosphere (R) and surrounding bulk (S) soils of A. fruticosum. Table S7. Abundance of genes encoding enzymes of highly enriched functional sub-categories of KEGG level 2 in microbiomes of rhizos [file 13568_2024_1678_MOESM2_ESM.zip › Supplementary Tables/Table S14.xlsx]

## Sheet: Sheet1
Table S14. Abundance of assembled genes encoding the most highly abundant enzymes of Kyoto Encyclopedia of Genes and Genomes (KEGG) functional orthologs (KO) database within microbiomes of rhizosphere (R) and surrounding bulk (S) soils of A. fruticosum. Comprehensive enzyme descriptions and associated KEGG pathways are provided in Table S15.
Enzyme EC	S1	S2	S3	R1	R2	R3
1.6.5.3/7.1.1.2	20793.2	21037.1	10094.1	38130.1	36061.7	38113.1
EC 2.7.7.7	11256.6	14635.2	18181.1	25443.2	24665	24616.6
3.6.4.12	18320.4	18846.8	19249.1	24168.2	22639	22560.7
2.7.13.3	6181.9	9142.89	10738.4	13749.5	13514.5	16913.2
1.9.3.1/7.1.1.9	7778.78	9475.81	12164.2	14097.2	14261.3	13513.8
2.7.7.6	6520.74	4040.85	2750.56	13406.1	14534.9	13517.7
3.6.4.13	11032	10174.3	10000.1	17654.2	19049.8	16449.4
6.2.1.3	4617.53	4857.21	5153.67	9066.37	8371.99	8307.01
2.3.1.9	3889.87	4630.72	4944.47	8573.09	8414.13	8576.86
1.2.4.1	3690.35	4464.01	4836.48	7962.88	7657.59	7465.02
6.3.5.6,6.3.5.7	3595.12	3977.02	4804.46	8212.31	7861.76	7967.88
2.2.1.6	3379.79	3742.46	4016.53	7443.89	7489.19	7740.71
2.7.4.6	4832.97	5958.54	7484.48	11858.6	12211.5	12014.5
3.6.3.54	2580.14	3057.61	3764.38	6084.33	6041.48	5303.2
2.7.4.25	5531	7676.92	8963.14	14103.7	13378.2	13027.7
3.6.3.14/7.1.2.2	10438.7	8062.44	6755.14	26317.7	26499	26393
3.6.3.17/7.5.2.7	2696.7	3110.69	3713.22	5584.34	5017.94	4615.56
