# Supplementary material for: Exploration of genes encoding KEGG pathway enzymes in rhizospheric microbiome of the wild plant Abutilon fruticosum
Source: AMB Express. 2024 Feb 21;14:27. doi: 10.1186/s13568-024-01678-4 (PMC10881953; doi:10.1186/s13568-024-01678-4)
Supplement: Supplementary file 2 — Additional file 2: Table S1. Sequence alignment results of gene queries of microbiomes of rhizosphere (R) and surrounding bulk (S) soils of A. fruticosum. Query ID refers to genes in individual or mixed less abundant microbiome samples, while subject IDs refers to the sequences in the National Center for Biotechnology Information (NCBI) that showed considerable sequence homology with one or more gene queries. Table S2. Number of genes encoding enzymes of different functional categories of Kyoto Encyclopedia of Genes and Genomes (KEGG) level 1 across microbiomes of rhizosphere (R) and surrounding bulk (S) soils of A. fruticosum. Gray color boxes refer to less frequent (˂ 50,000) KEGG categories that were not analyzed further. Table S3. Abundance of assembled genes encoding enzymes of different functional categories of Kyoto Encyclopedia of Genes and Genomes (KEGG) level 1 in microbiomes of rhizosphere (R) and surrounding bulk (S) soils of A. fruticosum. Gray color boxes refer to less frequent (˂ 50,000) KEGG categories that were not analyzed further. Table S4. Number of genes encoding enzymes of highly enriched functional sub-categories of KEGG level 2 across microbiomes of rhizosphere (R) and surrounding bulk (S) soils of A. fruticosum. Text in gray refers to less frequent (˂ 10,000) KEGG sub-categories that were not analyzed further. Table S5. Highly enriched functional categories and their sub-categories of Kyoto Encyclopedia of Genes and Genomes (KEGG) functional orthologs (KO) database in microbiomes of A. fruticosum. Boxes with gray color either refer to less KEGG sub-categories with less enriched enzymes and were not analyzed further. Table S6. Abundance of assembled genes encoding enzymes of highly enriched functional sub-categories of KEGG level 2 in microbiomes of rhizosphere (R) and surrounding bulk (S) soils of A. fruticosum. Table S7. Abundance of genes encoding enzymes of highly enriched functional sub-categories of KEGG level 2 in microbiomes of rhizos [file 13568_2024_1678_MOESM2_ESM.zip › Supplementary Tables/Table S15.xlsx]

## Sheet: Unigenes.blast.m8.filter.anno
Table S15. Gene query annotations in microbiomes of A. fruticosum rhizosphere and surrounding bulk soils, involving Kyoto Encyclopedia of Genes and Genomes (KEGG) functional orthologs (KO) IDs, definitions, enzyme commission (EC) codes, and corresponding KEGG pathways.
Subject_id	KO_ID	KO_NAME	KO_DEFINITION	KO_EC	KO_PATHWAY
atm:ANT_16210	K00016	LDH, ldh	L-lactate dehydrogenase	1.1.1.27	ko00010; Metabolism; Carbohydrate metabolism; Glycolysis / Gluconeogenesis | ko00620; Metabolism; Carbohydrate metabolism; Pyruvate metabolism | ko00640; Metabolism; Carbohydrate metabolism; Propanoate metabolism | ko00270; Metabolism; Amino acid metabolism; Cysteine and methionine metabolism | ko04922; Organismal Systems; Endocrine system; Glucagon signaling pathway
scu:SCE1572_32190	K00016	LDH, ldh	L-lactate dehydrogenase	1.1.1.27	ko00010; Metabolism; Carbohydrate metabolism; Glycolysis / Gluconeogenesis | ko00620; Metabolism; Carbohydrate metabolism; Pyruvate metabolism | ko00640; Metabolism; Carbohydrate metabolism; Propanoate metabolism | ko00270; Metabolism; Amino acid metabolism; Cysteine and methionine metabolism | ko04922; Organismal Systems; Endocrine system; Glucagon signaling pathway
rmr:Rmar_0132	K00016	LDH, ldh	L-lactate dehydrogenase	1.1.1.27	ko00010; Metabolism; Carbohydrate metabolism; Glycolysis / Gluconeogenesis | ko00620; Metabolism; Carbohydrate metabolism; Pyruvate metabolism | ko00640; Metabolism; Carbohydrate metabolism; Propanoate metabolism | ko00270; Metabolism; Amino acid metabolism; Cysteine and methionine metabolism | ko04922; Organismal Systems; Endocrine system; Glucagon signaling pathway
iva:Isova_1262	K00016	LDH, ldh	L-lactate dehydrogenase	1.1.1.27	ko00010; Metabolism; Carbohydrate metabolism; Glycolysis / Gluconeogenesis | ko00620; Metabolism; Carbohydrate metabolism; Pyruvate metabolism | ko00640; Metabolism; Carbohydrate metabolism; Propanoate metabolism | ko00270; Metabolism; Amino acid metabolism; Cysteine and methionine metabolism | ko04922; Organismal Systems; Endocrine system; Glucagon signaling pathway
ica:Intca_3315	K00016	LDH, ldh	L-lactate dehydrogenase	1.1.1.27	ko00010; Metabolism; Carbohydrate metabolism; Glycolysis / Gluconeogenesis | ko00620; Metabolism; Carbohydrate metabolism; Pyruvate metabolism | ko00640; Metabolism; Carbohydrate metabolism; Propanoate metabolism | ko00270; Metabolism; Amino acid metabolism; Cysteine and methionine metabolism | ko04922; Organismal Systems; Endocrine system; Glucagon signaling pathway
rmg:Rhom172_0130	K00016	LDH, ldh	L-lactate dehydrogenase	1.1.1.27	ko00010; Metabolism; Carbohydrate metabolism; Glycolysis / Gluconeogenesis | ko00620; Metabolism; Carbohydrate metabolism; Pyruvate metabolism | ko00640; Metabolism; Carbohydrate metabolism; Propanoate metabolism | ko00270; Metabolism; Amino acid metabolism; Cysteine and methionine metabolism | ko04922; Organismal Systems; Endocrine system; Glucagon signaling pathway
cfus:CYFUS_003096	K00016	LDH, ldh	L-lactate dehydrogenase	1.1.1.27	ko00010; Metabolism; Carbohydrate metabolism; Glycolysis / Gluconeogenesis | ko00620; Metabolism; Carbohydrate metabolism; Pyruvate metabolism | ko00640; Metabolism; Carbohydrate metabolism; Propanoate metabolism | ko00270; Metabolism; Amino acid metabolism; Cysteine and methionine metabolism | ko04922; Organismal Systems; Endocrine system; Glucagon signaling pathway
cfus:CYFUS_003096	K00016	LDH, ldh	L-lactate dehydrogenase	1.1.1.27	ko00010; Metabolism; Carbohydrate metabolism; Glycolysis / Gluconeogenesis | ko00620; Metabolism; Carbohydrate metabolism; Pyruvate metabolism | ko00640; Metabolism; Carbohydrate metabolism; Propanoate metabolism | ko00270; Metabolism; Amino acid metabolism; Cysteine and methionine metabolism | ko04922; Organismal Systems; Endocrine system; Glucagon signaling pathway
thc:TCCBUS3UF1_13790	K00016	LDH, ldh	L-lactate dehydrogenase	1.1.1.27	ko00010; Metabolism; Carbohydrate metabolism; Glycolysis / Gluconeogenesis | ko00620; Metabolism; Carbohydrate metabolism; Pyruvate metabolism | ko00640; Metabolism; Carbohydrate metabolism; Propanoate metabolism | ko00270; Metabolism; Amino acid metabolism; Cysteine and methionine metabolism | ko04922; Organismal Systems; Endocrine system; Glucagon signaling pathway
fbt:D770_20890	K00016	LDH, ldh	L-lactate dehydrogenase	1.1.1.27	ko00010; Metabolism; Carbohydrate metabolism; Glycolysis / Gluconeogenesis | ko00620; Metabolism; Carbohydrate metabolism; Pyruvate metabolism | ko00640; Metabolism; Carbohydrate metabolism; Propanoate metabolism | ko00270; Metabolism; Amino acid metabolism; Cysteine and methionine metabolism | ko04922; Organismal Systems; Endocrine system; Glucagon signaling pathway
gba:J421_0656	K00016	LDH, ldh	L-lactate dehydrogenase	1.1.1.27	ko00010; Metabolism; Carbohydrate metabolism; Glycolysis / Gluconeogenesis | ko00620; Metabolism; Carbohydrate metabolism; Pyruvate metabolism | ko00640; Metabolism; Carbohydrate metabolism; Propanoate metabolism | ko00270; Metabolism; Amino acid metabolism; Cysteine and methionine metabolism | ko04922; Organismal Systems; Endocrine system; Glucagon signaling pathway
bacu:103018917	K00016	LDH, ldh	L-lactate dehydrogenase	1.1.1.27	ko00010; Metabolism; Carbohydrate metabolism; Glycolysis / Gluconeogenesis | ko00620; Metabolism; Carbohydrate metabolism; Pyruvate metabolism | ko00640; Metabolism; Carbohydrate metabolism; Propanoate metabolism | ko00270; Metabolism; Amino acid metabolism; Cysteine and methionine metabolism | ko04922; Organismal Systems; Endocrine system; Glucagon signaling pathway
bter:100649579	K00016	LDH, ldh	L-lactate dehydrogenase	1.1.1.27	ko00010; Metabolism; Carbohydrate metabolism; Glycolysis / Gluconeogenesis | ko00620; Metabolism; Carbohydrate metabolism; Pyruvate metabolism | ko00640; Metabolism; Carbohydrate metabolism; Propanoate metabolism | ko00270; Metabolism; Amino acid metabolism; Cysteine and methionine metabolism | ko04922; Organismal Systems; Endocrine system; Glucagon signaling pathway
abf:AMK58_00850	K00016	LDH, ldh	L-lactate dehydrogenase	1.1.1.27	ko00010; Metabolism; Carbohydrate metabolism; Glycolysis / Gluconeogenesis | ko00620; Metabolism; Carbohydrate metabolism; Pyruvate metabolism | ko00640; Metabolism; Carbohydrate metabolism; Propanoate metabolism | ko00270; Metabolism; Amino acid metabolism; Cysteine and methionine metabolism | ko04922; Organismal Systems; Endocrine system; Glucagon signaling pathway
bacu:103018917	K00016	LDH, ldh	L-lactate dehydrogenase	1.1.1.27	ko00010; Metabolism; Carbohydrate metabolism; Glycolysis / Gluconeogenesis | ko00620; Metabolism; Carbohydrate metabolism; Pyruvate metabolism | ko00640; Metabolism; Carbohydrate metabolism; Propanoate metabolism | ko00270; Metabolism; Amino acid metabolism; Cysteine and methionine metabolism | ko04922; Organismal Systems; Endocrine system; Glucagon signaling pathway
scl:sce5245	K00016	LDH, ldh	L-lactate dehydrogenase	1.1.1.27	ko00010; Metabolism; Carbohydrate metabolism; Glycolysis / Gluconeogenesis | ko00620; Metabolism; Carbohydrate metabolism; Pyruvate metabolism | ko00640; Metabolism; Carbohydrate metabolism; Propanoate metabolism | ko00270; Metabolism; Amino acid metabolism; Cysteine and methionine metabolism | ko04922; Organismal Systems; Endocrine system; Glucagon signaling pathway
scl:sce5245	K00016	LDH, ldh	L-lactate dehydrogenase	1.1.1.27	ko00010; Metabolism; Carbohydrate metabolism; Glycolysis / Gluconeogenesis | ko00620; Metabolism; Carbohydrate metabolism; Pyruvate metabolism | ko00640; Metabolism; Carbohydrate metabolism; Propanoate metabolism | ko00270; Metabolism; Amino acid metabolism; Cysteine and methionine metabolism | ko04922; Organismal Systems; Endocrine system; Glucagon signaling pathway
kfv:AS188_14520	K00016	LDH, ldh	L-lactate dehydrogenase	1.1.1.27	ko00010; Metabolism; Carbohydrate metabolism; Glycolysis / Gluconeogenesis | ko00620; Metabolism; Carbohydrate metabolism; Pyruvate metabolism | ko00640; Metabolism; Carbohydrate metabolism; Propanoate metabolism | ko00270; Metabolism; Amino acid metabolism; Cysteine and methionine metabolism | ko04922; Organismal Systems; Endocrine system; Glucagon signaling pathway
gba:J421_0656	K00016	LDH, ldh	L-lactate dehydrogenase	1.1.1.27	ko00010; Metabolism; Carbohydrate metabolism; Glycolysis / Gluconeogenesis | ko00620; Metabolism; Carbohydrate metabolism; Pyruvate metabolism | ko00640; Metabolism; Carbohydrate metabolism; Propanoate metabolism | ko00270; Metabolism; Amino acid metabolism; Cysteine and methionine metabolism | ko04922; Organismal Systems; Endocrine system; Glucagon signaling pathway
gba:J421_0656	K00016	LDH, ldh	L-lactate dehydrogenase	1.1.1.27	ko00010; Metabolism; Carbohydrate metabolism; Glycolysis / Gluconeogenesis | ko00620; Metabolism; Carbohydrate metabolism; Pyruvate metabolism | ko00640; Metabolism; Carbohydrate metabolism; Propanoate metabolism | ko00270; Metabolism; Amino acid metabolism; Cysteine and methionine metabolism | ko04922; Organismal Systems; Endocrine system; Glucagon signaling pathway
scu:SCE1572_32190	K00016	LDH, ldh	L-lactate dehydrogenase	1.1.1.27	ko00010; Metabolism; Carbohydrate metabolism; Glycolysis / Gluconeogenesis | ko00620; Metabolism; Carbohydrate metabolism; Pyruvate metabolism | ko00640; Metabolism; Carbohydrate metabolism; Propanoate metabolism | ko00270; Metabolism; Amino acid metabolism; Cysteine and methionine metabolism | ko04922; Organismal Systems; Endocrine system; Glucagon signaling pathway
scl:sce5245	K00016	LDH, ldh	L-lactate dehydrogenase	1.1.1.27	ko00010; Metabolism; Carbohydrate metabolism; Glycolysis / Gluconeogenesis | ko00620; Metabolism; Carbohydrate metabolism; Pyruvate metabolism | ko00640; Metabolism; Carbohydrate metabolism; Propanoate metabolism | ko00270; Metabolism; Amino acid metabolism; Cysteine and methionine metabolism | ko04922; Organismal Systems; Endocrine system; Glucagon signaling pathway
mva:Mvan_0439	K00016	LDH, ldh	L-lactate dehydrogenase	1.1.1.27	ko00010; Metabolism; Carbohydrate metabolism; Glycolysis / Gluconeogenesis | ko00620; Metabolism; Carbohydrate metabolism; Pyruvate metabolism | ko00640; Metabolism; Carbohydrate metabolism; Propanoate metabolism | ko00270; Metabolism; Amino acid metabolism; Cysteine and methionine metabolism | ko04922; Organismal Systems; Endocrine system; Glucagon signaling pathway
lpil:LIP_0156	K00016	LDH, ldh	L-lactate dehydrogenase	1.1.1.27	ko00010; Metabolism; Carbohydrate metabolism; Glycolysis / Gluconeogenesis | ko00620; Metabolism; Carbohydrate metabolism; Pyruvate metabolism | ko00640; Metabolism; Carbohydrate metabolism; Propanoate metabolism | ko00270; Metabolism; Amino acid metabolism; Cysteine and methionine metabolism | ko04922; Organismal Systems; Endocrine system; Glucagon signaling pathway
pmq:PM3016_1075	K00016	LDH, ldh	L-lactate dehydrogenase	1.1.1.27	ko00010; Metabolism; Carbohydrate metabolism; Glycolysis / Gluconeogenesis | ko00620; Metabolism; Carbohydrate metabolism; Pyruvate metabolism | ko00640; Metabolism; Carbohydrate metabolism; Propanoate metabolism | ko00270; Metabolism; Amino acid metabolism; Cysteine and methionine metabolism | ko04922; Organismal Systems; Endocrine system; Glucagon signaling pathway
tgr:Tgr7_1919	K00016	LDH, ldh	L-lactate dehydrogenase	1.1.1.27	ko00010; Metabolism; Carbohydrate metabolism; Glycolysis / Gluconeogenesis | ko00620; Metabolism; Carbohydrate metabolism; Pyruvate metabolism | ko00640; Metabolism; Carbohydrate metabolism; Propanoate metabolism | ko00270; Metabolism; Amino acid metabolism; Cysteine and methionine metabolism | ko04922; Organismal Systems; Endocrine system; Glucagon signaling pathway
cfus:CYFUS_003096	K00016	LDH, ldh	L-lactate dehydrogenase	1.1.1.27	ko00010; Metabolism; Carbohydrate metabolism; Glycolysis / Gluconeogenesis | ko00620; Metabolism; Carbohydrate metabolism; Pyruvate metabolism | ko00640; Metabolism; Carbohydrate metabolism; Propanoate metabolism | ko00270; Metabolism; Amino acid metabolism; Cysteine and methionine metabolism | ko04922; Organismal Systems; Endocrine system; Glucagon signaling pathway
cfus:CYFUS_003096	K00016	LDH, ldh	L-lactate dehydrogenase	1.1.1.27	ko00010; Metabolism; Carbohydrate metabolism; Glycolysis / Gluconeogenesis | ko00620; Metabolism; Carbohydrate metabolism; Pyruvate metabolism | ko00640; Metabolism; Carbohydrate metabolism; Propanoate metabolism | ko00270; Metabolism; Amino acid metabolism; Cysteine and methionine metabolism | ko04922; Organismal Systems; Endocrine system; Glucagon signaling pathway
atm:ANT_16210	K00016	LDH, ldh	L-lactate dehydrogenase	1.1.1.27	ko00010; Metabolism; Carbohydrate metabolism; Glycolysis / Gluconeogenesis | ko00620; Metabolism; Carbohydrate metabolism; Pyruvate metabolism | ko00640; Metabolism; Carbohydrate metabolism; Propanoate metabolism | ko00270; Metabolism; Amino acid metabolism; Cysteine and methionine metabolism | ko04922; Organismal Systems; Endocrine system; Glucagon signaling pathway
iva:Isova_1262	K00016	LDH, ldh	L-lactate dehydrogenase	1.1.1.27	ko00010; Metabolism; Carbohydrate metabolism; Glycolysis / Gluconeogenesis | ko00620; Metabolism; Carbohydrate metabolism; Pyruvate metabolism | ko00640; Metabolism; Carbohydrate metabolism; Propanoate metabolism | ko00270; Metabolism; Amino acid metabolism; Cysteine and methionine metabolism | ko04922; Organismal Systems; Endocrine system; Glucagon signaling pathway
gba:J421_0656	K00016	LDH, ldh	L-lactate dehydrogenase	1.1.1.27	ko00010; Metabolism; Carbohydrate metabolism; Glycolysis / Gluconeogenesis | ko00620; Metabolism; Carbohydrate metabolism; Pyruvate metabolism | ko00640; Metabolism; Carbohydrate metabolism; Propanoate metabolism | ko00270; Metabolism; Amino acid metabolism; Cysteine and methionine metabolism | ko04922; Organismal Systems; Endocrine system; Glucagon signaling pathway
kfv:AS188_14520	K00016	LDH, ldh	L-lactate dehydrogenase	1.1.1.27	ko00010; Metabolism; Carbohydrate metabolism; Glycolysis / Gluconeogenesis | ko00620; Metabolism; Carbohydrate metabolism; Pyruvate metabolism | ko00640; Metabolism; Carbohydrate metabolism; Propanoate metabolism | ko00270; Metabolism; Amino acid metabolism; Cysteine and methionine metabolism | ko04922; Organismal Systems; Endocrine system; Glucagon signaling pathway
xce:Xcel_1257	K00016	LDH, ldh	L-lactate dehydrogenase	1.1.1.27	ko00010; Metabolism; Carbohydrate metabolism; Glycolysis / Gluconeogenesis | ko00620; Metabolism; Carbohydrate metabolism; Pyruvate metabolism | ko00640; Metabolism; Carbohydrate metabolism; Propanoate metabolism | ko00270; Metabolism; Amino acid metabolism; Cysteine and methionine metabolism | ko04922; Organismal Systems; Endocrine system; Glucagon signaling pathway
obt:OPIT5_04240	K00016	LDH, ldh	L-lactate dehydrogenase	1.1.1.27	ko00010; Metabolism; Carbohydrate metabolism; Glycolysis / Gluconeogenesis | ko00620; Metabolism; Carbohydrate metabolism; Pyruvate metabolism | ko00640; Metabolism; Carbohydrate metabolism; Propanoate metabolism | ko00270; Metabolism; Amino acid metabolism; Cysteine and methionine metabolism | ko04922; Organismal Systems; Endocrine system; Glucagon signaling pathway
cez:CBP52_03200	K00016	LDH, ldh	L-lactate dehydrogenase	1.1.1.27	ko00010; Metabolism; Carbohydrate metabolism; Glycolysis / Gluconeogenesis | ko00620; Metabolism; Carbohydrate metabolism; Pyruvate metabolism | ko00640; Metabolism; Carbohydrate metabolism; Propanoate metabolism | ko00270; Metabolism; Amino acid metabolism; Cysteine and methionine metabolism | ko04922; Organismal Systems; Endocrine system; Glucagon signaling pathway
rmr:Rmar_0132	K00016	LDH, ldh	L-lactate dehydrogenase	1.1.1.27	ko00010; Metabolism; Carbohydrate metabolism; Glycolysis / Gluconeogenesis | ko00620; Metabolism; Carbohydrate metabolism; Pyruvate metabolism | ko00640; Metabolism; Carbohydrate metabolism; Propanoate metabolism | ko00270; Metabolism; Amino acid metabolism; Cysteine and methionine metabolism | ko04922; Organismal Systems; Endocrine system; Glucagon signaling pathway
mcw:A8L33_04965	K00016	LDH, ldh	L-lactate dehydrogenase	1.1.1.27	ko00010; Metabolism; Carbohydrate metabolism; Glycolysis / Gluconeogenesis | ko00620; Metabolism; Carbohydrate metabolism; Pyruvate metabolism | ko00640; Metabolism; Carbohydrate metabolism; Propanoate metabolism | ko00270; Metabolism; Amino acid metabolism; Cysteine and methionine metabolism | ko04922; Organismal Systems; Endocrine system; Glucagon signaling pathway
atm:ANT_16210	K00016	LDH, ldh	L-lactate dehydrogenase	1.1.1.27	ko00010; Metabolism; Carbohydrate metabolism; Glycolysis / Gluconeogenesis | ko00620; Metabolism; Carbohydrate metabolism; Pyruvate metabolism | ko00640; Metabolism; Carbohydrate metabolism; Propanoate metabolism | ko00270; Metabolism; Amino acid metabolism; Cysteine and methionine metabolism | ko04922; Organismal Systems; Endocrine system; Glucagon signaling pathway
atm:ANT_16210	K00016	LDH, ldh	L-lactate dehydrogenase	1.1.1.27	ko00010; Metabolism; Carbohydrate metabolism; Glycolysis / Gluconeogenesis | ko00620; Metabolism; Carbohydrate metabolism; Pyruvate metabolism | ko00640; Metabolism; Carbohydrate metabolism; Propanoate metabolism | ko00270; Metabolism; Amino acid metabolism; Cysteine and methionine metabolism | ko04922; Organismal Systems; Endocrine system; Glucagon signaling pathway
samy:DB32_008263	K00016	LDH, ldh	L-lactate dehydrogenase	1.1.1.27	ko00010; Metabolism; Carbohydrate metabolism; Glycolysis / Gluconeogenesis | ko00620; Metabolism; Carbohydrate metabolism; Pyruvate metabolism | ko00640; Metabolism; Carbohydrate metabolism; Propanoate metabolism | ko00270; Metabolism; Amino acid metabolism; Cysteine and methionine metabolism | ko04922; Organismal Systems; Endocrine system; Glucagon signaling pathway
samy:DB32_008263	K00016	LDH, ldh	L-lactate dehydrogenase	1.1.1.27	ko00010; Metabolism; Carbohydrate metabolism; Glycolysis / Gluconeogenesis | ko00620; Metabolism; Carbohydrate metabolism; Pyruvate metabolism | ko00640; Metabolism; Carbohydrate metabolism; Propanoate metabolism | ko00270; Metabolism; Amino acid metabolism; Cysteine and methionine metabolism | ko04922; Organismal Systems; Endocrine system; Glucagon signaling pathway
cez:CBP52_03200	K00016	LDH, ldh	L-lactate dehydrogenase	1.1.1.27	ko00010; Metabolism; Carbohydrate metabolism; Glycolysis / Gluconeogenesis | ko00620; Metabolism; Carbohydrate metabolism; Pyruvate metabolism | ko00640; Metabolism; Carbohydrate metabolism; Propanoate metabolism | ko00270; Metabolism; Amino acid metabolism; Cysteine and methionine metabolism | ko04922; Organismal Systems; Endocrine system; Glucagon signaling pathway
bcv:Bcav_2434	K00016	LDH, ldh	L-lactate dehydrogenase	1.1.1.27	ko00010; Metabolism; Carbohydrate metabolism; Glycolysis / Gluconeogenesis | ko00620; Metabolism; Carbohydrate metabolism; Pyruvate metabolism | ko00640; Metabolism; Carbohydrate metabolism; Propanoate metabolism | ko00270; Metabolism; Amino acid metabolism; Cysteine and methionine metabolism | ko04922; Organismal Systems; Endocrine system; Glucagon signaling pathway
gba:J421_0656	K00016	LDH, ldh	L-lactate dehydrogenase	1.1.1.27	ko00010; Metabolism; Carbohydrate metabolism; Glycolysis / Gluconeogenesis | ko00620; Metabolism; Carbohydrate metabolism; Pyruvate metabolism | ko00640; Metabolism; Carbohydrate metabolism; Propanoate metabolism | ko00270; Metabolism; Amino acid metabolism; Cysteine and methionine metabolism | ko04922; Organismal Systems; Endocrine system; Glucagon signaling pathway
ske:Sked_23050	K00016	LDH, ldh	L-lactate dehydrogenase	1.1.1.27	ko00010; Metabolism; Carbohydrate metabolism; Glycolysis / Gluconeogenesis | ko00620; Metabolism; Carbohydrate metabolism; Pyruvate metabolism | ko00640; Metabolism; Carbohydrate metabolism; Propanoate metabolism | ko00270; Metabolism; Amino acid metabolism; Cysteine and methionine metabolism | ko04922; Organismal Systems; Endocrine system; Glucagon signaling pathway
atm:ANT_16210	K00016	LDH, ldh	L-lactate dehydrogenase	1.1.1.27	ko00010; Metabolism; Carbohydrate metabolism; Glycolysis / Gluconeogenesis | ko00620; Metabolism; Carbohydrate metabolism; Pyruvate metabolism | ko00640; Metabolism; Carbohydrate metabolism; Propanoate metabolism | ko00270; Metabolism; Amino acid metabolism; Cysteine and methionine metabolism | ko04922; Organismal Systems; Endocrine system; Glucagon signaling pathway
pmw:B2K_05475	K00016	LDH, ldh	L-lactate dehydrogenase	1.1.1.27	ko00010; Metabolism; Carbohydrate metabolism; Glycolysis / Gluconeogenesis | ko00620; Metabolism; Carbohydrate metabolism; Pyruvate metabolism | ko00640; Metabolism; Carbohydrate metabolism; Propanoate metabolism | ko00270; Metabolism; Amino acid metabolism; Cysteine and methionine metabolism | ko04922; Organismal Systems; Endocrine system; Glucagon signaling pathway
samy:DB32_008263	K00016	LDH, ldh	L-lactate dehydrogenase	1.1.1.27	ko00010; Metabolism; Carbohydrate metabolism; Glycolysis / Gluconeogenesis | ko00620; Metabolism; Carbohydrate metabolism; Pyruvate metabolism | ko00640; Metabolism; Carbohydrate metabolism; Propanoate metabolism | ko00270; Metabolism; Amino acid metabolism; Cysteine and methionine metabolism | ko04922; Organismal Systems; Endocrine system; Glucagon signaling pathway
samy:DB32_008263	K00016	LDH, ldh	L-lactate dehydrogenase	1.1.1.27	ko00010; Metabolism; Carbohydrate metabolism; Glycolysis / Gluconeogenesis | ko00620; Metabolism; Carbohydrate metabolism; Pyruvate metabolism | ko00640; Metabolism; Carbohydrate metabolism; Propanoate metabolism | ko00270; Metabolism; Amino acid metabolism; Cysteine and methionine metabolism | ko04922; Organismal Systems; Endocrine system; Glucagon signaling pathway
gba:J421_0656	K00016	LDH, ldh	L-lactate dehydrogenase	1.1.1.27	ko00010; Metabolism; Carbohydrate metabolism; Glycolysis / Gluconeogenesis | ko00620; Metabolism; Carbohydrate metabolism; Pyruvate metabolism | ko00640; Metabolism; Carbohydrate metabolism; Propanoate metabolism | ko00270; Metabolism; Amino acid metabolism; Cysteine and methionine metabolism | ko04922; Organismal Systems; Endocrine system; Glucagon signaling pathway
cfi:Celf_1585	K00016	LDH, ldh	L-lactate dehydrogenase	1.1.1.27	ko00010; Metabolism; Carbohydrate metabolism; Glycolysis / Gluconeogenesis | ko00620; Metabolism; Carbohydrate metabolism; Pyruvate metabolism | ko00640; Metabolism; Carbohydrate metabolism; Propanoate metabolism | ko00270; Metabolism; Amino acid metabolism; Cysteine and methionine metabolism | ko04922; Organismal Systems; Endocrine system; Glucagon signaling pathway
cfi:Celf_1585	K00016	LDH, ldh	L-lactate dehydrogenase	1.1.1.27	ko00010; Metabolism; Carbohydrate metabolism; Glycolysis / Gluconeogenesis | ko00620; Metabolism; Carbohydrate metabolism; Pyruvate metabolism | ko00640; Metabolism; Carbohydrate metabolism; Propanoate metabolism | ko00270; Metabolism; Amino acid metabolism; Cysteine and methionine metabolism | ko04922; Organismal Systems; Endocrine system; Glucagon signaling pathway
rmg:Rhom172_0130	K00016	LDH, ldh	L-lactate dehydrogenase	1.1.1.27	ko00010; Metabolism; Carbohydrate metabolism; Glycolysis / Gluconeogenesis | ko00620; Metabolism; Carbohydrate metabolism; Pyruvate metabolism | ko00640; Metabolism; Carbohydrate metabolism; Propanoate metabolism | ko00270; Metabolism; Amino acid metabolism; Cysteine and methionine metabolism | ko04922; Organismal Systems; Endocrine system; Glucagon signaling pathway
gba:J421_0656	K00016	LDH, ldh	L-lactate dehydrogenase	1.1.1.27	ko00010; Metabolism; Carbohydrate metabolism; Glycolysis / Gluconeogenesis | ko00620; Metabolism; Carbohydrate metabolism; Pyruvate metabolism | ko00640; Metabolism; Carbohydrate metabolism; Propanoate metabolism | ko00270; Metabolism; Amino acid metabolism; Cysteine and methionine metabolism | ko04922; Organismal Systems; Endocrine system; Glucagon signaling pathway
atm:ANT_16210	K00016	LDH, ldh	L-lactate dehydrogenase	1.1.1.27	ko00010; Metabolism; Carbohydrate metabolism; Glycolysis / Gluconeogenesis | ko00620; Metabolism; Carbohydrate metabolism; Pyruvate metabolism | ko00640; Metabolism; Carbohydrate metabolism; Propanoate metabolism | ko00270; Metabolism; Amino acid metabolism; Cysteine and methionine metabolism | ko04922; Organismal Systems; Endocrine system; Glucagon signaling pathway
vei:Veis_4538	K00016	LDH, ldh	L-lactate dehydrogenase	1.1.1.27	ko00010; Metabolism; Carbohydrate metabolism; Glycolysis / Gluconeogenesis | ko00620; Metabolism; Carbohydrate metabolism; Pyruvate metabolism | ko00640; Metabolism; Carbohydrate metabolism; Propanoate metabolism | ko00270; Metabolism; Amino acid metabolism; Cysteine and methionine metabolism | ko04922; Organismal Systems; Endocrine system; Glucagon signaling pathway
cfi:Celf_1585	K00016	LDH, ldh	L-lactate dehydrogenase	1.1.1.27	ko00010; Metabolism; Carbohydrate metabolism; Glycolysis / Gluconeogenesis | ko00620; Metabolism; Carbohydrate metabolism; Pyruvate metabolism | ko00640; Metabolism; Carbohydrate metabolism; Propanoate metabolism | ko00270; Metabolism; Amino acid metabolism; Cysteine and methionine metabolism | ko04922; Organismal Systems; Endocrine system; Glucagon signaling pathway
mcw:A8L33_04965	K00016	LDH, ldh	L-lactate dehydrogenase	1.1.1.27	ko00010; Metabolism; Carbohydrate metabolism; Glycolysis / Gluconeogenesis | ko00620; Metabolism; Carbohydrate metabolism; Pyruvate metabolism | ko00640; Metabolism; Carbohydrate metabolism; Propanoate metabolism | ko00270; Metabolism; Amino acid metabolism; Cysteine and methionine metabolism | ko04922; Organismal Systems; Endocrine system; Glucagon signaling pathway
atm:ANT_16210	K00016	LDH, ldh	L-lactate dehydrogenase	1.1.1.27	ko00010; Metabolism; Carbohydrate metabolism; Glycolysis / Gluconeogenesis | ko00620; Metabolism; Carbohydrate metabolism; Pyruvate metabolism | ko00640; Metabolism; Carbohydrate metabolism; Propanoate metabolism | ko00270; Metabolism; Amino acid metabolism; Cysteine and methionine metabolism | ko04922; Organismal Systems; Endocrine system; Glucagon signaling pathway
pms:KNP414_03680	K00016	LDH, ldh	L-lactate dehydrogenase	1.1.1.27	ko00010; Metabolism; Carbohydrate metabolism; Glycolysis / Gluconeogenesis | ko00620; Metabolism; Carbohydrate metabolism; Pyruvate metabolism | ko00640; Metabolism; Carbohydrate metabolism; Propanoate metabolism | ko00270; Metabolism; Amino acid metabolism; Cysteine and methionine metabolism | ko04922; Organismal Systems; Endocrine system; Glucagon signaling pathway
bter:100649579	K00016	LDH, ldh	L-lactate dehydrogenase	1.1.1.27	ko00010; Metabolism; Carbohydrate metabolism; Glycolysis / Gluconeogenesis | ko00620; Metabolism; Carbohydrate metabolism; Pyruvate metabolism | ko00640; Metabolism; Carbohydrate metabolism; Propanoate metabolism | ko00270; Metabolism; Amino acid metabolism; Cysteine and methionine metabolism | ko04922; Organismal Systems; Endocrine system; Glucagon signaling pathway
fbt:D770_20890	K00016	LDH, ldh	L-lactate dehydrogenase	1.1.1.27	ko00010; Metabolism; Carbohydrate metabolism; Glycolysis / Gluconeogenesis | ko00620; Metabolism; Carbohydrate metabolism; Pyruvate metabolism | ko00640; Metabolism; Carbohydrate metabolism; Propanoate metabolism | ko00270; Metabolism; Amino acid metabolism; Cysteine and methionine metabolism | ko04922; Organismal Systems; Endocrine system; Glucagon signaling pathway
fbt:D770_20890	K00016	LDH, ldh	L-lactate dehydrogenase	1.1.1.27	ko00010; Metabolism; Carbohydrate metabolism; Glycolysis / Gluconeogenesis | ko00620; Metabolism; Carbohydrate metabolism; Pyruvate metabolism | ko00640; Metabolism; Carbohydrate metabolism; Propanoate metabolism | ko00270; Metabolism; Amino acid metabolism; Cysteine and methionine metabolism | ko04922; Organismal Systems; Endocrine system; Glucagon signaling pathway
atm:ANT_16210	K00016	LDH, ldh	L-lactate dehydrogenase	1.1.1.27	ko00010; Metabolism; Carbohydrate metabolism; Glycolysis / Gluconeogenesis | ko00620; Metabolism; Carbohydrate metabolism; Pyruvate metabolism | ko00640; Metabolism; Carbohydrate metabolism; Propanoate metabolism | ko00270; Metabolism; Amino acid metabolism; Cysteine and methionine metabolism | ko04922; Organismal Systems; Endocrine system; Glucagon signaling pathway
stsi:A4E84_11955	K00121	frmA, ADH5, adhC	S-(hydroxymethyl)glutathione dehydrogenase / alcohol dehydrogenase [EC:1.1.1.284 1.1.1.1]	1.1.1.284,1.1.1.1	ko00010; Metabolism; Carbohydrate metabolism; Glycolysis / Gluconeogenesis | ko00680; Metabolism; Energy metabolism; Methane metabolism | ko00071; Metabolism; Lipid metabolism; Fatty acid degradation | ko00350; Metabolism; Amino acid metabolism; Tyrosine metabolism | ko00830; Metabolism; Metabolism of cofactors and vitamins; Retinol metabolism | ko00625; Metabolism; Xenobiotics biodegradation and…
stsi:A4E84_11955	K00121	frmA, ADH5, adhC	S-(hydroxymethyl)glutathione dehydrogenase / alcohol dehydrogenase [EC:1.1.1.284 1.1.1.1]	1.1.1.284,1.1.1.1	ko00010; Metabolism; Carbohydrate metabolism; Glycolysis / Gluconeogenesis | ko00680; Metabolism; Energy metabolism; Methane metabolism | ko00071; Metabolism; Lipid metabolism; Fatty acid degradation | ko00350; Metabolism; Amino acid metabolism; Tyrosine metabolism | ko00830; Metabolism; Metabolism of cofactors and vitamins; Retinol metabolism | ko00625; Metabolism; Xenobiotics biodegradation and…
bra:BRADO0921	K00121	frmA, ADH5, adhC	S-(hydroxymethyl)glutathione dehydrogenase / alcohol dehydrogenase [EC:1.1.1.284 1.1.1.1]	1.1.1.284,1.1.1.1	ko00010; Metabolism; Carbohydrate metabolism; Glycolysis / Gluconeogenesis | ko00680; Metabolism; Energy metabolism; Methane metabolism | ko00071; Metabolism; Lipid metabolism; Fatty acid degradation | ko00350; Metabolism; Amino acid metabolism; Tyrosine metabolism | ko00830; Metabolism; Metabolism of cofactors and vitamins; Retinol metabolism | ko00625; Metabolism; Xenobiotics biodegradation and…
rsk:RSKD131_0888	K00121	frmA, ADH5, adhC	S-(hydroxymethyl)glutathione dehydrogenase / alcohol dehydrogenase [EC:1.1.1.284 1.1.1.1]	1.1.1.284,1.1.1.1	ko00010; Metabolism; Carbohydrate metabolism; Glycolysis / Gluconeogenesis | ko00680; Metabolism; Energy metabolism; Methane metabolism | ko00071; Metabolism; Lipid metabolism; Fatty acid degradation | ko00350; Metabolism; Amino acid metabolism; Tyrosine metabolism | ko00830; Metabolism; Metabolism of cofactors and vitamins; Retinol metabolism | ko00625; Metabolism; Xenobiotics biodegradation and…
cap:CLDAP_13930	K00121	frmA, ADH5, adhC	S-(hydroxymethyl)glutathione dehydrogenase / alcohol dehydrogenase [EC:1.1.1.284 1.1.1.1]	1.1.1.284,1.1.1.1	ko00010; Metabolism; Carbohydrate metabolism; Glycolysis / Gluconeogenesis | ko00680; Metabolism; Energy metabolism; Methane metabolism | ko00071; Metabolism; Lipid metabolism; Fatty acid degradation | ko00350; Metabolism; Amino acid metabolism; Tyrosine metabolism | ko00830; Metabolism; Metabolism of cofactors and vitamins; Retinol metabolism | ko00625; Metabolism; Xenobiotics biodegradation and…
pavi:110746652	K00121	frmA, ADH5, adhC	S-(hydroxymethyl)glutathione dehydrogenase / alcohol dehydrogenase [EC:1.1.1.284 1.1.1.1]	1.1.1.284,1.1.1.1	ko00010; Metabolism; Carbohydrate metabolism; Glycolysis / Gluconeogenesis | ko00680; Metabolism; Energy metabolism; Methane metabolism | ko00071; Metabolism; Lipid metabolism; Fatty acid degradation | ko00350; Metabolism; Amino acid metabolism; Tyrosine metabolism | ko00830; Metabolism; Metabolism of cofactors and vitamins; Retinol metabolism | ko00625; Metabolism; Xenobiotics biodegradation and…
mio:AOA12_15250	K00121	frmA, ADH5, adhC	S-(hydroxymethyl)glutathione dehydrogenase / alcohol dehydrogenase [EC:1.1.1.284 1.1.1.1]	1.1.1.284,1.1.1.1	ko00010; Metabolism; Carbohydrate metabolism; Glycolysis / Gluconeogenesis | ko00680; Metabolism; Energy metabolism; Methane metabolism | ko00071; Metabolism; Lipid metabolism; Fatty acid degradation | ko00350; Metabolism; Amino acid metabolism; Tyrosine metabolism | ko00830; Metabolism; Metabolism of cofactors and vitamins; Retinol metabolism | ko00625; Metabolism; Xenobiotics biodegradation and…
cwo:Cwoe_3280	K00121	frmA, ADH5, adhC	S-(hydroxymethyl)glutathione dehydrogenase / alcohol dehydrogenase [EC:1.1.1.284 1.1.1.1]	1.1.1.284,1.1.1.1	ko00010; Metabolism; Carbohydrate metabolism; Glycolysis / Gluconeogenesis | ko00680; Metabolism; Energy metabolism; Methane metabolism | ko00071; Metabolism; Lipid metabolism; Fatty acid degradation | ko00350; Metabolism; Amino acid metabolism; Tyrosine metabolism | ko00830; Metabolism; Metabolism of cofactors and vitamins; Retinol metabolism | ko00625; Metabolism; Xenobiotics biodegradation and…
pzu:PHZ_c0845	K00121	frmA, ADH5, adhC	S-(hydroxymethyl)glutathione dehydrogenase / alcohol dehydrogenase [EC:1.1.1.284 1.1.1.1]	1.1.1.284,1.1.1.1	ko00010; Metabolism; Carbohydrate metabolism; Glycolysis / Gluconeogenesis | ko00680; Metabolism; Energy metabolism; Methane metabolism | ko00071; Metabolism; Lipid metabolism; Fatty acid degradation | ko00350; Metabolism; Amino acid metabolism; Tyrosine metabolism | ko00830; Metabolism; Metabolism of cofactors and vitamins; Retinol metabolism | ko00625; Metabolism; Xenobiotics biodegradation and…
amq:AMETH_2296	K00121	frmA, ADH5, adhC	S-(hydroxymethyl)glutathione dehydrogenase / alcohol dehydrogenase [EC:1.1.1.284 1.1.1.1]	1.1.1.284,1.1.1.1	ko00010; Metabolism; Carbohydrate metabolism; Glycolysis / Gluconeogenesis | ko00680; Metabolism; Energy metabolism; Methane metabolism | ko00071; Metabolism; Lipid metabolism; Fatty acid degradation | ko00350; Metabolism; Amino acid metabolism; Tyrosine metabolism | ko00830; Metabolism; Metabolism of cofactors and vitamins; Retinol metabolism | ko00625; Metabolism; Xenobiotics biodegradation and…
bsd:BLASA_0307	K00121	frmA, ADH5, adhC	S-(hydroxymethyl)glutathione dehydrogenase / alcohol dehydrogenase [EC:1.1.1.284 1.1.1.1]	1.1.1.284,1.1.1.1	ko00010; Metabolism; Carbohydrate metabolism; Glycolysis / Gluconeogenesis | ko00680; Metabolism; Energy metabolism; Methane metabolism | ko00071; Metabolism; Lipid metabolism; Fatty acid degradation | ko00350; Metabolism; Amino acid metabolism; Tyrosine metabolism | ko00830; Metabolism; Metabolism of cofactors and vitamins; Retinol metabolism | ko00625; Metabolism; Xenobiotics biodegradation and…
scy:SCATT_09170	K00121	frmA, ADH5, adhC	S-(hydroxymethyl)glutathione dehydrogenase / alcohol dehydrogenase [EC:1.1.1.284 1.1.1.1]	1.1.1.284,1.1.1.1	ko00010; Metabolism; Carbohydrate metabolism; Glycolysis / Gluconeogenesis | ko00680; Metabolism; Energy metabolism; Methane metabolism | ko00071; Metabolism; Lipid metabolism; Fatty acid degradation | ko00350; Metabolism; Amino acid metabolism; Tyrosine metabolism | ko00830; Metabolism; Metabolism of cofactors and vitamins; Retinol metabolism | ko00625; Metabolism; Xenobiotics biodegradation and…
bstl:BBJ41_37820	K00121	frmA, ADH5, adhC	S-(hydroxymethyl)glutathione dehydrogenase / alcohol dehydrogenase [EC:1.1.1.284 1.1.1.1]	1.1.1.284,1.1.1.1	ko00010; Metabolism; Carbohydrate metabolism; Glycolysis / Gluconeogenesis | ko00680; Metabolism; Energy metabolism; Methane metabolism | ko00071; Metabolism; Lipid metabolism; Fatty acid degradation | ko00350; Metabolism; Amino acid metabolism; Tyrosine metabolism | ko00830; Metabolism; Metabolism of cofactors and vitamins; Retinol metabolism | ko00625; Metabolism; Xenobiotics biodegradation and…
bstl:BBJ41_37820	K00121	frmA, ADH5, adhC	S-(hydroxymethyl)glutathione dehydrogenase / alcohol dehydrogenase [EC:1.1.1.284 1.1.1.1]	1.1.1.284,1.1.1.1	ko00010; Metabolism; Carbohydrate metabolism; Glycolysis / Gluconeogenesis | ko00680; Metabolism; Energy metabolism; Methane metabolism | ko00071; Metabolism; Lipid metabolism; Fatty acid degradation | ko00350; Metabolism; Amino acid metabolism; Tyrosine metabolism | ko00830; Metabolism; Metabolism of cofactors and vitamins; Retinol metabolism | ko00625; Metabolism; Xenobiotics biodegradation and…
tcu:Tcur_4959	K00121	frmA, ADH5, adhC	S-(hydroxymethyl)glutathione dehydrogenase / alcohol dehydrogenase [EC:1.1.1.284 1.1.1.1]	1.1.1.284,1.1.1.1	ko00010; Metabolism; Carbohydrate metabolism; Glycolysis / Gluconeogenesis | ko00680; Metabolism; Energy metabolism; Methane metabolism | ko00071; Metabolism; Lipid metabolism; Fatty acid degradation | ko00350; Metabolism; Amino acid metabolism; Tyrosine metabolism | ko00830; Metabolism; Metabolism of cofactors and vitamins; Retinol metabolism | ko00625; Metabolism; Xenobiotics biodegradation and…
abac:LuPra_05695	K00121	frmA, ADH5, adhC	S-(hydroxymethyl)glutathione dehydrogenase / alcohol dehydrogenase [EC:1.1.1.284 1.1.1.1]	1.1.1.284,1.1.1.1	ko00010; Metabolism; Carbohydrate metabolism; Glycolysis / Gluconeogenesis | ko00680; Metabolism; Energy metabolism; Methane metabolism | ko00071; Metabolism; Lipid metabolism; Fatty acid degradation | ko00350; Metabolism; Amino acid metabolism; Tyrosine metabolism | ko00830; Metabolism; Metabolism of cofactors and vitamins; Retinol metabolism | ko00625; Metabolism; Xenobiotics biodegradation and…
smag:AN936_17520	K00121	frmA, ADH5, adhC	S-(hydroxymethyl)glutathione dehydrogenase / alcohol dehydrogenase [EC:1.1.1.284 1.1.1.1]	1.1.1.284,1.1.1.1	ko00010; Metabolism; Carbohydrate metabolism; Glycolysis / Gluconeogenesis | ko00680; Metabolism; Energy metabolism; Methane metabolism | ko00071; Metabolism; Lipid metabolism; Fatty acid degradation | ko00350; Metabolism; Amino acid metabolism; Tyrosine metabolism | ko00830; Metabolism; Metabolism of cofactors and vitamins; Retinol metabolism | ko00625; Metabolism; Xenobiotics biodegradation and…
slc:SL103_02610	K00121	frmA, ADH5, adhC	S-(hydroxymethyl)glutathione dehydrogenase / alcohol dehydrogenase [EC:1.1.1.284 1.1.1.1]	1.1.1.284,1.1.1.1	ko00010; Metabolism; Carbohydrate metabolism; Glycolysis / Gluconeogenesis | ko00680; Metabolism; Energy metabolism; Methane metabolism | ko00071; Metabolism; Lipid metabolism; Fatty acid degradation | ko00350; Metabolism; Amino acid metabolism; Tyrosine metabolism | ko00830; Metabolism; Metabolism of cofactors and vitamins; Retinol metabolism | ko00625; Metabolism; Xenobiotics biodegradation and…
mdx:BTO20_30845	K00121	frmA, ADH5, adhC	S-(hydroxymethyl)glutathione dehydrogenase / alcohol dehydrogenase [EC:1.1.1.284 1.1.1.1]	1.1.1.284,1.1.1.1	ko00010; Metabolism; Carbohydrate metabolism; Glycolysis / Gluconeogenesis | ko00680; Metabolism; Energy metabolism; Methane metabolism | ko00071; Metabolism; Lipid metabolism; Fatty acid degradation | ko00350; Metabolism; Amino acid metabolism; Tyrosine metabolism | ko00830; Metabolism; Metabolism of cofactors and vitamins; Retinol metabolism | ko00625; Metabolism; Xenobiotics biodegradation and…
noa:BKM31_16720	K00121	frmA, ADH5, adhC	S-(hydroxymethyl)glutathione dehydrogenase / alcohol dehydrogenase [EC:1.1.1.284 1.1.1.1]	1.1.1.284,1.1.1.1	ko00010; Metabolism; Carbohydrate metabolism; Glycolysis / Gluconeogenesis | ko00680; Metabolism; Energy metabolism; Methane metabolism | ko00071; Metabolism; Lipid metabolism; Fatty acid degradation | ko00350; Metabolism; Amino acid metabolism; Tyrosine metabolism | ko00830; Metabolism; Metabolism of cofactors and vitamins; Retinol metabolism | ko00625; Metabolism; Xenobiotics biodegradation and…
pdr:H681_12350	K00121	frmA, ADH5, adhC	S-(hydroxymethyl)glutathione dehydrogenase / alcohol dehydrogenase [EC:1.1.1.284 1.1.1.1]	1.1.1.284,1.1.1.1	ko00010; Metabolism; Carbohydrate metabolism; Glycolysis / Gluconeogenesis | ko00680; Metabolism; Energy metabolism; Methane metabolism | ko00071; Metabolism; Lipid metabolism; Fatty acid degradation | ko00350; Metabolism; Amino acid metabolism; Tyrosine metabolism | ko00830; Metabolism; Metabolism of cofactors and vitamins; Retinol metabolism | ko00625; Metabolism; Xenobiotics biodegradation and…
bja:blr6215	K00121	frmA, ADH5, adhC	S-(hydroxymethyl)glutathione dehydrogenase / alcohol dehydrogenase [EC:1.1.1.284 1.1.1.1]	1.1.1.284,1.1.1.1	ko00010; Metabolism; Carbohydrate metabolism; Glycolysis / Gluconeogenesis | ko00680; Metabolism; Energy metabolism; Methane metabolism | ko00071; Metabolism; Lipid metabolism; Fatty acid degradation | ko00350; Metabolism; Amino acid metabolism; Tyrosine metabolism | ko00830; Metabolism; Metabolism of cofactors and vitamins; Retinol metabolism | ko00625; Metabolism; Xenobiotics biodegradation and…
sgi:SGRAN_1123	K00121	frmA, ADH5, adhC	S-(hydroxymethyl)glutathione dehydrogenase / alcohol dehydrogenase [EC:1.1.1.284 1.1.1.1]	1.1.1.284,1.1.1.1	ko00010; Metabolism; Carbohydrate metabolism; Glycolysis / Gluconeogenesis | ko00680; Metabolism; Energy metabolism; Methane metabolism | ko00071; Metabolism; Lipid metabolism; Fatty acid degradation | ko00350; Metabolism; Amino acid metabolism; Tyrosine metabolism | ko00830; Metabolism; Metabolism of cofactors and vitamins; Retinol metabolism | ko00625; Metabolism; Xenobiotics biodegradation and…
tcu:Tcur_4959	K00121	frmA, ADH5, adhC	S-(hydroxymethyl)glutathione dehydrogenase / alcohol dehydrogenase [EC:1.1.1.284 1.1.1.1]	1.1.1.284,1.1.1.1	ko00010; Metabolism; Carbohydrate metabolism; Glycolysis / Gluconeogenesis | ko00680; Metabolism; Energy metabolism; Methane metabolism | ko00071; Metabolism; Lipid metabolism; Fatty acid degradation | ko00350; Metabolism; Amino acid metabolism; Tyrosine metabolism | ko00830; Metabolism; Metabolism of cofactors and vitamins; Retinol metabolism | ko00625; Metabolism; Xenobiotics biodegradation and…
aak:AA2016_3423	K00121	frmA, ADH5, adhC	S-(hydroxymethyl)glutathione dehydrogenase / alcohol dehydrogenase [EC:1.1.1.284 1.1.1.1]	1.1.1.284,1.1.1.1	ko00010; Metabolism; Carbohydrate metabolism; Glycolysis / Gluconeogenesis | ko00680; Metabolism; Energy metabolism; Methane metabolism | ko00071; Metabolism; Lipid metabolism; Fatty acid degradation | ko00350; Metabolism; Amino acid metabolism; Tyrosine metabolism | ko00830; Metabolism; Metabolism of cofactors and vitamins; Retinol metabolism | ko00625; Metabolism; Xenobiotics biodegradation and…
mmar:MODMU_5408	K00121	frmA, ADH5, adhC	S-(hydroxymethyl)glutathione dehydrogenase / alcohol dehydrogenase [EC:1.1.1.284 1.1.1.1]	1.1.1.284,1.1.1.1	ko00010; Metabolism; Carbohydrate metabolism; Glycolysis / Gluconeogenesis | ko00680; Metabolism; Energy metabolism; Methane metabolism | ko00071; Metabolism; Lipid metabolism; Fatty acid degradation | ko00350; Metabolism; Amino acid metabolism; Tyrosine metabolism | ko00830; Metabolism; Metabolism of cofactors and vitamins; Retinol metabolism | ko00625; Metabolism; Xenobiotics biodegradation and…
mey:TM49_17000	K00121	frmA, ADH5, adhC	S-(hydroxymethyl)glutathione dehydrogenase / alcohol dehydrogenase [EC:1.1.1.284 1.1.1.1]	1.1.1.284,1.1.1.1	ko00010; Metabolism; Carbohydrate metabolism; Glycolysis / Gluconeogenesis | ko00680; Metabolism; Energy metabolism; Methane metabolism | ko00071; Metabolism; Lipid metabolism; Fatty acid degradation | ko00350; Metabolism; Amino acid metabolism; Tyrosine metabolism | ko00830; Metabolism; Metabolism of cofactors and vitamins; Retinol metabolism | ko00625; Metabolism; Xenobiotics biodegradation and…
fri:FraEuI1c_3326	K00121	frmA, ADH5, adhC	S-(hydroxymethyl)glutathione dehydrogenase / alcohol dehydrogenase [EC:1.1.1.284 1.1.1.1]	1.1.1.284,1.1.1.1	ko00010; Metabolism; Carbohydrate metabolism; Glycolysis / Gluconeogenesis | ko00680; Metabolism; Energy metabolism; Methane metabolism | ko00071; Metabolism; Lipid metabolism; Fatty acid degradation | ko00350; Metabolism; Amino acid metabolism; Tyrosine metabolism | ko00830; Metabolism; Metabolism of cofactors and vitamins; Retinol metabolism | ko00625; Metabolism; Xenobiotics biodegradation and…
abai:IMCC26256_11642	K00121	frmA, ADH5, adhC	S-(hydroxymethyl)glutathione dehydrogenase / alcohol dehydrogenase [EC:1.1.1.284 1.1.1.1]	1.1.1.284,1.1.1.1	ko00010; Metabolism; Carbohydrate metabolism; Glycolysis / Gluconeogenesis | ko00680; Metabolism; Energy metabolism; Methane metabolism | ko00071; Metabolism; Lipid metabolism; Fatty acid degradation | ko00350; Metabolism; Amino acid metabolism; Tyrosine metabolism | ko00830; Metabolism; Metabolism of cofactors and vitamins; Retinol metabolism | ko00625; Metabolism; Xenobiotics biodegradation and…
abai:IMCC26256_11642	K00121	frmA, ADH5, adhC	S-(hydroxymethyl)glutathione dehydrogenase / alcohol dehydrogenase [EC:1.1.1.284 1.1.1.1]	1.1.1.284,1.1.1.1	ko00010; Metabolism; Carbohydrate metabolism; Glycolysis / Gluconeogenesis | ko00680; Metabolism; Energy metabolism; Methane metabolism | ko00071; Metabolism; Lipid metabolism; Fatty acid degradation | ko00350; Metabolism; Amino acid metabolism; Tyrosine metabolism | ko00830; Metabolism; Metabolism of cofactors and vitamins; Retinol metabolism | ko00625; Metabolism; Xenobiotics biodegradation and…
ccaj:109787935	K00121	frmA, ADH5, adhC	S-(hydroxymethyl)glutathione dehydrogenase / alcohol dehydrogenase [EC:1.1.1.284 1.1.1.1]	1.1.1.284,1.1.1.1	ko00010; Metabolism; Carbohydrate metabolism; Glycolysis / Gluconeogenesis | ko00680; Metabolism; Energy metabolism; Methane metabolism | ko00071; Metabolism; Lipid metabolism; Fatty acid degradation | ko00350; Metabolism; Amino acid metabolism; Tyrosine metabolism | ko00830; Metabolism; Metabolism of cofactors and vitamins; Retinol metabolism | ko00625; Metabolism; Xenobiotics biodegradation and…
abai:IMCC26256_111789	K00121	frmA, ADH5, adhC	S-(hydroxymethyl)glutathione dehydrogenase / alcohol dehydrogenase [EC:1.1.1.284 1.1.1.1]	1.1.1.284,1.1.1.1	ko00010; Metabolism; Carbohydrate metabolism; Glycolysis / Gluconeogenesis | ko00680; Metabolism; Energy metabolism; Methane metabolism | ko00071; Metabolism; Lipid metabolism; Fatty acid degradation | ko00350; Metabolism; Amino acid metabolism; Tyrosine metabolism | ko00830; Metabolism; Metabolism of cofactors and vitamins; Retinol metabolism | ko00625; Metabolism; Xenobiotics biodegradation and…
abai:IMCC26256_111789	K00121	frmA, ADH5, adhC	S-(hydroxymethyl)glutathione dehydrogenase / alcohol dehydrogenase [EC:1.1.1.284 1.1.1.1]	1.1.1.284,1.1.1.1	ko00010; Metabolism; Carbohydrate metabolism; Glycolysis / Gluconeogenesis | ko00680; Metabolism; Energy metabolism; Methane metabolism | ko00071; Metabolism; Lipid metabolism; Fatty acid degradation | ko00350; Metabolism; Amino acid metabolism; Tyrosine metabolism | ko00830; Metabolism; Metabolism of cofactors and vitamins; Retinol metabolism | ko00625; Metabolism; Xenobiotics biodegradation and…
chel:AL346_23785	K00121	frmA, ADH5, adhC	S-(hydroxymethyl)glutathione dehydrogenase / alcohol dehydrogenase [EC:1.1.1.284 1.1.1.1]	1.1.1.284,1.1.1.1	ko00010; Metabolism; Carbohydrate metabolism; Glycolysis / Gluconeogenesis | ko00680; Metabolism; Energy metabolism; Methane metabolism | ko00071; Metabolism; Lipid metabolism; Fatty acid degradation | ko00350; Metabolism; Amino acid metabolism; Tyrosine metabolism | ko00830; Metabolism; Metabolism of cofactors and vitamins; Retinol metabolism | ko00625; Metabolism; Xenobiotics biodegradation and…
chel:AL346_23785	K00121	frmA, ADH5, adhC	S-(hydroxymethyl)glutathione dehydrogenase / alcohol dehydrogenase [EC:1.1.1.284 1.1.1.1]	1.1.1.284,1.1.1.1	ko00010; Metabolism; Carbohydrate metabolism; Glycolysis / Gluconeogenesis | ko00680; Metabolism; Energy metabolism; Methane metabolism | ko00071; Metabolism; Lipid metabolism; Fatty acid degradation | ko00350; Metabolism; Amino acid metabolism; Tyrosine metabolism | ko00830; Metabolism; Metabolism of cofactors and vitamins; Retinol metabolism | ko00625; Metabolism; Xenobiotics biodegradation and…
rav:AAT18_24635	K00121	frmA, ADH5, adhC	S-(hydroxymethyl)glutathione dehydrogenase / alcohol dehydrogenase [EC:1.1.1.284 1.1.1.1]	1.1.1.284,1.1.1.1	ko00010; Metabolism; Carbohydrate metabolism; Glycolysis / Gluconeogenesis | ko00680; Metabolism; Energy metabolism; Methane metabolism | ko00071; Metabolism; Lipid metabolism; Fatty acid degradation | ko00350; Metabolism; Amino acid metabolism; Tyrosine metabolism | ko00830; Metabolism; Metabolism of cofactors and vitamins; Retinol metabolism | ko00625; Metabolism; Xenobiotics biodegradation and…
amq:AMETH_3367	K00121	frmA, ADH5, adhC	S-(hydroxymethyl)glutathione dehydrogenase / alcohol dehydrogenase [EC:1.1.1.284 1.1.1.1]	1.1.1.284,1.1.1.1	ko00010; Metabolism; Carbohydrate metabolism; Glycolysis / Gluconeogenesis | ko00680; Metabolism; Energy metabolism; Methane metabolism | ko00071; Metabolism; Lipid metabolism; Fatty acid degradation | ko00350; Metabolism; Amino acid metabolism; Tyrosine metabolism | ko00830; Metabolism; Metabolism of cofactors and vitamins; Retinol metabolism | ko00625; Metabolism; Xenobiotics biodegradation and…
sgv:B1H19_18140	K00121	frmA, ADH5, adhC	S-(hydroxymethyl)glutathione dehydrogenase / alcohol dehydrogenase [EC:1.1.1.284 1.1.1.1]	1.1.1.284,1.1.1.1	ko00010; Metabolism; Carbohydrate metabolism; Glycolysis / Gluconeogenesis | ko00680; Metabolism; Energy metabolism; Methane metabolism | ko00071; Metabolism; Lipid metabolism; Fatty acid degradation | ko00350; Metabolism; Amino acid metabolism; Tyrosine metabolism | ko00830; Metabolism; Metabolism of cofactors and vitamins; Retinol metabolism | ko00625; Metabolism; Xenobiotics biodegradation and…
ams:AMIS_21790	K00121	frmA, ADH5, adhC	S-(hydroxymethyl)glutathione dehydrogenase / alcohol dehydrogenase [EC:1.1.1.284 1.1.1.1]	1.1.1.284,1.1.1.1	ko00010; Metabolism; Carbohydrate metabolism; Glycolysis / Gluconeogenesis | ko00680; Metabolism; Energy metabolism; Methane metabolism | ko00071; Metabolism; Lipid metabolism; Fatty acid degradation | ko00350; Metabolism; Amino acid metabolism; Tyrosine metabolism | ko00830; Metabolism; Metabolism of cofactors and vitamins; Retinol metabolism | ko00625; Metabolism; Xenobiotics biodegradation and…
ccup:BKK81_23435	K00121	frmA, ADH5, adhC	S-(hydroxymethyl)glutathione dehydrogenase / alcohol dehydrogenase [EC:1.1.1.284 1.1.1.1]	1.1.1.284,1.1.1.1	ko00010; Metabolism; Carbohydrate metabolism; Glycolysis / Gluconeogenesis | ko00680; Metabolism; Energy metabolism; Methane metabolism | ko00071; Metabolism; Lipid metabolism; Fatty acid degradation | ko00350; Metabolism; Amino acid metabolism; Tyrosine metabolism | ko00830; Metabolism; Metabolism of cofactors and vitamins; Retinol metabolism | ko00625; Metabolism; Xenobiotics biodegradation and…
ccup:BKK81_23435	K00121	frmA, ADH5, adhC	S-(hydroxymethyl)glutathione dehydrogenase / alcohol dehydrogenase [EC:1.1.1.284 1.1.1.1]	1.1.1.284,1.1.1.1	ko00010; Metabolism; Carbohydrate metabolism; Glycolysis / Gluconeogenesis | ko00680; Metabolism; Energy metabolism; Methane metabolism | ko00071; Metabolism; Lipid metabolism; Fatty acid degradation | ko00350; Metabolism; Amino acid metabolism; Tyrosine metabolism | ko00830; Metabolism; Metabolism of cofactors and vitamins; Retinol metabolism | ko00625; Metabolism; Xenobiotics biodegradation and…
psea:WY02_04585	K00121	frmA, ADH5, adhC	S-(hydroxymethyl)glutathione dehydrogenase / alcohol dehydrogenase [EC:1.1.1.284 1.1.1.1]	1.1.1.284,1.1.1.1	ko00010; Metabolism; Carbohydrate metabolism; Glycolysis / Gluconeogenesis | ko00680; Metabolism; Energy metabolism; Methane metabolism | ko00071; Metabolism; Lipid metabolism; Fatty acid degradation | ko00350; Metabolism; Amino acid metabolism; Tyrosine metabolism | ko00830; Metabolism; Metabolism of cofactors and vitamins; Retinol metabolism | ko00625; Metabolism; Xenobiotics biodegradation and…
psea:WY02_04585	K00121	frmA, ADH5, adhC	S-(hydroxymethyl)glutathione dehydrogenase / alcohol dehydrogenase [EC:1.1.1.284 1.1.1.1]	1.1.1.284,1.1.1.1	ko00010; Metabolism; Carbohydrate metabolism; Glycolysis / Gluconeogenesis | ko00680; Metabolism; Energy metabolism; Methane metabolism | ko00071; Metabolism; Lipid metabolism; Fatty acid degradation | ko00350; Metabolism; Amino acid metabolism; Tyrosine metabolism | ko00830; Metabolism; Metabolism of cofactors and vitamins; Retinol metabolism | ko00625; Metabolism; Xenobiotics biodegradation and…
mgi:Mflv_4588	K00121	frmA, ADH5, adhC	S-(hydroxymethyl)glutathione dehydrogenase / alcohol dehydrogenase [EC:1.1.1.284 1.1.1.1]	1.1.1.284,1.1.1.1	ko00010; Metabolism; Carbohydrate metabolism; Glycolysis / Gluconeogenesis | ko00680; Metabolism; Energy metabolism; Methane metabolism | ko00071; Metabolism; Lipid metabolism; Fatty acid degradation | ko00350; Metabolism; Amino acid metabolism; Tyrosine metabolism | ko00830; Metabolism; Metabolism of cofactors and vitamins; Retinol metabolism | ko00625; Metabolism; Xenobiotics biodegradation and…
aja:AJAP_28605	K00121	frmA, ADH5, adhC	S-(hydroxymethyl)glutathione dehydrogenase / alcohol dehydrogenase [EC:1.1.1.284 1.1.1.1]	1.1.1.284,1.1.1.1	ko00010; Metabolism; Carbohydrate metabolism; Glycolysis / Gluconeogenesis | ko00680; Metabolism; Energy metabolism; Methane metabolism | ko00071; Metabolism; Lipid metabolism; Fatty acid degradation | ko00350; Metabolism; Amino acid metabolism; Tyrosine metabolism | ko00830; Metabolism; Metabolism of cofactors and vitamins; Retinol metabolism | ko00625; Metabolism; Xenobiotics biodegradation and…
rgu:A4W93_19100	K00121	frmA, ADH5, adhC	S-(hydroxymethyl)glutathione dehydrogenase / alcohol dehydrogenase [EC:1.1.1.284 1.1.1.1]	1.1.1.284,1.1.1.1	ko00010; Metabolism; Carbohydrate metabolism; Glycolysis / Gluconeogenesis | ko00680; Metabolism; Energy metabolism; Methane metabolism | ko00071; Metabolism; Lipid metabolism; Fatty acid degradation | ko00350; Metabolism; Amino acid metabolism; Tyrosine metabolism | ko00830; Metabolism; Metabolism of cofactors and vitamins; Retinol metabolism | ko00625; Metabolism; Xenobiotics biodegradation and…
rdi:CMV14_10050	K00121	frmA, ADH5, adhC	S-(hydroxymethyl)glutathione dehydrogenase / alcohol dehydrogenase [EC:1.1.1.284 1.1.1.1]	1.1.1.284,1.1.1.1	ko00010; Metabolism; Carbohydrate metabolism; Glycolysis / Gluconeogenesis | ko00680; Metabolism; Energy metabolism; Methane metabolism | ko00071; Metabolism; Lipid metabolism; Fatty acid degradation | ko00350; Metabolism; Amino acid metabolism; Tyrosine metabolism | ko00830; Metabolism; Metabolism of cofactors and vitamins; Retinol metabolism | ko00625; Metabolism; Xenobiotics biodegradation and…
abai:IMCC26256_111789	K00121	frmA, ADH5, adhC	S-(hydroxymethyl)glutathione dehydrogenase / alcohol dehydrogenase [EC:1.1.1.284 1.1.1.1]	1.1.1.284,1.1.1.1	ko00010; Metabolism; Carbohydrate metabolism; Glycolysis / Gluconeogenesis | ko00680; Metabolism; Energy metabolism; Methane metabolism | ko00071; Metabolism; Lipid metabolism; Fatty acid degradation | ko00350; Metabolism; Amino acid metabolism; Tyrosine metabolism | ko00830; Metabolism; Metabolism of cofactors and vitamins; Retinol metabolism | ko00625; Metabolism; Xenobiotics biodegradation and…
abai:IMCC26256_111789	K00121	frmA, ADH5, adhC	S-(hydroxymethyl)glutathione dehydrogenase / alcohol dehydrogenase [EC:1.1.1.284 1.1.1.1]	1.1.1.284,1.1.1.1	ko00010; Metabolism; Carbohydrate metabolism; Glycolysis / Gluconeogenesis | ko00680; Metabolism; Energy metabolism; Methane metabolism | ko00071; Metabolism; Lipid metabolism; Fatty acid degradation | ko00350; Metabolism; Amino acid metabolism; Tyrosine metabolism | ko00830; Metabolism; Metabolism of cofactors and vitamins; Retinol metabolism | ko00625; Metabolism; Xenobiotics biodegradation and…
cwo:Cwoe_3280	K00121	frmA, ADH5, adhC	S-(hydroxymethyl)glutathione dehydrogenase / alcohol dehydrogenase [EC:1.1.1.284 1.1.1.1]	1.1.1.284,1.1.1.1	ko00010; Metabolism; Carbohydrate metabolism; Glycolysis / Gluconeogenesis | ko00680; Metabolism; Energy metabolism; Methane metabolism | ko00071; Metabolism; Lipid metabolism; Fatty acid degradation | ko00350; Metabolism; Amino acid metabolism; Tyrosine metabolism | ko00830; Metabolism; Metabolism of cofactors and vitamins; Retinol metabolism | ko00625; Metabolism; Xenobiotics biodegradation and…
oan:Oant_0144	K00121	frmA, ADH5, adhC	S-(hydroxymethyl)glutathione dehydrogenase / alcohol dehydrogenase [EC:1.1.1.284 1.1.1.1]	1.1.1.284,1.1.1.1	ko00010; Metabolism; Carbohydrate metabolism; Glycolysis / Gluconeogenesis | ko00680; Metabolism; Energy metabolism; Methane metabolism | ko00071; Metabolism; Lipid metabolism; Fatty acid degradation | ko00350; Metabolism; Amino acid metabolism; Tyrosine metabolism | ko00830; Metabolism; Metabolism of cofactors and vitamins; Retinol metabolism | ko00625; Metabolism; Xenobiotics biodegradation and…
abai:IMCC26256_111789	K00121	frmA, ADH5, adhC	S-(hydroxymethyl)glutathione dehydrogenase / alcohol dehydrogenase [EC:1.1.1.284 1.1.1.1]	1.1.1.284,1.1.1.1	ko00010; Metabolism; Carbohydrate metabolism; Glycolysis / Gluconeogenesis | ko00680; Metabolism; Energy metabolism; Methane metabolism | ko00071; Metabolism; Lipid metabolism; Fatty acid degradation | ko00350; Metabolism; Amino acid metabolism; Tyrosine metabolism | ko00830; Metabolism; Metabolism of cofactors and vitamins; Retinol metabolism | ko00625; Metabolism; Xenobiotics biodegradation and…
abai:IMCC26256_111789	K00121	frmA, ADH5, adhC	S-(hydroxymethyl)glutathione dehydrogenase / alcohol dehydrogenase [EC:1.1.1.284 1.1.1.1]	1.1.1.284,1.1.1.1	ko00010; Metabolism; Carbohydrate metabolism; Glycolysis / Gluconeogenesis | ko00680; Metabolism; Energy metabolism; Methane metabolism | ko00071; Metabolism; Lipid metabolism; Fatty acid degradation | ko00350; Metabolism; Amino acid metabolism; Tyrosine metabolism | ko00830; Metabolism; Metabolism of cofactors and vitamins; Retinol metabolism | ko00625; Metabolism; Xenobiotics biodegradation and…
npu:Npun_R1946	K00121	frmA, ADH5, adhC	S-(hydroxymethyl)glutathione dehydrogenase / alcohol dehydrogenase [EC:1.1.1.284 1.1.1.1]	1.1.1.284,1.1.1.1	ko00010; Metabolism; Carbohydrate metabolism; Glycolysis / Gluconeogenesis | ko00680; Metabolism; Energy metabolism; Methane metabolism | ko00071; Metabolism; Lipid metabolism; Fatty acid degradation | ko00350; Metabolism; Amino acid metabolism; Tyrosine metabolism | ko00830; Metabolism; Metabolism of cofactors and vitamins; Retinol metabolism | ko00625; Metabolism; Xenobiotics biodegradation and…
kal:KALB_3416	K00121	frmA, ADH5, adhC	S-(hydroxymethyl)glutathione dehydrogenase / alcohol dehydrogenase [EC:1.1.1.284 1.1.1.1]	1.1.1.284,1.1.1.1	ko00010; Metabolism; Carbohydrate metabolism; Glycolysis / Gluconeogenesis | ko00680; Metabolism; Energy metabolism; Methane metabolism | ko00071; Metabolism; Lipid metabolism; Fatty acid degradation | ko00350; Metabolism; Amino acid metabolism; Tyrosine metabolism | ko00830; Metabolism; Metabolism of cofactors and vitamins; Retinol metabolism | ko00625; Metabolism; Xenobiotics biodegradation and…
mbd:MEBOL_004359	K00121	frmA, ADH5, adhC	S-(hydroxymethyl)glutathione dehydrogenase / alcohol dehydrogenase [EC:1.1.1.284 1.1.1.1]	1.1.1.284,1.1.1.1	ko00010; Metabolism; Carbohydrate metabolism; Glycolysis / Gluconeogenesis | ko00680; Metabolism; Energy metabolism; Methane metabolism | ko00071; Metabolism; Lipid metabolism; Fatty acid degradation | ko00350; Metabolism; Amino acid metabolism; Tyrosine metabolism | ko00830; Metabolism; Metabolism of cofactors and vitamins; Retinol metabolism | ko00625; Metabolism; Xenobiotics biodegradation and…
msa:Mycsm_00104	K00121	frmA, ADH5, adhC	S-(hydroxymethyl)glutathione dehydrogenase / alcohol dehydrogenase [EC:1.1.1.284 1.1.1.1]	1.1.1.284,1.1.1.1	ko00010; Metabolism; Carbohydrate metabolism; Glycolysis / Gluconeogenesis | ko00680; Metabolism; Energy metabolism; Methane metabolism | ko00071; Metabolism; Lipid metabolism; Fatty acid degradation | ko00350; Metabolism; Amino acid metabolism; Tyrosine metabolism | ko00830; Metabolism; Metabolism of cofactors and vitamins; Retinol metabolism | ko00625; Metabolism; Xenobiotics biodegradation and…
ncn:BZZ01_01520	K00121	frmA, ADH5, adhC	S-(hydroxymethyl)glutathione dehydrogenase / alcohol dehydrogenase [EC:1.1.1.284 1.1.1.1]	1.1.1.284,1.1.1.1	ko00010; Metabolism; Carbohydrate metabolism; Glycolysis / Gluconeogenesis | ko00680; Metabolism; Energy metabolism; Methane metabolism | ko00071; Metabolism; Lipid metabolism; Fatty acid degradation | ko00350; Metabolism; Amino acid metabolism; Tyrosine metabolism | ko00830; Metabolism; Metabolism of cofactors and vitamins; Retinol metabolism | ko00625; Metabolism; Xenobiotics biodegradation and…
aym:YM304_35030	K00121	frmA, ADH5, adhC	S-(hydroxymethyl)glutathione dehydrogenase / alcohol dehydrogenase [EC:1.1.1.284 1.1.1.1]	1.1.1.284,1.1.1.1	ko00010; Metabolism; Carbohydrate metabolism; Glycolysis / Gluconeogenesis | ko00680; Metabolism; Energy metabolism; Methane metabolism | ko00071; Metabolism; Lipid metabolism; Fatty acid degradation | ko00350; Metabolism; Amino acid metabolism; Tyrosine metabolism | ko00830; Metabolism; Metabolism of cofactors and vitamins; Retinol metabolism | ko00625; Metabolism; Xenobiotics biodegradation and…
fri:FraEuI1c_3326	K00121	frmA, ADH5, adhC	S-(hydroxymethyl)glutathione dehydrogenase / alcohol dehydrogenase [EC:1.1.1.284 1.1.1.1]	1.1.1.284,1.1.1.1	ko00010; Metabolism; Carbohydrate metabolism; Glycolysis / Gluconeogenesis | ko00680; Metabolism; Energy metabolism; Methane metabolism | ko00071; Metabolism; Lipid metabolism; Fatty acid degradation | ko00350; Metabolism; Amino acid metabolism; Tyrosine metabolism | ko00830; Metabolism; Metabolism of cofactors and vitamins; Retinol metabolism | ko00625; Metabolism; Xenobiotics biodegradation and…
cwo:Cwoe_3280	K00121	frmA, ADH5, adhC	S-(hydroxymethyl)glutathione dehydrogenase / alcohol dehydrogenase [EC:1.1.1.284 1.1.1.1]	1.1.1.284,1.1.1.1	ko00010; Metabolism; Carbohydrate metabolism; Glycolysis / Gluconeogenesis | ko00680; Metabolism; Energy metabolism; Methane metabolism | ko00071; Metabolism; Lipid metabolism; Fatty acid degradation | ko00350; Metabolism; Amino acid metabolism; Tyrosine metabolism | ko00830; Metabolism; Metabolism of cofactors and vitamins; Retinol metabolism | ko00625; Metabolism; Xenobiotics biodegradation and…
cwo:Cwoe_3280	K00121	frmA, ADH5, adhC	S-(hydroxymethyl)glutathione dehydrogenase / alcohol dehydrogenase [EC:1.1.1.284 1.1.1.1]	1.1.1.284,1.1.1.1	ko00010; Metabolism; Carbohydrate metabolism; Glycolysis / Gluconeogenesis | ko00680; Metabolism; Energy metabolism; Methane metabolism | ko00071; Metabolism; Lipid metabolism; Fatty acid degradation | ko00350; Metabolism; Amino acid metabolism; Tyrosine metabolism | ko00830; Metabolism; Metabolism of cofactors and vitamins; Retinol metabolism | ko00625; Metabolism; Xenobiotics biodegradation and…
bsd:BLASA_0307	K00121	frmA, ADH5, adhC	S-(hydroxymethyl)glutathione dehydrogenase / alcohol dehydrogenase [EC:1.1.1.284 1.1.1.1]	1.1.1.284,1.1.1.1	ko00010; Metabolism; Carbohydrate metabolism; Glycolysis / Gluconeogenesis | ko00680; Metabolism; Energy metabolism; Methane metabolism | ko00071; Metabolism; Lipid metabolism; Fatty acid degradation | ko00350; Metabolism; Amino acid metabolism; Tyrosine metabolism | ko00830; Metabolism; Metabolism of cofactors and vitamins; Retinol metabolism | ko00625; Metabolism; Xenobiotics biodegradation and…
rav:AAT18_15885	K00121	frmA, ADH5, adhC	S-(hydroxymethyl)glutathione dehydrogenase / alcohol dehydrogenase [EC:1.1.1.284 1.1.1.1]	1.1.1.284,1.1.1.1	ko00010; Metabolism; Carbohydrate metabolism; Glycolysis / Gluconeogenesis | ko00680; Metabolism; Energy metabolism; Methane metabolism | ko00071; Metabolism; Lipid metabolism; Fatty acid degradation | ko00350; Metabolism; Amino acid metabolism; Tyrosine metabolism | ko00830; Metabolism; Metabolism of cofactors and vitamins; Retinol metabolism | ko00625; Metabolism; Xenobiotics biodegradation and…
ndk:I601_0649	K00121	frmA, ADH5, adhC	S-(hydroxymethyl)glutathione dehydrogenase / alcohol dehydrogenase [EC:1.1.1.284 1.1.1.1]	1.1.1.284,1.1.1.1	ko00010; Metabolism; Carbohydrate metabolism; Glycolysis / Gluconeogenesis | ko00680; Metabolism; Energy metabolism; Methane metabolism | ko00071; Metabolism; Lipid metabolism; Fatty acid degradation | ko00350; Metabolism; Amino acid metabolism; Tyrosine metabolism | ko00830; Metabolism; Metabolism of cofactors and vitamins; Retinol metabolism | ko00625; Metabolism; Xenobiotics biodegradation and…
tcu:Tcur_4959	K00121	frmA, ADH5, adhC	S-(hydroxymethyl)glutathione dehydrogenase / alcohol dehydrogenase [EC:1.1.1.284 1.1.1.1]	1.1.1.284,1.1.1.1	ko00010; Metabolism; Carbohydrate metabolism; Glycolysis / Gluconeogenesis | ko00680; Metabolism; Energy metabolism; Methane metabolism | ko00071; Metabolism; Lipid metabolism; Fatty acid degradation | ko00350; Metabolism; Amino acid metabolism; Tyrosine metabolism | ko00830; Metabolism; Metabolism of cofactors and vitamins; Retinol metabolism | ko00625; Metabolism; Xenobiotics biodegradation and…
ccaj:109788388	K00121	frmA, ADH5, adhC	S-(hydroxymethyl)glutathione dehydrogenase / alcohol dehydrogenase [EC:1.1.1.284 1.1.1.1]	1.1.1.284,1.1.1.1	ko00010; Metabolism; Carbohydrate metabolism; Glycolysis / Gluconeogenesis | ko00680; Metabolism; Energy metabolism; Methane metabolism | ko00071; Metabolism; Lipid metabolism; Fatty acid degradation | ko00350; Metabolism; Amino acid metabolism; Tyrosine metabolism | ko00830; Metabolism; Metabolism of cofactors and vitamins; Retinol metabolism | ko00625; Metabolism; Xenobiotics biodegradation and…
reu:Reut_B4833	K00121	frmA, ADH5, adhC	S-(hydroxymethyl)glutathione dehydrogenase / alcohol dehydrogenase [EC:1.1.1.284 1.1.1.1]	1.1.1.284,1.1.1.1	ko00010; Metabolism; Carbohydrate metabolism; Glycolysis / Gluconeogenesis | ko00680; Metabolism; Energy metabolism; Methane metabolism | ko00071; Metabolism; Lipid metabolism; Fatty acid degradation | ko00350; Metabolism; Amino acid metabolism; Tyrosine metabolism | ko00830; Metabolism; Metabolism of cofactors and vitamins; Retinol metabolism | ko00625; Metabolism; Xenobiotics biodegradation and…
sino:SS05631_c04040	K00121	frmA, ADH5, adhC	S-(hydroxymethyl)glutathione dehydrogenase / alcohol dehydrogenase [EC:1.1.1.284 1.1.1.1]	1.1.1.284,1.1.1.1	ko00010; Metabolism; Carbohydrate metabolism; Glycolysis / Gluconeogenesis | ko00680; Metabolism; Energy metabolism; Methane metabolism | ko00071; Metabolism; Lipid metabolism; Fatty acid degradation | ko00350; Metabolism; Amino acid metabolism; Tyrosine metabolism | ko00830; Metabolism; Metabolism of cofactors and vitamins; Retinol metabolism | ko00625; Metabolism; Xenobiotics biodegradation and…
afi:Acife_2295	K00121	frmA, ADH5, adhC	S-(hydroxymethyl)glutathione dehydrogenase / alcohol dehydrogenase [EC:1.1.1.284 1.1.1.1]	1.1.1.284,1.1.1.1	ko00010; Metabolism; Carbohydrate metabolism; Glycolysis / Gluconeogenesis | ko00680; Metabolism; Energy metabolism; Methane metabolism | ko00071; Metabolism; Lipid metabolism; Fatty acid degradation | ko00350; Metabolism; Amino acid metabolism; Tyrosine metabolism | ko00830; Metabolism; Metabolism of cofactors and vitamins; Retinol metabolism | ko00625; Metabolism; Xenobiotics biodegradation and…
sphi:TS85_13355	K00121	frmA, ADH5, adhC	S-(hydroxymethyl)glutathione dehydrogenase / alcohol dehydrogenase [EC:1.1.1.284 1.1.1.1]	1.1.1.284,1.1.1.1	ko00010; Metabolism; Carbohydrate metabolism; Glycolysis / Gluconeogenesis | ko00680; Metabolism; Energy metabolism; Methane metabolism | ko00071; Metabolism; Lipid metabolism; Fatty acid degradation | ko00350; Metabolism; Amino acid metabolism; Tyrosine metabolism | ko00830; Metabolism; Metabolism of cofactors and vitamins; Retinol metabolism | ko00625; Metabolism; Xenobiotics biodegradation and…
mcha:111014078	K00121	frmA, ADH5, adhC	S-(hydroxymethyl)glutathione dehydrogenase / alcohol dehydrogenase [EC:1.1.1.284 1.1.1.1]	1.1.1.284,1.1.1.1	ko00010; Metabolism; Carbohydrate metabolism; Glycolysis / Gluconeogenesis | ko00680; Metabolism; Energy metabolism; Methane metabolism | ko00071; Metabolism; Lipid metabolism; Fatty acid degradation | ko00350; Metabolism; Amino acid metabolism; Tyrosine metabolism | ko00830; Metabolism; Metabolism of cofactors and vitamins; Retinol metabolism | ko00625; Metabolism; Xenobiotics biodegradation and…
non:NOS3756_13040	K00121	frmA, ADH5, adhC	S-(hydroxymethyl)glutathione dehydrogenase / alcohol dehydrogenase [EC:1.1.1.284 1.1.1.1]	1.1.1.284,1.1.1.1	ko00010; Metabolism; Carbohydrate metabolism; Glycolysis / Gluconeogenesis | ko00680; Metabolism; Energy metabolism; Methane metabolism | ko00071; Metabolism; Lipid metabolism; Fatty acid degradation | ko00350; Metabolism; Amino acid metabolism; Tyrosine metabolism | ko00830; Metabolism; Metabolism of cofactors and vitamins; Retinol metabolism | ko00625; Metabolism; Xenobiotics biodegradation and…
aym:YM304_35030	K00121	frmA, ADH5, adhC	S-(hydroxymethyl)glutathione dehydrogenase / alcohol dehydrogenase [EC:1.1.1.284 1.1.1.1]	1.1.1.284,1.1.1.1	ko00010; Metabolism; Carbohydrate metabolism; Glycolysis / Gluconeogenesis | ko00680; Metabolism; Energy metabolism; Methane metabolism | ko00071; Metabolism; Lipid metabolism; Fatty acid degradation | ko00350; Metabolism; Amino acid metabolism; Tyrosine metabolism | ko00830; Metabolism; Metabolism of cofactors and vitamins; Retinol metabolism | ko00625; Metabolism; Xenobiotics biodegradation and…
chel:AL346_23785	K00121	frmA, ADH5, adhC	S-(hydroxymethyl)glutathione dehydrogenase / alcohol dehydrogenase [EC:1.1.1.284 1.1.1.1]	1.1.1.284,1.1.1.1	ko00010; Metabolism; Carbohydrate metabolism; Glycolysis / Gluconeogenesis | ko00680; Metabolism; Energy metabolism; Methane metabolism | ko00071; Metabolism; Lipid metabolism; Fatty acid degradation | ko00350; Metabolism; Amino acid metabolism; Tyrosine metabolism | ko00830; Metabolism; Metabolism of cofactors and vitamins; Retinol metabolism | ko00625; Metabolism; Xenobiotics biodegradation and…
chel:AL346_23785	K00121	frmA, ADH5, adhC	S-(hydroxymethyl)glutathione dehydrogenase / alcohol dehydrogenase [EC:1.1.1.284 1.1.1.1]	1.1.1.284,1.1.1.1	ko00010; Metabolism; Carbohydrate metabolism; Glycolysis / Gluconeogenesis | ko00680; Metabolism; Energy metabolism; Methane metabolism | ko00071; Metabolism; Lipid metabolism; Fatty acid degradation | ko00350; Metabolism; Amino acid metabolism; Tyrosine metabolism | ko00830; Metabolism; Metabolism of cofactors and vitamins; Retinol metabolism | ko00625; Metabolism; Xenobiotics biodegradation and…
chq:AQ619_13630	K00121	frmA, ADH5, adhC	S-(hydroxymethyl)glutathione dehydrogenase / alcohol dehydrogenase [EC:1.1.1.284 1.1.1.1]	1.1.1.284,1.1.1.1	ko00010; Metabolism; Carbohydrate metabolism; Glycolysis / Gluconeogenesis | ko00680; Metabolism; Energy metabolism; Methane metabolism | ko00071; Metabolism; Lipid metabolism; Fatty acid degradation | ko00350; Metabolism; Amino acid metabolism; Tyrosine metabolism | ko00830; Metabolism; Metabolism of cofactors and vitamins; Retinol metabolism | ko00625; Metabolism; Xenobiotics biodegradation and…
mam:Mesau_03844	K00121	frmA, ADH5, adhC	S-(hydroxymethyl)glutathione dehydrogenase / alcohol dehydrogenase [EC:1.1.1.284 1.1.1.1]	1.1.1.284,1.1.1.1	ko00010; Metabolism; Carbohydrate metabolism; Glycolysis / Gluconeogenesis | ko00680; Metabolism; Energy metabolism; Methane metabolism | ko00071; Metabolism; Lipid metabolism; Fatty acid degradation | ko00350; Metabolism; Amino acid metabolism; Tyrosine metabolism | ko00830; Metabolism; Metabolism of cofactors and vitamins; Retinol metabolism | ko00625; Metabolism; Xenobiotics biodegradation and…
sgb:WQO_20495	K00121	frmA, ADH5, adhC	S-(hydroxymethyl)glutathione dehydrogenase / alcohol dehydrogenase [EC:1.1.1.284 1.1.1.1]	1.1.1.284,1.1.1.1	ko00010; Metabolism; Carbohydrate metabolism; Glycolysis / Gluconeogenesis | ko00680; Metabolism; Energy metabolism; Methane metabolism | ko00071; Metabolism; Lipid metabolism; Fatty acid degradation | ko00350; Metabolism; Amino acid metabolism; Tyrosine metabolism | ko00830; Metabolism; Metabolism of cofactors and vitamins; Retinol metabolism | ko00625; Metabolism; Xenobiotics biodegradation and…
moc:BB934_29590	K00121	frmA, ADH5, adhC	S-(hydroxymethyl)glutathione dehydrogenase / alcohol dehydrogenase [EC:1.1.1.284 1.1.1.1]	1.1.1.284,1.1.1.1	ko00010; Metabolism; Carbohydrate metabolism; Glycolysis / Gluconeogenesis | ko00680; Metabolism; Energy metabolism; Methane metabolism | ko00071; Metabolism; Lipid metabolism; Fatty acid degradation | ko00350; Metabolism; Amino acid metabolism; Tyrosine metabolism | ko00830; Metabolism; Metabolism of cofactors and vitamins; Retinol metabolism | ko00625; Metabolism; Xenobiotics biodegradation and…
fri:FraEuI1c_3514	K00121	frmA, ADH5, adhC	S-(hydroxymethyl)glutathione dehydrogenase / alcohol dehydrogenase [EC:1.1.1.284 1.1.1.1]	1.1.1.284,1.1.1.1	ko00010; Metabolism; Carbohydrate metabolism; Glycolysis / Gluconeogenesis | ko00680; Metabolism; Energy metabolism; Methane metabolism | ko00071; Metabolism; Lipid metabolism; Fatty acid degradation | ko00350; Metabolism; Amino acid metabolism; Tyrosine metabolism | ko00830; Metabolism; Metabolism of cofactors and vitamins; Retinol metabolism | ko00625; Metabolism; Xenobiotics biodegradation and…
noa:BKM31_16720	K00121	frmA, ADH5, adhC	S-(hydroxymethyl)glutathione dehydrogenase / alcohol dehydrogenase [EC:1.1.1.284 1.1.1.1]	1.1.1.284,1.1.1.1	ko00010; Metabolism; Carbohydrate metabolism; Glycolysis / Gluconeogenesis | ko00680; Metabolism; Energy metabolism; Methane metabolism | ko00071; Metabolism; Lipid metabolism; Fatty acid degradation | ko00350; Metabolism; Amino acid metabolism; Tyrosine metabolism | ko00830; Metabolism; Metabolism of cofactors and vitamins; Retinol metabolism | ko00625; Metabolism; Xenobiotics biodegradation and…
abac:LuPra_05695	K00121	frmA, ADH5, adhC	S-(hydroxymethyl)glutathione dehydrogenase / alcohol dehydrogenase [EC:1.1.1.284 1.1.1.1]	1.1.1.284,1.1.1.1	ko00010; Metabolism; Carbohydrate metabolism; Glycolysis / Gluconeogenesis | ko00680; Metabolism; Energy metabolism; Methane metabolism | ko00071; Metabolism; Lipid metabolism; Fatty acid degradation | ko00350; Metabolism; Amino acid metabolism; Tyrosine metabolism | ko00830; Metabolism; Metabolism of cofactors and vitamins; Retinol metabolism | ko00625; Metabolism; Xenobiotics biodegradation and…
sro:Sros_8254	K00121	frmA, ADH5, adhC	S-(hydroxymethyl)glutathione dehydrogenase / alcohol dehydrogenase [EC:1.1.1.284 1.1.1.1]	1.1.1.284,1.1.1.1	ko00010; Metabolism; Carbohydrate metabolism; Glycolysis / Gluconeogenesis | ko00680; Metabolism; Energy metabolism; Methane metabolism | ko00071; Metabolism; Lipid metabolism; Fatty acid degradation | ko00350; Metabolism; Amino acid metabolism; Tyrosine metabolism | ko00830; Metabolism; Metabolism of cofactors and vitamins; Retinol metabolism | ko00625; Metabolism; Xenobiotics biodegradation and…
ccs:CCNA_03124	K00121	frmA, ADH5, adhC	S-(hydroxymethyl)glutathione dehydrogenase / alcohol dehydrogenase [EC:1.1.1.284 1.1.1.1]	1.1.1.284,1.1.1.1	ko00010; Metabolism; Carbohydrate metabolism; Glycolysis / Gluconeogenesis | ko00680; Metabolism; Energy metabolism; Methane metabolism | ko00071; Metabolism; Lipid metabolism; Fatty acid degradation | ko00350; Metabolism; Amino acid metabolism; Tyrosine metabolism | ko00830; Metabolism; Metabolism of cofactors and vitamins; Retinol metabolism | ko00625; Metabolism; Xenobiotics biodegradation and…
abs:AZOBR_p130213	K00121	frmA, ADH5, adhC	S-(hydroxymethyl)glutathione dehydrogenase / alcohol dehydrogenase [EC:1.1.1.284 1.1.1.1]	1.1.1.284,1.1.1.1	ko00010; Metabolism; Carbohydrate metabolism; Glycolysis / Gluconeogenesis | ko00680; Metabolism; Energy metabolism; Methane metabolism | ko00071; Metabolism; Lipid metabolism; Fatty acid degradation | ko00350; Metabolism; Amino acid metabolism; Tyrosine metabolism | ko00830; Metabolism; Metabolism of cofactors and vitamins; Retinol metabolism | ko00625; Metabolism; Xenobiotics biodegradation and…
abai:IMCC26256_111789	K00121	frmA, ADH5, adhC	S-(hydroxymethyl)glutathione dehydrogenase / alcohol dehydrogenase [EC:1.1.1.284 1.1.1.1]	1.1.1.284,1.1.1.1	ko00010; Metabolism; Carbohydrate metabolism; Glycolysis / Gluconeogenesis | ko00680; Metabolism; Energy metabolism; Methane metabolism | ko00071; Metabolism; Lipid metabolism; Fatty acid degradation | ko00350; Metabolism; Amino acid metabolism; Tyrosine metabolism | ko00830; Metabolism; Metabolism of cofactors and vitamins; Retinol metabolism | ko00625; Metabolism; Xenobiotics biodegradation and…
abai:IMCC26256_111789	K00121	frmA, ADH5, adhC	S-(hydroxymethyl)glutathione dehydrogenase / alcohol dehydrogenase [EC:1.1.1.284 1.1.1.1]	1.1.1.284,1.1.1.1	ko00010; Metabolism; Carbohydrate metabolism; Glycolysis / Gluconeogenesis | ko00680; Metabolism; Energy metabolism; Methane metabolism | ko00071; Metabolism; Lipid metabolism; Fatty acid degradation | ko00350; Metabolism; Amino acid metabolism; Tyrosine metabolism | ko00830; Metabolism; Metabolism of cofactors and vitamins; Retinol metabolism | ko00625; Metabolism; Xenobiotics biodegradation and…
abai:IMCC26256_11642	K00121	frmA, ADH5, adhC	S-(hydroxymethyl)glutathione dehydrogenase / alcohol dehydrogenase [EC:1.1.1.284 1.1.1.1]	1.1.1.284,1.1.1.1	ko00010; Metabolism; Carbohydrate metabolism; Glycolysis / Gluconeogenesis | ko00680; Metabolism; Energy metabolism; Methane metabolism | ko00071; Metabolism; Lipid metabolism; Fatty acid degradation | ko00350; Metabolism; Amino acid metabolism; Tyrosine metabolism | ko00830; Metabolism; Metabolism of cofactors and vitamins; Retinol metabolism | ko00625; Metabolism; Xenobiotics biodegradation and…
abai:IMCC26256_11642	K00121	frmA, ADH5, adhC	S-(hydroxymethyl)glutathione dehydrogenase / alcohol dehydrogenase [EC:1.1.1.284 1.1.1.1]	1.1.1.284,1.1.1.1	ko00010; Metabolism; Carbohydrate metabolism; Glycolysis / Gluconeogenesis | ko00680; Metabolism; Energy metabolism; Methane metabolism | ko00071; Metabolism; Lipid metabolism; Fatty acid degradation | ko00350; Metabolism; Amino acid metabolism; Tyrosine metabolism | ko00830; Metabolism; Metabolism of cofactors and vitamins; Retinol metabolism | ko00625; Metabolism; Xenobiotics biodegradation and…
six:BSY16_1304	K00121	frmA, ADH5, adhC	S-(hydroxymethyl)glutathione dehydrogenase / alcohol dehydrogenase [EC:1.1.1.284 1.1.1.1]	1.1.1.284,1.1.1.1	ko00010; Metabolism; Carbohydrate metabolism; Glycolysis / Gluconeogenesis | ko00680; Metabolism; Energy metabolism; Methane metabolism | ko00071; Metabolism; Lipid metabolism; Fatty acid degradation | ko00350; Metabolism; Amino acid metabolism; Tyrosine metabolism | ko00830; Metabolism; Metabolism of cofactors and vitamins; Retinol metabolism | ko00625; Metabolism; Xenobiotics biodegradation and…
hja:BST95_12860	K00121	frmA, ADH5, adhC	S-(hydroxymethyl)glutathione dehydrogenase / alcohol dehydrogenase [EC:1.1.1.284 1.1.1.1]	1.1.1.284,1.1.1.1	ko00010; Metabolism; Carbohydrate metabolism; Glycolysis / Gluconeogenesis | ko00680; Metabolism; Energy metabolism; Methane metabolism | ko00071; Metabolism; Lipid metabolism; Fatty acid degradation | ko00350; Metabolism; Amino acid metabolism; Tyrosine metabolism | ko00830; Metabolism; Metabolism of cofactors and vitamins; Retinol metabolism | ko00625; Metabolism; Xenobiotics biodegradation and…
mip:AXH82_15875	K00121	frmA, ADH5, adhC	S-(hydroxymethyl)glutathione dehydrogenase / alcohol dehydrogenase [EC:1.1.1.284 1.1.1.1]	1.1.1.284,1.1.1.1	ko00010; Metabolism; Carbohydrate metabolism; Glycolysis / Gluconeogenesis | ko00680; Metabolism; Energy metabolism; Methane metabolism | ko00071; Metabolism; Lipid metabolism; Fatty acid degradation | ko00350; Metabolism; Amino acid metabolism; Tyrosine metabolism | ko00830; Metabolism; Metabolism of cofactors and vitamins; Retinol metabolism | ko00625; Metabolism; Xenobiotics biodegradation and…
fri:FraEuI1c_3326	K00121	frmA, ADH5, adhC	S-(hydroxymethyl)glutathione dehydrogenase / alcohol dehydrogenase [EC:1.1.1.284 1.1.1.1]	1.1.1.284,1.1.1.1	ko00010; Metabolism; Carbohydrate metabolism; Glycolysis / Gluconeogenesis | ko00680; Metabolism; Energy metabolism; Methane metabolism | ko00071; Metabolism; Lipid metabolism; Fatty acid degradation | ko00350; Metabolism; Amino acid metabolism; Tyrosine metabolism | ko00830; Metabolism; Metabolism of cofactors and vitamins; Retinol metabolism | ko00625; Metabolism; Xenobiotics biodegradation and…
kse:Ksed_25570	K00121	frmA, ADH5, adhC	S-(hydroxymethyl)glutathione dehydrogenase / alcohol dehydrogenase [EC:1.1.1.284 1.1.1.1]	1.1.1.284,1.1.1.1	ko00010; Metabolism; Carbohydrate metabolism; Glycolysis / Gluconeogenesis | ko00680; Metabolism; Energy metabolism; Methane metabolism | ko00071; Metabolism; Lipid metabolism; Fatty acid degradation | ko00350; Metabolism; Amino acid metabolism; Tyrosine metabolism | ko00830; Metabolism; Metabolism of cofactors and vitamins; Retinol metabolism | ko00625; Metabolism; Xenobiotics biodegradation and…
sphp:LH20_15410	K00121	frmA, ADH5, adhC	S-(hydroxymethyl)glutathione dehydrogenase / alcohol dehydrogenase [EC:1.1.1.284 1.1.1.1]	1.1.1.284,1.1.1.1	ko00010; Metabolism; Carbohydrate metabolism; Glycolysis / Gluconeogenesis | ko00680; Metabolism; Energy metabolism; Methane metabolism | ko00071; Metabolism; Lipid metabolism; Fatty acid degradation | ko00350; Metabolism; Amino acid metabolism; Tyrosine metabolism | ko00830; Metabolism; Metabolism of cofactors and vitamins; Retinol metabolism | ko00625; Metabolism; Xenobiotics biodegradation and…
sphp:LH20_15410	K00121	frmA, ADH5, adhC	S-(hydroxymethyl)glutathione dehydrogenase / alcohol dehydrogenase [EC:1.1.1.284 1.1.1.1]	1.1.1.284,1.1.1.1	ko00010; Metabolism; Carbohydrate metabolism; Glycolysis / Gluconeogenesis | ko00680; Metabolism; Energy metabolism; Methane metabolism | ko00071; Metabolism; Lipid metabolism; Fatty acid degradation | ko00350; Metabolism; Amino acid metabolism; Tyrosine metabolism | ko00830; Metabolism; Metabolism of cofactors and vitamins; Retinol metabolism | ko00625; Metabolism; Xenobiotics biodegradation and…
tcu:Tcur_4959	K00121	frmA, ADH5, adhC	S-(hydroxymethyl)glutathione dehydrogenase / alcohol dehydrogenase [EC:1.1.1.284 1.1.1.1]	1.1.1.284,1.1.1.1	ko00010; Metabolism; Carbohydrate metabolism; Glycolysis / Gluconeogenesis | ko00680; Metabolism; Energy metabolism; Methane metabolism | ko00071; Metabolism; Lipid metabolism; Fatty acid degradation | ko00350; Metabolism; Amino acid metabolism; Tyrosine metabolism | ko00830; Metabolism; Metabolism of cofactors and vitamins; Retinol metabolism | ko00625; Metabolism; Xenobiotics biodegradation and…
ccup:BKK81_23435	K00121	frmA, ADH5, adhC	S-(hydroxymethyl)glutathione dehydrogenase / alcohol dehydrogenase [EC:1.1.1.284 1.1.1.1]	1.1.1.284,1.1.1.1	ko00010; Metabolism; Carbohydrate metabolism; Glycolysis / Gluconeogenesis | ko00680; Metabolism; Energy metabolism; Methane metabolism | ko00071; Metabolism; Lipid metabolism; Fatty acid degradation | ko00350; Metabolism; Amino acid metabolism; Tyrosine metabolism | ko00830; Metabolism; Metabolism of cofactors and vitamins; Retinol metabolism | ko00625; Metabolism; Xenobiotics biodegradation and…
ccup:BKK81_23435	K00121	frmA, ADH5, adhC	S-(hydroxymethyl)glutathione dehydrogenase / alcohol dehydrogenase [EC:1.1.1.284 1.1.1.1]	1.1.1.284,1.1.1.1	ko00010; Metabolism; Carbohydrate metabolism; Glycolysis / Gluconeogenesis | ko00680; Metabolism; Energy metabolism; Methane metabolism | ko00071; Metabolism; Lipid metabolism; Fatty acid degradation | ko00350; Metabolism; Amino acid metabolism; Tyrosine metabolism | ko00830; Metabolism; Metabolism of cofactors and vitamins; Retinol metabolism | ko00625; Metabolism; Xenobiotics biodegradation and…
rha:RHA1_ro02832	K00121	frmA, ADH5, adhC	S-(hydroxymethyl)glutathione dehydrogenase / alcohol dehydrogenase [EC:1.1.1.284 1.1.1.1]	1.1.1.284,1.1.1.1	ko00010; Metabolism; Carbohydrate metabolism; Glycolysis / Gluconeogenesis | ko00680; Metabolism; Energy metabolism; Methane metabolism | ko00071; Metabolism; Lipid metabolism; Fatty acid degradation | ko00350; Metabolism; Amino acid metabolism; Tyrosine metabolism | ko00830; Metabolism; Metabolism of cofactors and vitamins; Retinol metabolism | ko00625; Metabolism; Xenobiotics biodegradation and…
abai:IMCC26256_111789	K00121	frmA, ADH5, adhC	S-(hydroxymethyl)glutathione dehydrogenase / alcohol dehydrogenase [EC:1.1.1.284 1.1.1.1]	1.1.1.284,1.1.1.1	ko00010; Metabolism; Carbohydrate metabolism; Glycolysis / Gluconeogenesis | ko00680; Metabolism; Energy metabolism; Methane metabolism | ko00071; Metabolism; Lipid metabolism; Fatty acid degradation | ko00350; Metabolism; Amino acid metabolism; Tyrosine metabolism | ko00830; Metabolism; Metabolism of cofactors and vitamins; Retinol metabolism | ko00625; Metabolism; Xenobiotics biodegradation and…
abai:IMCC26256_111789	K00121	frmA, ADH5, adhC	S-(hydroxymethyl)glutathione dehydrogenase / alcohol dehydrogenase [EC:1.1.1.284 1.1.1.1]	1.1.1.284,1.1.1.1	ko00010; Metabolism; Carbohydrate metabolism; Glycolysis / Gluconeogenesis | ko00680; Metabolism; Energy metabolism; Methane metabolism | ko00071; Metabolism; Lipid metabolism; Fatty acid degradation | ko00350; Metabolism; Amino acid metabolism; Tyrosine metabolism | ko00830; Metabolism; Metabolism of cofactors and vitamins; Retinol metabolism | ko00625; Metabolism; Xenobiotics biodegradation and…
bic:LMTR13_35690	K00121	frmA, ADH5, adhC	S-(hydroxymethyl)glutathione dehydrogenase / alcohol dehydrogenase [EC:1.1.1.284 1.1.1.1]	1.1.1.284,1.1.1.1	ko00010; Metabolism; Carbohydrate metabolism; Glycolysis / Gluconeogenesis | ko00680; Metabolism; Energy metabolism; Methane metabolism | ko00071; Metabolism; Lipid metabolism; Fatty acid degradation | ko00350; Metabolism; Amino acid metabolism; Tyrosine metabolism | ko00830; Metabolism; Metabolism of cofactors and vitamins; Retinol metabolism | ko00625; Metabolism; Xenobiotics biodegradation and…
ncn:BZZ01_01520	K00121	frmA, ADH5, adhC	S-(hydroxymethyl)glutathione dehydrogenase / alcohol dehydrogenase [EC:1.1.1.284 1.1.1.1]	1.1.1.284,1.1.1.1	ko00010; Metabolism; Carbohydrate metabolism; Glycolysis / Gluconeogenesis | ko00680; Metabolism; Energy metabolism; Methane metabolism | ko00071; Metabolism; Lipid metabolism; Fatty acid degradation | ko00350; Metabolism; Amino acid metabolism; Tyrosine metabolism | ko00830; Metabolism; Metabolism of cofactors and vitamins; Retinol metabolism | ko00625; Metabolism; Xenobiotics biodegradation and…
rav:AAT18_24635	K00121	frmA, ADH5, adhC	S-(hydroxymethyl)glutathione dehydrogenase / alcohol dehydrogenase [EC:1.1.1.284 1.1.1.1]	1.1.1.284,1.1.1.1	ko00010; Metabolism; Carbohydrate metabolism; Glycolysis / Gluconeogenesis | ko00680; Metabolism; Energy metabolism; Methane metabolism | ko00071; Metabolism; Lipid metabolism; Fatty acid degradation | ko00350; Metabolism; Amino acid metabolism; Tyrosine metabolism | ko00830; Metabolism; Metabolism of cofactors and vitamins; Retinol metabolism | ko00625; Metabolism; Xenobiotics biodegradation and…
glp:Glo7428_2044	K00121	frmA, ADH5, adhC	S-(hydroxymethyl)glutathione dehydrogenase / alcohol dehydrogenase [EC:1.1.1.284 1.1.1.1]	1.1.1.284,1.1.1.1	ko00010; Metabolism; Carbohydrate metabolism; Glycolysis / Gluconeogenesis | ko00680; Metabolism; Energy metabolism; Methane metabolism | ko00071; Metabolism; Lipid metabolism; Fatty acid degradation | ko00350; Metabolism; Amino acid metabolism; Tyrosine metabolism | ko00830; Metabolism; Metabolism of cofactors and vitamins; Retinol metabolism | ko00625; Metabolism; Xenobiotics biodegradation and…
bpy:Bphyt_5114	K00121	frmA, ADH5, adhC	S-(hydroxymethyl)glutathione dehydrogenase / alcohol dehydrogenase [EC:1.1.1.284 1.1.1.1]	1.1.1.284,1.1.1.1	ko00010; Metabolism; Carbohydrate metabolism; Glycolysis / Gluconeogenesis | ko00680; Metabolism; Energy metabolism; Methane metabolism | ko00071; Metabolism; Lipid metabolism; Fatty acid degradation | ko00350; Metabolism; Amino acid metabolism; Tyrosine metabolism | ko00830; Metabolism; Metabolism of cofactors and vitamins; Retinol metabolism | ko00625; Metabolism; Xenobiotics biodegradation and…
kra:Krad_2224	K00121	frmA, ADH5, adhC	S-(hydroxymethyl)glutathione dehydrogenase / alcohol dehydrogenase [EC:1.1.1.284 1.1.1.1]	1.1.1.284,1.1.1.1	ko00010; Metabolism; Carbohydrate metabolism; Glycolysis / Gluconeogenesis | ko00680; Metabolism; Energy metabolism; Methane metabolism | ko00071; Metabolism; Lipid metabolism; Fatty acid degradation | ko00350; Metabolism; Amino acid metabolism; Tyrosine metabolism | ko00830; Metabolism; Metabolism of cofactors and vitamins; Retinol metabolism | ko00625; Metabolism; Xenobiotics biodegradation and…
amq:AMETH_2023	K00121	frmA, ADH5, adhC	S-(hydroxymethyl)glutathione dehydrogenase / alcohol dehydrogenase [EC:1.1.1.284 1.1.1.1]	1.1.1.284,1.1.1.1	ko00010; Metabolism; Carbohydrate metabolism; Glycolysis / Gluconeogenesis | ko00680; Metabolism; Energy metabolism; Methane metabolism | ko00071; Metabolism; Lipid metabolism; Fatty acid degradation | ko00350; Metabolism; Amino acid metabolism; Tyrosine metabolism | ko00830; Metabolism; Metabolism of cofactors and vitamins; Retinol metabolism | ko00625; Metabolism; Xenobiotics biodegradation and…
pmad:BAY61_30750	K00121	frmA, ADH5, adhC	S-(hydroxymethyl)glutathione dehydrogenase / alcohol dehydrogenase [EC:1.1.1.284 1.1.1.1]	1.1.1.284,1.1.1.1	ko00010; Metabolism; Carbohydrate metabolism; Glycolysis / Gluconeogenesis | ko00680; Metabolism; Energy metabolism; Methane metabolism | ko00071; Metabolism; Lipid metabolism; Fatty acid degradation | ko00350; Metabolism; Amino acid metabolism; Tyrosine metabolism | ko00830; Metabolism; Metabolism of cofactors and vitamins; Retinol metabolism | ko00625; Metabolism; Xenobiotics biodegradation and…
skr:BRX40_05535	K00121	frmA, ADH5, adhC	S-(hydroxymethyl)glutathione dehydrogenase / alcohol dehydrogenase [EC:1.1.1.284 1.1.1.1]	1.1.1.284,1.1.1.1	ko00010; Metabolism; Carbohydrate metabolism; Glycolysis / Gluconeogenesis | ko00680; Metabolism; Energy metabolism; Methane metabolism | ko00071; Metabolism; Lipid metabolism; Fatty acid degradation | ko00350; Metabolism; Amino acid metabolism; Tyrosine metabolism | ko00830; Metabolism; Metabolism of cofactors and vitamins; Retinol metabolism | ko00625; Metabolism; Xenobiotics biodegradation and…
ncn:BZZ01_01520	K00121	frmA, ADH5, adhC	S-(hydroxymethyl)glutathione dehydrogenase / alcohol dehydrogenase [EC:1.1.1.284 1.1.1.1]	1.1.1.284,1.1.1.1	ko00010; Metabolism; Carbohydrate metabolism; Glycolysis / Gluconeogenesis | ko00680; Metabolism; Energy metabolism; Methane metabolism | ko00071; Metabolism; Lipid metabolism; Fatty acid degradation | ko00350; Metabolism; Amino acid metabolism; Tyrosine metabolism | ko00830; Metabolism; Metabolism of cofactors and vitamins; Retinol metabolism | ko00625; Metabolism; Xenobiotics biodegradation and…
shd:SUTH_02341	K00121	frmA, ADH5, adhC	S-(hydroxymethyl)glutathione dehydrogenase / alcohol dehydrogenase [EC:1.1.1.284 1.1.1.1]	1.1.1.284,1.1.1.1	ko00010; Metabolism; Carbohydrate metabolism; Glycolysis / Gluconeogenesis | ko00680; Metabolism; Energy metabolism; Methane metabolism | ko00071; Metabolism; Lipid metabolism; Fatty acid degradation | ko00350; Metabolism; Amino acid metabolism; Tyrosine metabolism | ko00830; Metabolism; Metabolism of cofactors and vitamins; Retinol metabolism | ko00625; Metabolism; Xenobiotics biodegradation and…
slc:SL103_02610	K00121	frmA, ADH5, adhC	S-(hydroxymethyl)glutathione dehydrogenase / alcohol dehydrogenase [EC:1.1.1.284 1.1.1.1]	1.1.1.284,1.1.1.1	ko00010; Metabolism; Carbohydrate metabolism; Glycolysis / Gluconeogenesis | ko00680; Metabolism; Energy metabolism; Methane metabolism | ko00071; Metabolism; Lipid metabolism; Fatty acid degradation | ko00350; Metabolism; Amino acid metabolism; Tyrosine metabolism | ko00830; Metabolism; Metabolism of cofactors and vitamins; Retinol metabolism | ko00625; Metabolism; Xenobiotics biodegradation and…
tcu:Tcur_4959	K00121	frmA, ADH5, adhC	S-(hydroxymethyl)glutathione dehydrogenase / alcohol dehydrogenase [EC:1.1.1.284 1.1.1.1]	1.1.1.284,1.1.1.1	ko00010; Metabolism; Carbohydrate metabolism; Glycolysis / Gluconeogenesis | ko00680; Metabolism; Energy metabolism; Methane metabolism | ko00071; Metabolism; Lipid metabolism; Fatty acid degradation | ko00350; Metabolism; Amino acid metabolism; Tyrosine metabolism | ko00830; Metabolism; Metabolism of cofactors and vitamins; Retinol metabolism | ko00625; Metabolism; Xenobiotics biodegradation and…
bba:Bd0898	K00121	frmA, ADH5, adhC	S-(hydroxymethyl)glutathione dehydrogenase / alcohol dehydrogenase [EC:1.1.1.284 1.1.1.1]	1.1.1.284,1.1.1.1	ko00010; Metabolism; Carbohydrate metabolism; Glycolysis / Gluconeogenesis | ko00680; Metabolism; Energy metabolism; Methane metabolism | ko00071; Metabolism; Lipid metabolism; Fatty acid degradation | ko00350; Metabolism; Amino acid metabolism; Tyrosine metabolism | ko00830; Metabolism; Metabolism of cofactors and vitamins; Retinol metabolism | ko00625; Metabolism; Xenobiotics biodegradation and…
samy:DB32_000216	K00121	frmA, ADH5, adhC	S-(hydroxymethyl)glutathione dehydrogenase / alcohol dehydrogenase [EC:1.1.1.284 1.1.1.1]	1.1.1.284,1.1.1.1	ko00010; Metabolism; Carbohydrate metabolism; Glycolysis / Gluconeogenesis | ko00680; Metabolism; Energy metabolism; Methane metabolism | ko00071; Metabolism; Lipid metabolism; Fatty acid degradation | ko00350; Metabolism; Amino acid metabolism; Tyrosine metabolism | ko00830; Metabolism; Metabolism of cofactors and vitamins; Retinol metabolism | ko00625; Metabolism; Xenobiotics biodegradation and…
samy:DB32_000216	K00121	frmA, ADH5, adhC	S-(hydroxymethyl)glutathione dehydrogenase / alcohol dehydrogenase [EC:1.1.1.284 1.1.1.1]	1.1.1.284,1.1.1.1	ko00010; Metabolism; Carbohydrate metabolism; Glycolysis / Gluconeogenesis | ko00680; Metabolism; Energy metabolism; Methane metabolism | ko00071; Metabolism; Lipid metabolism; Fatty acid degradation | ko00350; Metabolism; Amino acid metabolism; Tyrosine metabolism | ko00830; Metabolism; Metabolism of cofactors and vitamins; Retinol metabolism | ko00625; Metabolism; Xenobiotics biodegradation and…
cwo:Cwoe_3280	K00121	frmA, ADH5, adhC	S-(hydroxymethyl)glutathione dehydrogenase / alcohol dehydrogenase [EC:1.1.1.284 1.1.1.1]	1.1.1.284,1.1.1.1	ko00010; Metabolism; Carbohydrate metabolism; Glycolysis / Gluconeogenesis | ko00680; Metabolism; Energy metabolism; Methane metabolism | ko00071; Metabolism; Lipid metabolism; Fatty acid degradation | ko00350; Metabolism; Amino acid metabolism; Tyrosine metabolism | ko00830; Metabolism; Metabolism of cofactors and vitamins; Retinol metabolism | ko00625; Metabolism; Xenobiotics biodegradation and…
tmo:TMO_3459	K00121	frmA, ADH5, adhC	S-(hydroxymethyl)glutathione dehydrogenase / alcohol dehydrogenase [EC:1.1.1.284 1.1.1.1]	1.1.1.284,1.1.1.1	ko00010; Metabolism; Carbohydrate metabolism; Glycolysis / Gluconeogenesis | ko00680; Metabolism; Energy metabolism; Methane metabolism | ko00071; Metabolism; Lipid metabolism; Fatty acid degradation | ko00350; Metabolism; Amino acid metabolism; Tyrosine metabolism | ko00830; Metabolism; Metabolism of cofactors and vitamins; Retinol metabolism | ko00625; Metabolism; Xenobiotics biodegradation and…
fri:FraEuI1c_3326	K00121	frmA, ADH5, adhC	S-(hydroxymethyl)glutathione dehydrogenase / alcohol dehydrogenase [EC:1.1.1.284 1.1.1.1]	1.1.1.284,1.1.1.1	ko00010; Metabolism; Carbohydrate metabolism; Glycolysis / Gluconeogenesis | ko00680; Metabolism; Energy metabolism; Methane metabolism | ko00071; Metabolism; Lipid metabolism; Fatty acid degradation | ko00350; Metabolism; Amino acid metabolism; Tyrosine metabolism | ko00830; Metabolism; Metabolism of cofactors and vitamins; Retinol metabolism | ko00625; Metabolism; Xenobiotics biodegradation and…
cser:CCO03_14280	K00121	frmA, ADH5, adhC	S-(hydroxymethyl)glutathione dehydrogenase / alcohol dehydrogenase [EC:1.1.1.284 1.1.1.1]	1.1.1.284,1.1.1.1	ko00010; Metabolism; Carbohydrate metabolism; Glycolysis / Gluconeogenesis | ko00680; Metabolism; Energy metabolism; Methane metabolism | ko00071; Metabolism; Lipid metabolism; Fatty acid degradation | ko00350; Metabolism; Amino acid metabolism; Tyrosine metabolism | ko00830; Metabolism; Metabolism of cofactors and vitamins; Retinol metabolism | ko00625; Metabolism; Xenobiotics biodegradation and…
cser:CCO03_14280	K00121	frmA, ADH5, adhC	S-(hydroxymethyl)glutathione dehydrogenase / alcohol dehydrogenase [EC:1.1.1.284 1.1.1.1]	1.1.1.284,1.1.1.1	ko00010; Metabolism; Carbohydrate metabolism; Glycolysis / Gluconeogenesis | ko00680; Metabolism; Energy metabolism; Methane metabolism | ko00071; Metabolism; Lipid metabolism; Fatty acid degradation | ko00350; Metabolism; Amino acid metabolism; Tyrosine metabolism | ko00830; Metabolism; Metabolism of cofactors and vitamins; Retinol metabolism | ko00625; Metabolism; Xenobiotics biodegradation and…
arx:ARZXY2_1492	K00121	frmA, ADH5, adhC	S-(hydroxymethyl)glutathione dehydrogenase / alcohol dehydrogenase [EC:1.1.1.284 1.1.1.1]	1.1.1.284,1.1.1.1	ko00010; Metabolism; Carbohydrate metabolism; Glycolysis / Gluconeogenesis | ko00680; Metabolism; Energy metabolism; Methane metabolism | ko00071; Metabolism; Lipid metabolism; Fatty acid degradation | ko00350; Metabolism; Amino acid metabolism; Tyrosine metabolism | ko00830; Metabolism; Metabolism of cofactors and vitamins; Retinol metabolism | ko00625; Metabolism; Xenobiotics biodegradation and…
rsq:Rsph17025_1947	K00121	frmA, ADH5, adhC	S-(hydroxymethyl)glutathione dehydrogenase / alcohol dehydrogenase [EC:1.1.1.284 1.1.1.1]	1.1.1.284,1.1.1.1	ko00010; Metabolism; Carbohydrate metabolism; Glycolysis / Gluconeogenesis | ko00680; Metabolism; Energy metabolism; Methane metabolism | ko00071; Metabolism; Lipid metabolism; Fatty acid degradation | ko00350; Metabolism; Amino acid metabolism; Tyrosine metabolism | ko00830; Metabolism; Metabolism of cofactors and vitamins; Retinol metabolism | ko00625; Metabolism; Xenobiotics biodegradation and…
bsd:BLASA_0307	K00121	frmA, ADH5, adhC	S-(hydroxymethyl)glutathione dehydrogenase / alcohol dehydrogenase [EC:1.1.1.284 1.1.1.1]	1.1.1.284,1.1.1.1	ko00010; Metabolism; Carbohydrate metabolism; Glycolysis / Gluconeogenesis | ko00680; Metabolism; Energy metabolism; Methane metabolism | ko00071; Metabolism; Lipid metabolism; Fatty acid degradation | ko00350; Metabolism; Amino acid metabolism; Tyrosine metabolism | ko00830; Metabolism; Metabolism of cofactors and vitamins; Retinol metabolism | ko00625; Metabolism; Xenobiotics biodegradation and…
psim:KR76_26745	K00121	frmA, ADH5, adhC	S-(hydroxymethyl)glutathione dehydrogenase / alcohol dehydrogenase [EC:1.1.1.284 1.1.1.1]	1.1.1.284,1.1.1.1	ko00010; Metabolism; Carbohydrate metabolism; Glycolysis / Gluconeogenesis | ko00680; Metabolism; Energy metabolism; Methane metabolism | ko00071; Metabolism; Lipid metabolism; Fatty acid degradation | ko00350; Metabolism; Amino acid metabolism; Tyrosine metabolism | ko00830; Metabolism; Metabolism of cofactors and vitamins; Retinol metabolism | ko00625; Metabolism; Xenobiotics biodegradation and…
psim:KR76_26745	K00121	frmA, ADH5, adhC	S-(hydroxymethyl)glutathione dehydrogenase / alcohol dehydrogenase [EC:1.1.1.284 1.1.1.1]	1.1.1.284,1.1.1.1	ko00010; Metabolism; Carbohydrate metabolism; Glycolysis / Gluconeogenesis | ko00680; Metabolism; Energy metabolism; Methane metabolism | ko00071; Metabolism; Lipid metabolism; Fatty acid degradation | ko00350; Metabolism; Amino acid metabolism; Tyrosine metabolism | ko00830; Metabolism; Metabolism of cofactors and vitamins; Retinol metabolism | ko00625; Metabolism; Xenobiotics biodegradation and…
rce:RC1_0269	K00121	frmA, ADH5, adhC	S-(hydroxymethyl)glutathione dehydrogenase / alcohol dehydrogenase [EC:1.1.1.284 1.1.1.1]	1.1.1.284,1.1.1.1	ko00010; Metabolism; Carbohydrate metabolism; Glycolysis / Gluconeogenesis | ko00680; Metabolism; Energy metabolism; Methane metabolism | ko00071; Metabolism; Lipid metabolism; Fatty acid degradation | ko00350; Metabolism; Amino acid metabolism; Tyrosine metabolism | ko00830; Metabolism; Metabolism of cofactors and vitamins; Retinol metabolism | ko00625; Metabolism; Xenobiotics biodegradation and…
afi:Acife_2295	K00121	frmA, ADH5, adhC	S-(hydroxymethyl)glutathione dehydrogenase / alcohol dehydrogenase [EC:1.1.1.284 1.1.1.1]	1.1.1.284,1.1.1.1	ko00010; Metabolism; Carbohydrate metabolism; Glycolysis / Gluconeogenesis | ko00680; Metabolism; Energy metabolism; Methane metabolism | ko00071; Metabolism; Lipid metabolism; Fatty acid degradation | ko00350; Metabolism; Amino acid metabolism; Tyrosine metabolism | ko00830; Metabolism; Metabolism of cofactors and vitamins; Retinol metabolism | ko00625; Metabolism; Xenobiotics biodegradation and…
abai:IMCC26256_111789	K00121	frmA, ADH5, adhC	S-(hydroxymethyl)glutathione dehydrogenase / alcohol dehydrogenase [EC:1.1.1.284 1.1.1.1]	1.1.1.284,1.1.1.1	ko00010; Metabolism; Carbohydrate metabolism; Glycolysis / Gluconeogenesis | ko00680; Metabolism; Energy metabolism; Methane metabolism | ko00071; Metabolism; Lipid metabolism; Fatty acid degradation | ko00350; Metabolism; Amino acid metabolism; Tyrosine metabolism | ko00830; Metabolism; Metabolism of cofactors and vitamins; Retinol metabolism | ko00625; Metabolism; Xenobiotics biodegradation and…
abai:IMCC26256_111789	K00121	frmA, ADH5, adhC	S-(hydroxymethyl)glutathione dehydrogenase / alcohol dehydrogenase [EC:1.1.1.284 1.1.1.1]	1.1.1.284,1.1.1.1	ko00010; Metabolism; Carbohydrate metabolism; Glycolysis / Gluconeogenesis | ko00680; Metabolism; Energy metabolism; Methane metabolism | ko00071; Metabolism; Lipid metabolism; Fatty acid degradation | ko00350; Metabolism; Amino acid metabolism; Tyrosine metabolism | ko00830; Metabolism; Metabolism of cofactors and vitamins; Retinol metabolism | ko00625; Metabolism; Xenobiotics biodegradation and…
bic:LMTR13_35690	K00121	frmA, ADH5, adhC	S-(hydroxymethyl)glutathione dehydrogenase / alcohol dehydrogenase [EC:1.1.1.284 1.1.1.1]	1.1.1.284,1.1.1.1	ko00010; Metabolism; Carbohydrate metabolism; Glycolysis / Gluconeogenesis | ko00680; Metabolism; Energy metabolism; Methane metabolism | ko00071; Metabolism; Lipid metabolism; Fatty acid degradation | ko00350; Metabolism; Amino acid metabolism; Tyrosine metabolism | ko00830; Metabolism; Metabolism of cofactors and vitamins; Retinol metabolism | ko00625; Metabolism; Xenobiotics biodegradation and…
abai:IMCC26256_11642	K00121	frmA, ADH5, adhC	S-(hydroxymethyl)glutathione dehydrogenase / alcohol dehydrogenase [EC:1.1.1.284 1.1.1.1]	1.1.1.284,1.1.1.1	ko00010; Metabolism; Carbohydrate metabolism; Glycolysis / Gluconeogenesis | ko00680; Metabolism; Energy metabolism; Methane metabolism | ko00071; Metabolism; Lipid metabolism; Fatty acid degradation | ko00350; Metabolism; Amino acid metabolism; Tyrosine metabolism | ko00830; Metabolism; Metabolism of cofactors and vitamins; Retinol metabolism | ko00625; Metabolism; Xenobiotics biodegradation and…
abai:IMCC26256_11642	K00121	frmA, ADH5, adhC	S-(hydroxymethyl)glutathione dehydrogenase / alcohol dehydrogenase [EC:1.1.1.284 1.1.1.1]	1.1.1.284,1.1.1.1	ko00010; Metabolism; Carbohydrate metabolism; Glycolysis / Gluconeogenesis | ko00680; Metabolism; Energy metabolism; Methane metabolism | ko00071; Metabolism; Lipid metabolism; Fatty acid degradation | ko00350; Metabolism; Amino acid metabolism; Tyrosine metabolism | ko00830; Metabolism; Metabolism of cofactors and vitamins; Retinol metabolism | ko00625; Metabolism; Xenobiotics biodegradation and…
amq:AMETH_3366	K00121	frmA, ADH5, adhC	S-(hydroxymethyl)glutathione dehydrogenase / alcohol dehydrogenase [EC:1.1.1.284 1.1.1.1]	1.1.1.284,1.1.1.1	ko00010; Metabolism; Carbohydrate metabolism; Glycolysis / Gluconeogenesis | ko00680; Metabolism; Energy metabolism; Methane metabolism | ko00071; Metabolism; Lipid metabolism; Fatty acid degradation | ko00350; Metabolism; Amino acid metabolism; Tyrosine metabolism | ko00830; Metabolism; Metabolism of cofactors and vitamins; Retinol metabolism | ko00625; Metabolism; Xenobiotics biodegradation and…
abai:IMCC26256_111789	K00121	frmA, ADH5, adhC	S-(hydroxymethyl)glutathione dehydrogenase / alcohol dehydrogenase [EC:1.1.1.284 1.1.1.1]	1.1.1.284,1.1.1.1	ko00010; Metabolism; Carbohydrate metabolism; Glycolysis / Gluconeogenesis | ko00680; Metabolism; Energy metabolism; Methane metabolism | ko00071; Metabolism; Lipid metabolism; Fatty acid degradation | ko00350; Metabolism; Amino acid metabolism; Tyrosine metabolism | ko00830; Metabolism; Metabolism of cofactors and vitamins; Retinol metabolism | ko00625; Metabolism; Xenobiotics biodegradation and…
abai:IMCC26256_111789	K00121	frmA, ADH5, adhC	S-(hydroxymethyl)glutathione dehydrogenase / alcohol dehydrogenase [EC:1.1.1.284 1.1.1.1]	1.1.1.284,1.1.1.1	ko00010; Metabolism; Carbohydrate metabolism; Glycolysis / Gluconeogenesis | ko00680; Metabolism; Energy metabolism; Methane metabolism | ko00071; Metabolism; Lipid metabolism; Fatty acid degradation | ko00350; Metabolism; Amino acid metabolism; Tyrosine metabolism | ko00830; Metabolism; Metabolism of cofactors and vitamins; Retinol metabolism | ko00625; Metabolism; Xenobiotics biodegradation and…
sphi:TS85_13355	K00121	frmA, ADH5, adhC	S-(hydroxymethyl)glutathione dehydrogenase / alcohol dehydrogenase [EC:1.1.1.284 1.1.1.1]	1.1.1.284,1.1.1.1	ko00010; Metabolism; Carbohydrate metabolism; Glycolysis / Gluconeogenesis | ko00680; Metabolism; Energy metabolism; Methane metabolism | ko00071; Metabolism; Lipid metabolism; Fatty acid degradation | ko00350; Metabolism; Amino acid metabolism; Tyrosine metabolism | ko00830; Metabolism; Metabolism of cofactors and vitamins; Retinol metabolism | ko00625; Metabolism; Xenobiotics biodegradation and…
psim:KR76_26745	K00121	frmA, ADH5, adhC	S-(hydroxymethyl)glutathione dehydrogenase / alcohol dehydrogenase [EC:1.1.1.284 1.1.1.1]	1.1.1.284,1.1.1.1	ko00010; Metabolism; Carbohydrate metabolism; Glycolysis / Gluconeogenesis | ko00680; Metabolism; Energy metabolism; Methane metabolism | ko00071; Metabolism; Lipid metabolism; Fatty acid degradation | ko00350; Metabolism; Amino acid metabolism; Tyrosine metabolism | ko00830; Metabolism; Metabolism of cofactors and vitamins; Retinol metabolism | ko00625; Metabolism; Xenobiotics biodegradation and…
psim:KR76_26745	K00121	frmA, ADH5, adhC	S-(hydroxymethyl)glutathione dehydrogenase / alcohol dehydrogenase [EC:1.1.1.284 1.1.1.1]	1.1.1.284,1.1.1.1	ko00010; Metabolism; Carbohydrate metabolism; Glycolysis / Gluconeogenesis | ko00680; Metabolism; Energy metabolism; Methane metabolism | ko00071; Metabolism; Lipid metabolism; Fatty acid degradation | ko00350; Metabolism; Amino acid metabolism; Tyrosine metabolism | ko00830; Metabolism; Metabolism of cofactors and vitamins; Retinol metabolism | ko00625; Metabolism; Xenobiotics biodegradation and…
cgd:CR3_4536	K00121	frmA, ADH5, adhC	S-(hydroxymethyl)glutathione dehydrogenase / alcohol dehydrogenase [EC:1.1.1.284 1.1.1.1]	1.1.1.284,1.1.1.1	ko00010; Metabolism; Carbohydrate metabolism; Glycolysis / Gluconeogenesis | ko00680; Metabolism; Energy metabolism; Methane metabolism | ko00071; Metabolism; Lipid metabolism; Fatty acid degradation | ko00350; Metabolism; Amino acid metabolism; Tyrosine metabolism | ko00830; Metabolism; Metabolism of cofactors and vitamins; Retinol metabolism | ko00625; Metabolism; Xenobiotics biodegradation and…
tcu:Tcur_4959	K00121	frmA, ADH5, adhC	S-(hydroxymethyl)glutathione dehydrogenase / alcohol dehydrogenase [EC:1.1.1.284 1.1.1.1]	1.1.1.284,1.1.1.1	ko00010; Metabolism; Carbohydrate metabolism; Glycolysis / Gluconeogenesis | ko00680; Metabolism; Energy metabolism; Methane metabolism | ko00071; Metabolism; Lipid metabolism; Fatty acid degradation | ko00350; Metabolism; Amino acid metabolism; Tyrosine metabolism | ko00830; Metabolism; Metabolism of cofactors and vitamins; Retinol metabolism | ko00625; Metabolism; Xenobiotics biodegradation and…
shd:SUTH_02341	K00121	frmA, ADH5, adhC	S-(hydroxymethyl)glutathione dehydrogenase / alcohol dehydrogenase [EC:1.1.1.284 1.1.1.1]	1.1.1.284,1.1.1.1	ko00010; Metabolism; Carbohydrate metabolism; Glycolysis / Gluconeogenesis | ko00680; Metabolism; Energy metabolism; Methane metabolism | ko00071; Metabolism; Lipid metabolism; Fatty acid degradation | ko00350; Metabolism; Amino acid metabolism; Tyrosine metabolism | ko00830; Metabolism; Metabolism of cofactors and vitamins; Retinol metabolism | ko00625; Metabolism; Xenobiotics biodegradation and…
pdx:Psed_1492	K00121	frmA, ADH5, adhC	S-(hydroxymethyl)glutathione dehydrogenase / alcohol dehydrogenase [EC:1.1.1.284 1.1.1.1]	1.1.1.284,1.1.1.1	ko00010; Metabolism; Carbohydrate metabolism; Glycolysis / Gluconeogenesis | ko00680; Metabolism; Energy metabolism; Methane metabolism | ko00071; Metabolism; Lipid metabolism; Fatty acid degradation | ko00350; Metabolism; Amino acid metabolism; Tyrosine metabolism | ko00830; Metabolism; Metabolism of cofactors and vitamins; Retinol metabolism | ko00625; Metabolism; Xenobiotics biodegradation and…
psim:KR76_26745	K00121	frmA, ADH5, adhC	S-(hydroxymethyl)glutathione dehydrogenase / alcohol dehydrogenase [EC:1.1.1.284 1.1.1.1]	1.1.1.284,1.1.1.1	ko00010; Metabolism; Carbohydrate metabolism; Glycolysis / Gluconeogenesis | ko00680; Metabolism; Energy metabolism; Methane metabolism | ko00071; Metabolism; Lipid metabolism; Fatty acid degradation | ko00350; Metabolism; Amino acid metabolism; Tyrosine metabolism | ko00830; Metabolism; Metabolism of cofactors and vitamins; Retinol metabolism | ko00625; Metabolism; Xenobiotics biodegradation and…
psim:KR76_26745	K00121	frmA, ADH5, adhC	S-(hydroxymethyl)glutathione dehydrogenase / alcohol dehydrogenase [EC:1.1.1.284 1.1.1.1]	1.1.1.284,1.1.1.1	ko00010; Metabolism; Carbohydrate metabolism; Glycolysis / Gluconeogenesis | ko00680; Metabolism; Energy metabolism; Methane metabolism | ko00071; Metabolism; Lipid metabolism; Fatty acid degradation | ko00350; Metabolism; Amino acid metabolism; Tyrosine metabolism | ko00830; Metabolism; Metabolism of cofactors and vitamins; Retinol metabolism | ko00625; Metabolism; Xenobiotics biodegradation and…
noa:BKM31_16720	K00121	frmA, ADH5, adhC	S-(hydroxymethyl)glutathione dehydrogenase / alcohol dehydrogenase [EC:1.1.1.284 1.1.1.1]	1.1.1.284,1.1.1.1	ko00010; Metabolism; Carbohydrate metabolism; Glycolysis / Gluconeogenesis | ko00680; Metabolism; Energy metabolism; Methane metabolism | ko00071; Metabolism; Lipid metabolism; Fatty acid degradation | ko00350; Metabolism; Amino acid metabolism; Tyrosine metabolism | ko00830; Metabolism; Metabolism of cofactors and vitamins; Retinol metabolism | ko00625; Metabolism; Xenobiotics biodegradation and…
rav:AAT18_24635	K00121	frmA, ADH5, adhC	S-(hydroxymethyl)glutathione dehydrogenase / alcohol dehydrogenase [EC:1.1.1.284 1.1.1.1]	1.1.1.284,1.1.1.1	ko00010; Metabolism; Carbohydrate metabolism; Glycolysis / Gluconeogenesis | ko00680; Metabolism; Energy metabolism; Methane metabolism | ko00071; Metabolism; Lipid metabolism; Fatty acid degradation | ko00350; Metabolism; Amino acid metabolism; Tyrosine metabolism | ko00830; Metabolism; Metabolism of cofactors and vitamins; Retinol metabolism | ko00625; Metabolism; Xenobiotics biodegradation and…
pzu:PHZ_c0845	K00121	frmA, ADH5, adhC	S-(hydroxymethyl)glutathione dehydrogenase / alcohol dehydrogenase [EC:1.1.1.284 1.1.1.1]	1.1.1.284,1.1.1.1	ko00010; Metabolism; Carbohydrate metabolism; Glycolysis / Gluconeogenesis | ko00680; Metabolism; Energy metabolism; Methane metabolism | ko00071; Metabolism; Lipid metabolism; Fatty acid degradation | ko00350; Metabolism; Amino acid metabolism; Tyrosine metabolism | ko00830; Metabolism; Metabolism of cofactors and vitamins; Retinol metabolism | ko00625; Metabolism; Xenobiotics biodegradation and…
sgs:AVL59_35220	K00121	frmA, ADH5, adhC	S-(hydroxymethyl)glutathione dehydrogenase / alcohol dehydrogenase [EC:1.1.1.284 1.1.1.1]	1.1.1.284,1.1.1.1	ko00010; Metabolism; Carbohydrate metabolism; Glycolysis / Gluconeogenesis | ko00680; Metabolism; Energy metabolism; Methane metabolism | ko00071; Metabolism; Lipid metabolism; Fatty acid degradation | ko00350; Metabolism; Amino acid metabolism; Tyrosine metabolism | ko00830; Metabolism; Metabolism of cofactors and vitamins; Retinol metabolism | ko00625; Metabolism; Xenobiotics biodegradation and…
caa:Caka_0892	K00121	frmA, ADH5, adhC	S-(hydroxymethyl)glutathione dehydrogenase / alcohol dehydrogenase [EC:1.1.1.284 1.1.1.1]	1.1.1.284,1.1.1.1	ko00010; Metabolism; Carbohydrate metabolism; Glycolysis / Gluconeogenesis | ko00680; Metabolism; Energy metabolism; Methane metabolism | ko00071; Metabolism; Lipid metabolism; Fatty acid degradation | ko00350; Metabolism; Amino acid metabolism; Tyrosine metabolism | ko00830; Metabolism; Metabolism of cofactors and vitamins; Retinol metabolism | ko00625; Metabolism; Xenobiotics biodegradation and…
aym:YM304_35030	K00121	frmA, ADH5, adhC	S-(hydroxymethyl)glutathione dehydrogenase / alcohol dehydrogenase [EC:1.1.1.284 1.1.1.1]	1.1.1.284,1.1.1.1	ko00010; Metabolism; Carbohydrate metabolism; Glycolysis / Gluconeogenesis | ko00680; Metabolism; Energy metabolism; Methane metabolism | ko00071; Metabolism; Lipid metabolism; Fatty acid degradation | ko00350; Metabolism; Amino acid metabolism; Tyrosine metabolism | ko00830; Metabolism; Metabolism of cofactors and vitamins; Retinol metabolism | ko00625; Metabolism; Xenobiotics biodegradation and…
msd:MYSTI_03745	K00121	frmA, ADH5, adhC	S-(hydroxymethyl)glutathione dehydrogenase / alcohol dehydrogenase [EC:1.1.1.284 1.1.1.1]	1.1.1.284,1.1.1.1	ko00010; Metabolism; Carbohydrate metabolism; Glycolysis / Gluconeogenesis | ko00680; Metabolism; Energy metabolism; Methane metabolism | ko00071; Metabolism; Lipid metabolism; Fatty acid degradation | ko00350; Metabolism; Amino acid metabolism; Tyrosine metabolism | ko00830; Metabolism; Metabolism of cofactors and vitamins; Retinol metabolism | ko00625; Metabolism; Xenobiotics biodegradation and…
rrz:CS378_11195	K00121	frmA, ADH5, adhC	S-(hydroxymethyl)glutathione dehydrogenase / alcohol dehydrogenase [EC:1.1.1.284 1.1.1.1]	1.1.1.284,1.1.1.1	ko00010; Metabolism; Carbohydrate metabolism; Glycolysis / Gluconeogenesis | ko00680; Metabolism; Energy metabolism; Methane metabolism | ko00071; Metabolism; Lipid metabolism; Fatty acid degradation | ko00350; Metabolism; Amino acid metabolism; Tyrosine metabolism | ko00830; Metabolism; Metabolism of cofactors and vitamins; Retinol metabolism | ko00625; Metabolism; Xenobiotics biodegradation and…
cwo:Cwoe_3280	K00121	frmA, ADH5, adhC	S-(hydroxymethyl)glutathione dehydrogenase / alcohol dehydrogenase [EC:1.1.1.284 1.1.1.1]	1.1.1.284,1.1.1.1	ko00010; Metabolism; Carbohydrate metabolism; Glycolysis / Gluconeogenesis | ko00680; Metabolism; Energy metabolism; Methane metabolism | ko00071; Metabolism; Lipid metabolism; Fatty acid degradation | ko00350; Metabolism; Amino acid metabolism; Tyrosine metabolism | ko00830; Metabolism; Metabolism of cofactors and vitamins; Retinol metabolism | ko00625; Metabolism; Xenobiotics biodegradation and…
sgi:SGRAN_1123	K00121	frmA, ADH5, adhC	S-(hydroxymethyl)glutathione dehydrogenase / alcohol dehydrogenase [EC:1.1.1.284 1.1.1.1]	1.1.1.284,1.1.1.1	ko00010; Metabolism; Carbohydrate metabolism; Glycolysis / Gluconeogenesis | ko00680; Metabolism; Energy metabolism; Methane metabolism | ko00071; Metabolism; Lipid metabolism; Fatty acid degradation | ko00350; Metabolism; Amino acid metabolism; Tyrosine metabolism | ko00830; Metabolism; Metabolism of cofactors and vitamins; Retinol metabolism | ko00625; Metabolism; Xenobiotics biodegradation and…
tcu:Tcur_4959	K00121	frmA, ADH5, adhC	S-(hydroxymethyl)glutathione dehydrogenase / alcohol dehydrogenase [EC:1.1.1.284 1.1.1.1]	1.1.1.284,1.1.1.1	ko00010; Metabolism; Carbohydrate metabolism; Glycolysis / Gluconeogenesis | ko00680; Metabolism; Energy metabolism; Methane metabolism | ko00071; Metabolism; Lipid metabolism; Fatty acid degradation | ko00350; Metabolism; Amino acid metabolism; Tyrosine metabolism | ko00830; Metabolism; Metabolism of cofactors and vitamins; Retinol metabolism | ko00625; Metabolism; Xenobiotics biodegradation and…
abai:IMCC26256_111789	K00121	frmA, ADH5, adhC	S-(hydroxymethyl)glutathione dehydrogenase / alcohol dehydrogenase [EC:1.1.1.284 1.1.1.1]	1.1.1.284,1.1.1.1	ko00010; Metabolism; Carbohydrate metabolism; Glycolysis / Gluconeogenesis | ko00680; Metabolism; Energy metabolism; Methane metabolism | ko00071; Metabolism; Lipid metabolism; Fatty acid degradation | ko00350; Metabolism; Amino acid metabolism; Tyrosine metabolism | ko00830; Metabolism; Metabolism of cofactors and vitamins; Retinol metabolism | ko00625; Metabolism; Xenobiotics biodegradation and…
abai:IMCC26256_111789	K00121	frmA, ADH5, adhC	S-(hydroxymethyl)glutathione dehydrogenase / alcohol dehydrogenase [EC:1.1.1.284 1.1.1.1]	1.1.1.284,1.1.1.1	ko00010; Metabolism; Carbohydrate metabolism; Glycolysis / Gluconeogenesis | ko00680; Metabolism; Energy metabolism; Methane metabolism | ko00071; Metabolism; Lipid metabolism; Fatty acid degradation | ko00350; Metabolism; Amino acid metabolism; Tyrosine metabolism | ko00830; Metabolism; Metabolism of cofactors and vitamins; Retinol metabolism | ko00625; Metabolism; Xenobiotics biodegradation and…
fae:FAES_5031	K00121	frmA, ADH5, adhC	S-(hydroxymethyl)glutathione dehydrogenase / alcohol dehydrogenase [EC:1.1.1.284 1.1.1.1]	1.1.1.284,1.1.1.1	ko00010; Metabolism; Carbohydrate metabolism; Glycolysis / Gluconeogenesis | ko00680; Metabolism; Energy metabolism; Methane metabolism | ko00071; Metabolism; Lipid metabolism; Fatty acid degradation | ko00350; Metabolism; Amino acid metabolism; Tyrosine metabolism | ko00830; Metabolism; Metabolism of cofactors and vitamins; Retinol metabolism | ko00625; Metabolism; Xenobiotics biodegradation and…
abai:IMCC26256_111789	K00121	frmA, ADH5, adhC	S-(hydroxymethyl)glutathione dehydrogenase / alcohol dehydrogenase [EC:1.1.1.284 1.1.1.1]	1.1.1.284,1.1.1.1	ko00010; Metabolism; Carbohydrate metabolism; Glycolysis / Gluconeogenesis | ko00680; Metabolism; Energy metabolism; Methane metabolism | ko00071; Metabolism; Lipid metabolism; Fatty acid degradation | ko00350; Metabolism; Amino acid metabolism; Tyrosine metabolism | ko00830; Metabolism; Metabolism of cofactors and vitamins; Retinol metabolism | ko00625; Metabolism; Xenobiotics biodegradation and…
abai:IMCC26256_111789	K00121	frmA, ADH5, adhC	S-(hydroxymethyl)glutathione dehydrogenase / alcohol dehydrogenase [EC:1.1.1.284 1.1.1.1]	1.1.1.284,1.1.1.1	ko00010; Metabolism; Carbohydrate metabolism; Glycolysis / Gluconeogenesis | ko00680; Metabolism; Energy metabolism; Methane metabolism | ko00071; Metabolism; Lipid metabolism; Fatty acid degradation | ko00350; Metabolism; Amino acid metabolism; Tyrosine metabolism | ko00830; Metabolism; Metabolism of cofactors and vitamins; Retinol metabolism | ko00625; Metabolism; Xenobiotics biodegradation and…
abai:IMCC26256_111789	K00121	frmA, ADH5, adhC	S-(hydroxymethyl)glutathione dehydrogenase / alcohol dehydrogenase [EC:1.1.1.284 1.1.1.1]	1.1.1.284,1.1.1.1	ko00010; Metabolism; Carbohydrate metabolism; Glycolysis / Gluconeogenesis | ko00680; Metabolism; Energy metabolism; Methane metabolism | ko00071; Metabolism; Lipid metabolism; Fatty acid degradation | ko00350; Metabolism; Amino acid metabolism; Tyrosine metabolism | ko00830; Metabolism; Metabolism of cofactors and vitamins; Retinol metabolism | ko00625; Metabolism; Xenobiotics biodegradation and…
abai:IMCC26256_111789	K00121	frmA, ADH5, adhC	S-(hydroxymethyl)glutathione dehydrogenase / alcohol dehydrogenase [EC:1.1.1.284 1.1.1.1]	1.1.1.284,1.1.1.1	ko00010; Metabolism; Carbohydrate metabolism; Glycolysis / Gluconeogenesis | ko00680; Metabolism; Energy metabolism; Methane metabolism | ko00071; Metabolism; Lipid metabolism; Fatty acid degradation | ko00350; Metabolism; Amino acid metabolism; Tyrosine metabolism | ko00830; Metabolism; Metabolism of cofactors and vitamins; Retinol metabolism | ko00625; Metabolism; Xenobiotics biodegradation and…
arx:ARZXY2_1492	K00121	frmA, ADH5, adhC	S-(hydroxymethyl)glutathione dehydrogenase / alcohol dehydrogenase [EC:1.1.1.284 1.1.1.1]	1.1.1.284,1.1.1.1	ko00010; Metabolism; Carbohydrate metabolism; Glycolysis / Gluconeogenesis | ko00680; Metabolism; Energy metabolism; Methane metabolism | ko00071; Metabolism; Lipid metabolism; Fatty acid degradation | ko00350; Metabolism; Amino acid metabolism; Tyrosine metabolism | ko00830; Metabolism; Metabolism of cofactors and vitamins; Retinol metabolism | ko00625; Metabolism; Xenobiotics biodegradation and…
rrz:CS378_14210	K00121	frmA, ADH5, adhC	S-(hydroxymethyl)glutathione dehydrogenase / alcohol dehydrogenase [EC:1.1.1.284 1.1.1.1]	1.1.1.284,1.1.1.1	ko00010; Metabolism; Carbohydrate metabolism; Glycolysis / Gluconeogenesis | ko00680; Metabolism; Energy metabolism; Methane metabolism | ko00071; Metabolism; Lipid metabolism; Fatty acid degradation | ko00350; Metabolism; Amino acid metabolism; Tyrosine metabolism | ko00830; Metabolism; Metabolism of cofactors and vitamins; Retinol metabolism | ko00625; Metabolism; Xenobiotics biodegradation and…
tcu:Tcur_4959	K00121	frmA, ADH5, adhC	S-(hydroxymethyl)glutathione dehydrogenase / alcohol dehydrogenase [EC:1.1.1.284 1.1.1.1]	1.1.1.284,1.1.1.1	ko00010; Metabolism; Carbohydrate metabolism; Glycolysis / Gluconeogenesis | ko00680; Metabolism; Energy metabolism; Methane metabolism | ko00071; Metabolism; Lipid metabolism; Fatty acid degradation | ko00350; Metabolism; Amino acid metabolism; Tyrosine metabolism | ko00830; Metabolism; Metabolism of cofactors and vitamins; Retinol metabolism | ko00625; Metabolism; Xenobiotics biodegradation and…
req:REQ_08660	K00121	frmA, ADH5, adhC	S-(hydroxymethyl)glutathione dehydrogenase / alcohol dehydrogenase [EC:1.1.1.284 1.1.1.1]	1.1.1.284,1.1.1.1	ko00010; Metabolism; Carbohydrate metabolism; Glycolysis / Gluconeogenesis | ko00680; Metabolism; Energy metabolism; Methane metabolism | ko00071; Metabolism; Lipid metabolism; Fatty acid degradation | ko00350; Metabolism; Amino acid metabolism; Tyrosine metabolism | ko00830; Metabolism; Metabolism of cofactors and vitamins; Retinol metabolism | ko00625; Metabolism; Xenobiotics biodegradation and…
psea:WY02_14170	K00121	frmA, ADH5, adhC	S-(hydroxymethyl)glutathione dehydrogenase / alcohol dehydrogenase [EC:1.1.1.284 1.1.1.1]	1.1.1.284,1.1.1.1	ko00010; Metabolism; Carbohydrate metabolism; Glycolysis / Gluconeogenesis | ko00680; Metabolism; Energy metabolism; Methane metabolism | ko00071; Metabolism; Lipid metabolism; Fatty acid degradation | ko00350; Metabolism; Amino acid metabolism; Tyrosine metabolism | ko00830; Metabolism; Metabolism of cofactors and vitamins; Retinol metabolism | ko00625; Metabolism; Xenobiotics biodegradation and…
psea:WY02_14170	K00121	frmA, ADH5, adhC	S-(hydroxymethyl)glutathione dehydrogenase / alcohol dehydrogenase [EC:1.1.1.284 1.1.1.1]	1.1.1.284,1.1.1.1	ko00010; Metabolism; Carbohydrate metabolism; Glycolysis / Gluconeogenesis | ko00680; Metabolism; Energy metabolism; Methane metabolism | ko00071; Metabolism; Lipid metabolism; Fatty acid degradation | ko00350; Metabolism; Amino acid metabolism; Tyrosine metabolism | ko00830; Metabolism; Metabolism of cofactors and vitamins; Retinol metabolism | ko00625; Metabolism; Xenobiotics biodegradation and…
hja:BST95_12860	K00121	frmA, ADH5, adhC	S-(hydroxymethyl)glutathione dehydrogenase / alcohol dehydrogenase [EC:1.1.1.284 1.1.1.1]	1.1.1.284,1.1.1.1	ko00010; Metabolism; Carbohydrate metabolism; Glycolysis / Gluconeogenesis | ko00680; Metabolism; Energy metabolism; Methane metabolism | ko00071; Metabolism; Lipid metabolism; Fatty acid degradation | ko00350; Metabolism; Amino acid metabolism; Tyrosine metabolism | ko00830; Metabolism; Metabolism of cofactors and vitamins; Retinol metabolism | ko00625; Metabolism; Xenobiotics biodegradation and…
six:BSY16_1304	K00121	frmA, ADH5, adhC	S-(hydroxymethyl)glutathione dehydrogenase / alcohol dehydrogenase [EC:1.1.1.284 1.1.1.1]	1.1.1.284,1.1.1.1	ko00010; Metabolism; Carbohydrate metabolism; Glycolysis / Gluconeogenesis | ko00680; Metabolism; Energy metabolism; Methane metabolism | ko00071; Metabolism; Lipid metabolism; Fatty acid degradation | ko00350; Metabolism; Amino acid metabolism; Tyrosine metabolism | ko00830; Metabolism; Metabolism of cofactors and vitamins; Retinol metabolism | ko00625; Metabolism; Xenobiotics biodegradation and…
shd:SUTH_02341	K00121	frmA, ADH5, adhC	S-(hydroxymethyl)glutathione dehydrogenase / alcohol dehydrogenase [EC:1.1.1.284 1.1.1.1]	1.1.1.284,1.1.1.1	ko00010; Metabolism; Carbohydrate metabolism; Glycolysis / Gluconeogenesis | ko00680; Metabolism; Energy metabolism; Methane metabolism | ko00071; Metabolism; Lipid metabolism; Fatty acid degradation | ko00350; Metabolism; Amino acid metabolism; Tyrosine metabolism | ko00830; Metabolism; Metabolism of cofactors and vitamins; Retinol metabolism | ko00625; Metabolism; Xenobiotics biodegradation and…
sbd:ATN00_07670	K00121	frmA, ADH5, adhC	S-(hydroxymethyl)glutathione dehydrogenase / alcohol dehydrogenase [EC:1.1.1.284 1.1.1.1]	1.1.1.284,1.1.1.1	ko00010; Metabolism; Carbohydrate metabolism; Glycolysis / Gluconeogenesis | ko00680; Metabolism; Energy metabolism; Methane metabolism | ko00071; Metabolism; Lipid metabolism; Fatty acid degradation | ko00350; Metabolism; Amino acid metabolism; Tyrosine metabolism | ko00830; Metabolism; Metabolism of cofactors and vitamins; Retinol metabolism | ko00625; Metabolism; Xenobiotics biodegradation and…
mio:AOA12_15250	K00121	frmA, ADH5, adhC	S-(hydroxymethyl)glutathione dehydrogenase / alcohol dehydrogenase [EC:1.1.1.284 1.1.1.1]	1.1.1.284,1.1.1.1	ko00010; Metabolism; Carbohydrate metabolism; Glycolysis / Gluconeogenesis | ko00680; Metabolism; Energy metabolism; Methane metabolism | ko00071; Metabolism; Lipid metabolism; Fatty acid degradation | ko00350; Metabolism; Amino acid metabolism; Tyrosine metabolism | ko00830; Metabolism; Metabolism of cofactors and vitamins; Retinol metabolism | ko00625; Metabolism; Xenobiotics biodegradation and…
mkn:MKAN_03160	K00121	frmA, ADH5, adhC	S-(hydroxymethyl)glutathione dehydrogenase / alcohol dehydrogenase [EC:1.1.1.284 1.1.1.1]	1.1.1.284,1.1.1.1	ko00010; Metabolism; Carbohydrate metabolism; Glycolysis / Gluconeogenesis | ko00680; Metabolism; Energy metabolism; Methane metabolism | ko00071; Metabolism; Lipid metabolism; Fatty acid degradation | ko00350; Metabolism; Amino acid metabolism; Tyrosine metabolism | ko00830; Metabolism; Metabolism of cofactors and vitamins; Retinol metabolism | ko00625; Metabolism; Xenobiotics biodegradation and…
rrz:CS378_11195	K00121	frmA, ADH5, adhC	S-(hydroxymethyl)glutathione dehydrogenase / alcohol dehydrogenase [EC:1.1.1.284 1.1.1.1]	1.1.1.284,1.1.1.1	ko00010; Metabolism; Carbohydrate metabolism; Glycolysis / Gluconeogenesis | ko00680; Metabolism; Energy metabolism; Methane metabolism | ko00071; Metabolism; Lipid metabolism; Fatty acid degradation | ko00350; Metabolism; Amino acid metabolism; Tyrosine metabolism | ko00830; Metabolism; Metabolism of cofactors and vitamins; Retinol metabolism | ko00625; Metabolism; Xenobiotics biodegradation and…
sls:SLINC_3748	K00121	frmA, ADH5, adhC	S-(hydroxymethyl)glutathione dehydrogenase / alcohol dehydrogenase [EC:1.1.1.284 1.1.1.1]	1.1.1.284,1.1.1.1	ko00010; Metabolism; Carbohydrate metabolism; Glycolysis / Gluconeogenesis | ko00680; Metabolism; Energy metabolism; Methane metabolism | ko00071; Metabolism; Lipid metabolism; Fatty acid degradation | ko00350; Metabolism; Amino acid metabolism; Tyrosine metabolism | ko00830; Metabolism; Metabolism of cofactors and vitamins; Retinol metabolism | ko00625; Metabolism; Xenobiotics biodegradation and…
abai:IMCC26256_111789	K00121	frmA, ADH5, adhC	S-(hydroxymethyl)glutathione dehydrogenase / alcohol dehydrogenase [EC:1.1.1.284 1.1.1.1]	1.1.1.284,1.1.1.1	ko00010; Metabolism; Carbohydrate metabolism; Glycolysis / Gluconeogenesis | ko00680; Metabolism; Energy metabolism; Methane metabolism | ko00071; Metabolism; Lipid metabolism; Fatty acid degradation | ko00350; Metabolism; Amino acid metabolism; Tyrosine metabolism | ko00830; Metabolism; Metabolism of cofactors and vitamins; Retinol metabolism | ko00625; Metabolism; Xenobiotics biodegradation and…
abai:IMCC26256_111789	K00121	frmA, ADH5, adhC	S-(hydroxymethyl)glutathione dehydrogenase / alcohol dehydrogenase [EC:1.1.1.284 1.1.1.1]	1.1.1.284,1.1.1.1	ko00010; Metabolism; Carbohydrate metabolism; Glycolysis / Gluconeogenesis | ko00680; Metabolism; Energy metabolism; Methane metabolism | ko00071; Metabolism; Lipid metabolism; Fatty acid degradation | ko00350; Metabolism; Amino acid metabolism; Tyrosine metabolism | ko00830; Metabolism; Metabolism of cofactors and vitamins; Retinol metabolism | ko00625; Metabolism; Xenobiotics biodegradation and…
fri:FraEuI1c_3326	K00121	frmA, ADH5, adhC	S-(hydroxymethyl)glutathione dehydrogenase / alcohol dehydrogenase [EC:1.1.1.284 1.1.1.1]	1.1.1.284,1.1.1.1	ko00010; Metabolism; Carbohydrate metabolism; Glycolysis / Gluconeogenesis | ko00680; Metabolism; Energy metabolism; Methane metabolism | ko00071; Metabolism; Lipid metabolism; Fatty acid degradation | ko00350; Metabolism; Amino acid metabolism; Tyrosine metabolism | ko00830; Metabolism; Metabolism of cofactors and vitamins; Retinol metabolism | ko00625; Metabolism; Xenobiotics biodegradation and…
sinb:SIDU_13870	K00121	frmA, ADH5, adhC	S-(hydroxymethyl)glutathione dehydrogenase / alcohol dehydrogenase [EC:1.1.1.284 1.1.1.1]	1.1.1.284,1.1.1.1	ko00010; Metabolism; Carbohydrate metabolism; Glycolysis / Gluconeogenesis | ko00680; Metabolism; Energy metabolism; Methane metabolism | ko00071; Metabolism; Lipid metabolism; Fatty acid degradation | ko00350; Metabolism; Amino acid metabolism; Tyrosine metabolism | ko00830; Metabolism; Metabolism of cofactors and vitamins; Retinol metabolism | ko00625; Metabolism; Xenobiotics biodegradation and…
ccup:BKK81_23435	K00121	frmA, ADH5, adhC	S-(hydroxymethyl)glutathione dehydrogenase / alcohol dehydrogenase [EC:1.1.1.284 1.1.1.1]	1.1.1.284,1.1.1.1	ko00010; Metabolism; Carbohydrate metabolism; Glycolysis / Gluconeogenesis | ko00680; Metabolism; Energy metabolism; Methane metabolism | ko00071; Metabolism; Lipid metabolism; Fatty acid degradation | ko00350; Metabolism; Amino acid metabolism; Tyrosine metabolism | ko00830; Metabolism; Metabolism of cofactors and vitamins; Retinol metabolism | ko00625; Metabolism; Xenobiotics biodegradation and…
ccup:BKK81_23435	K00121	frmA, ADH5, adhC	S-(hydroxymethyl)glutathione dehydrogenase / alcohol dehydrogenase [EC:1.1.1.284 1.1.1.1]	1.1.1.284,1.1.1.1	ko00010; Metabolism; Carbohydrate metabolism; Glycolysis / Gluconeogenesis | ko00680; Metabolism; Energy metabolism; Methane metabolism | ko00071; Metabolism; Lipid metabolism; Fatty acid degradation | ko00350; Metabolism; Amino acid metabolism; Tyrosine metabolism | ko00830; Metabolism; Metabolism of cofactors and vitamins; Retinol metabolism | ko00625; Metabolism; Xenobiotics biodegradation and…
mrh:MycrhN_2407	K00121	frmA, ADH5, adhC	S-(hydroxymethyl)glutathione dehydrogenase / alcohol dehydrogenase [EC:1.1.1.284 1.1.1.1]	1.1.1.284,1.1.1.1	ko00010; Metabolism; Carbohydrate metabolism; Glycolysis / Gluconeogenesis | ko00680; Metabolism; Energy metabolism; Methane metabolism | ko00071; Metabolism; Lipid metabolism; Fatty acid degradation | ko00350; Metabolism; Amino acid metabolism; Tyrosine metabolism | ko00830; Metabolism; Metabolism of cofactors and vitamins; Retinol metabolism | ko00625; Metabolism; Xenobiotics biodegradation and…
mmar:MODMU_0391	K00121	frmA, ADH5, adhC	S-(hydroxymethyl)glutathione dehydrogenase / alcohol dehydrogenase [EC:1.1.1.284 1.1.1.1]	1.1.1.284,1.1.1.1	ko00010; Metabolism; Carbohydrate metabolism; Glycolysis / Gluconeogenesis | ko00680; Metabolism; Energy metabolism; Methane metabolism | ko00071; Metabolism; Lipid metabolism; Fatty acid degradation | ko00350; Metabolism; Amino acid metabolism; Tyrosine metabolism | ko00830; Metabolism; Metabolism of cofactors and vitamins; Retinol metabolism | ko00625; Metabolism; Xenobiotics biodegradation and…
llu:AKJ09_06134	K00121	frmA, ADH5, adhC	S-(hydroxymethyl)glutathione dehydrogenase / alcohol dehydrogenase [EC:1.1.1.284 1.1.1.1]	1.1.1.284,1.1.1.1	ko00010; Metabolism; Carbohydrate metabolism; Glycolysis / Gluconeogenesis | ko00680; Metabolism; Energy metabolism; Methane metabolism | ko00071; Metabolism; Lipid metabolism; Fatty acid degradation | ko00350; Metabolism; Amino acid metabolism; Tyrosine metabolism | ko00830; Metabolism; Metabolism of cofactors and vitamins; Retinol metabolism | ko00625; Metabolism; Xenobiotics biodegradation and…
cpra:CPter91_3157	K00121	frmA, ADH5, adhC	S-(hydroxymethyl)glutathione dehydrogenase / alcohol dehydrogenase [EC:1.1.1.284 1.1.1.1]	1.1.1.284,1.1.1.1	ko00010; Metabolism; Carbohydrate metabolism; Glycolysis / Gluconeogenesis | ko00680; Metabolism; Energy metabolism; Methane metabolism | ko00071; Metabolism; Lipid metabolism; Fatty acid degradation | ko00350; Metabolism; Amino acid metabolism; Tyrosine metabolism | ko00830; Metabolism; Metabolism of cofactors and vitamins; Retinol metabolism | ko00625; Metabolism; Xenobiotics biodegradation and…
cpra:CPter91_3157	K00121	frmA, ADH5, adhC	S-(hydroxymethyl)glutathione dehydrogenase / alcohol dehydrogenase [EC:1.1.1.284 1.1.1.1]	1.1.1.284,1.1.1.1	ko00010; Metabolism; Carbohydrate metabolism; Glycolysis / Gluconeogenesis | ko00680; Metabolism; Energy metabolism; Methane metabolism | ko00071; Metabolism; Lipid metabolism; Fatty acid degradation | ko00350; Metabolism; Amino acid metabolism; Tyrosine metabolism | ko00830; Metabolism; Metabolism of cofactors and vitamins; Retinol metabolism | ko00625; Metabolism; Xenobiotics biodegradation and…
bpv:DK65_1236	K00121	frmA, ADH5, adhC	S-(hydroxymethyl)glutathione dehydrogenase / alcohol dehydrogenase [EC:1.1.1.284 1.1.1.1]	1.1.1.284,1.1.1.1	ko00010; Metabolism; Carbohydrate metabolism; Glycolysis / Gluconeogenesis | ko00680; Metabolism; Energy metabolism; Methane metabolism | ko00071; Metabolism; Lipid metabolism; Fatty acid degradation | ko00350; Metabolism; Amino acid metabolism; Tyrosine metabolism | ko00830; Metabolism; Metabolism of cofactors and vitamins; Retinol metabolism | ko00625; Metabolism; Xenobiotics biodegradation and…
spmi:K663_00335	K00121	frmA, ADH5, adhC	S-(hydroxymethyl)glutathione dehydrogenase / alcohol dehydrogenase [EC:1.1.1.284 1.1.1.1]	1.1.1.284,1.1.1.1	ko00010; Metabolism; Carbohydrate metabolism; Glycolysis / Gluconeogenesis | ko00680; Metabolism; Energy metabolism; Methane metabolism | ko00071; Metabolism; Lipid metabolism; Fatty acid degradation | ko00350; Metabolism; Amino acid metabolism; Tyrosine metabolism | ko00830; Metabolism; Metabolism of cofactors and vitamins; Retinol metabolism | ko00625; Metabolism; Xenobiotics biodegradation and…
spmi:K663_00335	K00121	frmA, ADH5, adhC	S-(hydroxymethyl)glutathione dehydrogenase / alcohol dehydrogenase [EC:1.1.1.284 1.1.1.1]	1.1.1.284,1.1.1.1	ko00010; Metabolism; Carbohydrate metabolism; Glycolysis / Gluconeogenesis | ko00680; Metabolism; Energy metabolism; Methane metabolism | ko00071; Metabolism; Lipid metabolism; Fatty acid degradation | ko00350; Metabolism; Amino acid metabolism; Tyrosine metabolism | ko00830; Metabolism; Metabolism of cofactors and vitamins; Retinol metabolism | ko00625; Metabolism; Xenobiotics biodegradation and…
mio:AOA12_15250	K00121	frmA, ADH5, adhC	S-(hydroxymethyl)glutathione dehydrogenase / alcohol dehydrogenase [EC:1.1.1.284 1.1.1.1]	1.1.1.284,1.1.1.1	ko00010; Metabolism; Carbohydrate metabolism; Glycolysis / Gluconeogenesis | ko00680; Metabolism; Energy metabolism; Methane metabolism | ko00071; Metabolism; Lipid metabolism; Fatty acid degradation | ko00350; Metabolism; Amino acid metabolism; Tyrosine metabolism | ko00830; Metabolism; Metabolism of cofactors and vitamins; Retinol metabolism | ko00625; Metabolism; Xenobiotics biodegradation and…
gei:GEI7407_3451	K00121	frmA, ADH5, adhC	S-(hydroxymethyl)glutathione dehydrogenase / alcohol dehydrogenase [EC:1.1.1.284 1.1.1.1]	1.1.1.284,1.1.1.1	ko00010; Metabolism; Carbohydrate metabolism; Glycolysis / Gluconeogenesis | ko00680; Metabolism; Energy metabolism; Methane metabolism | ko00071; Metabolism; Lipid metabolism; Fatty acid degradation | ko00350; Metabolism; Amino acid metabolism; Tyrosine metabolism | ko00830; Metabolism; Metabolism of cofactors and vitamins; Retinol metabolism | ko00625; Metabolism; Xenobiotics biodegradation and…
nno:NONO_c61490	K00121	frmA, ADH5, adhC	S-(hydroxymethyl)glutathione dehydrogenase / alcohol dehydrogenase [EC:1.1.1.284 1.1.1.1]	1.1.1.284,1.1.1.1	ko00010; Metabolism; Carbohydrate metabolism; Glycolysis / Gluconeogenesis | ko00680; Metabolism; Energy metabolism; Methane metabolism | ko00071; Metabolism; Lipid metabolism; Fatty acid degradation | ko00350; Metabolism; Amino acid metabolism; Tyrosine metabolism | ko00830; Metabolism; Metabolism of cofactors and vitamins; Retinol metabolism | ko00625; Metabolism; Xenobiotics biodegradation and…
bbt:BBta_7131	K00121	frmA, ADH5, adhC	S-(hydroxymethyl)glutathione dehydrogenase / alcohol dehydrogenase [EC:1.1.1.284 1.1.1.1]	1.1.1.284,1.1.1.1	ko00010; Metabolism; Carbohydrate metabolism; Glycolysis / Gluconeogenesis | ko00680; Metabolism; Energy metabolism; Methane metabolism | ko00071; Metabolism; Lipid metabolism; Fatty acid degradation | ko00350; Metabolism; Amino acid metabolism; Tyrosine metabolism | ko00830; Metabolism; Metabolism of cofactors and vitamins; Retinol metabolism | ko00625; Metabolism; Xenobiotics biodegradation and…
mgi:Mflv_4588	K00121	frmA, ADH5, adhC	S-(hydroxymethyl)glutathione dehydrogenase / alcohol dehydrogenase [EC:1.1.1.284 1.1.1.1]	1.1.1.284,1.1.1.1	ko00010; Metabolism; Carbohydrate metabolism; Glycolysis / Gluconeogenesis | ko00680; Metabolism; Energy metabolism; Methane metabolism | ko00071; Metabolism; Lipid metabolism; Fatty acid degradation | ko00350; Metabolism; Amino acid metabolism; Tyrosine metabolism | ko00830; Metabolism; Metabolism of cofactors and vitamins; Retinol metabolism | ko00625; Metabolism; Xenobiotics biodegradation and…
bic:LMTR13_35690	K00121	frmA, ADH5, adhC	S-(hydroxymethyl)glutathione dehydrogenase / alcohol dehydrogenase [EC:1.1.1.284 1.1.1.1]	1.1.1.284,1.1.1.1	ko00010; Metabolism; Carbohydrate metabolism; Glycolysis / Gluconeogenesis | ko00680; Metabolism; Energy metabolism; Methane metabolism | ko00071; Metabolism; Lipid metabolism; Fatty acid degradation | ko00350; Metabolism; Amino acid metabolism; Tyrosine metabolism | ko00830; Metabolism; Metabolism of cofactors and vitamins; Retinol metabolism | ko00625; Metabolism; Xenobiotics biodegradation and…
aym:YM304_35030	K00121	frmA, ADH5, adhC	S-(hydroxymethyl)glutathione dehydrogenase / alcohol dehydrogenase [EC:1.1.1.284 1.1.1.1]	1.1.1.284,1.1.1.1	ko00010; Metabolism; Carbohydrate metabolism; Glycolysis / Gluconeogenesis | ko00680; Metabolism; Energy metabolism; Methane metabolism | ko00071; Metabolism; Lipid metabolism; Fatty acid degradation | ko00350; Metabolism; Amino acid metabolism; Tyrosine metabolism | ko00830; Metabolism; Metabolism of cofactors and vitamins; Retinol metabolism | ko00625; Metabolism; Xenobiotics biodegradation and…
ccaj:109796918	K00121	frmA, ADH5, adhC	S-(hydroxymethyl)glutathione dehydrogenase / alcohol dehydrogenase [EC:1.1.1.284 1.1.1.1]	1.1.1.284,1.1.1.1	ko00010; Metabolism; Carbohydrate metabolism; Glycolysis / Gluconeogenesis | ko00680; Metabolism; Energy metabolism; Methane metabolism | ko00071; Metabolism; Lipid metabolism; Fatty acid degradation | ko00350; Metabolism; Amino acid metabolism; Tyrosine metabolism | ko00830; Metabolism; Metabolism of cofactors and vitamins; Retinol metabolism | ko00625; Metabolism; Xenobiotics biodegradation and…
ams:AMIS_21790	K00121	frmA, ADH5, adhC	S-(hydroxymethyl)glutathione dehydrogenase / alcohol dehydrogenase [EC:1.1.1.284 1.1.1.1]	1.1.1.284,1.1.1.1	ko00010; Metabolism; Carbohydrate metabolism; Glycolysis / Gluconeogenesis | ko00680; Metabolism; Energy metabolism; Methane metabolism | ko00071; Metabolism; Lipid metabolism; Fatty acid degradation | ko00350; Metabolism; Amino acid metabolism; Tyrosine metabolism | ko00830; Metabolism; Metabolism of cofactors and vitamins; Retinol metabolism | ko00625; Metabolism; Xenobiotics biodegradation and…
chq:AQ619_13630	K00121	frmA, ADH5, adhC	S-(hydroxymethyl)glutathione dehydrogenase / alcohol dehydrogenase [EC:1.1.1.284 1.1.1.1]	1.1.1.284,1.1.1.1	ko00010; Metabolism; Carbohydrate metabolism; Glycolysis / Gluconeogenesis | ko00680; Metabolism; Energy metabolism; Methane metabolism | ko00071; Metabolism; Lipid metabolism; Fatty acid degradation | ko00350; Metabolism; Amino acid metabolism; Tyrosine metabolism | ko00830; Metabolism; Metabolism of cofactors and vitamins; Retinol metabolism | ko00625; Metabolism; Xenobiotics biodegradation and…
kab:B7C62_20945	K00121	frmA, ADH5, adhC	S-(hydroxymethyl)glutathione dehydrogenase / alcohol dehydrogenase [EC:1.1.1.284 1.1.1.1]	1.1.1.284,1.1.1.1	ko00010; Metabolism; Carbohydrate metabolism; Glycolysis / Gluconeogenesis | ko00680; Metabolism; Energy metabolism; Methane metabolism | ko00071; Metabolism; Lipid metabolism; Fatty acid degradation | ko00350; Metabolism; Amino acid metabolism; Tyrosine metabolism | ko00830; Metabolism; Metabolism of cofactors and vitamins; Retinol metabolism | ko00625; Metabolism; Xenobiotics biodegradation and…
pecq:AD017_17060	K00121	frmA, ADH5, adhC	S-(hydroxymethyl)glutathione dehydrogenase / alcohol dehydrogenase [EC:1.1.1.284 1.1.1.1]	1.1.1.284,1.1.1.1	ko00010; Metabolism; Carbohydrate metabolism; Glycolysis / Gluconeogenesis | ko00680; Metabolism; Energy metabolism; Methane metabolism | ko00071; Metabolism; Lipid metabolism; Fatty acid degradation | ko00350; Metabolism; Amino acid metabolism; Tyrosine metabolism | ko00830; Metabolism; Metabolism of cofactors and vitamins; Retinol metabolism | ko00625; Metabolism; Xenobiotics biodegradation and…
pecq:AD017_17060	K00121	frmA, ADH5, adhC	S-(hydroxymethyl)glutathione dehydrogenase / alcohol dehydrogenase [EC:1.1.1.284 1.1.1.1]	1.1.1.284,1.1.1.1	ko00010; Metabolism; Carbohydrate metabolism; Glycolysis / Gluconeogenesis | ko00680; Metabolism; Energy metabolism; Methane metabolism | ko00071; Metabolism; Lipid metabolism; Fatty acid degradation | ko00350; Metabolism; Amino acid metabolism; Tyrosine metabolism | ko00830; Metabolism; Metabolism of cofactors and vitamins; Retinol metabolism | ko00625; Metabolism; Xenobiotics biodegradation and…
sdf:ACG33_15030	K00121	frmA, ADH5, adhC	S-(hydroxymethyl)glutathione dehydrogenase / alcohol dehydrogenase [EC:1.1.1.284 1.1.1.1]	1.1.1.284,1.1.1.1	ko00010; Metabolism; Carbohydrate metabolism; Glycolysis / Gluconeogenesis | ko00680; Metabolism; Energy metabolism; Methane metabolism | ko00071; Metabolism; Lipid metabolism; Fatty acid degradation | ko00350; Metabolism; Amino acid metabolism; Tyrosine metabolism | ko00830; Metabolism; Metabolism of cofactors and vitamins; Retinol metabolism | ko00625; Metabolism; Xenobiotics biodegradation and…
rbu:PG1C_07480	K00121	frmA, ADH5, adhC	S-(hydroxymethyl)glutathione dehydrogenase / alcohol dehydrogenase [EC:1.1.1.284 1.1.1.1]	1.1.1.284,1.1.1.1	ko00010; Metabolism; Carbohydrate metabolism; Glycolysis / Gluconeogenesis | ko00680; Metabolism; Energy metabolism; Methane metabolism | ko00071; Metabolism; Lipid metabolism; Fatty acid degradation | ko00350; Metabolism; Amino acid metabolism; Tyrosine metabolism | ko00830; Metabolism; Metabolism of cofactors and vitamins; Retinol metabolism | ko00625; Metabolism; Xenobiotics biodegradation and…
nno:NONO_c61490	K00121	frmA, ADH5, adhC	S-(hydroxymethyl)glutathione dehydrogenase / alcohol dehydrogenase [EC:1.1.1.284 1.1.1.1]	1.1.1.284,1.1.1.1	ko00010; Metabolism; Carbohydrate metabolism; Glycolysis / Gluconeogenesis | ko00680; Metabolism; Energy metabolism; Methane metabolism | ko00071; Metabolism; Lipid metabolism; Fatty acid degradation | ko00350; Metabolism; Amino acid metabolism; Tyrosine metabolism | ko00830; Metabolism; Metabolism of cofactors and vitamins; Retinol metabolism | ko00625; Metabolism; Xenobiotics biodegradation and…
abai:IMCC26256_11642	K00121	frmA, ADH5, adhC	S-(hydroxymethyl)glutathione dehydrogenase / alcohol dehydrogenase [EC:1.1.1.284 1.1.1.1]	1.1.1.284,1.1.1.1	ko00010; Metabolism; Carbohydrate metabolism; Glycolysis / Gluconeogenesis | ko00680; Metabolism; Energy metabolism; Methane metabolism | ko00071; Metabolism; Lipid metabolism; Fatty acid degradation | ko00350; Metabolism; Amino acid metabolism; Tyrosine metabolism | ko00830; Metabolism; Metabolism of cofactors and vitamins; Retinol metabolism | ko00625; Metabolism; Xenobiotics biodegradation and…
abai:IMCC26256_11642	K00121	frmA, ADH5, adhC	S-(hydroxymethyl)glutathione dehydrogenase / alcohol dehydrogenase [EC:1.1.1.284 1.1.1.1]	1.1.1.284,1.1.1.1	ko00010; Metabolism; Carbohydrate metabolism; Glycolysis / Gluconeogenesis | ko00680; Metabolism; Energy metabolism; Methane metabolism | ko00071; Metabolism; Lipid metabolism; Fatty acid degradation | ko00350; Metabolism; Amino acid metabolism; Tyrosine metabolism | ko00830; Metabolism; Metabolism of cofactors and vitamins; Retinol metabolism | ko00625; Metabolism; Xenobiotics biodegradation and…
pdx:Psed_1492	K00121	frmA, ADH5, adhC	S-(hydroxymethyl)glutathione dehydrogenase / alcohol dehydrogenase [EC:1.1.1.284 1.1.1.1]	1.1.1.284,1.1.1.1	ko00010; Metabolism; Carbohydrate metabolism; Glycolysis / Gluconeogenesis | ko00680; Metabolism; Energy metabolism; Methane metabolism | ko00071; Metabolism; Lipid metabolism; Fatty acid degradation | ko00350; Metabolism; Amino acid metabolism; Tyrosine metabolism | ko00830; Metabolism; Metabolism of cofactors and vitamins; Retinol metabolism | ko00625; Metabolism; Xenobiotics biodegradation and…
moc:BB934_11055	K00121	frmA, ADH5, adhC	S-(hydroxymethyl)glutathione dehydrogenase / alcohol dehydrogenase [EC:1.1.1.284 1.1.1.1]	1.1.1.284,1.1.1.1	ko00010; Metabolism; Carbohydrate metabolism; Glycolysis / Gluconeogenesis | ko00680; Metabolism; Energy metabolism; Methane metabolism | ko00071; Metabolism; Lipid metabolism; Fatty acid degradation | ko00350; Metabolism; Amino acid metabolism; Tyrosine metabolism | ko00830; Metabolism; Metabolism of cofactors and vitamins; Retinol metabolism | ko00625; Metabolism; Xenobiotics biodegradation and…
psu:Psesu_2747	K00121	frmA, ADH5, adhC	S-(hydroxymethyl)glutathione dehydrogenase / alcohol dehydrogenase [EC:1.1.1.284 1.1.1.1]	1.1.1.284,1.1.1.1	ko00010; Metabolism; Carbohydrate metabolism; Glycolysis / Gluconeogenesis | ko00680; Metabolism; Energy metabolism; Methane metabolism | ko00071; Metabolism; Lipid metabolism; Fatty acid degradation | ko00350; Metabolism; Amino acid metabolism; Tyrosine metabolism | ko00830; Metabolism; Metabolism of cofactors and vitamins; Retinol metabolism | ko00625; Metabolism; Xenobiotics biodegradation and…
abai:IMCC26256_111789	K00121	frmA, ADH5, adhC	S-(hydroxymethyl)glutathione dehydrogenase / alcohol dehydrogenase [EC:1.1.1.284 1.1.1.1]	1.1.1.284,1.1.1.1	ko00010; Metabolism; Carbohydrate metabolism; Glycolysis / Gluconeogenesis | ko00680; Metabolism; Energy metabolism; Methane metabolism | ko00071; Metabolism; Lipid metabolism; Fatty acid degradation | ko00350; Metabolism; Amino acid metabolism; Tyrosine metabolism | ko00830; Metabolism; Metabolism of cofactors and vitamins; Retinol metabolism | ko00625; Metabolism; Xenobiotics biodegradation and…
abai:IMCC26256_111789	K00121	frmA, ADH5, adhC	S-(hydroxymethyl)glutathione dehydrogenase / alcohol dehydrogenase [EC:1.1.1.284 1.1.1.1]	1.1.1.284,1.1.1.1	ko00010; Metabolism; Carbohydrate metabolism; Glycolysis / Gluconeogenesis | ko00680; Metabolism; Energy metabolism; Methane metabolism | ko00071; Metabolism; Lipid metabolism; Fatty acid degradation | ko00350; Metabolism; Amino acid metabolism; Tyrosine metabolism | ko00830; Metabolism; Metabolism of cofactors and vitamins; Retinol metabolism | ko00625; Metabolism; Xenobiotics biodegradation and…
cwo:Cwoe_3280	K00121	frmA, ADH5, adhC	S-(hydroxymethyl)glutathione dehydrogenase / alcohol dehydrogenase [EC:1.1.1.284 1.1.1.1]	1.1.1.284,1.1.1.1	ko00010; Metabolism; Carbohydrate metabolism; Glycolysis / Gluconeogenesis | ko00680; Metabolism; Energy metabolism; Methane metabolism | ko00071; Metabolism; Lipid metabolism; Fatty acid degradation | ko00350; Metabolism; Amino acid metabolism; Tyrosine metabolism | ko00830; Metabolism; Metabolism of cofactors and vitamins; Retinol metabolism | ko00625; Metabolism; Xenobiotics biodegradation and…
sno:Snov_2400	K00121	frmA, ADH5, adhC	S-(hydroxymethyl)glutathione dehydrogenase / alcohol dehydrogenase [EC:1.1.1.284 1.1.1.1]	1.1.1.284,1.1.1.1	ko00010; Metabolism; Carbohydrate metabolism; Glycolysis / Gluconeogenesis | ko00680; Metabolism; Energy metabolism; Methane metabolism | ko00071; Metabolism; Lipid metabolism; Fatty acid degradation | ko00350; Metabolism; Amino acid metabolism; Tyrosine metabolism | ko00830; Metabolism; Metabolism of cofactors and vitamins; Retinol metabolism | ko00625; Metabolism; Xenobiotics biodegradation and…
cwo:Cwoe_3280	K00121	frmA, ADH5, adhC	S-(hydroxymethyl)glutathione dehydrogenase / alcohol dehydrogenase [EC:1.1.1.284 1.1.1.1]	1.1.1.284,1.1.1.1	ko00010; Metabolism; Carbohydrate metabolism; Glycolysis / Gluconeogenesis | ko00680; Metabolism; Energy metabolism; Methane metabolism | ko00071; Metabolism; Lipid metabolism; Fatty acid degradation | ko00350; Metabolism; Amino acid metabolism; Tyrosine metabolism | ko00830; Metabolism; Metabolism of cofactors and vitamins; Retinol metabolism | ko00625; Metabolism; Xenobiotics biodegradation and…
cwo:Cwoe_3280	K00121	frmA, ADH5, adhC	S-(hydroxymethyl)glutathione dehydrogenase / alcohol dehydrogenase [EC:1.1.1.284 1.1.1.1]	1.1.1.284,1.1.1.1	ko00010; Metabolism; Carbohydrate metabolism; Glycolysis / Gluconeogenesis | ko00680; Metabolism; Energy metabolism; Methane metabolism | ko00071; Metabolism; Lipid metabolism; Fatty acid degradation | ko00350; Metabolism; Amino acid metabolism; Tyrosine metabolism | ko00830; Metabolism; Metabolism of cofactors and vitamins; Retinol metabolism | ko00625; Metabolism; Xenobiotics biodegradation and…
vna:PN96_21720	K00121	frmA, ADH5, adhC	S-(hydroxymethyl)glutathione dehydrogenase / alcohol dehydrogenase [EC:1.1.1.284 1.1.1.1]	1.1.1.284,1.1.1.1	ko00010; Metabolism; Carbohydrate metabolism; Glycolysis / Gluconeogenesis | ko00680; Metabolism; Energy metabolism; Methane metabolism | ko00071; Metabolism; Lipid metabolism; Fatty acid degradation | ko00350; Metabolism; Amino acid metabolism; Tyrosine metabolism | ko00830; Metabolism; Metabolism of cofactors and vitamins; Retinol metabolism | ko00625; Metabolism; Xenobiotics biodegradation and…
pzu:PHZ_c0845	K00121	frmA, ADH5, adhC	S-(hydroxymethyl)glutathione dehydrogenase / alcohol dehydrogenase [EC:1.1.1.284 1.1.1.1]	1.1.1.284,1.1.1.1	ko00010; Metabolism; Carbohydrate metabolism; Glycolysis / Gluconeogenesis | ko00680; Metabolism; Energy metabolism; Methane metabolism | ko00071; Metabolism; Lipid metabolism; Fatty acid degradation | ko00350; Metabolism; Amino acid metabolism; Tyrosine metabolism | ko00830; Metabolism; Metabolism of cofactors and vitamins; Retinol metabolism | ko00625; Metabolism; Xenobiotics biodegradation and…
mgi:Mflv_4588	K00121	frmA, ADH5, adhC	S-(hydroxymethyl)glutathione dehydrogenase / alcohol dehydrogenase [EC:1.1.1.284 1.1.1.1]	1.1.1.284,1.1.1.1	ko00010; Metabolism; Carbohydrate metabolism; Glycolysis / Gluconeogenesis | ko00680; Metabolism; Energy metabolism; Methane metabolism | ko00071; Metabolism; Lipid metabolism; Fatty acid degradation | ko00350; Metabolism; Amino acid metabolism; Tyrosine metabolism | ko00830; Metabolism; Metabolism of cofactors and vitamins; Retinol metabolism | ko00625; Metabolism; Xenobiotics biodegradation and…
sphb:EP837_03269	K00121	frmA, ADH5, adhC	S-(hydroxymethyl)glutathione dehydrogenase / alcohol dehydrogenase [EC:1.1.1.284 1.1.1.1]	1.1.1.284,1.1.1.1	ko00010; Metabolism; Carbohydrate metabolism; Glycolysis / Gluconeogenesis | ko00680; Metabolism; Energy metabolism; Methane metabolism | ko00071; Metabolism; Lipid metabolism; Fatty acid degradation | ko00350; Metabolism; Amino acid metabolism; Tyrosine metabolism | ko00830; Metabolism; Metabolism of cofactors and vitamins; Retinol metabolism | ko00625; Metabolism; Xenobiotics biodegradation and…
hja:BST95_12860	K00121	frmA, ADH5, adhC	S-(hydroxymethyl)glutathione dehydrogenase / alcohol dehydrogenase [EC:1.1.1.284 1.1.1.1]	1.1.1.284,1.1.1.1	ko00010; Metabolism; Carbohydrate metabolism; Glycolysis / Gluconeogenesis | ko00680; Metabolism; Energy metabolism; Methane metabolism | ko00071; Metabolism; Lipid metabolism; Fatty acid degradation | ko00350; Metabolism; Amino acid metabolism; Tyrosine metabolism | ko00830; Metabolism; Metabolism of cofactors and vitamins; Retinol metabolism | ko00625; Metabolism; Xenobiotics biodegradation and…
sgv:B1H19_18140	K00121	frmA, ADH5, adhC	S-(hydroxymethyl)glutathione dehydrogenase / alcohol dehydrogenase [EC:1.1.1.284 1.1.1.1]	1.1.1.284,1.1.1.1	ko00010; Metabolism; Carbohydrate metabolism; Glycolysis / Gluconeogenesis | ko00680; Metabolism; Energy metabolism; Methane metabolism | ko00071; Metabolism; Lipid metabolism; Fatty acid degradation | ko00350; Metabolism; Amino acid metabolism; Tyrosine metabolism | ko00830; Metabolism; Metabolism of cofactors and vitamins; Retinol metabolism | ko00625; Metabolism; Xenobiotics biodegradation and…
phl:KKY_1743	K00121	frmA, ADH5, adhC	S-(hydroxymethyl)glutathione dehydrogenase / alcohol dehydrogenase [EC:1.1.1.284 1.1.1.1]	1.1.1.284,1.1.1.1	ko00010; Metabolism; Carbohydrate metabolism; Glycolysis / Gluconeogenesis | ko00680; Metabolism; Energy metabolism; Methane metabolism | ko00071; Metabolism; Lipid metabolism; Fatty acid degradation | ko00350; Metabolism; Amino acid metabolism; Tyrosine metabolism | ko00830; Metabolism; Metabolism of cofactors and vitamins; Retinol metabolism | ko00625; Metabolism; Xenobiotics biodegradation and…
psee:FRP1_01605	K00121	frmA, ADH5, adhC	S-(hydroxymethyl)glutathione dehydrogenase / alcohol dehydrogenase [EC:1.1.1.284 1.1.1.1]	1.1.1.284,1.1.1.1	ko00010; Metabolism; Carbohydrate metabolism; Glycolysis / Gluconeogenesis | ko00680; Metabolism; Energy metabolism; Methane metabolism | ko00071; Metabolism; Lipid metabolism; Fatty acid degradation | ko00350; Metabolism; Amino acid metabolism; Tyrosine metabolism | ko00830; Metabolism; Metabolism of cofactors and vitamins; Retinol metabolism | ko00625; Metabolism; Xenobiotics biodegradation and…
psee:FRP1_01605	K00121	frmA, ADH5, adhC	S-(hydroxymethyl)glutathione dehydrogenase / alcohol dehydrogenase [EC:1.1.1.284 1.1.1.1]	1.1.1.284,1.1.1.1	ko00010; Metabolism; Carbohydrate metabolism; Glycolysis / Gluconeogenesis | ko00680; Metabolism; Energy metabolism; Methane metabolism | ko00071; Metabolism; Lipid metabolism; Fatty acid degradation | ko00350; Metabolism; Amino acid metabolism; Tyrosine metabolism | ko00830; Metabolism; Metabolism of cofactors and vitamins; Retinol metabolism | ko00625; Metabolism; Xenobiotics biodegradation and…
phl:KKY_1743	K00121	frmA, ADH5, adhC	S-(hydroxymethyl)glutathione dehydrogenase / alcohol dehydrogenase [EC:1.1.1.284 1.1.1.1]	1.1.1.284,1.1.1.1	ko00010; Metabolism; Carbohydrate metabolism; Glycolysis / Gluconeogenesis | ko00680; Metabolism; Energy metabolism; Methane metabolism | ko00071; Metabolism; Lipid metabolism; Fatty acid degradation | ko00350; Metabolism; Amino acid metabolism; Tyrosine metabolism | ko00830; Metabolism; Metabolism of cofactors and vitamins; Retinol metabolism | ko00625; Metabolism; Xenobiotics biodegradation and…
nar:Saro_0874	K00121	frmA, ADH5, adhC	S-(hydroxymethyl)glutathione dehydrogenase / alcohol dehydrogenase [EC:1.1.1.284 1.1.1.1]	1.1.1.284,1.1.1.1	ko00010; Metabolism; Carbohydrate metabolism; Glycolysis / Gluconeogenesis | ko00680; Metabolism; Energy metabolism; Methane metabolism | ko00071; Metabolism; Lipid metabolism; Fatty acid degradation | ko00350; Metabolism; Amino acid metabolism; Tyrosine metabolism | ko00830; Metabolism; Metabolism of cofactors and vitamins; Retinol metabolism | ko00625; Metabolism; Xenobiotics biodegradation and…
lum:CNR27_03710	K00121	frmA, ADH5, adhC	S-(hydroxymethyl)glutathione dehydrogenase / alcohol dehydrogenase [EC:1.1.1.284 1.1.1.1]	1.1.1.284,1.1.1.1	ko00010; Metabolism; Carbohydrate metabolism; Glycolysis / Gluconeogenesis | ko00680; Metabolism; Energy metabolism; Methane metabolism | ko00071; Metabolism; Lipid metabolism; Fatty acid degradation | ko00350; Metabolism; Amino acid metabolism; Tyrosine metabolism | ko00830; Metabolism; Metabolism of cofactors and vitamins; Retinol metabolism | ko00625; Metabolism; Xenobiotics biodegradation and…
tbi:Tbis_2878	K00121	frmA, ADH5, adhC	S-(hydroxymethyl)glutathione dehydrogenase / alcohol dehydrogenase [EC:1.1.1.284 1.1.1.1]	1.1.1.284,1.1.1.1	ko00010; Metabolism; Carbohydrate metabolism; Glycolysis / Gluconeogenesis | ko00680; Metabolism; Energy metabolism; Methane metabolism | ko00071; Metabolism; Lipid metabolism; Fatty acid degradation | ko00350; Metabolism; Amino acid metabolism; Tyrosine metabolism | ko00830; Metabolism; Metabolism of cofactors and vitamins; Retinol metabolism | ko00625; Metabolism; Xenobiotics biodegradation and…
aja:AJAP_28605	K00121	frmA, ADH5, adhC	S-(hydroxymethyl)glutathione dehydrogenase / alcohol dehydrogenase [EC:1.1.1.284 1.1.1.1]	1.1.1.284,1.1.1.1	ko00010; Metabolism; Carbohydrate metabolism; Glycolysis / Gluconeogenesis | ko00680; Metabolism; Energy metabolism; Methane metabolism | ko00071; Metabolism; Lipid metabolism; Fatty acid degradation | ko00350; Metabolism; Amino acid metabolism; Tyrosine metabolism | ko00830; Metabolism; Metabolism of cofactors and vitamins; Retinol metabolism | ko00625; Metabolism; Xenobiotics biodegradation and…
pzu:PHZ_c0845	K00121	frmA, ADH5, adhC	S-(hydroxymethyl)glutathione dehydrogenase / alcohol dehydrogenase [EC:1.1.1.284 1.1.1.1]	1.1.1.284,1.1.1.1	ko00010; Metabolism; Carbohydrate metabolism; Glycolysis / Gluconeogenesis | ko00680; Metabolism; Energy metabolism; Methane metabolism | ko00071; Metabolism; Lipid metabolism; Fatty acid degradation | ko00350; Metabolism; Amino acid metabolism; Tyrosine metabolism | ko00830; Metabolism; Metabolism of cofactors and vitamins; Retinol metabolism | ko00625; Metabolism; Xenobiotics biodegradation and…
stp:Strop_2600	K00121	frmA, ADH5, adhC	S-(hydroxymethyl)glutathione dehydrogenase / alcohol dehydrogenase [EC:1.1.1.284 1.1.1.1]	1.1.1.284,1.1.1.1	ko00010; Metabolism; Carbohydrate metabolism; Glycolysis / Gluconeogenesis | ko00680; Metabolism; Energy metabolism; Methane metabolism | ko00071; Metabolism; Lipid metabolism; Fatty acid degradation | ko00350; Metabolism; Amino acid metabolism; Tyrosine metabolism | ko00830; Metabolism; Metabolism of cofactors and vitamins; Retinol metabolism | ko00625; Metabolism; Xenobiotics biodegradation and…
fgi:OP10G_2436	K00121	frmA, ADH5, adhC	S-(hydroxymethyl)glutathione dehydrogenase / alcohol dehydrogenase [EC:1.1.1.284 1.1.1.1]	1.1.1.284,1.1.1.1	ko00010; Metabolism; Carbohydrate metabolism; Glycolysis / Gluconeogenesis | ko00680; Metabolism; Energy metabolism; Methane metabolism | ko00071; Metabolism; Lipid metabolism; Fatty acid degradation | ko00350; Metabolism; Amino acid metabolism; Tyrosine metabolism | ko00830; Metabolism; Metabolism of cofactors and vitamins; Retinol metabolism | ko00625; Metabolism; Xenobiotics biodegradation and…
brl:BZG35_04925	K00121	frmA, ADH5, adhC	S-(hydroxymethyl)glutathione dehydrogenase / alcohol dehydrogenase [EC:1.1.1.284 1.1.1.1]	1.1.1.284,1.1.1.1	ko00010; Metabolism; Carbohydrate metabolism; Glycolysis / Gluconeogenesis | ko00680; Metabolism; Energy metabolism; Methane metabolism | ko00071; Metabolism; Lipid metabolism; Fatty acid degradation | ko00350; Metabolism; Amino acid metabolism; Tyrosine metabolism | ko00830; Metabolism; Metabolism of cofactors and vitamins; Retinol metabolism | ko00625; Metabolism; Xenobiotics biodegradation and…
fri:FraEuI1c_5462	K00121	frmA, ADH5, adhC	S-(hydroxymethyl)glutathione dehydrogenase / alcohol dehydrogenase [EC:1.1.1.284 1.1.1.1]	1.1.1.284,1.1.1.1	ko00010; Metabolism; Carbohydrate metabolism; Glycolysis / Gluconeogenesis | ko00680; Metabolism; Energy metabolism; Methane metabolism | ko00071; Metabolism; Lipid metabolism; Fatty acid degradation | ko00350; Metabolism; Amino acid metabolism; Tyrosine metabolism | ko00830; Metabolism; Metabolism of cofactors and vitamins; Retinol metabolism | ko00625; Metabolism; Xenobiotics biodegradation and…
ssy:SLG_18870	K00121	frmA, ADH5, adhC	S-(hydroxymethyl)glutathione dehydrogenase / alcohol dehydrogenase [EC:1.1.1.284 1.1.1.1]	1.1.1.284,1.1.1.1	ko00010; Metabolism; Carbohydrate metabolism; Glycolysis / Gluconeogenesis | ko00680; Metabolism; Energy metabolism; Methane metabolism | ko00071; Metabolism; Lipid metabolism; Fatty acid degradation | ko00350; Metabolism; Amino acid metabolism; Tyrosine metabolism | ko00830; Metabolism; Metabolism of cofactors and vitamins; Retinol metabolism | ko00625; Metabolism; Xenobiotics biodegradation and…
pavi:110746652	K00121	frmA, ADH5, adhC	S-(hydroxymethyl)glutathione dehydrogenase / alcohol dehydrogenase [EC:1.1.1.284 1.1.1.1]	1.1.1.284,1.1.1.1	ko00010; Metabolism; Carbohydrate metabolism; Glycolysis / Gluconeogenesis | ko00680; Metabolism; Energy metabolism; Methane metabolism | ko00071; Metabolism; Lipid metabolism; Fatty acid degradation | ko00350; Metabolism; Amino acid metabolism; Tyrosine metabolism | ko00830; Metabolism; Metabolism of cofactors and vitamins; Retinol metabolism | ko00625; Metabolism; Xenobiotics biodegradation and…
mphl:MPHLCCUG_00519	K00121	frmA, ADH5, adhC	S-(hydroxymethyl)glutathione dehydrogenase / alcohol dehydrogenase [EC:1.1.1.284 1.1.1.1]	1.1.1.284,1.1.1.1	ko00010; Metabolism; Carbohydrate metabolism; Glycolysis / Gluconeogenesis | ko00680; Metabolism; Energy metabolism; Methane metabolism | ko00071; Metabolism; Lipid metabolism; Fatty acid degradation | ko00350; Metabolism; Amino acid metabolism; Tyrosine metabolism | ko00830; Metabolism; Metabolism of cofactors and vitamins; Retinol metabolism | ko00625; Metabolism; Xenobiotics biodegradation and…
mphl:MPHLCCUG_00519	K00121	frmA, ADH5, adhC	S-(hydroxymethyl)glutathione dehydrogenase / alcohol dehydrogenase [EC:1.1.1.284 1.1.1.1]	1.1.1.284,1.1.1.1	ko00010; Metabolism; Carbohydrate metabolism; Glycolysis / Gluconeogenesis | ko00680; Metabolism; Energy metabolism; Methane metabolism | ko00071; Metabolism; Lipid metabolism; Fatty acid degradation | ko00350; Metabolism; Amino acid metabolism; Tyrosine metabolism | ko00830; Metabolism; Metabolism of cofactors and vitamins; Retinol metabolism | ko00625; Metabolism; Xenobiotics biodegradation and…
abai:IMCC26256_111789	K00121	frmA, ADH5, adhC	S-(hydroxymethyl)glutathione dehydrogenase / alcohol dehydrogenase [EC:1.1.1.284 1.1.1.1]	1.1.1.284,1.1.1.1	ko00010; Metabolism; Carbohydrate metabolism; Glycolysis / Gluconeogenesis | ko00680; Metabolism; Energy metabolism; Methane metabolism | ko00071; Metabolism; Lipid metabolism; Fatty acid degradation | ko00350; Metabolism; Amino acid metabolism; Tyrosine metabolism | ko00830; Metabolism; Metabolism of cofactors and vitamins; Retinol metabolism | ko00625; Metabolism; Xenobiotics biodegradation and…
abai:IMCC26256_111789	K00121	frmA, ADH5, adhC	S-(hydroxymethyl)glutathione dehydrogenase / alcohol dehydrogenase [EC:1.1.1.284 1.1.1.1]	1.1.1.284,1.1.1.1	ko00010; Metabolism; Carbohydrate metabolism; Glycolysis / Gluconeogenesis | ko00680; Metabolism; Energy metabolism; Methane metabolism | ko00071; Metabolism; Lipid metabolism; Fatty acid degradation | ko00350; Metabolism; Amino acid metabolism; Tyrosine metabolism | ko00830; Metabolism; Metabolism of cofactors and vitamins; Retinol metabolism | ko00625; Metabolism; Xenobiotics biodegradation and…
pecq:AD017_24085	K00121	frmA, ADH5, adhC	S-(hydroxymethyl)glutathione dehydrogenase / alcohol dehydrogenase [EC:1.1.1.284 1.1.1.1]	1.1.1.284,1.1.1.1	ko00010; Metabolism; Carbohydrate metabolism; Glycolysis / Gluconeogenesis | ko00680; Metabolism; Energy metabolism; Methane metabolism | ko00071; Metabolism; Lipid metabolism; Fatty acid degradation | ko00350; Metabolism; Amino acid metabolism; Tyrosine metabolism | ko00830; Metabolism; Metabolism of cofactors and vitamins; Retinol metabolism | ko00625; Metabolism; Xenobiotics biodegradation and…
cwo:Cwoe_3280	K00121	frmA, ADH5, adhC	S-(hydroxymethyl)glutathione dehydrogenase / alcohol dehydrogenase [EC:1.1.1.284 1.1.1.1]	1.1.1.284,1.1.1.1	ko00010; Metabolism; Carbohydrate metabolism; Glycolysis / Gluconeogenesis | ko00680; Metabolism; Energy metabolism; Methane metabolism | ko00071; Metabolism; Lipid metabolism; Fatty acid degradation | ko00350; Metabolism; Amino acid metabolism; Tyrosine metabolism | ko00830; Metabolism; Metabolism of cofactors and vitamins; Retinol metabolism | ko00625; Metabolism; Xenobiotics biodegradation and…
nno:NONO_c61490	K00121	frmA, ADH5, adhC	S-(hydroxymethyl)glutathione dehydrogenase / alcohol dehydrogenase [EC:1.1.1.284 1.1.1.1]	1.1.1.284,1.1.1.1	ko00010; Metabolism; Carbohydrate metabolism; Glycolysis / Gluconeogenesis | ko00680; Metabolism; Energy metabolism; Methane metabolism | ko00071; Metabolism; Lipid metabolism; Fatty acid degradation | ko00350; Metabolism; Amino acid metabolism; Tyrosine metabolism | ko00830; Metabolism; Metabolism of cofactors and vitamins; Retinol metabolism | ko00625; Metabolism; Xenobiotics biodegradation and…
beba:BWI17_18685	K00121	frmA, ADH5, adhC	S-(hydroxymethyl)glutathione dehydrogenase / alcohol dehydrogenase [EC:1.1.1.284 1.1.1.1]	1.1.1.284,1.1.1.1	ko00010; Metabolism; Carbohydrate metabolism; Glycolysis / Gluconeogenesis | ko00680; Metabolism; Energy metabolism; Methane metabolism | ko00071; Metabolism; Lipid metabolism; Fatty acid degradation | ko00350; Metabolism; Amino acid metabolism; Tyrosine metabolism | ko00830; Metabolism; Metabolism of cofactors and vitamins; Retinol metabolism | ko00625; Metabolism; Xenobiotics biodegradation and…
beba:BWI17_18685	K00121	frmA, ADH5, adhC	S-(hydroxymethyl)glutathione dehydrogenase / alcohol dehydrogenase [EC:1.1.1.284 1.1.1.1]	1.1.1.284,1.1.1.1	ko00010; Metabolism; Carbohydrate metabolism; Glycolysis / Gluconeogenesis | ko00680; Metabolism; Energy metabolism; Methane metabolism | ko00071; Metabolism; Lipid metabolism; Fatty acid degradation | ko00350; Metabolism; Amino acid metabolism; Tyrosine metabolism | ko00830; Metabolism; Metabolism of cofactors and vitamins; Retinol metabolism | ko00625; Metabolism; Xenobiotics biodegradation and…
cwo:Cwoe_3280	K00121	frmA, ADH5, adhC	S-(hydroxymethyl)glutathione dehydrogenase / alcohol dehydrogenase [EC:1.1.1.284 1.1.1.1]	1.1.1.284,1.1.1.1	ko00010; Metabolism; Carbohydrate metabolism; Glycolysis / Gluconeogenesis | ko00680; Metabolism; Energy metabolism; Methane metabolism | ko00071; Metabolism; Lipid metabolism; Fatty acid degradation | ko00350; Metabolism; Amino acid metabolism; Tyrosine metabolism | ko00830; Metabolism; Metabolism of cofactors and vitamins; Retinol metabolism | ko00625; Metabolism; Xenobiotics biodegradation and…
amq:AMETH_2235	K00121	frmA, ADH5, adhC	S-(hydroxymethyl)glutathione dehydrogenase / alcohol dehydrogenase [EC:1.1.1.284 1.1.1.1]	1.1.1.284,1.1.1.1	ko00010; Metabolism; Carbohydrate metabolism; Glycolysis / Gluconeogenesis | ko00680; Metabolism; Energy metabolism; Methane metabolism | ko00071; Metabolism; Lipid metabolism; Fatty acid degradation | ko00350; Metabolism; Amino acid metabolism; Tyrosine metabolism | ko00830; Metabolism; Metabolism of cofactors and vitamins; Retinol metabolism | ko00625; Metabolism; Xenobiotics biodegradation and…
psea:WY02_25165	K00121	frmA, ADH5, adhC	S-(hydroxymethyl)glutathione dehydrogenase / alcohol dehydrogenase [EC:1.1.1.284 1.1.1.1]	1.1.1.284,1.1.1.1	ko00010; Metabolism; Carbohydrate metabolism; Glycolysis / Gluconeogenesis | ko00680; Metabolism; Energy metabolism; Methane metabolism | ko00071; Metabolism; Lipid metabolism; Fatty acid degradation | ko00350; Metabolism; Amino acid metabolism; Tyrosine metabolism | ko00830; Metabolism; Metabolism of cofactors and vitamins; Retinol metabolism | ko00625; Metabolism; Xenobiotics biodegradation and…
psea:WY02_25165	K00121	frmA, ADH5, adhC	S-(hydroxymethyl)glutathione dehydrogenase / alcohol dehydrogenase [EC:1.1.1.284 1.1.1.1]	1.1.1.284,1.1.1.1	ko00010; Metabolism; Carbohydrate metabolism; Glycolysis / Gluconeogenesis | ko00680; Metabolism; Energy metabolism; Methane metabolism | ko00071; Metabolism; Lipid metabolism; Fatty acid degradation | ko00350; Metabolism; Amino acid metabolism; Tyrosine metabolism | ko00830; Metabolism; Metabolism of cofactors and vitamins; Retinol metabolism | ko00625; Metabolism; Xenobiotics biodegradation and…
nno:NONO_c61490	K00121	frmA, ADH5, adhC	S-(hydroxymethyl)glutathione dehydrogenase / alcohol dehydrogenase [EC:1.1.1.284 1.1.1.1]	1.1.1.284,1.1.1.1	ko00010; Metabolism; Carbohydrate metabolism; Glycolysis / Gluconeogenesis | ko00680; Metabolism; Energy metabolism; Methane metabolism | ko00071; Metabolism; Lipid metabolism; Fatty acid degradation | ko00350; Metabolism; Amino acid metabolism; Tyrosine metabolism | ko00830; Metabolism; Metabolism of cofactors and vitamins; Retinol metabolism | ko00625; Metabolism; Xenobiotics biodegradation and…
cwo:Cwoe_3280	K00121	frmA, ADH5, adhC	S-(hydroxymethyl)glutathione dehydrogenase / alcohol dehydrogenase [EC:1.1.1.284 1.1.1.1]	1.1.1.284,1.1.1.1	ko00010; Metabolism; Carbohydrate metabolism; Glycolysis / Gluconeogenesis | ko00680; Metabolism; Energy metabolism; Methane metabolism | ko00071; Metabolism; Lipid metabolism; Fatty acid degradation | ko00350; Metabolism; Amino acid metabolism; Tyrosine metabolism | ko00830; Metabolism; Metabolism of cofactors and vitamins; Retinol metabolism | ko00625; Metabolism; Xenobiotics biodegradation and…
mio:AOA12_15250	K00121	frmA, ADH5, adhC	S-(hydroxymethyl)glutathione dehydrogenase / alcohol dehydrogenase [EC:1.1.1.284 1.1.1.1]	1.1.1.284,1.1.1.1	ko00010; Metabolism; Carbohydrate metabolism; Glycolysis / Gluconeogenesis | ko00680; Metabolism; Energy metabolism; Methane metabolism | ko00071; Metabolism; Lipid metabolism; Fatty acid degradation | ko00350; Metabolism; Amino acid metabolism; Tyrosine metabolism | ko00830; Metabolism; Metabolism of cofactors and vitamins; Retinol metabolism | ko00625; Metabolism; Xenobiotics biodegradation and…
tcu:Tcur_4959	K00121	frmA, ADH5, adhC	S-(hydroxymethyl)glutathione dehydrogenase / alcohol dehydrogenase [EC:1.1.1.284 1.1.1.1]	1.1.1.284,1.1.1.1	ko00010; Metabolism; Carbohydrate metabolism; Glycolysis / Gluconeogenesis | ko00680; Metabolism; Energy metabolism; Methane metabolism | ko00071; Metabolism; Lipid metabolism; Fatty acid degradation | ko00350; Metabolism; Amino acid metabolism; Tyrosine metabolism | ko00830; Metabolism; Metabolism of cofactors and vitamins; Retinol metabolism | ko00625; Metabolism; Xenobiotics biodegradation and…
noa:BKM31_16720	K00121	frmA, ADH5, adhC	S-(hydroxymethyl)glutathione dehydrogenase / alcohol dehydrogenase [EC:1.1.1.284 1.1.1.1]	1.1.1.284,1.1.1.1	ko00010; Metabolism; Carbohydrate metabolism; Glycolysis / Gluconeogenesis | ko00680; Metabolism; Energy metabolism; Methane metabolism | ko00071; Metabolism; Lipid metabolism; Fatty acid degradation | ko00350; Metabolism; Amino acid metabolism; Tyrosine metabolism | ko00830; Metabolism; Metabolism of cofactors and vitamins; Retinol metabolism | ko00625; Metabolism; Xenobiotics biodegradation and…
pzu:PHZ_c0845	K00121	frmA, ADH5, adhC	S-(hydroxymethyl)glutathione dehydrogenase / alcohol dehydrogenase [EC:1.1.1.284 1.1.1.1]	1.1.1.284,1.1.1.1	ko00010; Metabolism; Carbohydrate metabolism; Glycolysis / Gluconeogenesis | ko00680; Metabolism; Energy metabolism; Methane metabolism | ko00071; Metabolism; Lipid metabolism; Fatty acid degradation | ko00350; Metabolism; Amino acid metabolism; Tyrosine metabolism | ko00830; Metabolism; Metabolism of cofactors and vitamins; Retinol metabolism | ko00625; Metabolism; Xenobiotics biodegradation and…
caa:Caka_0892	K00121	frmA, ADH5, adhC	S-(hydroxymethyl)glutathione dehydrogenase / alcohol dehydrogenase [EC:1.1.1.284 1.1.1.1]	1.1.1.284,1.1.1.1	ko00010; Metabolism; Carbohydrate metabolism; Glycolysis / Gluconeogenesis | ko00680; Metabolism; Energy metabolism; Methane metabolism | ko00071; Metabolism; Lipid metabolism; Fatty acid degradation | ko00350; Metabolism; Amino acid metabolism; Tyrosine metabolism | ko00830; Metabolism; Metabolism of cofactors and vitamins; Retinol metabolism | ko00625; Metabolism; Xenobiotics biodegradation and…
pdr:H681_12350	K00121	frmA, ADH5, adhC	S-(hydroxymethyl)glutathione dehydrogenase / alcohol dehydrogenase [EC:1.1.1.284 1.1.1.1]	1.1.1.284,1.1.1.1	ko00010; Metabolism; Carbohydrate metabolism; Glycolysis / Gluconeogenesis | ko00680; Metabolism; Energy metabolism; Methane metabolism | ko00071; Metabolism; Lipid metabolism; Fatty acid degradation | ko00350; Metabolism; Amino acid metabolism; Tyrosine metabolism | ko00830; Metabolism; Metabolism of cofactors and vitamins; Retinol metabolism | ko00625; Metabolism; Xenobiotics biodegradation and…
abai:IMCC26256_11642	K00121	frmA, ADH5, adhC	S-(hydroxymethyl)glutathione dehydrogenase / alcohol dehydrogenase [EC:1.1.1.284 1.1.1.1]	1.1.1.284,1.1.1.1	ko00010; Metabolism; Carbohydrate metabolism; Glycolysis / Gluconeogenesis | ko00680; Metabolism; Energy metabolism; Methane metabolism | ko00071; Metabolism; Lipid metabolism; Fatty acid degradation | ko00350; Metabolism; Amino acid metabolism; Tyrosine metabolism | ko00830; Metabolism; Metabolism of cofactors and vitamins; Retinol metabolism | ko00625; Metabolism; Xenobiotics biodegradation and…
abai:IMCC26256_11642	K00121	frmA, ADH5, adhC	S-(hydroxymethyl)glutathione dehydrogenase / alcohol dehydrogenase [EC:1.1.1.284 1.1.1.1]	1.1.1.284,1.1.1.1	ko00010; Metabolism; Carbohydrate metabolism; Glycolysis / Gluconeogenesis | ko00680; Metabolism; Energy metabolism; Methane metabolism | ko00071; Metabolism; Lipid metabolism; Fatty acid degradation | ko00350; Metabolism; Amino acid metabolism; Tyrosine metabolism | ko00830; Metabolism; Metabolism of cofactors and vitamins; Retinol metabolism | ko00625; Metabolism; Xenobiotics biodegradation and…
kra:Krad_2224	K00121	frmA, ADH5, adhC	S-(hydroxymethyl)glutathione dehydrogenase / alcohol dehydrogenase [EC:1.1.1.284 1.1.1.1]	1.1.1.284,1.1.1.1	ko00010; Metabolism; Carbohydrate metabolism; Glycolysis / Gluconeogenesis | ko00680; Metabolism; Energy metabolism; Methane metabolism | ko00071; Metabolism; Lipid metabolism; Fatty acid degradation | ko00350; Metabolism; Amino acid metabolism; Tyrosine metabolism | ko00830; Metabolism; Metabolism of cofactors and vitamins; Retinol metabolism | ko00625; Metabolism; Xenobiotics biodegradation and…
sphi:TS85_21910	K00121	frmA, ADH5, adhC	S-(hydroxymethyl)glutathione dehydrogenase / alcohol dehydrogenase [EC:1.1.1.284 1.1.1.1]	1.1.1.284,1.1.1.1	ko00010; Metabolism; Carbohydrate metabolism; Glycolysis / Gluconeogenesis | ko00680; Metabolism; Energy metabolism; Methane metabolism | ko00071; Metabolism; Lipid metabolism; Fatty acid degradation | ko00350; Metabolism; Amino acid metabolism; Tyrosine metabolism | ko00830; Metabolism; Metabolism of cofactors and vitamins; Retinol metabolism | ko00625; Metabolism; Xenobiotics biodegradation and…
amq:AMETH_3204	K00121	frmA, ADH5, adhC	S-(hydroxymethyl)glutathione dehydrogenase / alcohol dehydrogenase [EC:1.1.1.284 1.1.1.1]	1.1.1.284,1.1.1.1	ko00010; Metabolism; Carbohydrate metabolism; Glycolysis / Gluconeogenesis | ko00680; Metabolism; Energy metabolism; Methane metabolism | ko00071; Metabolism; Lipid metabolism; Fatty acid degradation | ko00350; Metabolism; Amino acid metabolism; Tyrosine metabolism | ko00830; Metabolism; Metabolism of cofactors and vitamins; Retinol metabolism | ko00625; Metabolism; Xenobiotics biodegradation and…
tcu:Tcur_4959	K00121	frmA, ADH5, adhC	S-(hydroxymethyl)glutathione dehydrogenase / alcohol dehydrogenase [EC:1.1.1.284 1.1.1.1]	1.1.1.284,1.1.1.1	ko00010; Metabolism; Carbohydrate metabolism; Glycolysis / Gluconeogenesis | ko00680; Metabolism; Energy metabolism; Methane metabolism | ko00071; Metabolism; Lipid metabolism; Fatty acid degradation | ko00350; Metabolism; Amino acid metabolism; Tyrosine metabolism | ko00830; Metabolism; Metabolism of cofactors and vitamins; Retinol metabolism | ko00625; Metabolism; Xenobiotics biodegradation and…
req:REQ_30660	K00121	frmA, ADH5, adhC	S-(hydroxymethyl)glutathione dehydrogenase / alcohol dehydrogenase [EC:1.1.1.284 1.1.1.1]	1.1.1.284,1.1.1.1	ko00010; Metabolism; Carbohydrate metabolism; Glycolysis / Gluconeogenesis | ko00680; Metabolism; Energy metabolism; Methane metabolism | ko00071; Metabolism; Lipid metabolism; Fatty acid degradation | ko00350; Metabolism; Amino acid metabolism; Tyrosine metabolism | ko00830; Metabolism; Metabolism of cofactors and vitamins; Retinol metabolism | ko00625; Metabolism; Xenobiotics biodegradation and…
ncn:BZZ01_01520	K00121	frmA, ADH5, adhC	S-(hydroxymethyl)glutathione dehydrogenase / alcohol dehydrogenase [EC:1.1.1.284 1.1.1.1]	1.1.1.284,1.1.1.1	ko00010; Metabolism; Carbohydrate metabolism; Glycolysis / Gluconeogenesis | ko00680; Metabolism; Energy metabolism; Methane metabolism | ko00071; Metabolism; Lipid metabolism; Fatty acid degradation | ko00350; Metabolism; Amino acid metabolism; Tyrosine metabolism | ko00830; Metabolism; Metabolism of cofactors and vitamins; Retinol metabolism | ko00625; Metabolism; Xenobiotics biodegradation and…
glp:Glo7428_2044	K00121	frmA, ADH5, adhC	S-(hydroxymethyl)glutathione dehydrogenase / alcohol dehydrogenase [EC:1.1.1.284 1.1.1.1]	1.1.1.284,1.1.1.1	ko00010; Metabolism; Carbohydrate metabolism; Glycolysis / Gluconeogenesis | ko00680; Metabolism; Energy metabolism; Methane metabolism | ko00071; Metabolism; Lipid metabolism; Fatty acid degradation | ko00350; Metabolism; Amino acid metabolism; Tyrosine metabolism | ko00830; Metabolism; Metabolism of cofactors and vitamins; Retinol metabolism | ko00625; Metabolism; Xenobiotics biodegradation and…
snj:A7E77_01325	K00121	frmA, ADH5, adhC	S-(hydroxymethyl)glutathione dehydrogenase / alcohol dehydrogenase [EC:1.1.1.284 1.1.1.1]	1.1.1.284,1.1.1.1	ko00010; Metabolism; Carbohydrate metabolism; Glycolysis / Gluconeogenesis | ko00680; Metabolism; Energy metabolism; Methane metabolism | ko00071; Metabolism; Lipid metabolism; Fatty acid degradation | ko00350; Metabolism; Amino acid metabolism; Tyrosine metabolism | ko00830; Metabolism; Metabolism of cofactors and vitamins; Retinol metabolism | ko00625; Metabolism; Xenobiotics biodegradation and…
psea:WY02_25180	K00121	frmA, ADH5, adhC	S-(hydroxymethyl)glutathione dehydrogenase / alcohol dehydrogenase [EC:1.1.1.284 1.1.1.1]	1.1.1.284,1.1.1.1	ko00010; Metabolism; Carbohydrate metabolism; Glycolysis / Gluconeogenesis | ko00680; Metabolism; Energy metabolism; Methane metabolism | ko00071; Metabolism; Lipid metabolism; Fatty acid degradation | ko00350; Metabolism; Amino acid metabolism; Tyrosine metabolism | ko00830; Metabolism; Metabolism of cofactors and vitamins; Retinol metabolism | ko00625; Metabolism; Xenobiotics biodegradation and…
psea:WY02_25180	K00121	frmA, ADH5, adhC	S-(hydroxymethyl)glutathione dehydrogenase / alcohol dehydrogenase [EC:1.1.1.284 1.1.1.1]	1.1.1.284,1.1.1.1	ko00010; Metabolism; Carbohydrate metabolism; Glycolysis / Gluconeogenesis | ko00680; Metabolism; Energy metabolism; Methane metabolism | ko00071; Metabolism; Lipid metabolism; Fatty acid degradation | ko00350; Metabolism; Amino acid metabolism; Tyrosine metabolism | ko00830; Metabolism; Metabolism of cofactors and vitamins; Retinol metabolism | ko00625; Metabolism; Xenobiotics biodegradation and…
sphp:LH20_15410	K00121	frmA, ADH5, adhC	S-(hydroxymethyl)glutathione dehydrogenase / alcohol dehydrogenase [EC:1.1.1.284 1.1.1.1]	1.1.1.284,1.1.1.1	ko00010; Metabolism; Carbohydrate metabolism; Glycolysis / Gluconeogenesis | ko00680; Metabolism; Energy metabolism; Methane metabolism | ko00071; Metabolism; Lipid metabolism; Fatty acid degradation | ko00350; Metabolism; Amino acid metabolism; Tyrosine metabolism | ko00830; Metabolism; Metabolism of cofactors and vitamins; Retinol metabolism | ko00625; Metabolism; Xenobiotics biodegradation and…
sphp:LH20_15410	K00121	frmA, ADH5, adhC	S-(hydroxymethyl)glutathione dehydrogenase / alcohol dehydrogenase [EC:1.1.1.284 1.1.1.1]	1.1.1.284,1.1.1.1	ko00010; Metabolism; Carbohydrate metabolism; Glycolysis / Gluconeogenesis | ko00680; Metabolism; Energy metabolism; Methane metabolism | ko00071; Metabolism; Lipid metabolism; Fatty acid degradation | ko00350; Metabolism; Amino acid metabolism; Tyrosine metabolism | ko00830; Metabolism; Metabolism of cofactors and vitamins; Retinol metabolism | ko00625; Metabolism; Xenobiotics biodegradation and…
noa:BKM31_16720	K00121	frmA, ADH5, adhC	S-(hydroxymethyl)glutathione dehydrogenase / alcohol dehydrogenase [EC:1.1.1.284 1.1.1.1]	1.1.1.284,1.1.1.1	ko00010; Metabolism; Carbohydrate metabolism; Glycolysis / Gluconeogenesis | ko00680; Metabolism; Energy metabolism; Methane metabolism | ko00071; Metabolism; Lipid metabolism; Fatty acid degradation | ko00350; Metabolism; Amino acid metabolism; Tyrosine metabolism | ko00830; Metabolism; Metabolism of cofactors and vitamins; Retinol metabolism | ko00625; Metabolism; Xenobiotics biodegradation and…
aym:YM304_35030	K00121	frmA, ADH5, adhC	S-(hydroxymethyl)glutathione dehydrogenase / alcohol dehydrogenase [EC:1.1.1.284 1.1.1.1]	1.1.1.284,1.1.1.1	ko00010; Metabolism; Carbohydrate metabolism; Glycolysis / Gluconeogenesis | ko00680; Metabolism; Energy metabolism; Methane metabolism | ko00071; Metabolism; Lipid metabolism; Fatty acid degradation | ko00350; Metabolism; Amino acid metabolism; Tyrosine metabolism | ko00830; Metabolism; Metabolism of cofactors and vitamins; Retinol metabolism | ko00625; Metabolism; Xenobiotics biodegradation and…
rdi:CMV14_10050	K00121	frmA, ADH5, adhC	S-(hydroxymethyl)glutathione dehydrogenase / alcohol dehydrogenase [EC:1.1.1.284 1.1.1.1]	1.1.1.284,1.1.1.1	ko00010; Metabolism; Carbohydrate metabolism; Glycolysis / Gluconeogenesis | ko00680; Metabolism; Energy metabolism; Methane metabolism | ko00071; Metabolism; Lipid metabolism; Fatty acid degradation | ko00350; Metabolism; Amino acid metabolism; Tyrosine metabolism | ko00830; Metabolism; Metabolism of cofactors and vitamins; Retinol metabolism | ko00625; Metabolism; Xenobiotics biodegradation and…
cgs:C624_00825	K00121	frmA, ADH5, adhC	S-(hydroxymethyl)glutathione dehydrogenase / alcohol dehydrogenase [EC:1.1.1.284 1.1.1.1]	1.1.1.284,1.1.1.1	ko00010; Metabolism; Carbohydrate metabolism; Glycolysis / Gluconeogenesis | ko00680; Metabolism; Energy metabolism; Methane metabolism | ko00071; Metabolism; Lipid metabolism; Fatty acid degradation | ko00350; Metabolism; Amino acid metabolism; Tyrosine metabolism | ko00830; Metabolism; Metabolism of cofactors and vitamins; Retinol metabolism | ko00625; Metabolism; Xenobiotics biodegradation and…
cwo:Cwoe_3280	K00121	frmA, ADH5, adhC	S-(hydroxymethyl)glutathione dehydrogenase / alcohol dehydrogenase [EC:1.1.1.284 1.1.1.1]	1.1.1.284,1.1.1.1	ko00010; Metabolism; Carbohydrate metabolism; Glycolysis / Gluconeogenesis | ko00680; Metabolism; Energy metabolism; Methane metabolism | ko00071; Metabolism; Lipid metabolism; Fatty acid degradation | ko00350; Metabolism; Amino acid metabolism; Tyrosine metabolism | ko00830; Metabolism; Metabolism of cofactors and vitamins; Retinol metabolism | ko00625; Metabolism; Xenobiotics biodegradation and…
sgr:SGR_3049	K00121	frmA, ADH5, adhC	S-(hydroxymethyl)glutathione dehydrogenase / alcohol dehydrogenase [EC:1.1.1.284 1.1.1.1]	1.1.1.284,1.1.1.1	ko00010; Metabolism; Carbohydrate metabolism; Glycolysis / Gluconeogenesis | ko00680; Metabolism; Energy metabolism; Methane metabolism | ko00071; Metabolism; Lipid metabolism; Fatty acid degradation | ko00350; Metabolism; Amino acid metabolism; Tyrosine metabolism | ko00830; Metabolism; Metabolism of cofactors and vitamins; Retinol metabolism | ko00625; Metabolism; Xenobiotics biodegradation and…
tcu:Tcur_4959	K00121	frmA, ADH5, adhC	S-(hydroxymethyl)glutathione dehydrogenase / alcohol dehydrogenase [EC:1.1.1.284 1.1.1.1]	1.1.1.284,1.1.1.1	ko00010; Metabolism; Carbohydrate metabolism; Glycolysis / Gluconeogenesis | ko00680; Metabolism; Energy metabolism; Methane metabolism | ko00071; Metabolism; Lipid metabolism; Fatty acid degradation | ko00350; Metabolism; Amino acid metabolism; Tyrosine metabolism | ko00830; Metabolism; Metabolism of cofactors and vitamins; Retinol metabolism | ko00625; Metabolism; Xenobiotics biodegradation and…
ccs:CCNA_03124	K00121	frmA, ADH5, adhC	S-(hydroxymethyl)glutathione dehydrogenase / alcohol dehydrogenase [EC:1.1.1.284 1.1.1.1]	1.1.1.284,1.1.1.1	ko00010; Metabolism; Carbohydrate metabolism; Glycolysis / Gluconeogenesis | ko00680; Metabolism; Energy metabolism; Methane metabolism | ko00071; Metabolism; Lipid metabolism; Fatty acid degradation | ko00350; Metabolism; Amino acid metabolism; Tyrosine metabolism | ko00830; Metabolism; Metabolism of cofactors and vitamins; Retinol metabolism | ko00625; Metabolism; Xenobiotics biodegradation and…
ams:AMIS_21790	K00121	frmA, ADH5, adhC	S-(hydroxymethyl)glutathione dehydrogenase / alcohol dehydrogenase [EC:1.1.1.284 1.1.1.1]	1.1.1.284,1.1.1.1	ko00010; Metabolism; Carbohydrate metabolism; Glycolysis / Gluconeogenesis | ko00680; Metabolism; Energy metabolism; Methane metabolism | ko00071; Metabolism; Lipid metabolism; Fatty acid degradation | ko00350; Metabolism; Amino acid metabolism; Tyrosine metabolism | ko00830; Metabolism; Metabolism of cofactors and vitamins; Retinol metabolism | ko00625; Metabolism; Xenobiotics biodegradation and…
shd:SUTH_02341	K00121	frmA, ADH5, adhC	S-(hydroxymethyl)glutathione dehydrogenase / alcohol dehydrogenase [EC:1.1.1.284 1.1.1.1]	1.1.1.284,1.1.1.1	ko00010; Metabolism; Carbohydrate metabolism; Glycolysis / Gluconeogenesis | ko00680; Metabolism; Energy metabolism; Methane metabolism | ko00071; Metabolism; Lipid metabolism; Fatty acid degradation | ko00350; Metabolism; Amino acid metabolism; Tyrosine metabolism | ko00830; Metabolism; Metabolism of cofactors and vitamins; Retinol metabolism | ko00625; Metabolism; Xenobiotics biodegradation and…
tcu:Tcur_4959	K00121	frmA, ADH5, adhC	S-(hydroxymethyl)glutathione dehydrogenase / alcohol dehydrogenase [EC:1.1.1.284 1.1.1.1]	1.1.1.284,1.1.1.1	ko00010; Metabolism; Carbohydrate metabolism; Glycolysis / Gluconeogenesis | ko00680; Metabolism; Energy metabolism; Methane metabolism | ko00071; Metabolism; Lipid metabolism; Fatty acid degradation | ko00350; Metabolism; Amino acid metabolism; Tyrosine metabolism | ko00830; Metabolism; Metabolism of cofactors and vitamins; Retinol metabolism | ko00625; Metabolism; Xenobiotics biodegradation and…
srn:A4G23_00949	K00121	frmA, ADH5, adhC	S-(hydroxymethyl)glutathione dehydrogenase / alcohol dehydrogenase [EC:1.1.1.284 1.1.1.1]	1.1.1.284,1.1.1.1	ko00010; Metabolism; Carbohydrate metabolism; Glycolysis / Gluconeogenesis | ko00680; Metabolism; Energy metabolism; Methane metabolism | ko00071; Metabolism; Lipid metabolism; Fatty acid degradation | ko00350; Metabolism; Amino acid metabolism; Tyrosine metabolism | ko00830; Metabolism; Metabolism of cofactors and vitamins; Retinol metabolism | ko00625; Metabolism; Xenobiotics biodegradation and…
amq:AMETH_3367	K00121	frmA, ADH5, adhC	S-(hydroxymethyl)glutathione dehydrogenase / alcohol dehydrogenase [EC:1.1.1.284 1.1.1.1]	1.1.1.284,1.1.1.1	ko00010; Metabolism; Carbohydrate metabolism; Glycolysis / Gluconeogenesis | ko00680; Metabolism; Energy metabolism; Methane metabolism | ko00071; Metabolism; Lipid metabolism; Fatty acid degradation | ko00350; Metabolism; Amino acid metabolism; Tyrosine metabolism | ko00830; Metabolism; Metabolism of cofactors and vitamins; Retinol metabolism | ko00625; Metabolism; Xenobiotics biodegradation and…
pmad:BAY61_30750	K00121	frmA, ADH5, adhC	S-(hydroxymethyl)glutathione dehydrogenase / alcohol dehydrogenase [EC:1.1.1.284 1.1.1.1]	1.1.1.284,1.1.1.1	ko00010; Metabolism; Carbohydrate metabolism; Glycolysis / Gluconeogenesis | ko00680; Metabolism; Energy metabolism; Methane metabolism | ko00071; Metabolism; Lipid metabolism; Fatty acid degradation | ko00350; Metabolism; Amino acid metabolism; Tyrosine metabolism | ko00830; Metabolism; Metabolism of cofactors and vitamins; Retinol metabolism | ko00625; Metabolism; Xenobiotics biodegradation and…
cpap:110816787	K00121	frmA, ADH5, adhC	S-(hydroxymethyl)glutathione dehydrogenase / alcohol dehydrogenase [EC:1.1.1.284 1.1.1.1]	1.1.1.284,1.1.1.1	ko00010; Metabolism; Carbohydrate metabolism; Glycolysis / Gluconeogenesis | ko00680; Metabolism; Energy metabolism; Methane metabolism | ko00071; Metabolism; Lipid metabolism; Fatty acid degradation | ko00350; Metabolism; Amino acid metabolism; Tyrosine metabolism | ko00830; Metabolism; Metabolism of cofactors and vitamins; Retinol metabolism | ko00625; Metabolism; Xenobiotics biodegradation and…
ncn:BZZ01_01520	K00121	frmA, ADH5, adhC	S-(hydroxymethyl)glutathione dehydrogenase / alcohol dehydrogenase [EC:1.1.1.284 1.1.1.1]	1.1.1.284,1.1.1.1	ko00010; Metabolism; Carbohydrate metabolism; Glycolysis / Gluconeogenesis | ko00680; Metabolism; Energy metabolism; Methane metabolism | ko00071; Metabolism; Lipid metabolism; Fatty acid degradation | ko00350; Metabolism; Amino acid metabolism; Tyrosine metabolism | ko00830; Metabolism; Metabolism of cofactors and vitamins; Retinol metabolism | ko00625; Metabolism; Xenobiotics biodegradation and…
sma:SAVERM_3833	K00121	frmA, ADH5, adhC	S-(hydroxymethyl)glutathione dehydrogenase / alcohol dehydrogenase [EC:1.1.1.284 1.1.1.1]	1.1.1.284,1.1.1.1	ko00010; Metabolism; Carbohydrate metabolism; Glycolysis / Gluconeogenesis | ko00680; Metabolism; Energy metabolism; Methane metabolism | ko00071; Metabolism; Lipid metabolism; Fatty acid degradation | ko00350; Metabolism; Amino acid metabolism; Tyrosine metabolism | ko00830; Metabolism; Metabolism of cofactors and vitamins; Retinol metabolism | ko00625; Metabolism; Xenobiotics biodegradation and…
pmad:BAY61_23420	K00121	frmA, ADH5, adhC	S-(hydroxymethyl)glutathione dehydrogenase / alcohol dehydrogenase [EC:1.1.1.284 1.1.1.1]	1.1.1.284,1.1.1.1	ko00010; Metabolism; Carbohydrate metabolism; Glycolysis / Gluconeogenesis | ko00680; Metabolism; Energy metabolism; Methane metabolism | ko00071; Metabolism; Lipid metabolism; Fatty acid degradation | ko00350; Metabolism; Amino acid metabolism; Tyrosine metabolism | ko00830; Metabolism; Metabolism of cofactors and vitamins; Retinol metabolism | ko00625; Metabolism; Xenobiotics biodegradation and…
hrb:Hrubri_2804	K00121	frmA, ADH5, adhC	S-(hydroxymethyl)glutathione dehydrogenase / alcohol dehydrogenase [EC:1.1.1.284 1.1.1.1]	1.1.1.284,1.1.1.1	ko00010; Metabolism; Carbohydrate metabolism; Glycolysis / Gluconeogenesis | ko00680; Metabolism; Energy metabolism; Methane metabolism | ko00071; Metabolism; Lipid metabolism; Fatty acid degradation | ko00350; Metabolism; Amino acid metabolism; Tyrosine metabolism | ko00830; Metabolism; Metabolism of cofactors and vitamins; Retinol metabolism | ko00625; Metabolism; Xenobiotics biodegradation and…
ccaj:109788388	K00121	frmA, ADH5, adhC	S-(hydroxymethyl)glutathione dehydrogenase / alcohol dehydrogenase [EC:1.1.1.284 1.1.1.1]	1.1.1.284,1.1.1.1	ko00010; Metabolism; Carbohydrate metabolism; Glycolysis / Gluconeogenesis | ko00680; Metabolism; Energy metabolism; Methane metabolism | ko00071; Metabolism; Lipid metabolism; Fatty acid degradation | ko00350; Metabolism; Amino acid metabolism; Tyrosine metabolism | ko00830; Metabolism; Metabolism of cofactors and vitamins; Retinol metabolism | ko00625; Metabolism; Xenobiotics biodegradation and…
aay:WYH_02781	K00121	frmA, ADH5, adhC	S-(hydroxymethyl)glutathione dehydrogenase / alcohol dehydrogenase [EC:1.1.1.284 1.1.1.1]	1.1.1.284,1.1.1.1	ko00010; Metabolism; Carbohydrate metabolism; Glycolysis / Gluconeogenesis | ko00680; Metabolism; Energy metabolism; Methane metabolism | ko00071; Metabolism; Lipid metabolism; Fatty acid degradation | ko00350; Metabolism; Amino acid metabolism; Tyrosine metabolism | ko00830; Metabolism; Metabolism of cofactors and vitamins; Retinol metabolism | ko00625; Metabolism; Xenobiotics biodegradation and…
aoi:AORI_4731	K00121	frmA, ADH5, adhC	S-(hydroxymethyl)glutathione dehydrogenase / alcohol dehydrogenase [EC:1.1.1.284 1.1.1.1]	1.1.1.284,1.1.1.1	ko00010; Metabolism; Carbohydrate metabolism; Glycolysis / Gluconeogenesis | ko00680; Metabolism; Energy metabolism; Methane metabolism | ko00071; Metabolism; Lipid metabolism; Fatty acid degradation | ko00350; Metabolism; Amino acid metabolism; Tyrosine metabolism | ko00830; Metabolism; Metabolism of cofactors and vitamins; Retinol metabolism | ko00625; Metabolism; Xenobiotics biodegradation and…
amq:AMETH_3367	K00121	frmA, ADH5, adhC	S-(hydroxymethyl)glutathione dehydrogenase / alcohol dehydrogenase [EC:1.1.1.284 1.1.1.1]	1.1.1.284,1.1.1.1	ko00010; Metabolism; Carbohydrate metabolism; Glycolysis / Gluconeogenesis | ko00680; Metabolism; Energy metabolism; Methane metabolism | ko00071; Metabolism; Lipid metabolism; Fatty acid degradation | ko00350; Metabolism; Amino acid metabolism; Tyrosine metabolism | ko00830; Metabolism; Metabolism of cofactors and vitamins; Retinol metabolism | ko00625; Metabolism; Xenobiotics biodegradation and…
bbt:BBta_7131	K00121	frmA, ADH5, adhC	S-(hydroxymethyl)glutathione dehydrogenase / alcohol dehydrogenase [EC:1.1.1.284 1.1.1.1]	1.1.1.284,1.1.1.1	ko00010; Metabolism; Carbohydrate metabolism; Glycolysis / Gluconeogenesis | ko00680; Metabolism; Energy metabolism; Methane metabolism | ko00071; Metabolism; Lipid metabolism; Fatty acid degradation | ko00350; Metabolism; Amino acid metabolism; Tyrosine metabolism | ko00830; Metabolism; Metabolism of cofactors and vitamins; Retinol metabolism | ko00625; Metabolism; Xenobiotics biodegradation and…
sinb:SIDU_11965	K00121	frmA, ADH5, adhC	S-(hydroxymethyl)glutathione dehydrogenase / alcohol dehydrogenase [EC:1.1.1.284 1.1.1.1]	1.1.1.284,1.1.1.1	ko00010; Metabolism; Carbohydrate metabolism; Glycolysis / Gluconeogenesis | ko00680; Metabolism; Energy metabolism; Methane metabolism | ko00071; Metabolism; Lipid metabolism; Fatty acid degradation | ko00350; Metabolism; Amino acid metabolism; Tyrosine metabolism | ko00830; Metabolism; Metabolism of cofactors and vitamins; Retinol metabolism | ko00625; Metabolism; Xenobiotics biodegradation and…
nha:Nham_2168	K00121	frmA, ADH5, adhC	S-(hydroxymethyl)glutathione dehydrogenase / alcohol dehydrogenase [EC:1.1.1.284 1.1.1.1]	1.1.1.284,1.1.1.1	ko00010; Metabolism; Carbohydrate metabolism; Glycolysis / Gluconeogenesis | ko00680; Metabolism; Energy metabolism; Methane metabolism | ko00071; Metabolism; Lipid metabolism; Fatty acid degradation | ko00350; Metabolism; Amino acid metabolism; Tyrosine metabolism | ko00830; Metabolism; Metabolism of cofactors and vitamins; Retinol metabolism | ko00625; Metabolism; Xenobiotics biodegradation and…
non:NOS3756_13040	K00121	frmA, ADH5, adhC	S-(hydroxymethyl)glutathione dehydrogenase / alcohol dehydrogenase [EC:1.1.1.284 1.1.1.1]	1.1.1.284,1.1.1.1	ko00010; Metabolism; Carbohydrate metabolism; Glycolysis / Gluconeogenesis | ko00680; Metabolism; Energy metabolism; Methane metabolism | ko00071; Metabolism; Lipid metabolism; Fatty acid degradation | ko00350; Metabolism; Amino acid metabolism; Tyrosine metabolism | ko00830; Metabolism; Metabolism of cofactors and vitamins; Retinol metabolism | ko00625; Metabolism; Xenobiotics biodegradation and…
rgu:A4W93_19100	K00121	frmA, ADH5, adhC	S-(hydroxymethyl)glutathione dehydrogenase / alcohol dehydrogenase [EC:1.1.1.284 1.1.1.1]	1.1.1.284,1.1.1.1	ko00010; Metabolism; Carbohydrate metabolism; Glycolysis / Gluconeogenesis | ko00680; Metabolism; Energy metabolism; Methane metabolism | ko00071; Metabolism; Lipid metabolism; Fatty acid degradation | ko00350; Metabolism; Amino acid metabolism; Tyrosine metabolism | ko00830; Metabolism; Metabolism of cofactors and vitamins; Retinol metabolism | ko00625; Metabolism; Xenobiotics biodegradation and…
sphi:TS85_21910	K00121	frmA, ADH5, adhC	S-(hydroxymethyl)glutathione dehydrogenase / alcohol dehydrogenase [EC:1.1.1.284 1.1.1.1]	1.1.1.284,1.1.1.1	ko00010; Metabolism; Carbohydrate metabolism; Glycolysis / Gluconeogenesis | ko00680; Metabolism; Energy metabolism; Methane metabolism | ko00071; Metabolism; Lipid metabolism; Fatty acid degradation | ko00350; Metabolism; Amino acid metabolism; Tyrosine metabolism | ko00830; Metabolism; Metabolism of cofactors and vitamins; Retinol metabolism | ko00625; Metabolism; Xenobiotics biodegradation and…
sdf:ACG33_15030	K00121	frmA, ADH5, adhC	S-(hydroxymethyl)glutathione dehydrogenase / alcohol dehydrogenase [EC:1.1.1.284 1.1.1.1]	1.1.1.284,1.1.1.1	ko00010; Metabolism; Carbohydrate metabolism; Glycolysis / Gluconeogenesis | ko00680; Metabolism; Energy metabolism; Methane metabolism | ko00071; Metabolism; Lipid metabolism; Fatty acid degradation | ko00350; Metabolism; Amino acid metabolism; Tyrosine metabolism | ko00830; Metabolism; Metabolism of cofactors and vitamins; Retinol metabolism | ko00625; Metabolism; Xenobiotics biodegradation and…
tms:TREMEDRAFT_70233	K00121	frmA, ADH5, adhC	S-(hydroxymethyl)glutathione dehydrogenase / alcohol dehydrogenase [EC:1.1.1.284 1.1.1.1]	1.1.1.284,1.1.1.1	ko00010; Metabolism; Carbohydrate metabolism; Glycolysis / Gluconeogenesis | ko00680; Metabolism; Energy metabolism; Methane metabolism | ko00071; Metabolism; Lipid metabolism; Fatty acid degradation | ko00350; Metabolism; Amino acid metabolism; Tyrosine metabolism | ko00830; Metabolism; Metabolism of cofactors and vitamins; Retinol metabolism | ko00625; Metabolism; Xenobiotics biodegradation and…
psim:KR76_22270	K00121	frmA, ADH5, adhC	S-(hydroxymethyl)glutathione dehydrogenase / alcohol dehydrogenase [EC:1.1.1.284 1.1.1.1]	1.1.1.284,1.1.1.1	ko00010; Metabolism; Carbohydrate metabolism; Glycolysis / Gluconeogenesis | ko00680; Metabolism; Energy metabolism; Methane metabolism | ko00071; Metabolism; Lipid metabolism; Fatty acid degradation | ko00350; Metabolism; Amino acid metabolism; Tyrosine metabolism | ko00830; Metabolism; Metabolism of cofactors and vitamins; Retinol metabolism | ko00625; Metabolism; Xenobiotics biodegradation and…
psim:KR76_22270	K00121	frmA, ADH5, adhC	S-(hydroxymethyl)glutathione dehydrogenase / alcohol dehydrogenase [EC:1.1.1.284 1.1.1.1]	1.1.1.284,1.1.1.1	ko00010; Metabolism; Carbohydrate metabolism; Glycolysis / Gluconeogenesis | ko00680; Metabolism; Energy metabolism; Methane metabolism | ko00071; Metabolism; Lipid metabolism; Fatty acid degradation | ko00350; Metabolism; Amino acid metabolism; Tyrosine metabolism | ko00830; Metabolism; Metabolism of cofactors and vitamins; Retinol metabolism | ko00625; Metabolism; Xenobiotics biodegradation and…
amq:AMETH_3367	K00121	frmA, ADH5, adhC	S-(hydroxymethyl)glutathione dehydrogenase / alcohol dehydrogenase [EC:1.1.1.284 1.1.1.1]	1.1.1.284,1.1.1.1	ko00010; Metabolism; Carbohydrate metabolism; Glycolysis / Gluconeogenesis | ko00680; Metabolism; Energy metabolism; Methane metabolism | ko00071; Metabolism; Lipid metabolism; Fatty acid degradation | ko00350; Metabolism; Amino acid metabolism; Tyrosine metabolism | ko00830; Metabolism; Metabolism of cofactors and vitamins; Retinol metabolism | ko00625; Metabolism; Xenobiotics biodegradation and…
cbat:M666_11735	K00121	frmA, ADH5, adhC	S-(hydroxymethyl)glutathione dehydrogenase / alcohol dehydrogenase [EC:1.1.1.284 1.1.1.1]	1.1.1.284,1.1.1.1	ko00010; Metabolism; Carbohydrate metabolism; Glycolysis / Gluconeogenesis | ko00680; Metabolism; Energy metabolism; Methane metabolism | ko00071; Metabolism; Lipid metabolism; Fatty acid degradation | ko00350; Metabolism; Amino acid metabolism; Tyrosine metabolism | ko00830; Metabolism; Metabolism of cofactors and vitamins; Retinol metabolism | ko00625; Metabolism; Xenobiotics biodegradation and…
llu:AKJ09_06134	K00121	frmA, ADH5, adhC	S-(hydroxymethyl)glutathione dehydrogenase / alcohol dehydrogenase [EC:1.1.1.284 1.1.1.1]	1.1.1.284,1.1.1.1	ko00010; Metabolism; Carbohydrate metabolism; Glycolysis / Gluconeogenesis | ko00680; Metabolism; Energy metabolism; Methane metabolism | ko00071; Metabolism; Lipid metabolism; Fatty acid degradation | ko00350; Metabolism; Amino acid metabolism; Tyrosine metabolism | ko00830; Metabolism; Metabolism of cofactors and vitamins; Retinol metabolism | ko00625; Metabolism; Xenobiotics biodegradation and…
pecq:AD017_17060	K00121	frmA, ADH5, adhC	S-(hydroxymethyl)glutathione dehydrogenase / alcohol dehydrogenase [EC:1.1.1.284 1.1.1.1]	1.1.1.284,1.1.1.1	ko00010; Metabolism; Carbohydrate metabolism; Glycolysis / Gluconeogenesis | ko00680; Metabolism; Energy metabolism; Methane metabolism | ko00071; Metabolism; Lipid metabolism; Fatty acid degradation | ko00350; Metabolism; Amino acid metabolism; Tyrosine metabolism | ko00830; Metabolism; Metabolism of cofactors and vitamins; Retinol metabolism | ko00625; Metabolism; Xenobiotics biodegradation and…
pecq:AD017_17060	K00121	frmA, ADH5, adhC	S-(hydroxymethyl)glutathione dehydrogenase / alcohol dehydrogenase [EC:1.1.1.284 1.1.1.1]	1.1.1.284,1.1.1.1	ko00010; Metabolism; Carbohydrate metabolism; Glycolysis / Gluconeogenesis | ko00680; Metabolism; Energy metabolism; Methane metabolism | ko00071; Metabolism; Lipid metabolism; Fatty acid degradation | ko00350; Metabolism; Amino acid metabolism; Tyrosine metabolism | ko00830; Metabolism; Metabolism of cofactors and vitamins; Retinol metabolism | ko00625; Metabolism; Xenobiotics biodegradation and…
beba:BWI17_18685	K00121	frmA, ADH5, adhC	S-(hydroxymethyl)glutathione dehydrogenase / alcohol dehydrogenase [EC:1.1.1.284 1.1.1.1]	1.1.1.284,1.1.1.1	ko00010; Metabolism; Carbohydrate metabolism; Glycolysis / Gluconeogenesis | ko00680; Metabolism; Energy metabolism; Methane metabolism | ko00071; Metabolism; Lipid metabolism; Fatty acid degradation | ko00350; Metabolism; Amino acid metabolism; Tyrosine metabolism | ko00830; Metabolism; Metabolism of cofactors and vitamins; Retinol metabolism | ko00625; Metabolism; Xenobiotics biodegradation and…
beba:BWI17_18685	K00121	frmA, ADH5, adhC	S-(hydroxymethyl)glutathione dehydrogenase / alcohol dehydrogenase [EC:1.1.1.284 1.1.1.1]	1.1.1.284,1.1.1.1	ko00010; Metabolism; Carbohydrate metabolism; Glycolysis / Gluconeogenesis | ko00680; Metabolism; Energy metabolism; Methane metabolism | ko00071; Metabolism; Lipid metabolism; Fatty acid degradation | ko00350; Metabolism; Amino acid metabolism; Tyrosine metabolism | ko00830; Metabolism; Metabolism of cofactors and vitamins; Retinol metabolism | ko00625; Metabolism; Xenobiotics biodegradation and…
llu:AKJ09_06134	K00121	frmA, ADH5, adhC	S-(hydroxymethyl)glutathione dehydrogenase / alcohol dehydrogenase [EC:1.1.1.284 1.1.1.1]	1.1.1.284,1.1.1.1	ko00010; Metabolism; Carbohydrate metabolism; Glycolysis / Gluconeogenesis | ko00680; Metabolism; Energy metabolism; Methane metabolism | ko00071; Metabolism; Lipid metabolism; Fatty acid degradation | ko00350; Metabolism; Amino acid metabolism; Tyrosine metabolism | ko00830; Metabolism; Metabolism of cofactors and vitamins; Retinol metabolism | ko00625; Metabolism; Xenobiotics biodegradation and…
amq:AMETH_2296	K00121	frmA, ADH5, adhC	S-(hydroxymethyl)glutathione dehydrogenase / alcohol dehydrogenase [EC:1.1.1.284 1.1.1.1]	1.1.1.284,1.1.1.1	ko00010; Metabolism; Carbohydrate metabolism; Glycolysis / Gluconeogenesis | ko00680; Metabolism; Energy metabolism; Methane metabolism | ko00071; Metabolism; Lipid metabolism; Fatty acid degradation | ko00350; Metabolism; Amino acid metabolism; Tyrosine metabolism | ko00830; Metabolism; Metabolism of cofactors and vitamins; Retinol metabolism | ko00625; Metabolism; Xenobiotics biodegradation and…
nda:Ndas_2247	K00121	frmA, ADH5, adhC	S-(hydroxymethyl)glutathione dehydrogenase / alcohol dehydrogenase [EC:1.1.1.284 1.1.1.1]	1.1.1.284,1.1.1.1	ko00010; Metabolism; Carbohydrate metabolism; Glycolysis / Gluconeogenesis | ko00680; Metabolism; Energy metabolism; Methane metabolism | ko00071; Metabolism; Lipid metabolism; Fatty acid degradation | ko00350; Metabolism; Amino acid metabolism; Tyrosine metabolism | ko00830; Metabolism; Metabolism of cofactors and vitamins; Retinol metabolism | ko00625; Metabolism; Xenobiotics biodegradation and…
mes:Meso_2671	K00121	frmA, ADH5, adhC	S-(hydroxymethyl)glutathione dehydrogenase / alcohol dehydrogenase [EC:1.1.1.284 1.1.1.1]	1.1.1.284,1.1.1.1	ko00010; Metabolism; Carbohydrate metabolism; Glycolysis / Gluconeogenesis | ko00680; Metabolism; Energy metabolism; Methane metabolism | ko00071; Metabolism; Lipid metabolism; Fatty acid degradation | ko00350; Metabolism; Amino acid metabolism; Tyrosine metabolism | ko00830; Metabolism; Metabolism of cofactors and vitamins; Retinol metabolism | ko00625; Metabolism; Xenobiotics biodegradation and…
pdx:Psed_1492	K00121	frmA, ADH5, adhC	S-(hydroxymethyl)glutathione dehydrogenase / alcohol dehydrogenase [EC:1.1.1.284 1.1.1.1]	1.1.1.284,1.1.1.1	ko00010; Metabolism; Carbohydrate metabolism; Glycolysis / Gluconeogenesis | ko00680; Metabolism; Energy metabolism; Methane metabolism | ko00071; Metabolism; Lipid metabolism; Fatty acid degradation | ko00350; Metabolism; Amino acid metabolism; Tyrosine metabolism | ko00830; Metabolism; Metabolism of cofactors and vitamins; Retinol metabolism | ko00625; Metabolism; Xenobiotics biodegradation and…
mmar:MODMU_2922	K00121	frmA, ADH5, adhC	S-(hydroxymethyl)glutathione dehydrogenase / alcohol dehydrogenase [EC:1.1.1.284 1.1.1.1]	1.1.1.284,1.1.1.1	ko00010; Metabolism; Carbohydrate metabolism; Glycolysis / Gluconeogenesis | ko00680; Metabolism; Energy metabolism; Methane metabolism | ko00071; Metabolism; Lipid metabolism; Fatty acid degradation | ko00350; Metabolism; Amino acid metabolism; Tyrosine metabolism | ko00830; Metabolism; Metabolism of cofactors and vitamins; Retinol metabolism | ko00625; Metabolism; Xenobiotics biodegradation and…
rsq:Rsph17025_1947	K00121	frmA, ADH5, adhC	S-(hydroxymethyl)glutathione dehydrogenase / alcohol dehydrogenase [EC:1.1.1.284 1.1.1.1]	1.1.1.284,1.1.1.1	ko00010; Metabolism; Carbohydrate metabolism; Glycolysis / Gluconeogenesis | ko00680; Metabolism; Energy metabolism; Methane metabolism | ko00071; Metabolism; Lipid metabolism; Fatty acid degradation | ko00350; Metabolism; Amino acid metabolism; Tyrosine metabolism | ko00830; Metabolism; Metabolism of cofactors and vitamins; Retinol metabolism | ko00625; Metabolism; Xenobiotics biodegradation and…
stek:AXG53_05810	K00121	frmA, ADH5, adhC	S-(hydroxymethyl)glutathione dehydrogenase / alcohol dehydrogenase [EC:1.1.1.284 1.1.1.1]	1.1.1.284,1.1.1.1	ko00010; Metabolism; Carbohydrate metabolism; Glycolysis / Gluconeogenesis | ko00680; Metabolism; Energy metabolism; Methane metabolism | ko00071; Metabolism; Lipid metabolism; Fatty acid degradation | ko00350; Metabolism; Amino acid metabolism; Tyrosine metabolism | ko00830; Metabolism; Metabolism of cofactors and vitamins; Retinol metabolism | ko00625; Metabolism; Xenobiotics biodegradation and…
amx:AM2010_2605	K00121	frmA, ADH5, adhC	S-(hydroxymethyl)glutathione dehydrogenase / alcohol dehydrogenase [EC:1.1.1.284 1.1.1.1]	1.1.1.284,1.1.1.1	ko00010; Metabolism; Carbohydrate metabolism; Glycolysis / Gluconeogenesis | ko00680; Metabolism; Energy metabolism; Methane metabolism | ko00071; Metabolism; Lipid metabolism; Fatty acid degradation | ko00350; Metabolism; Amino acid metabolism; Tyrosine metabolism | ko00830; Metabolism; Metabolism of cofactors and vitamins; Retinol metabolism | ko00625; Metabolism; Xenobiotics biodegradation and…
rtr:RTCIAT899_PC05295	K00121	frmA, ADH5, adhC	S-(hydroxymethyl)glutathione dehydrogenase / alcohol dehydrogenase [EC:1.1.1.284 1.1.1.1]	1.1.1.284,1.1.1.1	ko00010; Metabolism; Carbohydrate metabolism; Glycolysis / Gluconeogenesis | ko00680; Metabolism; Energy metabolism; Methane metabolism | ko00071; Metabolism; Lipid metabolism; Fatty acid degradation | ko00350; Metabolism; Amino acid metabolism; Tyrosine metabolism | ko00830; Metabolism; Metabolism of cofactors and vitamins; Retinol metabolism | ko00625; Metabolism; Xenobiotics biodegradation and…
skr:BRX40_05535	K00121	frmA, ADH5, adhC	S-(hydroxymethyl)glutathione dehydrogenase / alcohol dehydrogenase [EC:1.1.1.284 1.1.1.1]	1.1.1.284,1.1.1.1	ko00010; Metabolism; Carbohydrate metabolism; Glycolysis / Gluconeogenesis | ko00680; Metabolism; Energy metabolism; Methane metabolism | ko00071; Metabolism; Lipid metabolism; Fatty acid degradation | ko00350; Metabolism; Amino acid metabolism; Tyrosine metabolism | ko00830; Metabolism; Metabolism of cofactors and vitamins; Retinol metabolism | ko00625; Metabolism; Xenobiotics biodegradation and…
mmar:MODMU_2922	K00121	frmA, ADH5, adhC	S-(hydroxymethyl)glutathione dehydrogenase / alcohol dehydrogenase [EC:1.1.1.284 1.1.1.1]	1.1.1.284,1.1.1.1	ko00010; Metabolism; Carbohydrate metabolism; Glycolysis / Gluconeogenesis | ko00680; Metabolism; Energy metabolism; Methane metabolism | ko00071; Metabolism; Lipid metabolism; Fatty acid degradation | ko00350; Metabolism; Amino acid metabolism; Tyrosine metabolism | ko00830; Metabolism; Metabolism of cofactors and vitamins; Retinol metabolism | ko00625; Metabolism; Xenobiotics biodegradation and…
csg:Cylst_3376	K00121	frmA, ADH5, adhC	S-(hydroxymethyl)glutathione dehydrogenase / alcohol dehydrogenase [EC:1.1.1.284 1.1.1.1]	1.1.1.284,1.1.1.1	ko00010; Metabolism; Carbohydrate metabolism; Glycolysis / Gluconeogenesis | ko00680; Metabolism; Energy metabolism; Methane metabolism | ko00071; Metabolism; Lipid metabolism; Fatty acid degradation | ko00350; Metabolism; Amino acid metabolism; Tyrosine metabolism | ko00830; Metabolism; Metabolism of cofactors and vitamins; Retinol metabolism | ko00625; Metabolism; Xenobiotics biodegradation and…
abai:IMCC26256_11642	K00121	frmA, ADH5, adhC	S-(hydroxymethyl)glutathione dehydrogenase / alcohol dehydrogenase [EC:1.1.1.284 1.1.1.1]	1.1.1.284,1.1.1.1	ko00010; Metabolism; Carbohydrate metabolism; Glycolysis / Gluconeogenesis | ko00680; Metabolism; Energy metabolism; Methane metabolism | ko00071; Metabolism; Lipid metabolism; Fatty acid degradation | ko00350; Metabolism; Amino acid metabolism; Tyrosine metabolism | ko00830; Metabolism; Metabolism of cofactors and vitamins; Retinol metabolism | ko00625; Metabolism; Xenobiotics biodegradation and…
abai:IMCC26256_11642	K00121	frmA, ADH5, adhC	S-(hydroxymethyl)glutathione dehydrogenase / alcohol dehydrogenase [EC:1.1.1.284 1.1.1.1]	1.1.1.284,1.1.1.1	ko00010; Metabolism; Carbohydrate metabolism; Glycolysis / Gluconeogenesis | ko00680; Metabolism; Energy metabolism; Methane metabolism | ko00071; Metabolism; Lipid metabolism; Fatty acid degradation | ko00350; Metabolism; Amino acid metabolism; Tyrosine metabolism | ko00830; Metabolism; Metabolism of cofactors and vitamins; Retinol metabolism | ko00625; Metabolism; Xenobiotics biodegradation and…
bpt:Bpet0155	K00121	frmA, ADH5, adhC	S-(hydroxymethyl)glutathione dehydrogenase / alcohol dehydrogenase [EC:1.1.1.284 1.1.1.1]	1.1.1.284,1.1.1.1	ko00010; Metabolism; Carbohydrate metabolism; Glycolysis / Gluconeogenesis | ko00680; Metabolism; Energy metabolism; Methane metabolism | ko00071; Metabolism; Lipid metabolism; Fatty acid degradation | ko00350; Metabolism; Amino acid metabolism; Tyrosine metabolism | ko00830; Metabolism; Metabolism of cofactors and vitamins; Retinol metabolism | ko00625; Metabolism; Xenobiotics biodegradation and…
pavi:110750105	K00121	frmA, ADH5, adhC	S-(hydroxymethyl)glutathione dehydrogenase / alcohol dehydrogenase [EC:1.1.1.284 1.1.1.1]	1.1.1.284,1.1.1.1	ko00010; Metabolism; Carbohydrate metabolism; Glycolysis / Gluconeogenesis | ko00680; Metabolism; Energy metabolism; Methane metabolism | ko00071; Metabolism; Lipid metabolism; Fatty acid degradation | ko00350; Metabolism; Amino acid metabolism; Tyrosine metabolism | ko00830; Metabolism; Metabolism of cofactors and vitamins; Retinol metabolism | ko00625; Metabolism; Xenobiotics biodegradation and…
hyl:LPB072_05950	K00121	frmA, ADH5, adhC	S-(hydroxymethyl)glutathione dehydrogenase / alcohol dehydrogenase [EC:1.1.1.284 1.1.1.1]	1.1.1.284,1.1.1.1	ko00010; Metabolism; Carbohydrate metabolism; Glycolysis / Gluconeogenesis | ko00680; Metabolism; Energy metabolism; Methane metabolism | ko00071; Metabolism; Lipid metabolism; Fatty acid degradation | ko00350; Metabolism; Amino acid metabolism; Tyrosine metabolism | ko00830; Metabolism; Metabolism of cofactors and vitamins; Retinol metabolism | ko00625; Metabolism; Xenobiotics biodegradation and…
mesw:A9K65_023155	K00121	frmA, ADH5, adhC	S-(hydroxymethyl)glutathione dehydrogenase / alcohol dehydrogenase [EC:1.1.1.284 1.1.1.1]	1.1.1.284,1.1.1.1	ko00010; Metabolism; Carbohydrate metabolism; Glycolysis / Gluconeogenesis | ko00680; Metabolism; Energy metabolism; Methane metabolism | ko00071; Metabolism; Lipid metabolism; Fatty acid degradation | ko00350; Metabolism; Amino acid metabolism; Tyrosine metabolism | ko00830; Metabolism; Metabolism of cofactors and vitamins; Retinol metabolism | ko00625; Metabolism; Xenobiotics biodegradation and…
cwo:Cwoe_5506	K02472	wecC	UDP-N-acetyl-D-mannosaminuronic acid dehydrogenase	1.1.1.336	ko00520; Metabolism; Carbohydrate metabolism; Amino sugar and nucleotide sugar metabolism | ko05111; Cellular Processes; Cellular community - prokaryotes; Biofilm formation - Vibrio cholerae
nml:Namu_4191	K02472	wecC	UDP-N-acetyl-D-mannosaminuronic acid dehydrogenase	1.1.1.336	ko00520; Metabolism; Carbohydrate metabolism; Amino sugar and nucleotide sugar metabolism | ko05111; Cellular Processes; Cellular community - prokaryotes; Biofilm formation - Vibrio cholerae
sesp:BN6_29630	K02472	wecC	UDP-N-acetyl-D-mannosaminuronic acid dehydrogenase	1.1.1.336	ko00520; Metabolism; Carbohydrate metabolism; Amino sugar and nucleotide sugar metabolism | ko05111; Cellular Processes; Cellular community - prokaryotes; Biofilm formation - Vibrio cholerae
cwo:Cwoe_5506	K02472	wecC	UDP-N-acetyl-D-mannosaminuronic acid dehydrogenase	1.1.1.336	ko00520; Metabolism; Carbohydrate metabolism; Amino sugar and nucleotide sugar metabolism | ko05111; Cellular Processes; Cellular community - prokaryotes; Biofilm formation - Vibrio cholerae
cyn:Cyan7425_3871	K02472	wecC	UDP-N-acetyl-D-mannosaminuronic acid dehydrogenase	1.1.1.336	ko00520; Metabolism; Carbohydrate metabolism; Amino sugar and nucleotide sugar metabolism | ko05111; Cellular Processes; Cellular community - prokaryotes; Biofilm formation - Vibrio cholerae
nml:Namu_4191	K02472	wecC	UDP-N-acetyl-D-mannosaminuronic acid dehydrogenase	1.1.1.336	ko00520; Metabolism; Carbohydrate metabolism; Amino sugar and nucleotide sugar metabolism | ko05111; Cellular Processes; Cellular community - prokaryotes; Biofilm formation - Vibrio cholerae
rsl:RPSI07_mp1010	K02472	wecC	UDP-N-acetyl-D-mannosaminuronic acid dehydrogenase	1.1.1.336	ko00520; Metabolism; Carbohydrate metabolism; Amino sugar and nucleotide sugar metabolism | ko05111; Cellular Processes; Cellular community - prokaryotes; Biofilm formation - Vibrio cholerae
cet:B8281_07625	K02472	wecC	UDP-N-acetyl-D-mannosaminuronic acid dehydrogenase	1.1.1.336	ko00520; Metabolism; Carbohydrate metabolism; Amino sugar and nucleotide sugar metabolism | ko05111; Cellular Processes; Cellular community - prokaryotes; Biofilm formation - Vibrio cholerae
mphl:MPHLCCUG_01587	K02472	wecC	UDP-N-acetyl-D-mannosaminuronic acid dehydrogenase	1.1.1.336	ko00520; Metabolism; Carbohydrate metabolism; Amino sugar and nucleotide sugar metabolism | ko05111; Cellular Processes; Cellular community - prokaryotes; Biofilm formation - Vibrio cholerae
mphl:MPHLCCUG_01587	K02472	wecC	UDP-N-acetyl-D-mannosaminuronic acid dehydrogenase	1.1.1.336	ko00520; Metabolism; Carbohydrate metabolism; Amino sugar and nucleotide sugar metabolism | ko05111; Cellular Processes; Cellular community - prokaryotes; Biofilm formation - Vibrio cholerae
cwo:Cwoe_5506	K02472	wecC	UDP-N-acetyl-D-mannosaminuronic acid dehydrogenase	1.1.1.336	ko00520; Metabolism; Carbohydrate metabolism; Amino sugar and nucleotide sugar metabolism | ko05111; Cellular Processes; Cellular community - prokaryotes; Biofilm formation - Vibrio cholerae
cwo:Cwoe_5506	K02472	wecC	UDP-N-acetyl-D-mannosaminuronic acid dehydrogenase	1.1.1.336	ko00520; Metabolism; Carbohydrate metabolism; Amino sugar and nucleotide sugar metabolism | ko05111; Cellular Processes; Cellular community - prokaryotes; Biofilm formation - Vibrio cholerae
nml:Namu_4191	K02472	wecC	UDP-N-acetyl-D-mannosaminuronic acid dehydrogenase	1.1.1.336	ko00520; Metabolism; Carbohydrate metabolism; Amino sugar and nucleotide sugar metabolism | ko05111; Cellular Processes; Cellular community - prokaryotes; Biofilm formation - Vibrio cholerae
cwo:Cwoe_5506	K02472	wecC	UDP-N-acetyl-D-mannosaminuronic acid dehydrogenase	1.1.1.336	ko00520; Metabolism; Carbohydrate metabolism; Amino sugar and nucleotide sugar metabolism | ko05111; Cellular Processes; Cellular community - prokaryotes; Biofilm formation - Vibrio cholerae
mphl:MPHLCCUG_01587	K02472	wecC	UDP-N-acetyl-D-mannosaminuronic acid dehydrogenase	1.1.1.336	ko00520; Metabolism; Carbohydrate metabolism; Amino sugar and nucleotide sugar metabolism | ko05111; Cellular Processes; Cellular community - prokaryotes; Biofilm formation - Vibrio cholerae
mphl:MPHLCCUG_01587	K02472	wecC	UDP-N-acetyl-D-mannosaminuronic acid dehydrogenase	1.1.1.336	ko00520; Metabolism; Carbohydrate metabolism; Amino sugar and nucleotide sugar metabolism | ko05111; Cellular Processes; Cellular community - prokaryotes; Biofilm formation - Vibrio cholerae
cwo:Cwoe_5916	K02472	wecC	UDP-N-acetyl-D-mannosaminuronic acid dehydrogenase	1.1.1.336	ko00520; Metabolism; Carbohydrate metabolism; Amino sugar and nucleotide sugar metabolism | ko05111; Cellular Processes; Cellular community - prokaryotes; Biofilm formation - Vibrio cholerae
cwo:Cwoe_5916	K02472	wecC	UDP-N-acetyl-D-mannosaminuronic acid dehydrogenase	1.1.1.336	ko00520; Metabolism; Carbohydrate metabolism; Amino sugar and nucleotide sugar metabolism | ko05111; Cellular Processes; Cellular community - prokaryotes; Biofilm formation - Vibrio cholerae
cwo:Cwoe_5506	K02472	wecC	UDP-N-acetyl-D-mannosaminuronic acid dehydrogenase	1.1.1.336	ko00520; Metabolism; Carbohydrate metabolism; Amino sugar and nucleotide sugar metabolism | ko05111; Cellular Processes; Cellular community - prokaryotes; Biofilm formation - Vibrio cholerae
cwo:Cwoe_5506	K02472	wecC	UDP-N-acetyl-D-mannosaminuronic acid dehydrogenase	1.1.1.336	ko00520; Metabolism; Carbohydrate metabolism; Amino sugar and nucleotide sugar metabolism | ko05111; Cellular Processes; Cellular community - prokaryotes; Biofilm formation - Vibrio cholerae
fra:Francci3_1309	K02472	wecC	UDP-N-acetyl-D-mannosaminuronic acid dehydrogenase	1.1.1.336	ko00520; Metabolism; Carbohydrate metabolism; Amino sugar and nucleotide sugar metabolism | ko05111; Cellular Processes; Cellular community - prokaryotes; Biofilm formation - Vibrio cholerae
ams:AMIS_18800	K02472	wecC	UDP-N-acetyl-D-mannosaminuronic acid dehydrogenase	1.1.1.336	ko00520; Metabolism; Carbohydrate metabolism; Amino sugar and nucleotide sugar metabolism | ko05111; Cellular Processes; Cellular community - prokaryotes; Biofilm formation - Vibrio cholerae
cwo:Cwoe_5916	K02472	wecC	UDP-N-acetyl-D-mannosaminuronic acid dehydrogenase	1.1.1.336	ko00520; Metabolism; Carbohydrate metabolism; Amino sugar and nucleotide sugar metabolism | ko05111; Cellular Processes; Cellular community - prokaryotes; Biofilm formation - Vibrio cholerae
nml:Namu_4191	K02472	wecC	UDP-N-acetyl-D-mannosaminuronic acid dehydrogenase	1.1.1.336	ko00520; Metabolism; Carbohydrate metabolism; Amino sugar and nucleotide sugar metabolism | ko05111; Cellular Processes; Cellular community - prokaryotes; Biofilm formation - Vibrio cholerae
cwo:Cwoe_5506	K02472	wecC	UDP-N-acetyl-D-mannosaminuronic acid dehydrogenase	1.1.1.336	ko00520; Metabolism; Carbohydrate metabolism; Amino sugar and nucleotide sugar metabolism | ko05111; Cellular Processes; Cellular community - prokaryotes; Biofilm formation - Vibrio cholerae
ams:AMIS_18800	K02472	wecC	UDP-N-acetyl-D-mannosaminuronic acid dehydrogenase	1.1.1.336	ko00520; Metabolism; Carbohydrate metabolism; Amino sugar and nucleotide sugar metabolism | ko05111; Cellular Processes; Cellular community - prokaryotes; Biofilm formation - Vibrio cholerae
cwo:Cwoe_5506	K02472	wecC	UDP-N-acetyl-D-mannosaminuronic acid dehydrogenase	1.1.1.336	ko00520; Metabolism; Carbohydrate metabolism; Amino sugar and nucleotide sugar metabolism | ko05111; Cellular Processes; Cellular community - prokaryotes; Biofilm formation - Vibrio cholerae
cwo:Cwoe_5506	K02472	wecC	UDP-N-acetyl-D-mannosaminuronic acid dehydrogenase	1.1.1.336	ko00520; Metabolism; Carbohydrate metabolism; Amino sugar and nucleotide sugar metabolism | ko05111; Cellular Processes; Cellular community - prokaryotes; Biofilm formation - Vibrio cholerae
fra:Francci3_1309	K02472	wecC	UDP-N-acetyl-D-mannosaminuronic acid dehydrogenase	1.1.1.336	ko00520; Metabolism; Carbohydrate metabolism; Amino sugar and nucleotide sugar metabolism | ko05111; Cellular Processes; Cellular community - prokaryotes; Biofilm formation - Vibrio cholerae
cwo:Cwoe_5506	K02472	wecC	UDP-N-acetyl-D-mannosaminuronic acid dehydrogenase	1.1.1.336	ko00520; Metabolism; Carbohydrate metabolism; Amino sugar and nucleotide sugar metabolism | ko05111; Cellular Processes; Cellular community - prokaryotes; Biofilm formation - Vibrio cholerae
cwo:Cwoe_5506	K02472	wecC	UDP-N-acetyl-D-mannosaminuronic acid dehydrogenase	1.1.1.336	ko00520; Metabolism; Carbohydrate metabolism; Amino sugar and nucleotide sugar metabolism | ko05111; Cellular Processes; Cellular community - prokaryotes; Biofilm formation - Vibrio cholerae
taa:NMY3_02476	K02472	wecC	UDP-N-acetyl-D-mannosaminuronic acid dehydrogenase	1.1.1.336	ko00520; Metabolism; Carbohydrate metabolism; Amino sugar and nucleotide sugar metabolism | ko05111; Cellular Processes; Cellular community - prokaryotes; Biofilm formation - Vibrio cholerae
nml:Namu_4191	K02472	wecC	UDP-N-acetyl-D-mannosaminuronic acid dehydrogenase	1.1.1.336	ko00520; Metabolism; Carbohydrate metabolism; Amino sugar and nucleotide sugar metabolism | ko05111; Cellular Processes; Cellular community - prokaryotes; Biofilm formation - Vibrio cholerae
avu:BK816_00500	K02472	wecC	UDP-N-acetyl-D-mannosaminuronic acid dehydrogenase	1.1.1.336	ko00520; Metabolism; Carbohydrate metabolism; Amino sugar and nucleotide sugar metabolism | ko05111; Cellular Processes; Cellular community - prokaryotes; Biofilm formation - Vibrio cholerae
cwo:Cwoe_5506	K02472	wecC	UDP-N-acetyl-D-mannosaminuronic acid dehydrogenase	1.1.1.336	ko00520; Metabolism; Carbohydrate metabolism; Amino sugar and nucleotide sugar metabolism | ko05111; Cellular Processes; Cellular community - prokaryotes; Biofilm formation - Vibrio cholerae
cwo:Cwoe_5916	K02472	wecC	UDP-N-acetyl-D-mannosaminuronic acid dehydrogenase	1.1.1.336	ko00520; Metabolism; Carbohydrate metabolism; Amino sugar and nucleotide sugar metabolism | ko05111; Cellular Processes; Cellular community - prokaryotes; Biofilm formation - Vibrio cholerae
cwo:Cwoe_5506	K02472	wecC	UDP-N-acetyl-D-mannosaminuronic acid dehydrogenase	1.1.1.336	ko00520; Metabolism; Carbohydrate metabolism; Amino sugar and nucleotide sugar metabolism | ko05111; Cellular Processes; Cellular community - prokaryotes; Biofilm formation - Vibrio cholerae
cwo:Cwoe_5506	K02472	wecC	UDP-N-acetyl-D-mannosaminuronic acid dehydrogenase	1.1.1.336	ko00520; Metabolism; Carbohydrate metabolism; Amino sugar and nucleotide sugar metabolism | ko05111; Cellular Processes; Cellular community - prokaryotes; Biofilm formation - Vibrio cholerae
cwo:Cwoe_5916	K02472	wecC	UDP-N-acetyl-D-mannosaminuronic acid dehydrogenase	1.1.1.336	ko00520; Metabolism; Carbohydrate metabolism; Amino sugar and nucleotide sugar metabolism | ko05111; Cellular Processes; Cellular community - prokaryotes; Biofilm formation - Vibrio cholerae
cwo:Cwoe_5916	K02472	wecC	UDP-N-acetyl-D-mannosaminuronic acid dehydrogenase	1.1.1.336	ko00520; Metabolism; Carbohydrate metabolism; Amino sugar and nucleotide sugar metabolism | ko05111; Cellular Processes; Cellular community - prokaryotes; Biofilm formation - Vibrio cholerae
cwo:Cwoe_5916	K02472	wecC	UDP-N-acetyl-D-mannosaminuronic acid dehydrogenase	1.1.1.336	ko00520; Metabolism; Carbohydrate metabolism; Amino sugar and nucleotide sugar metabolism | ko05111; Cellular Processes; Cellular community - prokaryotes; Biofilm formation - Vibrio cholerae
taa:NMY3_01400	K02472	wecC	UDP-N-acetyl-D-mannosaminuronic acid dehydrogenase	1.1.1.336	ko00520; Metabolism; Carbohydrate metabolism; Amino sugar and nucleotide sugar metabolism | ko05111; Cellular Processes; Cellular community - prokaryotes; Biofilm formation - Vibrio cholerae
nml:Namu_4191	K02472	wecC	UDP-N-acetyl-D-mannosaminuronic acid dehydrogenase	1.1.1.336	ko00520; Metabolism; Carbohydrate metabolism; Amino sugar and nucleotide sugar metabolism | ko05111; Cellular Processes; Cellular community - prokaryotes; Biofilm formation - Vibrio cholerae
bmh:BMWSH_0149	K02472	wecC	UDP-N-acetyl-D-mannosaminuronic acid dehydrogenase	1.1.1.336	ko00520; Metabolism; Carbohydrate metabolism; Amino sugar and nucleotide sugar metabolism | ko05111; Cellular Processes; Cellular community - prokaryotes; Biofilm formation - Vibrio cholerae
nml:Namu_4191	K02472	wecC	UDP-N-acetyl-D-mannosaminuronic acid dehydrogenase	1.1.1.336	ko00520; Metabolism; Carbohydrate metabolism; Amino sugar and nucleotide sugar metabolism | ko05111; Cellular Processes; Cellular community - prokaryotes; Biofilm formation - Vibrio cholerae
fra:Francci3_1309	K02472	wecC	UDP-N-acetyl-D-mannosaminuronic acid dehydrogenase	1.1.1.336	ko00520; Metabolism; Carbohydrate metabolism; Amino sugar and nucleotide sugar metabolism | ko05111; Cellular Processes; Cellular community - prokaryotes; Biofilm formation - Vibrio cholerae
arn:CGK93_17865	K02472	wecC	UDP-N-acetyl-D-mannosaminuronic acid dehydrogenase	1.1.1.336	ko00520; Metabolism; Carbohydrate metabolism; Amino sugar and nucleotide sugar metabolism | ko05111; Cellular Processes; Cellular community - prokaryotes; Biofilm formation - Vibrio cholerae
nml:Namu_4191	K02472	wecC	UDP-N-acetyl-D-mannosaminuronic acid dehydrogenase	1.1.1.336	ko00520; Metabolism; Carbohydrate metabolism; Amino sugar and nucleotide sugar metabolism | ko05111; Cellular Processes; Cellular community - prokaryotes; Biofilm formation - Vibrio cholerae
vma:VAB18032_15205	K02472	wecC	UDP-N-acetyl-D-mannosaminuronic acid dehydrogenase	1.1.1.336	ko00520; Metabolism; Carbohydrate metabolism; Amino sugar and nucleotide sugar metabolism | ko05111; Cellular Processes; Cellular community - prokaryotes; Biofilm formation - Vibrio cholerae
cwo:Cwoe_5506	K02472	wecC	UDP-N-acetyl-D-mannosaminuronic acid dehydrogenase	1.1.1.336	ko00520; Metabolism; Carbohydrate metabolism; Amino sugar and nucleotide sugar metabolism | ko05111; Cellular Processes; Cellular community - prokaryotes; Biofilm formation - Vibrio cholerae
vma:VAB18032_15205	K02472	wecC	UDP-N-acetyl-D-mannosaminuronic acid dehydrogenase	1.1.1.336	ko00520; Metabolism; Carbohydrate metabolism; Amino sugar and nucleotide sugar metabolism | ko05111; Cellular Processes; Cellular community - prokaryotes; Biofilm formation - Vibrio cholerae
nml:Namu_4191	K02472	wecC	UDP-N-acetyl-D-mannosaminuronic acid dehydrogenase	1.1.1.336	ko00520; Metabolism; Carbohydrate metabolism; Amino sugar and nucleotide sugar metabolism | ko05111; Cellular Processes; Cellular community - prokaryotes; Biofilm formation - Vibrio cholerae
cwo:Cwoe_5916	K02472	wecC	UDP-N-acetyl-D-mannosaminuronic acid dehydrogenase	1.1.1.336	ko00520; Metabolism; Carbohydrate metabolism; Amino sugar and nucleotide sugar metabolism | ko05111; Cellular Processes; Cellular community - prokaryotes; Biofilm formation - Vibrio cholerae
egn:BMF35_a1730	K02472	wecC	UDP-N-acetyl-D-mannosaminuronic acid dehydrogenase	1.1.1.336	ko00520; Metabolism; Carbohydrate metabolism; Amino sugar and nucleotide sugar metabolism | ko05111; Cellular Processes; Cellular community - prokaryotes; Biofilm formation - Vibrio cholerae
cwo:Cwoe_5506	K02472	wecC	UDP-N-acetyl-D-mannosaminuronic acid dehydrogenase	1.1.1.336	ko00520; Metabolism; Carbohydrate metabolism; Amino sugar and nucleotide sugar metabolism | ko05111; Cellular Processes; Cellular community - prokaryotes; Biofilm formation - Vibrio cholerae
ams:AMIS_18800	K02472	wecC	UDP-N-acetyl-D-mannosaminuronic acid dehydrogenase	1.1.1.336	ko00520; Metabolism; Carbohydrate metabolism; Amino sugar and nucleotide sugar metabolism | ko05111; Cellular Processes; Cellular community - prokaryotes; Biofilm formation - Vibrio cholerae
cwo:Cwoe_5506	K02472	wecC	UDP-N-acetyl-D-mannosaminuronic acid dehydrogenase	1.1.1.336	ko00520; Metabolism; Carbohydrate metabolism; Amino sugar and nucleotide sugar metabolism | ko05111; Cellular Processes; Cellular community - prokaryotes; Biofilm formation - Vibrio cholerae
ipa:Isop_0086	K02472	wecC	UDP-N-acetyl-D-mannosaminuronic acid dehydrogenase	1.1.1.336	ko00520; Metabolism; Carbohydrate metabolism; Amino sugar and nucleotide sugar metabolism | ko05111; Cellular Processes; Cellular community - prokaryotes; Biofilm formation - Vibrio cholerae
fra:Francci3_1309	K02472	wecC	UDP-N-acetyl-D-mannosaminuronic acid dehydrogenase	1.1.1.336	ko00520; Metabolism; Carbohydrate metabolism; Amino sugar and nucleotide sugar metabolism | ko05111; Cellular Processes; Cellular community - prokaryotes; Biofilm formation - Vibrio cholerae
sesp:BN6_29630	K02472	wecC	UDP-N-acetyl-D-mannosaminuronic acid dehydrogenase	1.1.1.336	ko00520; Metabolism; Carbohydrate metabolism; Amino sugar and nucleotide sugar metabolism | ko05111; Cellular Processes; Cellular community - prokaryotes; Biofilm formation - Vibrio cholerae
mno:Mnod_3707	K16844	comC	(2R)-3-sulfolactate dehydrogenase (NADP+)	1.1.1.338	ko00270; Metabolism; Amino acid metabolism; Cysteine and methionine metabolism
satk:SA2016_2196	K16844	comC	(2R)-3-sulfolactate dehydrogenase (NADP+)	1.1.1.338	ko00270; Metabolism; Amino acid metabolism; Cysteine and methionine metabolism
satk:SA2016_2196	K16844	comC	(2R)-3-sulfolactate dehydrogenase (NADP+)	1.1.1.338	ko00270; Metabolism; Amino acid metabolism; Cysteine and methionine metabolism
mno:Mnod_3707	K16844	comC	(2R)-3-sulfolactate dehydrogenase (NADP+)	1.1.1.338	ko00270; Metabolism; Amino acid metabolism; Cysteine and methionine metabolism
ros:CTJ15_21625	K16844	comC	(2R)-3-sulfolactate dehydrogenase (NADP+)	1.1.1.338	ko00270; Metabolism; Amino acid metabolism; Cysteine and methionine metabolism
bbro:BAU06_18085	K16844	comC	(2R)-3-sulfolactate dehydrogenase (NADP+)	1.1.1.338	ko00270; Metabolism; Amino acid metabolism; Cysteine and methionine metabolism
bbro:BAU06_18085	K16844	comC	(2R)-3-sulfolactate dehydrogenase (NADP+)	1.1.1.338	ko00270; Metabolism; Amino acid metabolism; Cysteine and methionine metabolism
bpt:Bpet0408	K16844	comC	(2R)-3-sulfolactate dehydrogenase (NADP+)	1.1.1.338	ko00270; Metabolism; Amino acid metabolism; Cysteine and methionine metabolism
ros:CTJ15_21625	K16844	comC	(2R)-3-sulfolactate dehydrogenase (NADP+)	1.1.1.338	ko00270; Metabolism; Amino acid metabolism; Cysteine and methionine metabolism
boh:AKI39_17280	K16844	comC	(2R)-3-sulfolactate dehydrogenase (NADP+)	1.1.1.338	ko00270; Metabolism; Amino acid metabolism; Cysteine and methionine metabolism
ais:BUW96_28010	K16844	comC	(2R)-3-sulfolactate dehydrogenase (NADP+)	1.1.1.338	ko00270; Metabolism; Amino acid metabolism; Cysteine and methionine metabolism
boh:AKI39_17280	K16844	comC	(2R)-3-sulfolactate dehydrogenase (NADP+)	1.1.1.338	ko00270; Metabolism; Amino acid metabolism; Cysteine and methionine metabolism
satk:SA2016_2196	K16844	comC	(2R)-3-sulfolactate dehydrogenase (NADP+)	1.1.1.338	ko00270; Metabolism; Amino acid metabolism; Cysteine and methionine metabolism
mesw:A9K65_032710	K16844	comC	(2R)-3-sulfolactate dehydrogenase (NADP+)	1.1.1.338	ko00270; Metabolism; Amino acid metabolism; Cysteine and methionine metabolism
ros:CTJ15_21625	K16844	comC	(2R)-3-sulfolactate dehydrogenase (NADP+)	1.1.1.338	ko00270; Metabolism; Amino acid metabolism; Cysteine and methionine metabolism
mno:Mnod_3707	K16844	comC	(2R)-3-sulfolactate dehydrogenase (NADP+)	1.1.1.338	ko00270; Metabolism; Amino acid metabolism; Cysteine and methionine metabolism
boh:AKI39_17280	K16844	comC	(2R)-3-sulfolactate dehydrogenase (NADP+)	1.1.1.338	ko00270; Metabolism; Amino acid metabolism; Cysteine and methionine metabolism
beba:BWI17_07600	K16844	comC	(2R)-3-sulfolactate dehydrogenase (NADP+)	1.1.1.338	ko00270; Metabolism; Amino acid metabolism; Cysteine and methionine metabolism
beba:BWI17_07600	K16844	comC	(2R)-3-sulfolactate dehydrogenase (NADP+)	1.1.1.338	ko00270; Metabolism; Amino acid metabolism; Cysteine and methionine metabolism
boh:AKI39_17280	K16844	comC	(2R)-3-sulfolactate dehydrogenase (NADP+)	1.1.1.338	ko00270; Metabolism; Amino acid metabolism; Cysteine and methionine metabolism
cni:Calni_1160	K19180	tll	dTDP-6-deoxy-L-talose 4-dehydrogenase (NAD+)	1.1.1.339	ko00523; Metabolism; Metabolism of terpenoids and polyketides; Polyketide sugar unit biosynthesis
oac:Oscil6304_3535	K19180	tll	dTDP-6-deoxy-L-talose 4-dehydrogenase (NAD+)	1.1.1.339	ko00523; Metabolism; Metabolism of terpenoids and polyketides; Polyketide sugar unit biosynthesis
gba:J421_4295	K00021	HMGCR	hydroxymethylglutaryl-CoA reductase (NADPH)	1.1.1.34	ko00900; Metabolism; Metabolism of terpenoids and polyketides; Terpenoid backbone biosynthesis | ko04152; Environmental Information Processing; Signal transduction; AMPK signaling pathway | ko04976; Organismal Systems; Digestive system; Bile secretion
alt:ambt_19605	K00021	HMGCR	hydroxymethylglutaryl-CoA reductase (NADPH)	1.1.1.34	ko00900; Metabolism; Metabolism of terpenoids and polyketides; Terpenoid backbone biosynthesis | ko04152; Environmental Information Processing; Signal transduction; AMPK signaling pathway | ko04976; Organismal Systems; Digestive system; Bile secretion
bsd:BLASA_0285	K00021	HMGCR	hydroxymethylglutaryl-CoA reductase (NADPH)	1.1.1.34	ko00900; Metabolism; Metabolism of terpenoids and polyketides; Terpenoid backbone biosynthesis | ko04152; Environmental Information Processing; Signal transduction; AMPK signaling pathway | ko04976; Organismal Systems; Digestive system; Bile secretion
des:DSOUD_3298	K00021	HMGCR	hydroxymethylglutaryl-CoA reductase (NADPH)	1.1.1.34	ko00900; Metabolism; Metabolism of terpenoids and polyketides; Terpenoid backbone biosynthesis | ko04152; Environmental Information Processing; Signal transduction; AMPK signaling pathway | ko04976; Organismal Systems; Digestive system; Bile secretion
bsd:BLASA_0285	K00021	HMGCR	hydroxymethylglutaryl-CoA reductase (NADPH)	1.1.1.34	ko00900; Metabolism; Metabolism of terpenoids and polyketides; Terpenoid backbone biosynthesis | ko04152; Environmental Information Processing; Signal transduction; AMPK signaling pathway | ko04976; Organismal Systems; Digestive system; Bile secretion
pavi:110753313	K00021	HMGCR	hydroxymethylglutaryl-CoA reductase (NADPH)	1.1.1.34	ko00900; Metabolism; Metabolism of terpenoids and polyketides; Terpenoid backbone biosynthesis | ko04152; Environmental Information Processing; Signal transduction; AMPK signaling pathway | ko04976; Organismal Systems; Digestive system; Bile secretion
cap:CLDAP_00280	K00021	HMGCR	hydroxymethylglutaryl-CoA reductase (NADPH)	1.1.1.34	ko00900; Metabolism; Metabolism of terpenoids and polyketides; Terpenoid backbone biosynthesis | ko04152; Environmental Information Processing; Signal transduction; AMPK signaling pathway | ko04976; Organismal Systems; Digestive system; Bile secretion
ctm:Cabther_B0332	K00021	HMGCR	hydroxymethylglutaryl-CoA reductase (NADPH)	1.1.1.34	ko00900; Metabolism; Metabolism of terpenoids and polyketides; Terpenoid backbone biosynthesis | ko04152; Environmental Information Processing; Signal transduction; AMPK signaling pathway | ko04976; Organismal Systems; Digestive system; Bile secretion
ctm:Cabther_B0332	K00021	HMGCR	hydroxymethylglutaryl-CoA reductase (NADPH)	1.1.1.34	ko00900; Metabolism; Metabolism of terpenoids and polyketides; Terpenoid backbone biosynthesis | ko04152; Environmental Information Processing; Signal transduction; AMPK signaling pathway | ko04976; Organismal Systems; Digestive system; Bile secretion
cap:CLDAP_00280	K00021	HMGCR	hydroxymethylglutaryl-CoA reductase (NADPH)	1.1.1.34	ko00900; Metabolism; Metabolism of terpenoids and polyketides; Terpenoid backbone biosynthesis | ko04152; Environmental Information Processing; Signal transduction; AMPK signaling pathway | ko04976; Organismal Systems; Digestive system; Bile secretion
cap:CLDAP_00280	K00021	HMGCR	hydroxymethylglutaryl-CoA reductase (NADPH)	1.1.1.34	ko00900; Metabolism; Metabolism of terpenoids and polyketides; Terpenoid backbone biosynthesis | ko04152; Environmental Information Processing; Signal transduction; AMPK signaling pathway | ko04976; Organismal Systems; Digestive system; Bile secretion
ctm:Cabther_B0332	K00021	HMGCR	hydroxymethylglutaryl-CoA reductase (NADPH)	1.1.1.34	ko00900; Metabolism; Metabolism of terpenoids and polyketides; Terpenoid backbone biosynthesis | ko04152; Environmental Information Processing; Signal transduction; AMPK signaling pathway | ko04976; Organismal Systems; Digestive system; Bile secretion
amc:MADE_1004060	K00021	HMGCR	hydroxymethylglutaryl-CoA reductase (NADPH)	1.1.1.34	ko00900; Metabolism; Metabolism of terpenoids and polyketides; Terpenoid backbone biosynthesis | ko04152; Environmental Information Processing; Signal transduction; AMPK signaling pathway | ko04976; Organismal Systems; Digestive system; Bile secretion
gpb:HDN1F_32470	K00021	HMGCR	hydroxymethylglutaryl-CoA reductase (NADPH)	1.1.1.34	ko00900; Metabolism; Metabolism of terpenoids and polyketides; Terpenoid backbone biosynthesis | ko04152; Environmental Information Processing; Signal transduction; AMPK signaling pathway | ko04976; Organismal Systems; Digestive system; Bile secretion
bsd:BLASA_0285	K00021	HMGCR	hydroxymethylglutaryl-CoA reductase (NADPH)	1.1.1.34	ko00900; Metabolism; Metabolism of terpenoids and polyketides; Terpenoid backbone biosynthesis | ko04152; Environmental Information Processing; Signal transduction; AMPK signaling pathway | ko04976; Organismal Systems; Digestive system; Bile secretion
cap:CLDAP_00280	K00021	HMGCR	hydroxymethylglutaryl-CoA reductase (NADPH)	1.1.1.34	ko00900; Metabolism; Metabolism of terpenoids and polyketides; Terpenoid backbone biosynthesis | ko04152; Environmental Information Processing; Signal transduction; AMPK signaling pathway | ko04976; Organismal Systems; Digestive system; Bile secretion
cfus:CYFUS_006500	K00021	HMGCR	hydroxymethylglutaryl-CoA reductase (NADPH)	1.1.1.34	ko00900; Metabolism; Metabolism of terpenoids and polyketides; Terpenoid backbone biosynthesis | ko04152; Environmental Information Processing; Signal transduction; AMPK signaling pathway | ko04976; Organismal Systems; Digestive system; Bile secretion
cfus:CYFUS_006500	K00021	HMGCR	hydroxymethylglutaryl-CoA reductase (NADPH)	1.1.1.34	ko00900; Metabolism; Metabolism of terpenoids and polyketides; Terpenoid backbone biosynthesis | ko04152; Environmental Information Processing; Signal transduction; AMPK signaling pathway | ko04976; Organismal Systems; Digestive system; Bile secretion
cfus:CYFUS_006500	K00021	HMGCR	hydroxymethylglutaryl-CoA reductase (NADPH)	1.1.1.34	ko00900; Metabolism; Metabolism of terpenoids and polyketides; Terpenoid backbone biosynthesis | ko04152; Environmental Information Processing; Signal transduction; AMPK signaling pathway | ko04976; Organismal Systems; Digestive system; Bile secretion
cfus:CYFUS_006500	K00021	HMGCR	hydroxymethylglutaryl-CoA reductase (NADPH)	1.1.1.34	ko00900; Metabolism; Metabolism of terpenoids and polyketides; Terpenoid backbone biosynthesis | ko04152; Environmental Information Processing; Signal transduction; AMPK signaling pathway | ko04976; Organismal Systems; Digestive system; Bile secretion
ctm:Cabther_B0332	K00021	HMGCR	hydroxymethylglutaryl-CoA reductase (NADPH)	1.1.1.34	ko00900; Metabolism; Metabolism of terpenoids and polyketides; Terpenoid backbone biosynthesis | ko04152; Environmental Information Processing; Signal transduction; AMPK signaling pathway | ko04976; Organismal Systems; Digestive system; Bile secretion
rsi:Runsl_1402	K00021	HMGCR	hydroxymethylglutaryl-CoA reductase (NADPH)	1.1.1.34	ko00900; Metabolism; Metabolism of terpenoids and polyketides; Terpenoid backbone biosynthesis | ko04152; Environmental Information Processing; Signal transduction; AMPK signaling pathway | ko04976; Organismal Systems; Digestive system; Bile secretion
pavi:110753313	K00021	HMGCR	hydroxymethylglutaryl-CoA reductase (NADPH)	1.1.1.34	ko00900; Metabolism; Metabolism of terpenoids and polyketides; Terpenoid backbone biosynthesis | ko04152; Environmental Information Processing; Signal transduction; AMPK signaling pathway | ko04976; Organismal Systems; Digestive system; Bile secretion
cap:CLDAP_00280	K00021	HMGCR	hydroxymethylglutaryl-CoA reductase (NADPH)	1.1.1.34	ko00900; Metabolism; Metabolism of terpenoids and polyketides; Terpenoid backbone biosynthesis | ko04152; Environmental Information Processing; Signal transduction; AMPK signaling pathway | ko04976; Organismal Systems; Digestive system; Bile secretion
pavi:110753313	K00021	HMGCR	hydroxymethylglutaryl-CoA reductase (NADPH)	1.1.1.34	ko00900; Metabolism; Metabolism of terpenoids and polyketides; Terpenoid backbone biosynthesis | ko04152; Environmental Information Processing; Signal transduction; AMPK signaling pathway | ko04976; Organismal Systems; Digestive system; Bile secretion
ome:OLMES_2399	K00021	HMGCR	hydroxymethylglutaryl-CoA reductase (NADPH)	1.1.1.34	ko00900; Metabolism; Metabolism of terpenoids and polyketides; Terpenoid backbone biosynthesis | ko04152; Environmental Information Processing; Signal transduction; AMPK signaling pathway | ko04976; Organismal Systems; Digestive system; Bile secretion
mcha:111007941	K00021	HMGCR	hydroxymethylglutaryl-CoA reductase (NADPH)	1.1.1.34	ko00900; Metabolism; Metabolism of terpenoids and polyketides; Terpenoid backbone biosynthesis | ko04152; Environmental Information Processing; Signal transduction; AMPK signaling pathway | ko04976; Organismal Systems; Digestive system; Bile secretion
mcha:111007941	K00021	HMGCR	hydroxymethylglutaryl-CoA reductase (NADPH)	1.1.1.34	ko00900; Metabolism; Metabolism of terpenoids and polyketides; Terpenoid backbone biosynthesis | ko04152; Environmental Information Processing; Signal transduction; AMPK signaling pathway | ko04976; Organismal Systems; Digestive system; Bile secretion
aaw:AVL56_17925	K00021	HMGCR	hydroxymethylglutaryl-CoA reductase (NADPH)	1.1.1.34	ko00900; Metabolism; Metabolism of terpenoids and polyketides; Terpenoid backbone biosynthesis | ko04152; Environmental Information Processing; Signal transduction; AMPK signaling pathway | ko04976; Organismal Systems; Digestive system; Bile secretion
cap:CLDAP_00280	K00021	HMGCR	hydroxymethylglutaryl-CoA reductase (NADPH)	1.1.1.34	ko00900; Metabolism; Metabolism of terpenoids and polyketides; Terpenoid backbone biosynthesis | ko04152; Environmental Information Processing; Signal transduction; AMPK signaling pathway | ko04976; Organismal Systems; Digestive system; Bile secretion
cap:CLDAP_00280	K00021	HMGCR	hydroxymethylglutaryl-CoA reductase (NADPH)	1.1.1.34	ko00900; Metabolism; Metabolism of terpenoids and polyketides; Terpenoid backbone biosynthesis | ko04152; Environmental Information Processing; Signal transduction; AMPK signaling pathway | ko04976; Organismal Systems; Digestive system; Bile secretion
aaw:AVL56_17925	K00021	HMGCR	hydroxymethylglutaryl-CoA reductase (NADPH)	1.1.1.34	ko00900; Metabolism; Metabolism of terpenoids and polyketides; Terpenoid backbone biosynthesis | ko04152; Environmental Information Processing; Signal transduction; AMPK signaling pathway | ko04976; Organismal Systems; Digestive system; Bile secretion
gba:J421_4295	K00021	HMGCR	hydroxymethylglutaryl-CoA reductase (NADPH)	1.1.1.34	ko00900; Metabolism; Metabolism of terpenoids and polyketides; Terpenoid backbone biosynthesis | ko04152; Environmental Information Processing; Signal transduction; AMPK signaling pathway | ko04976; Organismal Systems; Digestive system; Bile secretion
des:DSOUD_3298	K00021	HMGCR	hydroxymethylglutaryl-CoA reductase (NADPH)	1.1.1.34	ko00900; Metabolism; Metabolism of terpenoids and polyketides; Terpenoid backbone biosynthesis | ko04152; Environmental Information Processing; Signal transduction; AMPK signaling pathway | ko04976; Organismal Systems; Digestive system; Bile secretion
bsd:BLASA_0285	K00021	HMGCR	hydroxymethylglutaryl-CoA reductase (NADPH)	1.1.1.34	ko00900; Metabolism; Metabolism of terpenoids and polyketides; Terpenoid backbone biosynthesis | ko04152; Environmental Information Processing; Signal transduction; AMPK signaling pathway | ko04976; Organismal Systems; Digestive system; Bile secretion
bsd:BLASA_0285	K00021	HMGCR	hydroxymethylglutaryl-CoA reductase (NADPH)	1.1.1.34	ko00900; Metabolism; Metabolism of terpenoids and polyketides; Terpenoid backbone biosynthesis | ko04152; Environmental Information Processing; Signal transduction; AMPK signaling pathway | ko04976; Organismal Systems; Digestive system; Bile secretion
bsd:BLASA_0285	K00021	HMGCR	hydroxymethylglutaryl-CoA reductase (NADPH)	1.1.1.34	ko00900; Metabolism; Metabolism of terpenoids and polyketides; Terpenoid backbone biosynthesis | ko04152; Environmental Information Processing; Signal transduction; AMPK signaling pathway | ko04976; Organismal Systems; Digestive system; Bile secretion
pace:A6070_07265	K00021	HMGCR	hydroxymethylglutaryl-CoA reductase (NADPH)	1.1.1.34	ko00900; Metabolism; Metabolism of terpenoids and polyketides; Terpenoid backbone biosynthesis | ko04152; Environmental Information Processing; Signal transduction; AMPK signaling pathway | ko04976; Organismal Systems; Digestive system; Bile secretion
pace:A6070_07265	K00021	HMGCR	hydroxymethylglutaryl-CoA reductase (NADPH)	1.1.1.34	ko00900; Metabolism; Metabolism of terpenoids and polyketides; Terpenoid backbone biosynthesis | ko04152; Environmental Information Processing; Signal transduction; AMPK signaling pathway | ko04976; Organismal Systems; Digestive system; Bile secretion
bsd:BLASA_0285	K00021	HMGCR	hydroxymethylglutaryl-CoA reductase (NADPH)	1.1.1.34	ko00900; Metabolism; Metabolism of terpenoids and polyketides; Terpenoid backbone biosynthesis | ko04152; Environmental Information Processing; Signal transduction; AMPK signaling pathway | ko04976; Organismal Systems; Digestive system; Bile secretion
pace:A6070_07265	K00021	HMGCR	hydroxymethylglutaryl-CoA reductase (NADPH)	1.1.1.34	ko00900; Metabolism; Metabolism of terpenoids and polyketides; Terpenoid backbone biosynthesis | ko04152; Environmental Information Processing; Signal transduction; AMPK signaling pathway | ko04976; Organismal Systems; Digestive system; Bile secretion
pace:A6070_07265	K00021	HMGCR	hydroxymethylglutaryl-CoA reductase (NADPH)	1.1.1.34	ko00900; Metabolism; Metabolism of terpenoids and polyketides; Terpenoid backbone biosynthesis | ko04152; Environmental Information Processing; Signal transduction; AMPK signaling pathway | ko04976; Organismal Systems; Digestive system; Bile secretion
gba:J421_4295	K00021	HMGCR	hydroxymethylglutaryl-CoA reductase (NADPH)	1.1.1.34	ko00900; Metabolism; Metabolism of terpenoids and polyketides; Terpenoid backbone biosynthesis | ko04152; Environmental Information Processing; Signal transduction; AMPK signaling pathway | ko04976; Organismal Systems; Digestive system; Bile secretion
gba:J421_4295	K00021	HMGCR	hydroxymethylglutaryl-CoA reductase (NADPH)	1.1.1.34	ko00900; Metabolism; Metabolism of terpenoids and polyketides; Terpenoid backbone biosynthesis | ko04152; Environmental Information Processing; Signal transduction; AMPK signaling pathway | ko04976; Organismal Systems; Digestive system; Bile secretion
cap:CLDAP_00280	K00021	HMGCR	hydroxymethylglutaryl-CoA reductase (NADPH)	1.1.1.34	ko00900; Metabolism; Metabolism of terpenoids and polyketides; Terpenoid backbone biosynthesis | ko04152; Environmental Information Processing; Signal transduction; AMPK signaling pathway | ko04976; Organismal Systems; Digestive system; Bile secretion
cfus:CYFUS_006500	K00021	HMGCR	hydroxymethylglutaryl-CoA reductase (NADPH)	1.1.1.34	ko00900; Metabolism; Metabolism of terpenoids and polyketides; Terpenoid backbone biosynthesis | ko04152; Environmental Information Processing; Signal transduction; AMPK signaling pathway | ko04976; Organismal Systems; Digestive system; Bile secretion
cfus:CYFUS_006500	K00021	HMGCR	hydroxymethylglutaryl-CoA reductase (NADPH)	1.1.1.34	ko00900; Metabolism; Metabolism of terpenoids and polyketides; Terpenoid backbone biosynthesis | ko04152; Environmental Information Processing; Signal transduction; AMPK signaling pathway | ko04976; Organismal Systems; Digestive system; Bile secretion
mcha:111007941	K00021	HMGCR	hydroxymethylglutaryl-CoA reductase (NADPH)	1.1.1.34	ko00900; Metabolism; Metabolism of terpenoids and polyketides; Terpenoid backbone biosynthesis | ko04152; Environmental Information Processing; Signal transduction; AMPK signaling pathway | ko04976; Organismal Systems; Digestive system; Bile secretion
bsd:BLASA_0285	K00021	HMGCR	hydroxymethylglutaryl-CoA reductase (NADPH)	1.1.1.34	ko00900; Metabolism; Metabolism of terpenoids and polyketides; Terpenoid backbone biosynthesis | ko04152; Environmental Information Processing; Signal transduction; AMPK signaling pathway | ko04976; Organismal Systems; Digestive system; Bile secretion
mib:UY43_C0001G1154	K00021	HMGCR	hydroxymethylglutaryl-CoA reductase (NADPH)	1.1.1.34	ko00900; Metabolism; Metabolism of terpenoids and polyketides; Terpenoid backbone biosynthesis | ko04152; Environmental Information Processing; Signal transduction; AMPK signaling pathway | ko04976; Organismal Systems; Digestive system; Bile secretion
bsd:BLASA_0285	K00021	HMGCR	hydroxymethylglutaryl-CoA reductase (NADPH)	1.1.1.34	ko00900; Metabolism; Metabolism of terpenoids and polyketides; Terpenoid backbone biosynthesis | ko04152; Environmental Information Processing; Signal transduction; AMPK signaling pathway | ko04976; Organismal Systems; Digestive system; Bile secretion
cap:CLDAP_00280	K00021	HMGCR	hydroxymethylglutaryl-CoA reductase (NADPH)	1.1.1.34	ko00900; Metabolism; Metabolism of terpenoids and polyketides; Terpenoid backbone biosynthesis | ko04152; Environmental Information Processing; Signal transduction; AMPK signaling pathway | ko04976; Organismal Systems; Digestive system; Bile secretion
fli:Fleli_2723	K00021	HMGCR	hydroxymethylglutaryl-CoA reductase (NADPH)	1.1.1.34	ko00900; Metabolism; Metabolism of terpenoids and polyketides; Terpenoid backbone biosynthesis | ko04152; Environmental Information Processing; Signal transduction; AMPK signaling pathway | ko04976; Organismal Systems; Digestive system; Bile secretion
gpb:HDN1F_32470	K00021	HMGCR	hydroxymethylglutaryl-CoA reductase (NADPH)	1.1.1.34	ko00900; Metabolism; Metabolism of terpenoids and polyketides; Terpenoid backbone biosynthesis | ko04152; Environmental Information Processing; Signal transduction; AMPK signaling pathway | ko04976; Organismal Systems; Digestive system; Bile secretion
ccaj:109789279	K00021	HMGCR	hydroxymethylglutaryl-CoA reductase (NADPH)	1.1.1.34	ko00900; Metabolism; Metabolism of terpenoids and polyketides; Terpenoid backbone biosynthesis | ko04152; Environmental Information Processing; Signal transduction; AMPK signaling pathway | ko04976; Organismal Systems; Digestive system; Bile secretion
cfus:CYFUS_006500	K00021	HMGCR	hydroxymethylglutaryl-CoA reductase (NADPH)	1.1.1.34	ko00900; Metabolism; Metabolism of terpenoids and polyketides; Terpenoid backbone biosynthesis | ko04152; Environmental Information Processing; Signal transduction; AMPK signaling pathway | ko04976; Organismal Systems; Digestive system; Bile secretion
cfus:CYFUS_006500	K00021	HMGCR	hydroxymethylglutaryl-CoA reductase (NADPH)	1.1.1.34	ko00900; Metabolism; Metabolism of terpenoids and polyketides; Terpenoid backbone biosynthesis | ko04152; Environmental Information Processing; Signal transduction; AMPK signaling pathway | ko04976; Organismal Systems; Digestive system; Bile secretion
cap:CLDAP_00280	K00021	HMGCR	hydroxymethylglutaryl-CoA reductase (NADPH)	1.1.1.34	ko00900; Metabolism; Metabolism of terpenoids and polyketides; Terpenoid backbone biosynthesis | ko04152; Environmental Information Processing; Signal transduction; AMPK signaling pathway | ko04976; Organismal Systems; Digestive system; Bile secretion
gsn:YC6258_05103	K00021	HMGCR	hydroxymethylglutaryl-CoA reductase (NADPH)	1.1.1.34	ko00900; Metabolism; Metabolism of terpenoids and polyketides; Terpenoid backbone biosynthesis | ko04152; Environmental Information Processing; Signal transduction; AMPK signaling pathway | ko04976; Organismal Systems; Digestive system; Bile secretion
ctm:Cabther_B0332	K00021	HMGCR	hydroxymethylglutaryl-CoA reductase (NADPH)	1.1.1.34	ko00900; Metabolism; Metabolism of terpenoids and polyketides; Terpenoid backbone biosynthesis | ko04152; Environmental Information Processing; Signal transduction; AMPK signaling pathway | ko04976; Organismal Systems; Digestive system; Bile secretion
cap:CLDAP_00280	K00021	HMGCR	hydroxymethylglutaryl-CoA reductase (NADPH)	1.1.1.34	ko00900; Metabolism; Metabolism of terpenoids and polyketides; Terpenoid backbone biosynthesis | ko04152; Environmental Information Processing; Signal transduction; AMPK signaling pathway | ko04976; Organismal Systems; Digestive system; Bile secretion
sap:Sulac_0144	K00021	HMGCR	hydroxymethylglutaryl-CoA reductase (NADPH)	1.1.1.34	ko00900; Metabolism; Metabolism of terpenoids and polyketides; Terpenoid backbone biosynthesis | ko04152; Environmental Information Processing; Signal transduction; AMPK signaling pathway | ko04976; Organismal Systems; Digestive system; Bile secretion
mcha:111007941	K00021	HMGCR	hydroxymethylglutaryl-CoA reductase (NADPH)	1.1.1.34	ko00900; Metabolism; Metabolism of terpenoids and polyketides; Terpenoid backbone biosynthesis | ko04152; Environmental Information Processing; Signal transduction; AMPK signaling pathway | ko04976; Organismal Systems; Digestive system; Bile secretion
pavi:110753313	K00021	HMGCR	hydroxymethylglutaryl-CoA reductase (NADPH)	1.1.1.34	ko00900; Metabolism; Metabolism of terpenoids and polyketides; Terpenoid backbone biosynthesis | ko04152; Environmental Information Processing; Signal transduction; AMPK signaling pathway | ko04976; Organismal Systems; Digestive system; Bile secretion
pavi:110753313	K00021	HMGCR	hydroxymethylglutaryl-CoA reductase (NADPH)	1.1.1.34	ko00900; Metabolism; Metabolism of terpenoids and polyketides; Terpenoid backbone biosynthesis | ko04152; Environmental Information Processing; Signal transduction; AMPK signaling pathway | ko04976; Organismal Systems; Digestive system; Bile secretion
cfus:CYFUS_006500	K00021	HMGCR	hydroxymethylglutaryl-CoA reductase (NADPH)	1.1.1.34	ko00900; Metabolism; Metabolism of terpenoids and polyketides; Terpenoid backbone biosynthesis | ko04152; Environmental Information Processing; Signal transduction; AMPK signaling pathway | ko04976; Organismal Systems; Digestive system; Bile secretion
cfus:CYFUS_006500	K00021	HMGCR	hydroxymethylglutaryl-CoA reductase (NADPH)	1.1.1.34	ko00900; Metabolism; Metabolism of terpenoids and polyketides; Terpenoid backbone biosynthesis | ko04152; Environmental Information Processing; Signal transduction; AMPK signaling pathway | ko04976; Organismal Systems; Digestive system; Bile secretion
csat:104702412	K00021	HMGCR	hydroxymethylglutaryl-CoA reductase (NADPH)	1.1.1.34	ko00900; Metabolism; Metabolism of terpenoids and polyketides; Terpenoid backbone biosynthesis | ko04152; Environmental Information Processing; Signal transduction; AMPK signaling pathway | ko04976; Organismal Systems; Digestive system; Bile secretion
ccaj:109789279	K00021	HMGCR	hydroxymethylglutaryl-CoA reductase (NADPH)	1.1.1.34	ko00900; Metabolism; Metabolism of terpenoids and polyketides; Terpenoid backbone biosynthesis | ko04152; Environmental Information Processing; Signal transduction; AMPK signaling pathway | ko04976; Organismal Systems; Digestive system; Bile secretion
spen:107011154	K00021	HMGCR	hydroxymethylglutaryl-CoA reductase (NADPH)	1.1.1.34	ko00900; Metabolism; Metabolism of terpenoids and polyketides; Terpenoid backbone biosynthesis | ko04152; Environmental Information Processing; Signal transduction; AMPK signaling pathway | ko04976; Organismal Systems; Digestive system; Bile secretion
mcha:111007941	K00021	HMGCR	hydroxymethylglutaryl-CoA reductase (NADPH)	1.1.1.34	ko00900; Metabolism; Metabolism of terpenoids and polyketides; Terpenoid backbone biosynthesis | ko04152; Environmental Information Processing; Signal transduction; AMPK signaling pathway | ko04976; Organismal Systems; Digestive system; Bile secretion
mth:MTH_562	K00021	HMGCR	hydroxymethylglutaryl-CoA reductase (NADPH)	1.1.1.34	ko00900; Metabolism; Metabolism of terpenoids and polyketides; Terpenoid backbone biosynthesis | ko04152; Environmental Information Processing; Signal transduction; AMPK signaling pathway | ko04976; Organismal Systems; Digestive system; Bile secretion
pavi:110753313	K00021	HMGCR	hydroxymethylglutaryl-CoA reductase (NADPH)	1.1.1.34	ko00900; Metabolism; Metabolism of terpenoids and polyketides; Terpenoid backbone biosynthesis | ko04152; Environmental Information Processing; Signal transduction; AMPK signaling pathway | ko04976; Organismal Systems; Digestive system; Bile secretion
pavi:110753313	K00021	HMGCR	hydroxymethylglutaryl-CoA reductase (NADPH)	1.1.1.34	ko00900; Metabolism; Metabolism of terpenoids and polyketides; Terpenoid backbone biosynthesis | ko04152; Environmental Information Processing; Signal transduction; AMPK signaling pathway | ko04976; Organismal Systems; Digestive system; Bile secretion
gba:J421_4295	K00021	HMGCR	hydroxymethylglutaryl-CoA reductase (NADPH)	1.1.1.34	ko00900; Metabolism; Metabolism of terpenoids and polyketides; Terpenoid backbone biosynthesis | ko04152; Environmental Information Processing; Signal transduction; AMPK signaling pathway | ko04976; Organismal Systems; Digestive system; Bile secretion
lang:109360654	K00021	HMGCR	hydroxymethylglutaryl-CoA reductase (NADPH)	1.1.1.34	ko00900; Metabolism; Metabolism of terpenoids and polyketides; Terpenoid backbone biosynthesis | ko04152; Environmental Information Processing; Signal transduction; AMPK signaling pathway | ko04976; Organismal Systems; Digestive system; Bile secretion
cap:CLDAP_00280	K00021	HMGCR	hydroxymethylglutaryl-CoA reductase (NADPH)	1.1.1.34	ko00900; Metabolism; Metabolism of terpenoids and polyketides; Terpenoid backbone biosynthesis | ko04152; Environmental Information Processing; Signal transduction; AMPK signaling pathway | ko04976; Organismal Systems; Digestive system; Bile secretion
pavi:110753313	K00021	HMGCR	hydroxymethylglutaryl-CoA reductase (NADPH)	1.1.1.34	ko00900; Metabolism; Metabolism of terpenoids and polyketides; Terpenoid backbone biosynthesis | ko04152; Environmental Information Processing; Signal transduction; AMPK signaling pathway | ko04976; Organismal Systems; Digestive system; Bile secretion
iho:Igni_0476	K00021	HMGCR	hydroxymethylglutaryl-CoA reductase (NADPH)	1.1.1.34	ko00900; Metabolism; Metabolism of terpenoids and polyketides; Terpenoid backbone biosynthesis | ko04152; Environmental Information Processing; Signal transduction; AMPK signaling pathway | ko04976; Organismal Systems; Digestive system; Bile secretion
abac:LuPra_04019	K07516	fadN	3-hydroxyacyl-CoA dehydrogenase	1.1.1.35	ko00650; Metabolism; Carbohydrate metabolism; Butanoate metabolism | ko00071; Metabolism; Lipid metabolism; Fatty acid degradation | ko00362; Metabolism; Xenobiotics biodegradation and metabolism; Benzoate degradation
pbh:AAW51_2605	K07516	fadN	3-hydroxyacyl-CoA dehydrogenase	1.1.1.35	ko00650; Metabolism; Carbohydrate metabolism; Butanoate metabolism | ko00071; Metabolism; Lipid metabolism; Fatty acid degradation | ko00362; Metabolism; Xenobiotics biodegradation and metabolism; Benzoate degradation
ctm:Cabther_A1474	K07516	fadN	3-hydroxyacyl-CoA dehydrogenase	1.1.1.35	ko00650; Metabolism; Carbohydrate metabolism; Butanoate metabolism | ko00071; Metabolism; Lipid metabolism; Fatty acid degradation | ko00362; Metabolism; Xenobiotics biodegradation and metabolism; Benzoate degradation
rta:Rta_09140	K07516	fadN	3-hydroxyacyl-CoA dehydrogenase	1.1.1.35	ko00650; Metabolism; Carbohydrate metabolism; Butanoate metabolism | ko00071; Metabolism; Lipid metabolism; Fatty acid degradation | ko00362; Metabolism; Xenobiotics biodegradation and metabolism; Benzoate degradation
pko:PKOR_04355	K07516	fadN	3-hydroxyacyl-CoA dehydrogenase	1.1.1.35	ko00650; Metabolism; Carbohydrate metabolism; Butanoate metabolism | ko00071; Metabolism; Lipid metabolism; Fatty acid degradation | ko00362; Metabolism; Xenobiotics biodegradation and metabolism; Benzoate degradation
cgd:CR3_3304	K07516	fadN	3-hydroxyacyl-CoA dehydrogenase	1.1.1.35	ko00650; Metabolism; Carbohydrate metabolism; Butanoate metabolism | ko00071; Metabolism; Lipid metabolism; Fatty acid degradation | ko00362; Metabolism; Xenobiotics biodegradation and metabolism; Benzoate degradation
cman:A9D14_16155	K07516	fadN	3-hydroxyacyl-CoA dehydrogenase	1.1.1.35	ko00650; Metabolism; Carbohydrate metabolism; Butanoate metabolism | ko00071; Metabolism; Lipid metabolism; Fatty acid degradation | ko00362; Metabolism; Xenobiotics biodegradation and metabolism; Benzoate degradation
gba:J421_4417	K07516	fadN	3-hydroxyacyl-CoA dehydrogenase	1.1.1.35	ko00650; Metabolism; Carbohydrate metabolism; Butanoate metabolism | ko00071; Metabolism; Lipid metabolism; Fatty acid degradation | ko00362; Metabolism; Xenobiotics biodegradation and metabolism; Benzoate degradation
cuh:BJN34_35610	K07516	fadN	3-hydroxyacyl-CoA dehydrogenase	1.1.1.35	ko00650; Metabolism; Carbohydrate metabolism; Butanoate metabolism | ko00071; Metabolism; Lipid metabolism; Fatty acid degradation | ko00362; Metabolism; Xenobiotics biodegradation and metabolism; Benzoate degradation
rce:RC1_0547	K07516	fadN	3-hydroxyacyl-CoA dehydrogenase	1.1.1.35	ko00650; Metabolism; Carbohydrate metabolism; Butanoate metabolism | ko00071; Metabolism; Lipid metabolism; Fatty acid degradation | ko00362; Metabolism; Xenobiotics biodegradation and metabolism; Benzoate degradation
sphm:G432_10735	K07516	fadN	3-hydroxyacyl-CoA dehydrogenase	1.1.1.35	ko00650; Metabolism; Carbohydrate metabolism; Butanoate metabolism | ko00071; Metabolism; Lipid metabolism; Fatty acid degradation | ko00362; Metabolism; Xenobiotics biodegradation and metabolism; Benzoate degradation
sphm:G432_10735	K07516	fadN	3-hydroxyacyl-CoA dehydrogenase	1.1.1.35	ko00650; Metabolism; Carbohydrate metabolism; Butanoate metabolism | ko00071; Metabolism; Lipid metabolism; Fatty acid degradation | ko00362; Metabolism; Xenobiotics biodegradation and metabolism; Benzoate degradation
msv:Mesil_1798	K07516	fadN	3-hydroxyacyl-CoA dehydrogenase	1.1.1.35	ko00650; Metabolism; Carbohydrate metabolism; Butanoate metabolism | ko00071; Metabolism; Lipid metabolism; Fatty acid degradation | ko00362; Metabolism; Xenobiotics biodegradation and metabolism; Benzoate degradation
cuu:BKK79_20855	K07516	fadN	3-hydroxyacyl-CoA dehydrogenase	1.1.1.35	ko00650; Metabolism; Carbohydrate metabolism; Butanoate metabolism | ko00071; Metabolism; Lipid metabolism; Fatty acid degradation | ko00362; Metabolism; Xenobiotics biodegradation and metabolism; Benzoate degradation
splm:BXU08_04270	K07516	fadN	3-hydroxyacyl-CoA dehydrogenase	1.1.1.35	ko00650; Metabolism; Carbohydrate metabolism; Butanoate metabolism | ko00071; Metabolism; Lipid metabolism; Fatty acid degradation | ko00362; Metabolism; Xenobiotics biodegradation and metabolism; Benzoate degradation
splm:BXU08_04270	K07516	fadN	3-hydroxyacyl-CoA dehydrogenase	1.1.1.35	ko00650; Metabolism; Carbohydrate metabolism; Butanoate metabolism | ko00071; Metabolism; Lipid metabolism; Fatty acid degradation | ko00362; Metabolism; Xenobiotics biodegradation and metabolism; Benzoate degradation
ngl:RG1141_CH38320	K07516	fadN	3-hydroxyacyl-CoA dehydrogenase	1.1.1.35	ko00650; Metabolism; Carbohydrate metabolism; Butanoate metabolism | ko00071; Metabolism; Lipid metabolism; Fatty acid degradation | ko00362; Metabolism; Xenobiotics biodegradation and metabolism; Benzoate degradation
mhd:Marky_1387	K07516	fadN	3-hydroxyacyl-CoA dehydrogenase	1.1.1.35	ko00650; Metabolism; Carbohydrate metabolism; Butanoate metabolism | ko00071; Metabolism; Lipid metabolism; Fatty acid degradation | ko00362; Metabolism; Xenobiotics biodegradation and metabolism; Benzoate degradation
moc:BB934_15620	K07516	fadN	3-hydroxyacyl-CoA dehydrogenase	1.1.1.35	ko00650; Metabolism; Carbohydrate metabolism; Butanoate metabolism | ko00071; Metabolism; Lipid metabolism; Fatty acid degradation | ko00362; Metabolism; Xenobiotics biodegradation and metabolism; Benzoate degradation
nlc:EBAPG3_002365	K07516	fadN	3-hydroxyacyl-CoA dehydrogenase	1.1.1.35	ko00650; Metabolism; Carbohydrate metabolism; Butanoate metabolism | ko00071; Metabolism; Lipid metabolism; Fatty acid degradation | ko00362; Metabolism; Xenobiotics biodegradation and metabolism; Benzoate degradation
ttl:TtJL18_1158	K07516	fadN	3-hydroxyacyl-CoA dehydrogenase	1.1.1.35	ko00650; Metabolism; Carbohydrate metabolism; Butanoate metabolism | ko00071; Metabolism; Lipid metabolism; Fatty acid degradation | ko00362; Metabolism; Xenobiotics biodegradation and metabolism; Benzoate degradation
scl:sce7555	K07516	fadN	3-hydroxyacyl-CoA dehydrogenase	1.1.1.35	ko00650; Metabolism; Carbohydrate metabolism; Butanoate metabolism | ko00071; Metabolism; Lipid metabolism; Fatty acid degradation | ko00362; Metabolism; Xenobiotics biodegradation and metabolism; Benzoate degradation
rgi:RGI145_00955	K07516	fadN	3-hydroxyacyl-CoA dehydrogenase	1.1.1.35	ko00650; Metabolism; Carbohydrate metabolism; Butanoate metabolism | ko00071; Metabolism; Lipid metabolism; Fatty acid degradation | ko00362; Metabolism; Xenobiotics biodegradation and metabolism; Benzoate degradation
fla:SY85_08515	K07516	fadN	3-hydroxyacyl-CoA dehydrogenase	1.1.1.35	ko00650; Metabolism; Carbohydrate metabolism; Butanoate metabolism | ko00071; Metabolism; Lipid metabolism; Fatty acid degradation | ko00362; Metabolism; Xenobiotics biodegradation and metabolism; Benzoate degradation
rpc:RPC_2226	K07516	fadN	3-hydroxyacyl-CoA dehydrogenase	1.1.1.35	ko00650; Metabolism; Carbohydrate metabolism; Butanoate metabolism | ko00071; Metabolism; Lipid metabolism; Fatty acid degradation | ko00362; Metabolism; Xenobiotics biodegradation and metabolism; Benzoate degradation
sti:Sthe_2923	K07516	fadN	3-hydroxyacyl-CoA dehydrogenase	1.1.1.35	ko00650; Metabolism; Carbohydrate metabolism; Butanoate metabolism | ko00071; Metabolism; Lipid metabolism; Fatty acid degradation | ko00362; Metabolism; Xenobiotics biodegradation and metabolism; Benzoate degradation
rpf:Rpic12D_1488	K07516	fadN	3-hydroxyacyl-CoA dehydrogenase	1.1.1.35	ko00650; Metabolism; Carbohydrate metabolism; Butanoate metabolism | ko00071; Metabolism; Lipid metabolism; Fatty acid degradation | ko00362; Metabolism; Xenobiotics biodegradation and metabolism; Benzoate degradation
beba:BWI17_00970	K07516	fadN	3-hydroxyacyl-CoA dehydrogenase	1.1.1.35	ko00650; Metabolism; Carbohydrate metabolism; Butanoate metabolism | ko00071; Metabolism; Lipid metabolism; Fatty acid degradation | ko00362; Metabolism; Xenobiotics biodegradation and metabolism; Benzoate degradation
beba:BWI17_00970	K07516	fadN	3-hydroxyacyl-CoA dehydrogenase	1.1.1.35	ko00650; Metabolism; Carbohydrate metabolism; Butanoate metabolism | ko00071; Metabolism; Lipid metabolism; Fatty acid degradation | ko00362; Metabolism; Xenobiotics biodegradation and metabolism; Benzoate degradation
sphi:TS85_09005	K07516	fadN	3-hydroxyacyl-CoA dehydrogenase	1.1.1.35	ko00650; Metabolism; Carbohydrate metabolism; Butanoate metabolism | ko00071; Metabolism; Lipid metabolism; Fatty acid degradation | ko00362; Metabolism; Xenobiotics biodegradation and metabolism; Benzoate degradation
tin:Tint_1595	K07516	fadN	3-hydroxyacyl-CoA dehydrogenase	1.1.1.35	ko00650; Metabolism; Carbohydrate metabolism; Butanoate metabolism | ko00071; Metabolism; Lipid metabolism; Fatty acid degradation | ko00362; Metabolism; Xenobiotics biodegradation and metabolism; Benzoate degradation
thc:TCCBUS3UF1_11710	K07516	fadN	3-hydroxyacyl-CoA dehydrogenase	1.1.1.35	ko00650; Metabolism; Carbohydrate metabolism; Butanoate metabolism | ko00071; Metabolism; Lipid metabolism; Fatty acid degradation | ko00362; Metabolism; Xenobiotics biodegradation and metabolism; Benzoate degradation
beba:BWI17_00970	K07516	fadN	3-hydroxyacyl-CoA dehydrogenase	1.1.1.35	ko00650; Metabolism; Carbohydrate metabolism; Butanoate metabolism | ko00071; Metabolism; Lipid metabolism; Fatty acid degradation | ko00362; Metabolism; Xenobiotics biodegradation and metabolism; Benzoate degradation
beba:BWI17_00970	K07516	fadN	3-hydroxyacyl-CoA dehydrogenase	1.1.1.35	ko00650; Metabolism; Carbohydrate metabolism; Butanoate metabolism | ko00071; Metabolism; Lipid metabolism; Fatty acid degradation | ko00362; Metabolism; Xenobiotics biodegradation and metabolism; Benzoate degradation
dmr:Deima_2296	K07516	fadN	3-hydroxyacyl-CoA dehydrogenase	1.1.1.35	ko00650; Metabolism; Carbohydrate metabolism; Butanoate metabolism | ko00071; Metabolism; Lipid metabolism; Fatty acid degradation | ko00362; Metabolism; Xenobiotics biodegradation and metabolism; Benzoate degradation
ctm:Cabther_A1474	K07516	fadN	3-hydroxyacyl-CoA dehydrogenase	1.1.1.35	ko00650; Metabolism; Carbohydrate metabolism; Butanoate metabolism | ko00071; Metabolism; Lipid metabolism; Fatty acid degradation | ko00362; Metabolism; Xenobiotics biodegradation and metabolism; Benzoate degradation
ros:CTJ15_18225	K07516	fadN	3-hydroxyacyl-CoA dehydrogenase	1.1.1.35	ko00650; Metabolism; Carbohydrate metabolism; Butanoate metabolism | ko00071; Metabolism; Lipid metabolism; Fatty acid degradation | ko00362; Metabolism; Xenobiotics biodegradation and metabolism; Benzoate degradation
mpt:Mpe_A0417	K07516	fadN	3-hydroxyacyl-CoA dehydrogenase	1.1.1.35	ko00650; Metabolism; Carbohydrate metabolism; Butanoate metabolism | ko00071; Metabolism; Lipid metabolism; Fatty acid degradation | ko00362; Metabolism; Xenobiotics biodegradation and metabolism; Benzoate degradation
abq:ABAZ39_22205	K07516	fadN	3-hydroxyacyl-CoA dehydrogenase	1.1.1.35	ko00650; Metabolism; Carbohydrate metabolism; Butanoate metabolism | ko00071; Metabolism; Lipid metabolism; Fatty acid degradation | ko00362; Metabolism; Xenobiotics biodegradation and metabolism; Benzoate degradation
rce:RC1_1947	K07516	fadN	3-hydroxyacyl-CoA dehydrogenase	1.1.1.35	ko00650; Metabolism; Carbohydrate metabolism; Butanoate metabolism | ko00071; Metabolism; Lipid metabolism; Fatty acid degradation | ko00362; Metabolism; Xenobiotics biodegradation and metabolism; Benzoate degradation
ctm:Cabther_A1474	K07516	fadN	3-hydroxyacyl-CoA dehydrogenase	1.1.1.35	ko00650; Metabolism; Carbohydrate metabolism; Butanoate metabolism | ko00071; Metabolism; Lipid metabolism; Fatty acid degradation | ko00362; Metabolism; Xenobiotics biodegradation and metabolism; Benzoate degradation
cbw:RR42_s3042	K07516	fadN	3-hydroxyacyl-CoA dehydrogenase	1.1.1.35	ko00650; Metabolism; Carbohydrate metabolism; Butanoate metabolism | ko00071; Metabolism; Lipid metabolism; Fatty acid degradation | ko00362; Metabolism; Xenobiotics biodegradation and metabolism; Benzoate degradation
ros:CTJ15_18225	K07516	fadN	3-hydroxyacyl-CoA dehydrogenase	1.1.1.35	ko00650; Metabolism; Carbohydrate metabolism; Butanoate metabolism | ko00071; Metabolism; Lipid metabolism; Fatty acid degradation | ko00362; Metabolism; Xenobiotics biodegradation and metabolism; Benzoate degradation
acx:Achr_20980	K07516	fadN	3-hydroxyacyl-CoA dehydrogenase	1.1.1.35	ko00650; Metabolism; Carbohydrate metabolism; Butanoate metabolism | ko00071; Metabolism; Lipid metabolism; Fatty acid degradation | ko00362; Metabolism; Xenobiotics biodegradation and metabolism; Benzoate degradation
mtt:Ftrac_1686	K07516	fadN	3-hydroxyacyl-CoA dehydrogenase	1.1.1.35	ko00650; Metabolism; Carbohydrate metabolism; Butanoate metabolism | ko00071; Metabolism; Lipid metabolism; Fatty acid degradation | ko00362; Metabolism; Xenobiotics biodegradation and metabolism; Benzoate degradation
gba:J421_4417	K07516	fadN	3-hydroxyacyl-CoA dehydrogenase	1.1.1.35	ko00650; Metabolism; Carbohydrate metabolism; Butanoate metabolism | ko00071; Metabolism; Lipid metabolism; Fatty acid degradation | ko00362; Metabolism; Xenobiotics biodegradation and metabolism; Benzoate degradation
fla:SY85_08515	K07516	fadN	3-hydroxyacyl-CoA dehydrogenase	1.1.1.35	ko00650; Metabolism; Carbohydrate metabolism; Butanoate metabolism | ko00071; Metabolism; Lipid metabolism; Fatty acid degradation | ko00362; Metabolism; Xenobiotics biodegradation and metabolism; Benzoate degradation
rht:NT26_2058	K07516	fadN	3-hydroxyacyl-CoA dehydrogenase	1.1.1.35	ko00650; Metabolism; Carbohydrate metabolism; Butanoate metabolism | ko00071; Metabolism; Lipid metabolism; Fatty acid degradation | ko00362; Metabolism; Xenobiotics biodegradation and metabolism; Benzoate degradation
rht:NT26_2058	K07516	fadN	3-hydroxyacyl-CoA dehydrogenase	1.1.1.35	ko00650; Metabolism; Carbohydrate metabolism; Butanoate metabolism | ko00071; Metabolism; Lipid metabolism; Fatty acid degradation | ko00362; Metabolism; Xenobiotics biodegradation and metabolism; Benzoate degradation
tin:Tint_1595	K07516	fadN	3-hydroxyacyl-CoA dehydrogenase	1.1.1.35	ko00650; Metabolism; Carbohydrate metabolism; Butanoate metabolism | ko00071; Metabolism; Lipid metabolism; Fatty acid degradation | ko00362; Metabolism; Xenobiotics biodegradation and metabolism; Benzoate degradation
shd:SUTH_01134	K07516	fadN	3-hydroxyacyl-CoA dehydrogenase	1.1.1.35	ko00650; Metabolism; Carbohydrate metabolism; Butanoate metabolism | ko00071; Metabolism; Lipid metabolism; Fatty acid degradation | ko00362; Metabolism; Xenobiotics biodegradation and metabolism; Benzoate degradation
rgu:A4W93_04655	K07516	fadN	3-hydroxyacyl-CoA dehydrogenase	1.1.1.35	ko00650; Metabolism; Carbohydrate metabolism; Butanoate metabolism | ko00071; Metabolism; Lipid metabolism; Fatty acid degradation | ko00362; Metabolism; Xenobiotics biodegradation and metabolism; Benzoate degradation
moc:BB934_15620	K07516	fadN	3-hydroxyacyl-CoA dehydrogenase	1.1.1.35	ko00650; Metabolism; Carbohydrate metabolism; Butanoate metabolism | ko00071; Metabolism; Lipid metabolism; Fatty acid degradation | ko00362; Metabolism; Xenobiotics biodegradation and metabolism; Benzoate degradation
cnc:CNE_BB1p05940	K07516	fadN	3-hydroxyacyl-CoA dehydrogenase	1.1.1.35	ko00650; Metabolism; Carbohydrate metabolism; Butanoate metabolism | ko00071; Metabolism; Lipid metabolism; Fatty acid degradation | ko00362; Metabolism; Xenobiotics biodegradation and metabolism; Benzoate degradation
aba:Acid345_2469	K07516	fadN	3-hydroxyacyl-CoA dehydrogenase	1.1.1.35	ko00650; Metabolism; Carbohydrate metabolism; Butanoate metabolism | ko00071; Metabolism; Lipid metabolism; Fatty acid degradation | ko00362; Metabolism; Xenobiotics biodegradation and metabolism; Benzoate degradation
pbh:AAW51_2605	K07516	fadN	3-hydroxyacyl-CoA dehydrogenase	1.1.1.35	ko00650; Metabolism; Carbohydrate metabolism; Butanoate metabolism | ko00071; Metabolism; Lipid metabolism; Fatty acid degradation | ko00362; Metabolism; Xenobiotics biodegradation and metabolism; Benzoate degradation
ati:AL072_22465	K07516	fadN	3-hydroxyacyl-CoA dehydrogenase	1.1.1.35	ko00650; Metabolism; Carbohydrate metabolism; Butanoate metabolism | ko00071; Metabolism; Lipid metabolism; Fatty acid degradation | ko00362; Metabolism; Xenobiotics biodegradation and metabolism; Benzoate degradation
tts:Ththe16_0891	K07516	fadN	3-hydroxyacyl-CoA dehydrogenase	1.1.1.35	ko00650; Metabolism; Carbohydrate metabolism; Butanoate metabolism | ko00071; Metabolism; Lipid metabolism; Fatty acid degradation | ko00362; Metabolism; Xenobiotics biodegradation and metabolism; Benzoate degradation
stax:MC45_05165	K07516	fadN	3-hydroxyacyl-CoA dehydrogenase	1.1.1.35	ko00650; Metabolism; Carbohydrate metabolism; Butanoate metabolism | ko00071; Metabolism; Lipid metabolism; Fatty acid degradation | ko00362; Metabolism; Xenobiotics biodegradation and metabolism; Benzoate degradation
drm:Dred_0347	K07516	fadN	3-hydroxyacyl-CoA dehydrogenase	1.1.1.35	ko00650; Metabolism; Carbohydrate metabolism; Butanoate metabolism | ko00071; Metabolism; Lipid metabolism; Fatty acid degradation | ko00362; Metabolism; Xenobiotics biodegradation and metabolism; Benzoate degradation
mari:ACP86_10450	K07516	fadN	3-hydroxyacyl-CoA dehydrogenase	1.1.1.35	ko00650; Metabolism; Carbohydrate metabolism; Butanoate metabolism | ko00071; Metabolism; Lipid metabolism; Fatty acid degradation | ko00362; Metabolism; Xenobiotics biodegradation and metabolism; Benzoate degradation
mari:ACP86_10450	K07516	fadN	3-hydroxyacyl-CoA dehydrogenase	1.1.1.35	ko00650; Metabolism; Carbohydrate metabolism; Butanoate metabolism | ko00071; Metabolism; Lipid metabolism; Fatty acid degradation | ko00362; Metabolism; Xenobiotics biodegradation and metabolism; Benzoate degradation
age:AA314_07028	K07516	fadN	3-hydroxyacyl-CoA dehydrogenase	1.1.1.35	ko00650; Metabolism; Carbohydrate metabolism; Butanoate metabolism | ko00071; Metabolism; Lipid metabolism; Fatty acid degradation | ko00362; Metabolism; Xenobiotics biodegradation and metabolism; Benzoate degradation
rbn:RBXJA2T_08885	K07516	fadN	3-hydroxyacyl-CoA dehydrogenase	1.1.1.35	ko00650; Metabolism; Carbohydrate metabolism; Butanoate metabolism | ko00071; Metabolism; Lipid metabolism; Fatty acid degradation | ko00362; Metabolism; Xenobiotics biodegradation and metabolism; Benzoate degradation
rce:RC1_1947	K07516	fadN	3-hydroxyacyl-CoA dehydrogenase	1.1.1.35	ko00650; Metabolism; Carbohydrate metabolism; Butanoate metabolism | ko00071; Metabolism; Lipid metabolism; Fatty acid degradation | ko00362; Metabolism; Xenobiotics biodegradation and metabolism; Benzoate degradation
scu:SCE1572_43695	K07516	fadN	3-hydroxyacyl-CoA dehydrogenase	1.1.1.35	ko00650; Metabolism; Carbohydrate metabolism; Butanoate metabolism | ko00071; Metabolism; Lipid metabolism; Fatty acid degradation | ko00362; Metabolism; Xenobiotics biodegradation and metabolism; Benzoate degradation
rta:Rta_09140	K07516	fadN	3-hydroxyacyl-CoA dehydrogenase	1.1.1.35	ko00650; Metabolism; Carbohydrate metabolism; Butanoate metabolism | ko00071; Metabolism; Lipid metabolism; Fatty acid degradation | ko00362; Metabolism; Xenobiotics biodegradation and metabolism; Benzoate degradation
mhd:Marky_1387	K07516	fadN	3-hydroxyacyl-CoA dehydrogenase	1.1.1.35	ko00650; Metabolism; Carbohydrate metabolism; Butanoate metabolism | ko00071; Metabolism; Lipid metabolism; Fatty acid degradation | ko00362; Metabolism; Xenobiotics biodegradation and metabolism; Benzoate degradation
sti:Sthe_2923	K07516	fadN	3-hydroxyacyl-CoA dehydrogenase	1.1.1.35	ko00650; Metabolism; Carbohydrate metabolism; Butanoate metabolism | ko00071; Metabolism; Lipid metabolism; Fatty acid degradation | ko00362; Metabolism; Xenobiotics biodegradation and metabolism; Benzoate degradation
fla:SY85_08515	K07516	fadN	3-hydroxyacyl-CoA dehydrogenase	1.1.1.35	ko00650; Metabolism; Carbohydrate metabolism; Butanoate metabolism | ko00071; Metabolism; Lipid metabolism; Fatty acid degradation | ko00362; Metabolism; Xenobiotics biodegradation and metabolism; Benzoate degradation
blas:BSY18_1120	K07516	fadN	3-hydroxyacyl-CoA dehydrogenase	1.1.1.35	ko00650; Metabolism; Carbohydrate metabolism; Butanoate metabolism | ko00071; Metabolism; Lipid metabolism; Fatty acid degradation | ko00362; Metabolism; Xenobiotics biodegradation and metabolism; Benzoate degradation
blas:BSY18_1120	K07516	fadN	3-hydroxyacyl-CoA dehydrogenase	1.1.1.35	ko00650; Metabolism; Carbohydrate metabolism; Butanoate metabolism | ko00071; Metabolism; Lipid metabolism; Fatty acid degradation | ko00362; Metabolism; Xenobiotics biodegradation and metabolism; Benzoate degradation
rta:Rta_09140	K07516	fadN	3-hydroxyacyl-CoA dehydrogenase	1.1.1.35	ko00650; Metabolism; Carbohydrate metabolism; Butanoate metabolism | ko00071; Metabolism; Lipid metabolism; Fatty acid degradation | ko00362; Metabolism; Xenobiotics biodegradation and metabolism; Benzoate degradation
moc:BB934_15620	K07516	fadN	3-hydroxyacyl-CoA dehydrogenase	1.1.1.35	ko00650; Metabolism; Carbohydrate metabolism; Butanoate metabolism | ko00071; Metabolism; Lipid metabolism; Fatty acid degradation | ko00362; Metabolism; Xenobiotics biodegradation and metabolism; Benzoate degradation
cse:Cseg_0771	K07516	fadN	3-hydroxyacyl-CoA dehydrogenase	1.1.1.35	ko00650; Metabolism; Carbohydrate metabolism; Butanoate metabolism | ko00071; Metabolism; Lipid metabolism; Fatty acid degradation | ko00362; Metabolism; Xenobiotics biodegradation and metabolism; Benzoate degradation
pzu:PHZ_c3217	K07516	fadN	3-hydroxyacyl-CoA dehydrogenase	1.1.1.35	ko00650; Metabolism; Carbohydrate metabolism; Butanoate metabolism | ko00071; Metabolism; Lipid metabolism; Fatty acid degradation | ko00362; Metabolism; Xenobiotics biodegradation and metabolism; Benzoate degradation
ros:CTJ15_18225	K07516	fadN	3-hydroxyacyl-CoA dehydrogenase	1.1.1.35	ko00650; Metabolism; Carbohydrate metabolism; Butanoate metabolism | ko00071; Metabolism; Lipid metabolism; Fatty acid degradation | ko00362; Metabolism; Xenobiotics biodegradation and metabolism; Benzoate degradation
moc:BB934_15620	K07516	fadN	3-hydroxyacyl-CoA dehydrogenase	1.1.1.35	ko00650; Metabolism; Carbohydrate metabolism; Butanoate metabolism | ko00071; Metabolism; Lipid metabolism; Fatty acid degradation | ko00362; Metabolism; Xenobiotics biodegradation and metabolism; Benzoate degradation
ccr:CC_3189	K07516	fadN	3-hydroxyacyl-CoA dehydrogenase	1.1.1.35	ko00650; Metabolism; Carbohydrate metabolism; Butanoate metabolism | ko00071; Metabolism; Lipid metabolism; Fatty acid degradation | ko00362; Metabolism; Xenobiotics biodegradation and metabolism; Benzoate degradation
sphi:TS85_09005	K07516	fadN	3-hydroxyacyl-CoA dehydrogenase	1.1.1.35	ko00650; Metabolism; Carbohydrate metabolism; Butanoate metabolism | ko00071; Metabolism; Lipid metabolism; Fatty acid degradation | ko00362; Metabolism; Xenobiotics biodegradation and metabolism; Benzoate degradation
cnc:CNE_BB1p05940	K07516	fadN	3-hydroxyacyl-CoA dehydrogenase	1.1.1.35	ko00650; Metabolism; Carbohydrate metabolism; Butanoate metabolism | ko00071; Metabolism; Lipid metabolism; Fatty acid degradation | ko00362; Metabolism; Xenobiotics biodegradation and metabolism; Benzoate degradation
bstg:WT74_15235	K07516	fadN	3-hydroxyacyl-CoA dehydrogenase	1.1.1.35	ko00650; Metabolism; Carbohydrate metabolism; Butanoate metabolism | ko00071; Metabolism; Lipid metabolism; Fatty acid degradation | ko00362; Metabolism; Xenobiotics biodegradation and metabolism; Benzoate degradation
bstg:WT74_15235	K07516	fadN	3-hydroxyacyl-CoA dehydrogenase	1.1.1.35	ko00650; Metabolism; Carbohydrate metabolism; Butanoate metabolism | ko00071; Metabolism; Lipid metabolism; Fatty acid degradation | ko00362; Metabolism; Xenobiotics biodegradation and metabolism; Benzoate degradation
amc:MADE_1008780	K07516	fadN	3-hydroxyacyl-CoA dehydrogenase	1.1.1.35	ko00650; Metabolism; Carbohydrate metabolism; Butanoate metabolism | ko00071; Metabolism; Lipid metabolism; Fatty acid degradation | ko00362; Metabolism; Xenobiotics biodegradation and metabolism; Benzoate degradation
mhd:Marky_1387	K07516	fadN	3-hydroxyacyl-CoA dehydrogenase	1.1.1.35	ko00650; Metabolism; Carbohydrate metabolism; Butanoate metabolism | ko00071; Metabolism; Lipid metabolism; Fatty acid degradation | ko00362; Metabolism; Xenobiotics biodegradation and metabolism; Benzoate degradation
scu:SCE1572_43695	K07516	fadN	3-hydroxyacyl-CoA dehydrogenase	1.1.1.35	ko00650; Metabolism; Carbohydrate metabolism; Butanoate metabolism | ko00071; Metabolism; Lipid metabolism; Fatty acid degradation | ko00362; Metabolism; Xenobiotics biodegradation and metabolism; Benzoate degradation
abac:LuPra_05978	K07516	fadN	3-hydroxyacyl-CoA dehydrogenase	1.1.1.35	ko00650; Metabolism; Carbohydrate metabolism; Butanoate metabolism | ko00071; Metabolism; Lipid metabolism; Fatty acid degradation | ko00362; Metabolism; Xenobiotics biodegradation and metabolism; Benzoate degradation
thc:TCCBUS3UF1_11710	K07516	fadN	3-hydroxyacyl-CoA dehydrogenase	1.1.1.35	ko00650; Metabolism; Carbohydrate metabolism; Butanoate metabolism | ko00071; Metabolism; Lipid metabolism; Fatty acid degradation | ko00362; Metabolism; Xenobiotics biodegradation and metabolism; Benzoate degradation
amv:ACMV_02820	K07516	fadN	3-hydroxyacyl-CoA dehydrogenase	1.1.1.35	ko00650; Metabolism; Carbohydrate metabolism; Butanoate metabolism | ko00071; Metabolism; Lipid metabolism; Fatty acid degradation | ko00362; Metabolism; Xenobiotics biodegradation and metabolism; Benzoate degradation
slt:Slit_1856	K07516	fadN	3-hydroxyacyl-CoA dehydrogenase	1.1.1.35	ko00650; Metabolism; Carbohydrate metabolism; Butanoate metabolism | ko00071; Metabolism; Lipid metabolism; Fatty acid degradation | ko00362; Metabolism; Xenobiotics biodegradation and metabolism; Benzoate degradation
vpe:Varpa_3186	K07516	fadN	3-hydroxyacyl-CoA dehydrogenase	1.1.1.35	ko00650; Metabolism; Carbohydrate metabolism; Butanoate metabolism | ko00071; Metabolism; Lipid metabolism; Fatty acid degradation | ko00362; Metabolism; Xenobiotics biodegradation and metabolism; Benzoate degradation
jsv:CNX70_16270	K07516	fadN	3-hydroxyacyl-CoA dehydrogenase	1.1.1.35	ko00650; Metabolism; Carbohydrate metabolism; Butanoate metabolism | ko00071; Metabolism; Lipid metabolism; Fatty acid degradation | ko00362; Metabolism; Xenobiotics biodegradation and metabolism; Benzoate degradation
cnc:CNE_BB1p05940	K07516	fadN	3-hydroxyacyl-CoA dehydrogenase	1.1.1.35	ko00650; Metabolism; Carbohydrate metabolism; Butanoate metabolism | ko00071; Metabolism; Lipid metabolism; Fatty acid degradation | ko00362; Metabolism; Xenobiotics biodegradation and metabolism; Benzoate degradation
ccx:COCOR_02362	K07516	fadN	3-hydroxyacyl-CoA dehydrogenase	1.1.1.35	ko00650; Metabolism; Carbohydrate metabolism; Butanoate metabolism | ko00071; Metabolism; Lipid metabolism; Fatty acid degradation | ko00362; Metabolism; Xenobiotics biodegradation and metabolism; Benzoate degradation
pbh:AAW51_2605	K07516	fadN	3-hydroxyacyl-CoA dehydrogenase	1.1.1.35	ko00650; Metabolism; Carbohydrate metabolism; Butanoate metabolism | ko00071; Metabolism; Lipid metabolism; Fatty acid degradation | ko00362; Metabolism; Xenobiotics biodegradation and metabolism; Benzoate degradation
sti:Sthe_2923	K07516	fadN	3-hydroxyacyl-CoA dehydrogenase	1.1.1.35	ko00650; Metabolism; Carbohydrate metabolism; Butanoate metabolism | ko00071; Metabolism; Lipid metabolism; Fatty acid degradation | ko00362; Metabolism; Xenobiotics biodegradation and metabolism; Benzoate degradation
snj:A7E77_01280	K07516	fadN	3-hydroxyacyl-CoA dehydrogenase	1.1.1.35	ko00650; Metabolism; Carbohydrate metabolism; Butanoate metabolism | ko00071; Metabolism; Lipid metabolism; Fatty acid degradation | ko00362; Metabolism; Xenobiotics biodegradation and metabolism; Benzoate degradation
ros:CTJ15_18225	K07516	fadN	3-hydroxyacyl-CoA dehydrogenase	1.1.1.35	ko00650; Metabolism; Carbohydrate metabolism; Butanoate metabolism | ko00071; Metabolism; Lipid metabolism; Fatty acid degradation | ko00362; Metabolism; Xenobiotics biodegradation and metabolism; Benzoate degradation
age:AA314_07028	K07516	fadN	3-hydroxyacyl-CoA dehydrogenase	1.1.1.35	ko00650; Metabolism; Carbohydrate metabolism; Butanoate metabolism | ko00071; Metabolism; Lipid metabolism; Fatty acid degradation | ko00362; Metabolism; Xenobiotics biodegradation and metabolism; Benzoate degradation
ccro:CMC5_082090	K07516	fadN	3-hydroxyacyl-CoA dehydrogenase	1.1.1.35	ko00650; Metabolism; Carbohydrate metabolism; Butanoate metabolism | ko00071; Metabolism; Lipid metabolism; Fatty acid degradation | ko00362; Metabolism; Xenobiotics biodegradation and metabolism; Benzoate degradation
ctm:Cabther_A1474	K07516	fadN	3-hydroxyacyl-CoA dehydrogenase	1.1.1.35	ko00650; Metabolism; Carbohydrate metabolism; Butanoate metabolism | ko00071; Metabolism; Lipid metabolism; Fatty acid degradation | ko00362; Metabolism; Xenobiotics biodegradation and metabolism; Benzoate degradation
ttj:TTHA0890	K07516	fadN	3-hydroxyacyl-CoA dehydrogenase	1.1.1.35	ko00650; Metabolism; Carbohydrate metabolism; Butanoate metabolism | ko00071; Metabolism; Lipid metabolism; Fatty acid degradation | ko00362; Metabolism; Xenobiotics biodegradation and metabolism; Benzoate degradation
gph:GEMMAAP_14435	K07516	fadN	3-hydroxyacyl-CoA dehydrogenase	1.1.1.35	ko00650; Metabolism; Carbohydrate metabolism; Butanoate metabolism | ko00071; Metabolism; Lipid metabolism; Fatty acid degradation | ko00362; Metabolism; Xenobiotics biodegradation and metabolism; Benzoate degradation
age:AA314_07028	K07516	fadN	3-hydroxyacyl-CoA dehydrogenase	1.1.1.35	ko00650; Metabolism; Carbohydrate metabolism; Butanoate metabolism | ko00071; Metabolism; Lipid metabolism; Fatty acid degradation | ko00362; Metabolism; Xenobiotics biodegradation and metabolism; Benzoate degradation
gba:J421_4417	K07516	fadN	3-hydroxyacyl-CoA dehydrogenase	1.1.1.35	ko00650; Metabolism; Carbohydrate metabolism; Butanoate metabolism | ko00071; Metabolism; Lipid metabolism; Fatty acid degradation | ko00362; Metabolism; Xenobiotics biodegradation and metabolism; Benzoate degradation
blas:BSY18_1120	K07516	fadN	3-hydroxyacyl-CoA dehydrogenase	1.1.1.35	ko00650; Metabolism; Carbohydrate metabolism; Butanoate metabolism | ko00071; Metabolism; Lipid metabolism; Fatty acid degradation | ko00362; Metabolism; Xenobiotics biodegradation and metabolism; Benzoate degradation
blas:BSY18_1120	K07516	fadN	3-hydroxyacyl-CoA dehydrogenase	1.1.1.35	ko00650; Metabolism; Carbohydrate metabolism; Butanoate metabolism | ko00071; Metabolism; Lipid metabolism; Fatty acid degradation | ko00362; Metabolism; Xenobiotics biodegradation and metabolism; Benzoate degradation
ros:CTJ15_18225	K07516	fadN	3-hydroxyacyl-CoA dehydrogenase	1.1.1.35	ko00650; Metabolism; Carbohydrate metabolism; Butanoate metabolism | ko00071; Metabolism; Lipid metabolism; Fatty acid degradation | ko00362; Metabolism; Xenobiotics biodegradation and metabolism; Benzoate degradation
gba:J421_4417	K07516	fadN	3-hydroxyacyl-CoA dehydrogenase	1.1.1.35	ko00650; Metabolism; Carbohydrate metabolism; Butanoate metabolism | ko00071; Metabolism; Lipid metabolism; Fatty acid degradation | ko00362; Metabolism; Xenobiotics biodegradation and metabolism; Benzoate degradation
hau:Haur_4394	K07516	fadN	3-hydroxyacyl-CoA dehydrogenase	1.1.1.35	ko00650; Metabolism; Carbohydrate metabolism; Butanoate metabolism | ko00071; Metabolism; Lipid metabolism; Fatty acid degradation | ko00362; Metabolism; Xenobiotics biodegradation and metabolism; Benzoate degradation
blas:BSY18_1120	K07516	fadN	3-hydroxyacyl-CoA dehydrogenase	1.1.1.35	ko00650; Metabolism; Carbohydrate metabolism; Butanoate metabolism | ko00071; Metabolism; Lipid metabolism; Fatty acid degradation | ko00362; Metabolism; Xenobiotics biodegradation and metabolism; Benzoate degradation
blas:BSY18_1120	K07516	fadN	3-hydroxyacyl-CoA dehydrogenase	1.1.1.35	ko00650; Metabolism; Carbohydrate metabolism; Butanoate metabolism | ko00071; Metabolism; Lipid metabolism; Fatty acid degradation | ko00362; Metabolism; Xenobiotics biodegradation and metabolism; Benzoate degradation
hau:Haur_4394	K07516	fadN	3-hydroxyacyl-CoA dehydrogenase	1.1.1.35	ko00650; Metabolism; Carbohydrate metabolism; Butanoate metabolism | ko00071; Metabolism; Lipid metabolism; Fatty acid degradation | ko00362; Metabolism; Xenobiotics biodegradation and metabolism; Benzoate degradation
aca:ACP_1047	K07516	fadN	3-hydroxyacyl-CoA dehydrogenase	1.1.1.35	ko00650; Metabolism; Carbohydrate metabolism; Butanoate metabolism | ko00071; Metabolism; Lipid metabolism; Fatty acid degradation | ko00362; Metabolism; Xenobiotics biodegradation and metabolism; Benzoate degradation
spkc:KC8_12860	K07516	fadN	3-hydroxyacyl-CoA dehydrogenase	1.1.1.35	ko00650; Metabolism; Carbohydrate metabolism; Butanoate metabolism | ko00071; Metabolism; Lipid metabolism; Fatty acid degradation | ko00362; Metabolism; Xenobiotics biodegradation and metabolism; Benzoate degradation
spkc:KC8_12860	K07516	fadN	3-hydroxyacyl-CoA dehydrogenase	1.1.1.35	ko00650; Metabolism; Carbohydrate metabolism; Butanoate metabolism | ko00071; Metabolism; Lipid metabolism; Fatty acid degradation | ko00362; Metabolism; Xenobiotics biodegradation and metabolism; Benzoate degradation
mtt:Ftrac_1686	K07516	fadN	3-hydroxyacyl-CoA dehydrogenase	1.1.1.35	ko00650; Metabolism; Carbohydrate metabolism; Butanoate metabolism | ko00071; Metabolism; Lipid metabolism; Fatty acid degradation | ko00362; Metabolism; Xenobiotics biodegradation and metabolism; Benzoate degradation
masw:AM586_03710	K07516	fadN	3-hydroxyacyl-CoA dehydrogenase	1.1.1.35	ko00650; Metabolism; Carbohydrate metabolism; Butanoate metabolism | ko00071; Metabolism; Lipid metabolism; Fatty acid degradation | ko00362; Metabolism; Xenobiotics biodegradation and metabolism; Benzoate degradation
rin:ACS15_1670	K07516	fadN	3-hydroxyacyl-CoA dehydrogenase	1.1.1.35	ko00650; Metabolism; Carbohydrate metabolism; Butanoate metabolism | ko00071; Metabolism; Lipid metabolism; Fatty acid degradation | ko00362; Metabolism; Xenobiotics biodegradation and metabolism; Benzoate degradation
mhd:Marky_1387	K07516	fadN	3-hydroxyacyl-CoA dehydrogenase	1.1.1.35	ko00650; Metabolism; Carbohydrate metabolism; Butanoate metabolism | ko00071; Metabolism; Lipid metabolism; Fatty acid degradation | ko00362; Metabolism; Xenobiotics biodegradation and metabolism; Benzoate degradation
abac:LuPra_05978	K07516	fadN	3-hydroxyacyl-CoA dehydrogenase	1.1.1.35	ko00650; Metabolism; Carbohydrate metabolism; Butanoate metabolism | ko00071; Metabolism; Lipid metabolism; Fatty acid degradation | ko00362; Metabolism; Xenobiotics biodegradation and metabolism; Benzoate degradation
mop:Mesop_1107	K07516	fadN	3-hydroxyacyl-CoA dehydrogenase	1.1.1.35	ko00650; Metabolism; Carbohydrate metabolism; Butanoate metabolism | ko00071; Metabolism; Lipid metabolism; Fatty acid degradation | ko00362; Metabolism; Xenobiotics biodegradation and metabolism; Benzoate degradation
blas:BSY18_1120	K07516	fadN	3-hydroxyacyl-CoA dehydrogenase	1.1.1.35	ko00650; Metabolism; Carbohydrate metabolism; Butanoate metabolism | ko00071; Metabolism; Lipid metabolism; Fatty acid degradation | ko00362; Metabolism; Xenobiotics biodegradation and metabolism; Benzoate degradation
blas:BSY18_1120	K07516	fadN	3-hydroxyacyl-CoA dehydrogenase	1.1.1.35	ko00650; Metabolism; Carbohydrate metabolism; Butanoate metabolism | ko00071; Metabolism; Lipid metabolism; Fatty acid degradation | ko00362; Metabolism; Xenobiotics biodegradation and metabolism; Benzoate degradation
sphm:G432_10735	K07516	fadN	3-hydroxyacyl-CoA dehydrogenase	1.1.1.35	ko00650; Metabolism; Carbohydrate metabolism; Butanoate metabolism | ko00071; Metabolism; Lipid metabolism; Fatty acid degradation | ko00362; Metabolism; Xenobiotics biodegradation and metabolism; Benzoate degradation
sphm:G432_10735	K07516	fadN	3-hydroxyacyl-CoA dehydrogenase	1.1.1.35	ko00650; Metabolism; Carbohydrate metabolism; Butanoate metabolism | ko00071; Metabolism; Lipid metabolism; Fatty acid degradation | ko00362; Metabolism; Xenobiotics biodegradation and metabolism; Benzoate degradation
thc:TCCBUS3UF1_11710	K07516	fadN	3-hydroxyacyl-CoA dehydrogenase	1.1.1.35	ko00650; Metabolism; Carbohydrate metabolism; Butanoate metabolism | ko00071; Metabolism; Lipid metabolism; Fatty acid degradation | ko00362; Metabolism; Xenobiotics biodegradation and metabolism; Benzoate degradation
sth:STH3012	K07516	fadN	3-hydroxyacyl-CoA dehydrogenase	1.1.1.35	ko00650; Metabolism; Carbohydrate metabolism; Butanoate metabolism | ko00071; Metabolism; Lipid metabolism; Fatty acid degradation | ko00362; Metabolism; Xenobiotics biodegradation and metabolism; Benzoate degradation
spkc:KC8_12860	K07516	fadN	3-hydroxyacyl-CoA dehydrogenase	1.1.1.35	ko00650; Metabolism; Carbohydrate metabolism; Butanoate metabolism | ko00071; Metabolism; Lipid metabolism; Fatty acid degradation | ko00362; Metabolism; Xenobiotics biodegradation and metabolism; Benzoate degradation
spkc:KC8_12860	K07516	fadN	3-hydroxyacyl-CoA dehydrogenase	1.1.1.35	ko00650; Metabolism; Carbohydrate metabolism; Butanoate metabolism | ko00071; Metabolism; Lipid metabolism; Fatty acid degradation | ko00362; Metabolism; Xenobiotics biodegradation and metabolism; Benzoate degradation
mhd:Marky_1387	K07516	fadN	3-hydroxyacyl-CoA dehydrogenase	1.1.1.35	ko00650; Metabolism; Carbohydrate metabolism; Butanoate metabolism | ko00071; Metabolism; Lipid metabolism; Fatty acid degradation | ko00362; Metabolism; Xenobiotics biodegradation and metabolism; Benzoate degradation
ccro:CMC5_082090	K07516	fadN	3-hydroxyacyl-CoA dehydrogenase	1.1.1.35	ko00650; Metabolism; Carbohydrate metabolism; Butanoate metabolism | ko00071; Metabolism; Lipid metabolism; Fatty acid degradation | ko00362; Metabolism; Xenobiotics biodegradation and metabolism; Benzoate degradation
rrd:RradSPS_1839	K07516	fadN	3-hydroxyacyl-CoA dehydrogenase	1.1.1.35	ko00650; Metabolism; Carbohydrate metabolism; Butanoate metabolism | ko00071; Metabolism; Lipid metabolism; Fatty acid degradation | ko00362; Metabolism; Xenobiotics biodegradation and metabolism; Benzoate degradation
rud:TH61_04415	K07516	fadN	3-hydroxyacyl-CoA dehydrogenase	1.1.1.35	ko00650; Metabolism; Carbohydrate metabolism; Butanoate metabolism | ko00071; Metabolism; Lipid metabolism; Fatty acid degradation | ko00362; Metabolism; Xenobiotics biodegradation and metabolism; Benzoate degradation
rgi:RGI145_00955	K07516	fadN	3-hydroxyacyl-CoA dehydrogenase	1.1.1.35	ko00650; Metabolism; Carbohydrate metabolism; Butanoate metabolism | ko00071; Metabolism; Lipid metabolism; Fatty acid degradation | ko00362; Metabolism; Xenobiotics biodegradation and metabolism; Benzoate degradation
tts:Ththe16_0891	K07516	fadN	3-hydroxyacyl-CoA dehydrogenase	1.1.1.35	ko00650; Metabolism; Carbohydrate metabolism; Butanoate metabolism | ko00071; Metabolism; Lipid metabolism; Fatty acid degradation | ko00362; Metabolism; Xenobiotics biodegradation and metabolism; Benzoate degradation
cnc:CNE_BB1p05940	K07516	fadN	3-hydroxyacyl-CoA dehydrogenase	1.1.1.35	ko00650; Metabolism; Carbohydrate metabolism; Butanoate metabolism | ko00071; Metabolism; Lipid metabolism; Fatty acid degradation | ko00362; Metabolism; Xenobiotics biodegradation and metabolism; Benzoate degradation
mnr:ACZ75_05995	K07516	fadN	3-hydroxyacyl-CoA dehydrogenase	1.1.1.35	ko00650; Metabolism; Carbohydrate metabolism; Butanoate metabolism | ko00071; Metabolism; Lipid metabolism; Fatty acid degradation | ko00362; Metabolism; Xenobiotics biodegradation and metabolism; Benzoate degradation
cbaa:SRAA_1489	K07516	fadN	3-hydroxyacyl-CoA dehydrogenase	1.1.1.35	ko00650; Metabolism; Carbohydrate metabolism; Butanoate metabolism | ko00071; Metabolism; Lipid metabolism; Fatty acid degradation | ko00362; Metabolism; Xenobiotics biodegradation and metabolism; Benzoate degradation
cbaa:SRAA_1489	K07516	fadN	3-hydroxyacyl-CoA dehydrogenase	1.1.1.35	ko00650; Metabolism; Carbohydrate metabolism; Butanoate metabolism | ko00071; Metabolism; Lipid metabolism; Fatty acid degradation | ko00362; Metabolism; Xenobiotics biodegradation and metabolism; Benzoate degradation
ssan:NX02_20700	K07516	fadN	3-hydroxyacyl-CoA dehydrogenase	1.1.1.35	ko00650; Metabolism; Carbohydrate metabolism; Butanoate metabolism | ko00071; Metabolism; Lipid metabolism; Fatty acid degradation | ko00362; Metabolism; Xenobiotics biodegradation and metabolism; Benzoate degradation
ssan:NX02_20700	K07516	fadN	3-hydroxyacyl-CoA dehydrogenase	1.1.1.35	ko00650; Metabolism; Carbohydrate metabolism; Butanoate metabolism | ko00071; Metabolism; Lipid metabolism; Fatty acid degradation | ko00362; Metabolism; Xenobiotics biodegradation and metabolism; Benzoate degradation
cthe:Chro_2913	K07516	fadN	3-hydroxyacyl-CoA dehydrogenase	1.1.1.35	ko00650; Metabolism; Carbohydrate metabolism; Butanoate metabolism | ko00071; Metabolism; Lipid metabolism; Fatty acid degradation | ko00362; Metabolism; Xenobiotics biodegradation and metabolism; Benzoate degradation
sen:SACE_5040	K07516	fadN	3-hydroxyacyl-CoA dehydrogenase	1.1.1.35	ko00650; Metabolism; Carbohydrate metabolism; Butanoate metabolism | ko00071; Metabolism; Lipid metabolism; Fatty acid degradation | ko00362; Metabolism; Xenobiotics biodegradation and metabolism; Benzoate degradation
rti:DC20_10115	K07516	fadN	3-hydroxyacyl-CoA dehydrogenase	1.1.1.35	ko00650; Metabolism; Carbohydrate metabolism; Butanoate metabolism | ko00071; Metabolism; Lipid metabolism; Fatty acid degradation | ko00362; Metabolism; Xenobiotics biodegradation and metabolism; Benzoate degradation
mhd:Marky_1387	K07516	fadN	3-hydroxyacyl-CoA dehydrogenase	1.1.1.35	ko00650; Metabolism; Carbohydrate metabolism; Butanoate metabolism | ko00071; Metabolism; Lipid metabolism; Fatty acid degradation | ko00362; Metabolism; Xenobiotics biodegradation and metabolism; Benzoate degradation
masw:AM586_14550	K07516	fadN	3-hydroxyacyl-CoA dehydrogenase	1.1.1.35	ko00650; Metabolism; Carbohydrate metabolism; Butanoate metabolism | ko00071; Metabolism; Lipid metabolism; Fatty acid degradation | ko00362; Metabolism; Xenobiotics biodegradation and metabolism; Benzoate degradation
mop:Mesop_1107	K07516	fadN	3-hydroxyacyl-CoA dehydrogenase	1.1.1.35	ko00650; Metabolism; Carbohydrate metabolism; Butanoate metabolism | ko00071; Metabolism; Lipid metabolism; Fatty acid degradation | ko00362; Metabolism; Xenobiotics biodegradation and metabolism; Benzoate degradation
abac:LuPra_04019	K07516	fadN	3-hydroxyacyl-CoA dehydrogenase	1.1.1.35	ko00650; Metabolism; Carbohydrate metabolism; Butanoate metabolism | ko00071; Metabolism; Lipid metabolism; Fatty acid degradation | ko00362; Metabolism; Xenobiotics biodegradation and metabolism; Benzoate degradation
mpt:Mpe_A0417	K07516	fadN	3-hydroxyacyl-CoA dehydrogenase	1.1.1.35	ko00650; Metabolism; Carbohydrate metabolism; Butanoate metabolism | ko00071; Metabolism; Lipid metabolism; Fatty acid degradation | ko00362; Metabolism; Xenobiotics biodegradation and metabolism; Benzoate degradation
lgu:LG3211_2899	K07516	fadN	3-hydroxyacyl-CoA dehydrogenase	1.1.1.35	ko00650; Metabolism; Carbohydrate metabolism; Butanoate metabolism | ko00071; Metabolism; Lipid metabolism; Fatty acid degradation | ko00362; Metabolism; Xenobiotics biodegradation and metabolism; Benzoate degradation
sphm:G432_10735	K07516	fadN	3-hydroxyacyl-CoA dehydrogenase	1.1.1.35	ko00650; Metabolism; Carbohydrate metabolism; Butanoate metabolism | ko00071; Metabolism; Lipid metabolism; Fatty acid degradation | ko00362; Metabolism; Xenobiotics biodegradation and metabolism; Benzoate degradation
sphm:G432_10735	K07516	fadN	3-hydroxyacyl-CoA dehydrogenase	1.1.1.35	ko00650; Metabolism; Carbohydrate metabolism; Butanoate metabolism | ko00071; Metabolism; Lipid metabolism; Fatty acid degradation | ko00362; Metabolism; Xenobiotics biodegradation and metabolism; Benzoate degradation
rta:Rta_09140	K07516	fadN	3-hydroxyacyl-CoA dehydrogenase	1.1.1.35	ko00650; Metabolism; Carbohydrate metabolism; Butanoate metabolism | ko00071; Metabolism; Lipid metabolism; Fatty acid degradation | ko00362; Metabolism; Xenobiotics biodegradation and metabolism; Benzoate degradation
sphb:EP837_03348	K07516	fadN	3-hydroxyacyl-CoA dehydrogenase	1.1.1.35	ko00650; Metabolism; Carbohydrate metabolism; Butanoate metabolism | ko00071; Metabolism; Lipid metabolism; Fatty acid degradation | ko00362; Metabolism; Xenobiotics biodegradation and metabolism; Benzoate degradation
ttk:TST_0170	K07516	fadN	3-hydroxyacyl-CoA dehydrogenase	1.1.1.35	ko00650; Metabolism; Carbohydrate metabolism; Butanoate metabolism | ko00071; Metabolism; Lipid metabolism; Fatty acid degradation | ko00362; Metabolism; Xenobiotics biodegradation and metabolism; Benzoate degradation
pzu:PHZ_c3217	K07516	fadN	3-hydroxyacyl-CoA dehydrogenase	1.1.1.35	ko00650; Metabolism; Carbohydrate metabolism; Butanoate metabolism | ko00071; Metabolism; Lipid metabolism; Fatty acid degradation | ko00362; Metabolism; Xenobiotics biodegradation and metabolism; Benzoate degradation
mhd:Marky_1387	K07516	fadN	3-hydroxyacyl-CoA dehydrogenase	1.1.1.35	ko00650; Metabolism; Carbohydrate metabolism; Butanoate metabolism | ko00071; Metabolism; Lipid metabolism; Fatty acid degradation | ko00362; Metabolism; Xenobiotics biodegradation and metabolism; Benzoate degradation
mhd:Marky_1387	K07516	fadN	3-hydroxyacyl-CoA dehydrogenase	1.1.1.35	ko00650; Metabolism; Carbohydrate metabolism; Butanoate metabolism | ko00071; Metabolism; Lipid metabolism; Fatty acid degradation | ko00362; Metabolism; Xenobiotics biodegradation and metabolism; Benzoate degradation
sphi:TS85_09005	K07516	fadN	3-hydroxyacyl-CoA dehydrogenase	1.1.1.35	ko00650; Metabolism; Carbohydrate metabolism; Butanoate metabolism | ko00071; Metabolism; Lipid metabolism; Fatty acid degradation | ko00362; Metabolism; Xenobiotics biodegradation and metabolism; Benzoate degradation
axe:P40_07825	K07516	fadN	3-hydroxyacyl-CoA dehydrogenase	1.1.1.35	ko00650; Metabolism; Carbohydrate metabolism; Butanoate metabolism | ko00071; Metabolism; Lipid metabolism; Fatty acid degradation | ko00362; Metabolism; Xenobiotics biodegradation and metabolism; Benzoate degradation
abac:LuPra_05978	K07516	fadN	3-hydroxyacyl-CoA dehydrogenase	1.1.1.35	ko00650; Metabolism; Carbohydrate metabolism; Butanoate metabolism | ko00071; Metabolism; Lipid metabolism; Fatty acid degradation | ko00362; Metabolism; Xenobiotics biodegradation and metabolism; Benzoate degradation
fla:SY85_08515	K07516	fadN	3-hydroxyacyl-CoA dehydrogenase	1.1.1.35	ko00650; Metabolism; Carbohydrate metabolism; Butanoate metabolism | ko00071; Metabolism; Lipid metabolism; Fatty acid degradation | ko00362; Metabolism; Xenobiotics biodegradation and metabolism; Benzoate degradation
fla:SY85_08515	K07516	fadN	3-hydroxyacyl-CoA dehydrogenase	1.1.1.35	ko00650; Metabolism; Carbohydrate metabolism; Butanoate metabolism | ko00071; Metabolism; Lipid metabolism; Fatty acid degradation | ko00362; Metabolism; Xenobiotics biodegradation and metabolism; Benzoate degradation
ccx:COCOR_02362	K07516	fadN	3-hydroxyacyl-CoA dehydrogenase	1.1.1.35	ko00650; Metabolism; Carbohydrate metabolism; Butanoate metabolism | ko00071; Metabolism; Lipid metabolism; Fatty acid degradation | ko00362; Metabolism; Xenobiotics biodegradation and metabolism; Benzoate degradation
agn:AFK25_12810	K07516	fadN	3-hydroxyacyl-CoA dehydrogenase	1.1.1.35	ko00650; Metabolism; Carbohydrate metabolism; Butanoate metabolism | ko00071; Metabolism; Lipid metabolism; Fatty acid degradation | ko00362; Metabolism; Xenobiotics biodegradation and metabolism; Benzoate degradation
fla:SY85_08515	K07516	fadN	3-hydroxyacyl-CoA dehydrogenase	1.1.1.35	ko00650; Metabolism; Carbohydrate metabolism; Butanoate metabolism | ko00071; Metabolism; Lipid metabolism; Fatty acid degradation | ko00362; Metabolism; Xenobiotics biodegradation and metabolism; Benzoate degradation
gba:J421_4417	K07516	fadN	3-hydroxyacyl-CoA dehydrogenase	1.1.1.35	ko00650; Metabolism; Carbohydrate metabolism; Butanoate metabolism | ko00071; Metabolism; Lipid metabolism; Fatty acid degradation | ko00362; Metabolism; Xenobiotics biodegradation and metabolism; Benzoate degradation
mrd:Mrad2831_1058	K07516	fadN	3-hydroxyacyl-CoA dehydrogenase	1.1.1.35	ko00650; Metabolism; Carbohydrate metabolism; Butanoate metabolism | ko00071; Metabolism; Lipid metabolism; Fatty acid degradation | ko00362; Metabolism; Xenobiotics biodegradation and metabolism; Benzoate degradation
cgd:CR3_3304	K07516	fadN	3-hydroxyacyl-CoA dehydrogenase	1.1.1.35	ko00650; Metabolism; Carbohydrate metabolism; Butanoate metabolism | ko00071; Metabolism; Lipid metabolism; Fatty acid degradation | ko00362; Metabolism; Xenobiotics biodegradation and metabolism; Benzoate degradation
pga:PGA1_c22740	K07516	fadN	3-hydroxyacyl-CoA dehydrogenase	1.1.1.35	ko00650; Metabolism; Carbohydrate metabolism; Butanoate metabolism | ko00071; Metabolism; Lipid metabolism; Fatty acid degradation | ko00362; Metabolism; Xenobiotics biodegradation and metabolism; Benzoate degradation
pba:PSEBR_a2062	K07516	fadN	3-hydroxyacyl-CoA dehydrogenase	1.1.1.35	ko00650; Metabolism; Carbohydrate metabolism; Butanoate metabolism | ko00071; Metabolism; Lipid metabolism; Fatty acid degradation | ko00362; Metabolism; Xenobiotics biodegradation and metabolism; Benzoate degradation
cnc:CNE_BB1p05940	K07516	fadN	3-hydroxyacyl-CoA dehydrogenase	1.1.1.35	ko00650; Metabolism; Carbohydrate metabolism; Butanoate metabolism | ko00071; Metabolism; Lipid metabolism; Fatty acid degradation | ko00362; Metabolism; Xenobiotics biodegradation and metabolism; Benzoate degradation
cse:Cseg_0771	K07516	fadN	3-hydroxyacyl-CoA dehydrogenase	1.1.1.35	ko00650; Metabolism; Carbohydrate metabolism; Butanoate metabolism | ko00071; Metabolism; Lipid metabolism; Fatty acid degradation | ko00362; Metabolism; Xenobiotics biodegradation and metabolism; Benzoate degradation
age:AA314_03674	K07516	fadN	3-hydroxyacyl-CoA dehydrogenase	1.1.1.35	ko00650; Metabolism; Carbohydrate metabolism; Butanoate metabolism | ko00071; Metabolism; Lipid metabolism; Fatty acid degradation | ko00362; Metabolism; Xenobiotics biodegradation and metabolism; Benzoate degradation
abac:LuPra_04019	K07516	fadN	3-hydroxyacyl-CoA dehydrogenase	1.1.1.35	ko00650; Metabolism; Carbohydrate metabolism; Butanoate metabolism | ko00071; Metabolism; Lipid metabolism; Fatty acid degradation | ko00362; Metabolism; Xenobiotics biodegradation and metabolism; Benzoate degradation
mms:mma_3090	K07516	fadN	3-hydroxyacyl-CoA dehydrogenase	1.1.1.35	ko00650; Metabolism; Carbohydrate metabolism; Butanoate metabolism | ko00071; Metabolism; Lipid metabolism; Fatty acid degradation | ko00362; Metabolism; Xenobiotics biodegradation and metabolism; Benzoate degradation
shd:SUTH_01134	K07516	fadN	3-hydroxyacyl-CoA dehydrogenase	1.1.1.35	ko00650; Metabolism; Carbohydrate metabolism; Butanoate metabolism | ko00071; Metabolism; Lipid metabolism; Fatty acid degradation | ko00362; Metabolism; Xenobiotics biodegradation and metabolism; Benzoate degradation
gba:J421_4417	K07516	fadN	3-hydroxyacyl-CoA dehydrogenase	1.1.1.35	ko00650; Metabolism; Carbohydrate metabolism; Butanoate metabolism | ko00071; Metabolism; Lipid metabolism; Fatty acid degradation | ko00362; Metabolism; Xenobiotics biodegradation and metabolism; Benzoate degradation
abac:LuPra_04019	K07516	fadN	3-hydroxyacyl-CoA dehydrogenase	1.1.1.35	ko00650; Metabolism; Carbohydrate metabolism; Butanoate metabolism | ko00071; Metabolism; Lipid metabolism; Fatty acid degradation | ko00362; Metabolism; Xenobiotics biodegradation and metabolism; Benzoate degradation
xsa:SB85_02860	K07516	fadN	3-hydroxyacyl-CoA dehydrogenase	1.1.1.35	ko00650; Metabolism; Carbohydrate metabolism; Butanoate metabolism | ko00071; Metabolism; Lipid metabolism; Fatty acid degradation | ko00362; Metabolism; Xenobiotics biodegradation and metabolism; Benzoate degradation
age:AA314_03674	K07516	fadN	3-hydroxyacyl-CoA dehydrogenase	1.1.1.35	ko00650; Metabolism; Carbohydrate metabolism; Butanoate metabolism | ko00071; Metabolism; Lipid metabolism; Fatty acid degradation | ko00362; Metabolism; Xenobiotics biodegradation and metabolism; Benzoate degradation
rta:Rta_20050	K07516	fadN	3-hydroxyacyl-CoA dehydrogenase	1.1.1.35	ko00650; Metabolism; Carbohydrate metabolism; Butanoate metabolism | ko00071; Metabolism; Lipid metabolism; Fatty acid degradation | ko00362; Metabolism; Xenobiotics biodegradation and metabolism; Benzoate degradation
cbaa:SRAA_1208	K07516	fadN	3-hydroxyacyl-CoA dehydrogenase	1.1.1.35	ko00650; Metabolism; Carbohydrate metabolism; Butanoate metabolism | ko00071; Metabolism; Lipid metabolism; Fatty acid degradation | ko00362; Metabolism; Xenobiotics biodegradation and metabolism; Benzoate degradation
cbaa:SRAA_1208	K07516	fadN	3-hydroxyacyl-CoA dehydrogenase	1.1.1.35	ko00650; Metabolism; Carbohydrate metabolism; Butanoate metabolism | ko00071; Metabolism; Lipid metabolism; Fatty acid degradation | ko00362; Metabolism; Xenobiotics biodegradation and metabolism; Benzoate degradation
moc:BB934_15620	K07516	fadN	3-hydroxyacyl-CoA dehydrogenase	1.1.1.35	ko00650; Metabolism; Carbohydrate metabolism; Butanoate metabolism | ko00071; Metabolism; Lipid metabolism; Fatty acid degradation | ko00362; Metabolism; Xenobiotics biodegradation and metabolism; Benzoate degradation
hrb:Hrubri_0239	K07516	fadN	3-hydroxyacyl-CoA dehydrogenase	1.1.1.35	ko00650; Metabolism; Carbohydrate metabolism; Butanoate metabolism | ko00071; Metabolism; Lipid metabolism; Fatty acid degradation | ko00362; Metabolism; Xenobiotics biodegradation and metabolism; Benzoate degradation
ruf:TH63_19325	K07516	fadN	3-hydroxyacyl-CoA dehydrogenase	1.1.1.35	ko00650; Metabolism; Carbohydrate metabolism; Butanoate metabolism | ko00071; Metabolism; Lipid metabolism; Fatty acid degradation | ko00362; Metabolism; Xenobiotics biodegradation and metabolism; Benzoate degradation
age:AA314_07028	K07516	fadN	3-hydroxyacyl-CoA dehydrogenase	1.1.1.35	ko00650; Metabolism; Carbohydrate metabolism; Butanoate metabolism | ko00071; Metabolism; Lipid metabolism; Fatty acid degradation | ko00362; Metabolism; Xenobiotics biodegradation and metabolism; Benzoate degradation
cnc:CNE_BB1p05940	K07516	fadN	3-hydroxyacyl-CoA dehydrogenase	1.1.1.35	ko00650; Metabolism; Carbohydrate metabolism; Butanoate metabolism | ko00071; Metabolism; Lipid metabolism; Fatty acid degradation | ko00362; Metabolism; Xenobiotics biodegradation and metabolism; Benzoate degradation
abac:LuPra_05978	K07516	fadN	3-hydroxyacyl-CoA dehydrogenase	1.1.1.35	ko00650; Metabolism; Carbohydrate metabolism; Butanoate metabolism | ko00071; Metabolism; Lipid metabolism; Fatty acid degradation | ko00362; Metabolism; Xenobiotics biodegradation and metabolism; Benzoate degradation
cap:CLDAP_10720	K07516	fadN	3-hydroxyacyl-CoA dehydrogenase	1.1.1.35	ko00650; Metabolism; Carbohydrate metabolism; Butanoate metabolism | ko00071; Metabolism; Lipid metabolism; Fatty acid degradation | ko00362; Metabolism; Xenobiotics biodegradation and metabolism; Benzoate degradation
sti:Sthe_2923	K07516	fadN	3-hydroxyacyl-CoA dehydrogenase	1.1.1.35	ko00650; Metabolism; Carbohydrate metabolism; Butanoate metabolism | ko00071; Metabolism; Lipid metabolism; Fatty acid degradation | ko00362; Metabolism; Xenobiotics biodegradation and metabolism; Benzoate degradation
mtt:Ftrac_1686	K07516	fadN	3-hydroxyacyl-CoA dehydrogenase	1.1.1.35	ko00650; Metabolism; Carbohydrate metabolism; Butanoate metabolism | ko00071; Metabolism; Lipid metabolism; Fatty acid degradation | ko00362; Metabolism; Xenobiotics biodegradation and metabolism; Benzoate degradation
blas:BSY18_1120	K07516	fadN	3-hydroxyacyl-CoA dehydrogenase	1.1.1.35	ko00650; Metabolism; Carbohydrate metabolism; Butanoate metabolism | ko00071; Metabolism; Lipid metabolism; Fatty acid degradation | ko00362; Metabolism; Xenobiotics biodegradation and metabolism; Benzoate degradation
blas:BSY18_1120	K07516	fadN	3-hydroxyacyl-CoA dehydrogenase	1.1.1.35	ko00650; Metabolism; Carbohydrate metabolism; Butanoate metabolism | ko00071; Metabolism; Lipid metabolism; Fatty acid degradation | ko00362; Metabolism; Xenobiotics biodegradation and metabolism; Benzoate degradation
thc:TCCBUS3UF1_11710	K07516	fadN	3-hydroxyacyl-CoA dehydrogenase	1.1.1.35	ko00650; Metabolism; Carbohydrate metabolism; Butanoate metabolism | ko00071; Metabolism; Lipid metabolism; Fatty acid degradation | ko00362; Metabolism; Xenobiotics biodegradation and metabolism; Benzoate degradation
ros:CTJ15_18225	K07516	fadN	3-hydroxyacyl-CoA dehydrogenase	1.1.1.35	ko00650; Metabolism; Carbohydrate metabolism; Butanoate metabolism | ko00071; Metabolism; Lipid metabolism; Fatty acid degradation | ko00362; Metabolism; Xenobiotics biodegradation and metabolism; Benzoate degradation
moc:BB934_15620	K07516	fadN	3-hydroxyacyl-CoA dehydrogenase	1.1.1.35	ko00650; Metabolism; Carbohydrate metabolism; Butanoate metabolism | ko00071; Metabolism; Lipid metabolism; Fatty acid degradation | ko00362; Metabolism; Xenobiotics biodegradation and metabolism; Benzoate degradation
abac:LuPra_04019	K07516	fadN	3-hydroxyacyl-CoA dehydrogenase	1.1.1.35	ko00650; Metabolism; Carbohydrate metabolism; Butanoate metabolism | ko00071; Metabolism; Lipid metabolism; Fatty acid degradation | ko00362; Metabolism; Xenobiotics biodegradation and metabolism; Benzoate degradation
stax:MC45_05165	K07516	fadN	3-hydroxyacyl-CoA dehydrogenase	1.1.1.35	ko00650; Metabolism; Carbohydrate metabolism; Butanoate metabolism | ko00071; Metabolism; Lipid metabolism; Fatty acid degradation | ko00362; Metabolism; Xenobiotics biodegradation and metabolism; Benzoate degradation
rxy:Rxyl_2057	K07516	fadN	3-hydroxyacyl-CoA dehydrogenase	1.1.1.35	ko00650; Metabolism; Carbohydrate metabolism; Butanoate metabolism | ko00071; Metabolism; Lipid metabolism; Fatty acid degradation | ko00362; Metabolism; Xenobiotics biodegradation and metabolism; Benzoate degradation
mox:DAMO_1230	K07516	fadN	3-hydroxyacyl-CoA dehydrogenase	1.1.1.35	ko00650; Metabolism; Carbohydrate metabolism; Butanoate metabolism | ko00071; Metabolism; Lipid metabolism; Fatty acid degradation | ko00362; Metabolism; Xenobiotics biodegradation and metabolism; Benzoate degradation
blas:BSY18_1120	K07516	fadN	3-hydroxyacyl-CoA dehydrogenase	1.1.1.35	ko00650; Metabolism; Carbohydrate metabolism; Butanoate metabolism | ko00071; Metabolism; Lipid metabolism; Fatty acid degradation | ko00362; Metabolism; Xenobiotics biodegradation and metabolism; Benzoate degradation
blas:BSY18_1120	K07516	fadN	3-hydroxyacyl-CoA dehydrogenase	1.1.1.35	ko00650; Metabolism; Carbohydrate metabolism; Butanoate metabolism | ko00071; Metabolism; Lipid metabolism; Fatty acid degradation | ko00362; Metabolism; Xenobiotics biodegradation and metabolism; Benzoate degradation
ctm:Cabther_A1474	K07516	fadN	3-hydroxyacyl-CoA dehydrogenase	1.1.1.35	ko00650; Metabolism; Carbohydrate metabolism; Butanoate metabolism | ko00071; Metabolism; Lipid metabolism; Fatty acid degradation | ko00362; Metabolism; Xenobiotics biodegradation and metabolism; Benzoate degradation
abac:LuPra_05978	K07516	fadN	3-hydroxyacyl-CoA dehydrogenase	1.1.1.35	ko00650; Metabolism; Carbohydrate metabolism; Butanoate metabolism | ko00071; Metabolism; Lipid metabolism; Fatty acid degradation | ko00362; Metabolism; Xenobiotics biodegradation and metabolism; Benzoate degradation
sti:Sthe_2923	K07516	fadN	3-hydroxyacyl-CoA dehydrogenase	1.1.1.35	ko00650; Metabolism; Carbohydrate metabolism; Butanoate metabolism | ko00071; Metabolism; Lipid metabolism; Fatty acid degradation | ko00362; Metabolism; Xenobiotics biodegradation and metabolism; Benzoate degradation
cuh:BJN34_35610	K07516	fadN	3-hydroxyacyl-CoA dehydrogenase	1.1.1.35	ko00650; Metabolism; Carbohydrate metabolism; Butanoate metabolism | ko00071; Metabolism; Lipid metabolism; Fatty acid degradation | ko00362; Metabolism; Xenobiotics biodegradation and metabolism; Benzoate degradation
abac:LuPra_05978	K07516	fadN	3-hydroxyacyl-CoA dehydrogenase	1.1.1.35	ko00650; Metabolism; Carbohydrate metabolism; Butanoate metabolism | ko00071; Metabolism; Lipid metabolism; Fatty acid degradation | ko00362; Metabolism; Xenobiotics biodegradation and metabolism; Benzoate degradation
fla:SY85_08515	K07516	fadN	3-hydroxyacyl-CoA dehydrogenase	1.1.1.35	ko00650; Metabolism; Carbohydrate metabolism; Butanoate metabolism | ko00071; Metabolism; Lipid metabolism; Fatty acid degradation | ko00362; Metabolism; Xenobiotics biodegradation and metabolism; Benzoate degradation
fla:SY85_08515	K07516	fadN	3-hydroxyacyl-CoA dehydrogenase	1.1.1.35	ko00650; Metabolism; Carbohydrate metabolism; Butanoate metabolism | ko00071; Metabolism; Lipid metabolism; Fatty acid degradation | ko00362; Metabolism; Xenobiotics biodegradation and metabolism; Benzoate degradation
beba:BWI17_04630	K07516	fadN	3-hydroxyacyl-CoA dehydrogenase	1.1.1.35	ko00650; Metabolism; Carbohydrate metabolism; Butanoate metabolism | ko00071; Metabolism; Lipid metabolism; Fatty acid degradation | ko00362; Metabolism; Xenobiotics biodegradation and metabolism; Benzoate degradation
beba:BWI17_04630	K07516	fadN	3-hydroxyacyl-CoA dehydrogenase	1.1.1.35	ko00650; Metabolism; Carbohydrate metabolism; Butanoate metabolism | ko00071; Metabolism; Lipid metabolism; Fatty acid degradation | ko00362; Metabolism; Xenobiotics biodegradation and metabolism; Benzoate degradation
pspu:NA29_14655	K07516	fadN	3-hydroxyacyl-CoA dehydrogenase	1.1.1.35	ko00650; Metabolism; Carbohydrate metabolism; Butanoate metabolism | ko00071; Metabolism; Lipid metabolism; Fatty acid degradation | ko00362; Metabolism; Xenobiotics biodegradation and metabolism; Benzoate degradation
beba:BWI17_00970	K07516	fadN	3-hydroxyacyl-CoA dehydrogenase	1.1.1.35	ko00650; Metabolism; Carbohydrate metabolism; Butanoate metabolism | ko00071; Metabolism; Lipid metabolism; Fatty acid degradation | ko00362; Metabolism; Xenobiotics biodegradation and metabolism; Benzoate degradation
beba:BWI17_00970	K07516	fadN	3-hydroxyacyl-CoA dehydrogenase	1.1.1.35	ko00650; Metabolism; Carbohydrate metabolism; Butanoate metabolism | ko00071; Metabolism; Lipid metabolism; Fatty acid degradation | ko00362; Metabolism; Xenobiotics biodegradation and metabolism; Benzoate degradation
vpe:Varpa_0880	K07516	fadN	3-hydroxyacyl-CoA dehydrogenase	1.1.1.35	ko00650; Metabolism; Carbohydrate metabolism; Butanoate metabolism | ko00071; Metabolism; Lipid metabolism; Fatty acid degradation | ko00362; Metabolism; Xenobiotics biodegradation and metabolism; Benzoate degradation
hrb:Hrubri_0239	K07516	fadN	3-hydroxyacyl-CoA dehydrogenase	1.1.1.35	ko00650; Metabolism; Carbohydrate metabolism; Butanoate metabolism | ko00071; Metabolism; Lipid metabolism; Fatty acid degradation | ko00362; Metabolism; Xenobiotics biodegradation and metabolism; Benzoate degradation
pzu:PHZ_c3217	K07516	fadN	3-hydroxyacyl-CoA dehydrogenase	1.1.1.35	ko00650; Metabolism; Carbohydrate metabolism; Butanoate metabolism | ko00071; Metabolism; Lipid metabolism; Fatty acid degradation | ko00362; Metabolism; Xenobiotics biodegradation and metabolism; Benzoate degradation
nko:Niako_7332	K07516	fadN	3-hydroxyacyl-CoA dehydrogenase	1.1.1.35	ko00650; Metabolism; Carbohydrate metabolism; Butanoate metabolism | ko00071; Metabolism; Lipid metabolism; Fatty acid degradation | ko00362; Metabolism; Xenobiotics biodegradation and metabolism; Benzoate degradation
sphi:TS85_09005	K07516	fadN	3-hydroxyacyl-CoA dehydrogenase	1.1.1.35	ko00650; Metabolism; Carbohydrate metabolism; Butanoate metabolism | ko00071; Metabolism; Lipid metabolism; Fatty acid degradation | ko00362; Metabolism; Xenobiotics biodegradation and metabolism; Benzoate degradation
eat:EAT1b_0817	K07516	fadN	3-hydroxyacyl-CoA dehydrogenase	1.1.1.35	ko00650; Metabolism; Carbohydrate metabolism; Butanoate metabolism | ko00071; Metabolism; Lipid metabolism; Fatty acid degradation | ko00362; Metabolism; Xenobiotics biodegradation and metabolism; Benzoate degradation
tts:Ththe16_0891	K07516	fadN	3-hydroxyacyl-CoA dehydrogenase	1.1.1.35	ko00650; Metabolism; Carbohydrate metabolism; Butanoate metabolism | ko00071; Metabolism; Lipid metabolism; Fatty acid degradation | ko00362; Metabolism; Xenobiotics biodegradation and metabolism; Benzoate degradation
brc:BCCGELA001_29535	K07516	fadN	3-hydroxyacyl-CoA dehydrogenase	1.1.1.35	ko00650; Metabolism; Carbohydrate metabolism; Butanoate metabolism | ko00071; Metabolism; Lipid metabolism; Fatty acid degradation | ko00362; Metabolism; Xenobiotics biodegradation and metabolism; Benzoate degradation
rce:RC1_1947	K07516	fadN	3-hydroxyacyl-CoA dehydrogenase	1.1.1.35	ko00650; Metabolism; Carbohydrate metabolism; Butanoate metabolism | ko00071; Metabolism; Lipid metabolism; Fatty acid degradation | ko00362; Metabolism; Xenobiotics biodegradation and metabolism; Benzoate degradation
nha:Nham_0357	K07516	fadN	3-hydroxyacyl-CoA dehydrogenase	1.1.1.35	ko00650; Metabolism; Carbohydrate metabolism; Butanoate metabolism | ko00071; Metabolism; Lipid metabolism; Fatty acid degradation | ko00362; Metabolism; Xenobiotics biodegradation and metabolism; Benzoate degradation
aba:Acid345_2469	K07516	fadN	3-hydroxyacyl-CoA dehydrogenase	1.1.1.35	ko00650; Metabolism; Carbohydrate metabolism; Butanoate metabolism | ko00071; Metabolism; Lipid metabolism; Fatty acid degradation | ko00362; Metabolism; Xenobiotics biodegradation and metabolism; Benzoate degradation
age:AA314_07028	K07516	fadN	3-hydroxyacyl-CoA dehydrogenase	1.1.1.35	ko00650; Metabolism; Carbohydrate metabolism; Butanoate metabolism | ko00071; Metabolism; Lipid metabolism; Fatty acid degradation | ko00362; Metabolism; Xenobiotics biodegradation and metabolism; Benzoate degradation
tsc:TSC_c13200	K07516	fadN	3-hydroxyacyl-CoA dehydrogenase	1.1.1.35	ko00650; Metabolism; Carbohydrate metabolism; Butanoate metabolism | ko00071; Metabolism; Lipid metabolism; Fatty acid degradation | ko00362; Metabolism; Xenobiotics biodegradation and metabolism; Benzoate degradation
pbh:AAW51_4538	K07516	fadN	3-hydroxyacyl-CoA dehydrogenase	1.1.1.35	ko00650; Metabolism; Carbohydrate metabolism; Butanoate metabolism | ko00071; Metabolism; Lipid metabolism; Fatty acid degradation | ko00362; Metabolism; Xenobiotics biodegradation and metabolism; Benzoate degradation
masw:AM586_14550	K07516	fadN	3-hydroxyacyl-CoA dehydrogenase	1.1.1.35	ko00650; Metabolism; Carbohydrate metabolism; Butanoate metabolism | ko00071; Metabolism; Lipid metabolism; Fatty acid degradation | ko00362; Metabolism; Xenobiotics biodegradation and metabolism; Benzoate degradation
ruf:TH63_19325	K07516	fadN	3-hydroxyacyl-CoA dehydrogenase	1.1.1.35	ko00650; Metabolism; Carbohydrate metabolism; Butanoate metabolism | ko00071; Metabolism; Lipid metabolism; Fatty acid degradation | ko00362; Metabolism; Xenobiotics biodegradation and metabolism; Benzoate degradation
abac:LuPra_05978	K07516	fadN	3-hydroxyacyl-CoA dehydrogenase	1.1.1.35	ko00650; Metabolism; Carbohydrate metabolism; Butanoate metabolism | ko00071; Metabolism; Lipid metabolism; Fatty acid degradation | ko00362; Metabolism; Xenobiotics biodegradation and metabolism; Benzoate degradation
scl:sce7555	K07516	fadN	3-hydroxyacyl-CoA dehydrogenase	1.1.1.35	ko00650; Metabolism; Carbohydrate metabolism; Butanoate metabolism | ko00071; Metabolism; Lipid metabolism; Fatty acid degradation | ko00362; Metabolism; Xenobiotics biodegradation and metabolism; Benzoate degradation
sth:STH3012	K07516	fadN	3-hydroxyacyl-CoA dehydrogenase	1.1.1.35	ko00650; Metabolism; Carbohydrate metabolism; Butanoate metabolism | ko00071; Metabolism; Lipid metabolism; Fatty acid degradation | ko00362; Metabolism; Xenobiotics biodegradation and metabolism; Benzoate degradation
ctm:Cabther_A1474	K07516	fadN	3-hydroxyacyl-CoA dehydrogenase	1.1.1.35	ko00650; Metabolism; Carbohydrate metabolism; Butanoate metabolism | ko00071; Metabolism; Lipid metabolism; Fatty acid degradation | ko00362; Metabolism; Xenobiotics biodegradation and metabolism; Benzoate degradation
abac:LuPra_05978	K07516	fadN	3-hydroxyacyl-CoA dehydrogenase	1.1.1.35	ko00650; Metabolism; Carbohydrate metabolism; Butanoate metabolism | ko00071; Metabolism; Lipid metabolism; Fatty acid degradation | ko00362; Metabolism; Xenobiotics biodegradation and metabolism; Benzoate degradation
dhk:BO996_07095	K07516	fadN	3-hydroxyacyl-CoA dehydrogenase	1.1.1.35	ko00650; Metabolism; Carbohydrate metabolism; Butanoate metabolism | ko00071; Metabolism; Lipid metabolism; Fatty acid degradation | ko00362; Metabolism; Xenobiotics biodegradation and metabolism; Benzoate degradation
rca:Rcas_1887	K07516	fadN	3-hydroxyacyl-CoA dehydrogenase	1.1.1.35	ko00650; Metabolism; Carbohydrate metabolism; Butanoate metabolism | ko00071; Metabolism; Lipid metabolism; Fatty acid degradation | ko00362; Metabolism; Xenobiotics biodegradation and metabolism; Benzoate degradation
seds:AAY24_02085	K07516	fadN	3-hydroxyacyl-CoA dehydrogenase	1.1.1.35	ko00650; Metabolism; Carbohydrate metabolism; Butanoate metabolism | ko00071; Metabolism; Lipid metabolism; Fatty acid degradation | ko00362; Metabolism; Xenobiotics biodegradation and metabolism; Benzoate degradation
sphi:TS85_09005	K07516	fadN	3-hydroxyacyl-CoA dehydrogenase	1.1.1.35	ko00650; Metabolism; Carbohydrate metabolism; Butanoate metabolism | ko00071; Metabolism; Lipid metabolism; Fatty acid degradation | ko00362; Metabolism; Xenobiotics biodegradation and metabolism; Benzoate degradation
cman:A9D14_16155	K07516	fadN	3-hydroxyacyl-CoA dehydrogenase	1.1.1.35	ko00650; Metabolism; Carbohydrate metabolism; Butanoate metabolism | ko00071; Metabolism; Lipid metabolism; Fatty acid degradation | ko00362; Metabolism; Xenobiotics biodegradation and metabolism; Benzoate degradation
hoh:Hoch_6697	K07516	fadN	3-hydroxyacyl-CoA dehydrogenase	1.1.1.35	ko00650; Metabolism; Carbohydrate metabolism; Butanoate metabolism | ko00071; Metabolism; Lipid metabolism; Fatty acid degradation | ko00362; Metabolism; Xenobiotics biodegradation and metabolism; Benzoate degradation
age:AA314_07028	K07516	fadN	3-hydroxyacyl-CoA dehydrogenase	1.1.1.35	ko00650; Metabolism; Carbohydrate metabolism; Butanoate metabolism | ko00071; Metabolism; Lipid metabolism; Fatty acid degradation | ko00362; Metabolism; Xenobiotics biodegradation and metabolism; Benzoate degradation
pmad:BAY61_05955	K07516	fadN	3-hydroxyacyl-CoA dehydrogenase	1.1.1.35	ko00650; Metabolism; Carbohydrate metabolism; Butanoate metabolism | ko00071; Metabolism; Lipid metabolism; Fatty acid degradation | ko00362; Metabolism; Xenobiotics biodegradation and metabolism; Benzoate degradation
pmad:BAY61_05955	K07516	fadN	3-hydroxyacyl-CoA dehydrogenase	1.1.1.35	ko00650; Metabolism; Carbohydrate metabolism; Butanoate metabolism | ko00071; Metabolism; Lipid metabolism; Fatty acid degradation | ko00362; Metabolism; Xenobiotics biodegradation and metabolism; Benzoate degradation
shd:SUTH_01134	K07516	fadN	3-hydroxyacyl-CoA dehydrogenase	1.1.1.35	ko00650; Metabolism; Carbohydrate metabolism; Butanoate metabolism | ko00071; Metabolism; Lipid metabolism; Fatty acid degradation | ko00362; Metabolism; Xenobiotics biodegradation and metabolism; Benzoate degradation
sdf:ACG33_00750	K07516	fadN	3-hydroxyacyl-CoA dehydrogenase	1.1.1.35	ko00650; Metabolism; Carbohydrate metabolism; Butanoate metabolism | ko00071; Metabolism; Lipid metabolism; Fatty acid degradation | ko00362; Metabolism; Xenobiotics biodegradation and metabolism; Benzoate degradation
reh:H16_A1526	K07516	fadN	3-hydroxyacyl-CoA dehydrogenase	1.1.1.35	ko00650; Metabolism; Carbohydrate metabolism; Butanoate metabolism | ko00071; Metabolism; Lipid metabolism; Fatty acid degradation | ko00362; Metabolism; Xenobiotics biodegradation and metabolism; Benzoate degradation
sti:Sthe_2923	K07516	fadN	3-hydroxyacyl-CoA dehydrogenase	1.1.1.35	ko00650; Metabolism; Carbohydrate metabolism; Butanoate metabolism | ko00071; Metabolism; Lipid metabolism; Fatty acid degradation | ko00362; Metabolism; Xenobiotics biodegradation and metabolism; Benzoate degradation
beba:BWI17_04630	K07516	fadN	3-hydroxyacyl-CoA dehydrogenase	1.1.1.35	ko00650; Metabolism; Carbohydrate metabolism; Butanoate metabolism | ko00071; Metabolism; Lipid metabolism; Fatty acid degradation | ko00362; Metabolism; Xenobiotics biodegradation and metabolism; Benzoate degradation
beba:BWI17_04630	K07516	fadN	3-hydroxyacyl-CoA dehydrogenase	1.1.1.35	ko00650; Metabolism; Carbohydrate metabolism; Butanoate metabolism | ko00071; Metabolism; Lipid metabolism; Fatty acid degradation | ko00362; Metabolism; Xenobiotics biodegradation and metabolism; Benzoate degradation
ctm:Cabther_A1474	K07516	fadN	3-hydroxyacyl-CoA dehydrogenase	1.1.1.35	ko00650; Metabolism; Carbohydrate metabolism; Butanoate metabolism | ko00071; Metabolism; Lipid metabolism; Fatty acid degradation | ko00362; Metabolism; Xenobiotics biodegradation and metabolism; Benzoate degradation
cse:Cseg_0771	K07516	fadN	3-hydroxyacyl-CoA dehydrogenase	1.1.1.35	ko00650; Metabolism; Carbohydrate metabolism; Butanoate metabolism | ko00071; Metabolism; Lipid metabolism; Fatty acid degradation | ko00362; Metabolism; Xenobiotics biodegradation and metabolism; Benzoate degradation
blas:BSY18_1120	K07516	fadN	3-hydroxyacyl-CoA dehydrogenase	1.1.1.35	ko00650; Metabolism; Carbohydrate metabolism; Butanoate metabolism | ko00071; Metabolism; Lipid metabolism; Fatty acid degradation | ko00362; Metabolism; Xenobiotics biodegradation and metabolism; Benzoate degradation
blas:BSY18_1120	K07516	fadN	3-hydroxyacyl-CoA dehydrogenase	1.1.1.35	ko00650; Metabolism; Carbohydrate metabolism; Butanoate metabolism | ko00071; Metabolism; Lipid metabolism; Fatty acid degradation | ko00362; Metabolism; Xenobiotics biodegradation and metabolism; Benzoate degradation
tin:Tint_1595	K07516	fadN	3-hydroxyacyl-CoA dehydrogenase	1.1.1.35	ko00650; Metabolism; Carbohydrate metabolism; Butanoate metabolism | ko00071; Metabolism; Lipid metabolism; Fatty acid degradation | ko00362; Metabolism; Xenobiotics biodegradation and metabolism; Benzoate degradation
spkc:KC8_12860	K07516	fadN	3-hydroxyacyl-CoA dehydrogenase	1.1.1.35	ko00650; Metabolism; Carbohydrate metabolism; Butanoate metabolism | ko00071; Metabolism; Lipid metabolism; Fatty acid degradation | ko00362; Metabolism; Xenobiotics biodegradation and metabolism; Benzoate degradation
spkc:KC8_12860	K07516	fadN	3-hydroxyacyl-CoA dehydrogenase	1.1.1.35	ko00650; Metabolism; Carbohydrate metabolism; Butanoate metabolism | ko00071; Metabolism; Lipid metabolism; Fatty acid degradation | ko00362; Metabolism; Xenobiotics biodegradation and metabolism; Benzoate degradation
pfg:AB870_00735	K07516	fadN	3-hydroxyacyl-CoA dehydrogenase	1.1.1.35	ko00650; Metabolism; Carbohydrate metabolism; Butanoate metabolism | ko00071; Metabolism; Lipid metabolism; Fatty acid degradation | ko00362; Metabolism; Xenobiotics biodegradation and metabolism; Benzoate degradation
stax:MC45_05165	K07516	fadN	3-hydroxyacyl-CoA dehydrogenase	1.1.1.35	ko00650; Metabolism; Carbohydrate metabolism; Butanoate metabolism | ko00071; Metabolism; Lipid metabolism; Fatty acid degradation | ko00362; Metabolism; Xenobiotics biodegradation and metabolism; Benzoate degradation
cman:A9D14_16155	K07516	fadN	3-hydroxyacyl-CoA dehydrogenase	1.1.1.35	ko00650; Metabolism; Carbohydrate metabolism; Butanoate metabolism | ko00071; Metabolism; Lipid metabolism; Fatty acid degradation | ko00362; Metabolism; Xenobiotics biodegradation and metabolism; Benzoate degradation
rpj:N234_07610	K07516	fadN	3-hydroxyacyl-CoA dehydrogenase	1.1.1.35	ko00650; Metabolism; Carbohydrate metabolism; Butanoate metabolism | ko00071; Metabolism; Lipid metabolism; Fatty acid degradation | ko00362; Metabolism; Xenobiotics biodegradation and metabolism; Benzoate degradation
sphi:TS85_09005	K07516	fadN	3-hydroxyacyl-CoA dehydrogenase	1.1.1.35	ko00650; Metabolism; Carbohydrate metabolism; Butanoate metabolism | ko00071; Metabolism; Lipid metabolism; Fatty acid degradation | ko00362; Metabolism; Xenobiotics biodegradation and metabolism; Benzoate degradation
abac:LuPra_05978	K07516	fadN	3-hydroxyacyl-CoA dehydrogenase	1.1.1.35	ko00650; Metabolism; Carbohydrate metabolism; Butanoate metabolism | ko00071; Metabolism; Lipid metabolism; Fatty acid degradation | ko00362; Metabolism; Xenobiotics biodegradation and metabolism; Benzoate degradation
abac:LuPra_05978	K07516	fadN	3-hydroxyacyl-CoA dehydrogenase	1.1.1.35	ko00650; Metabolism; Carbohydrate metabolism; Butanoate metabolism | ko00071; Metabolism; Lipid metabolism; Fatty acid degradation | ko00362; Metabolism; Xenobiotics biodegradation and metabolism; Benzoate degradation
blas:BSY18_1120	K07516	fadN	3-hydroxyacyl-CoA dehydrogenase	1.1.1.35	ko00650; Metabolism; Carbohydrate metabolism; Butanoate metabolism | ko00071; Metabolism; Lipid metabolism; Fatty acid degradation | ko00362; Metabolism; Xenobiotics biodegradation and metabolism; Benzoate degradation
blas:BSY18_1120	K07516	fadN	3-hydroxyacyl-CoA dehydrogenase	1.1.1.35	ko00650; Metabolism; Carbohydrate metabolism; Butanoate metabolism | ko00071; Metabolism; Lipid metabolism; Fatty acid degradation | ko00362; Metabolism; Xenobiotics biodegradation and metabolism; Benzoate degradation
age:AA314_07028	K07516	fadN	3-hydroxyacyl-CoA dehydrogenase	1.1.1.35	ko00650; Metabolism; Carbohydrate metabolism; Butanoate metabolism | ko00071; Metabolism; Lipid metabolism; Fatty acid degradation | ko00362; Metabolism; Xenobiotics biodegradation and metabolism; Benzoate degradation
cak:Caul_0813	K07516	fadN	3-hydroxyacyl-CoA dehydrogenase	1.1.1.35	ko00650; Metabolism; Carbohydrate metabolism; Butanoate metabolism | ko00071; Metabolism; Lipid metabolism; Fatty acid degradation | ko00362; Metabolism; Xenobiotics biodegradation and metabolism; Benzoate degradation
ssan:NX02_19125	K07516	fadN	3-hydroxyacyl-CoA dehydrogenase	1.1.1.35	ko00650; Metabolism; Carbohydrate metabolism; Butanoate metabolism | ko00071; Metabolism; Lipid metabolism; Fatty acid degradation | ko00362; Metabolism; Xenobiotics biodegradation and metabolism; Benzoate degradation
ssan:NX02_19125	K07516	fadN	3-hydroxyacyl-CoA dehydrogenase	1.1.1.35	ko00650; Metabolism; Carbohydrate metabolism; Butanoate metabolism | ko00071; Metabolism; Lipid metabolism; Fatty acid degradation | ko00362; Metabolism; Xenobiotics biodegradation and metabolism; Benzoate degradation
mhd:Marky_1387	K07516	fadN	3-hydroxyacyl-CoA dehydrogenase	1.1.1.35	ko00650; Metabolism; Carbohydrate metabolism; Butanoate metabolism | ko00071; Metabolism; Lipid metabolism; Fatty acid degradation | ko00362; Metabolism; Xenobiotics biodegradation and metabolism; Benzoate degradation
skr:BRX40_10645	K07516	fadN	3-hydroxyacyl-CoA dehydrogenase	1.1.1.35	ko00650; Metabolism; Carbohydrate metabolism; Butanoate metabolism | ko00071; Metabolism; Lipid metabolism; Fatty acid degradation | ko00362; Metabolism; Xenobiotics biodegradation and metabolism; Benzoate degradation
abac:LuPra_05978	K07516	fadN	3-hydroxyacyl-CoA dehydrogenase	1.1.1.35	ko00650; Metabolism; Carbohydrate metabolism; Butanoate metabolism | ko00071; Metabolism; Lipid metabolism; Fatty acid degradation | ko00362; Metabolism; Xenobiotics biodegradation and metabolism; Benzoate degradation
ptx:ABW99_06320	K07516	fadN	3-hydroxyacyl-CoA dehydrogenase	1.1.1.35	ko00650; Metabolism; Carbohydrate metabolism; Butanoate metabolism | ko00071; Metabolism; Lipid metabolism; Fatty acid degradation | ko00362; Metabolism; Xenobiotics biodegradation and metabolism; Benzoate degradation
cgd:CR3_3304	K07516	fadN	3-hydroxyacyl-CoA dehydrogenase	1.1.1.35	ko00650; Metabolism; Carbohydrate metabolism; Butanoate metabolism | ko00071; Metabolism; Lipid metabolism; Fatty acid degradation | ko00362; Metabolism; Xenobiotics biodegradation and metabolism; Benzoate degradation
xtn:FD63_09440	K07516	fadN	3-hydroxyacyl-CoA dehydrogenase	1.1.1.35	ko00650; Metabolism; Carbohydrate metabolism; Butanoate metabolism | ko00071; Metabolism; Lipid metabolism; Fatty acid degradation | ko00362; Metabolism; Xenobiotics biodegradation and metabolism; Benzoate degradation
xal:XALC_1594	K07516	fadN	3-hydroxyacyl-CoA dehydrogenase	1.1.1.35	ko00650; Metabolism; Carbohydrate metabolism; Butanoate metabolism | ko00071; Metabolism; Lipid metabolism; Fatty acid degradation | ko00362; Metabolism; Xenobiotics biodegradation and metabolism; Benzoate degradation
lcp:LC55x_2330	K07516	fadN	3-hydroxyacyl-CoA dehydrogenase	1.1.1.35	ko00650; Metabolism; Carbohydrate metabolism; Butanoate metabolism | ko00071; Metabolism; Lipid metabolism; Fatty acid degradation | ko00362; Metabolism; Xenobiotics biodegradation and metabolism; Benzoate degradation
mtt:Ftrac_1686	K07516	fadN	3-hydroxyacyl-CoA dehydrogenase	1.1.1.35	ko00650; Metabolism; Carbohydrate metabolism; Butanoate metabolism | ko00071; Metabolism; Lipid metabolism; Fatty acid degradation | ko00362; Metabolism; Xenobiotics biodegradation and metabolism; Benzoate degradation
aba:Acid345_2469	K07516	fadN	3-hydroxyacyl-CoA dehydrogenase	1.1.1.35	ko00650; Metabolism; Carbohydrate metabolism; Butanoate metabolism | ko00071; Metabolism; Lipid metabolism; Fatty acid degradation | ko00362; Metabolism; Xenobiotics biodegradation and metabolism; Benzoate degradation
vaa:AX767_20120	K07516	fadN	3-hydroxyacyl-CoA dehydrogenase	1.1.1.35	ko00650; Metabolism; Carbohydrate metabolism; Butanoate metabolism | ko00071; Metabolism; Lipid metabolism; Fatty acid degradation | ko00362; Metabolism; Xenobiotics biodegradation and metabolism; Benzoate degradation
care:LT85_3941	K07516	fadN	3-hydroxyacyl-CoA dehydrogenase	1.1.1.35	ko00650; Metabolism; Carbohydrate metabolism; Butanoate metabolism | ko00071; Metabolism; Lipid metabolism; Fatty acid degradation | ko00362; Metabolism; Xenobiotics biodegradation and metabolism; Benzoate degradation
care:LT85_3941	K07516	fadN	3-hydroxyacyl-CoA dehydrogenase	1.1.1.35	ko00650; Metabolism; Carbohydrate metabolism; Butanoate metabolism | ko00071; Metabolism; Lipid metabolism; Fatty acid degradation | ko00362; Metabolism; Xenobiotics biodegradation and metabolism; Benzoate degradation
hoh:Hoch_2339	K07516	fadN	3-hydroxyacyl-CoA dehydrogenase	1.1.1.35	ko00650; Metabolism; Carbohydrate metabolism; Butanoate metabolism | ko00071; Metabolism; Lipid metabolism; Fatty acid degradation | ko00362; Metabolism; Xenobiotics biodegradation and metabolism; Benzoate degradation
laq:GLA29479_2804	K07516	fadN	3-hydroxyacyl-CoA dehydrogenase	1.1.1.35	ko00650; Metabolism; Carbohydrate metabolism; Butanoate metabolism | ko00071; Metabolism; Lipid metabolism; Fatty acid degradation | ko00362; Metabolism; Xenobiotics biodegradation and metabolism; Benzoate degradation
spkc:KC8_12860	K07516	fadN	3-hydroxyacyl-CoA dehydrogenase	1.1.1.35	ko00650; Metabolism; Carbohydrate metabolism; Butanoate metabolism | ko00071; Metabolism; Lipid metabolism; Fatty acid degradation | ko00362; Metabolism; Xenobiotics biodegradation and metabolism; Benzoate degradation
spkc:KC8_12860	K07516	fadN	3-hydroxyacyl-CoA dehydrogenase	1.1.1.35	ko00650; Metabolism; Carbohydrate metabolism; Butanoate metabolism | ko00071; Metabolism; Lipid metabolism; Fatty acid degradation | ko00362; Metabolism; Xenobiotics biodegradation and metabolism; Benzoate degradation
roa:Pd630_LPD04727	K07516	fadN	3-hydroxyacyl-CoA dehydrogenase	1.1.1.35	ko00650; Metabolism; Carbohydrate metabolism; Butanoate metabolism | ko00071; Metabolism; Lipid metabolism; Fatty acid degradation | ko00362; Metabolism; Xenobiotics biodegradation and metabolism; Benzoate degradation
shd:SUTH_01134	K07516	fadN	3-hydroxyacyl-CoA dehydrogenase	1.1.1.35	ko00650; Metabolism; Carbohydrate metabolism; Butanoate metabolism | ko00071; Metabolism; Lipid metabolism; Fatty acid degradation | ko00362; Metabolism; Xenobiotics biodegradation and metabolism; Benzoate degradation
aaa:Acav_2362	K07516	fadN	3-hydroxyacyl-CoA dehydrogenase	1.1.1.35	ko00650; Metabolism; Carbohydrate metabolism; Butanoate metabolism | ko00071; Metabolism; Lipid metabolism; Fatty acid degradation | ko00362; Metabolism; Xenobiotics biodegradation and metabolism; Benzoate degradation
abac:LuPra_04019	K07516	fadN	3-hydroxyacyl-CoA dehydrogenase	1.1.1.35	ko00650; Metabolism; Carbohydrate metabolism; Butanoate metabolism | ko00071; Metabolism; Lipid metabolism; Fatty acid degradation | ko00362; Metabolism; Xenobiotics biodegradation and metabolism; Benzoate degradation
gba:J421_4417	K07516	fadN	3-hydroxyacyl-CoA dehydrogenase	1.1.1.35	ko00650; Metabolism; Carbohydrate metabolism; Butanoate metabolism | ko00071; Metabolism; Lipid metabolism; Fatty acid degradation | ko00362; Metabolism; Xenobiotics biodegradation and metabolism; Benzoate degradation
pzu:PHZ_c3217	K07516	fadN	3-hydroxyacyl-CoA dehydrogenase	1.1.1.35	ko00650; Metabolism; Carbohydrate metabolism; Butanoate metabolism | ko00071; Metabolism; Lipid metabolism; Fatty acid degradation | ko00362; Metabolism; Xenobiotics biodegradation and metabolism; Benzoate degradation
pzu:PHZ_c3217	K07516	fadN	3-hydroxyacyl-CoA dehydrogenase	1.1.1.35	ko00650; Metabolism; Carbohydrate metabolism; Butanoate metabolism | ko00071; Metabolism; Lipid metabolism; Fatty acid degradation | ko00362; Metabolism; Xenobiotics biodegradation and metabolism; Benzoate degradation
hyb:Q5W_09380	K07516	fadN	3-hydroxyacyl-CoA dehydrogenase	1.1.1.35	ko00650; Metabolism; Carbohydrate metabolism; Butanoate metabolism | ko00071; Metabolism; Lipid metabolism; Fatty acid degradation | ko00362; Metabolism; Xenobiotics biodegradation and metabolism; Benzoate degradation
pzu:PHZ_c3217	K07516	fadN	3-hydroxyacyl-CoA dehydrogenase	1.1.1.35	ko00650; Metabolism; Carbohydrate metabolism; Butanoate metabolism | ko00071; Metabolism; Lipid metabolism; Fatty acid degradation | ko00362; Metabolism; Xenobiotics biodegradation and metabolism; Benzoate degradation
blas:BSY18_1120	K07516	fadN	3-hydroxyacyl-CoA dehydrogenase	1.1.1.35	ko00650; Metabolism; Carbohydrate metabolism; Butanoate metabolism | ko00071; Metabolism; Lipid metabolism; Fatty acid degradation | ko00362; Metabolism; Xenobiotics biodegradation and metabolism; Benzoate degradation
blas:BSY18_1120	K07516	fadN	3-hydroxyacyl-CoA dehydrogenase	1.1.1.35	ko00650; Metabolism; Carbohydrate metabolism; Butanoate metabolism | ko00071; Metabolism; Lipid metabolism; Fatty acid degradation | ko00362; Metabolism; Xenobiotics biodegradation and metabolism; Benzoate degradation
ctm:Cabther_A1474	K07516	fadN	3-hydroxyacyl-CoA dehydrogenase	1.1.1.35	ko00650; Metabolism; Carbohydrate metabolism; Butanoate metabolism | ko00071; Metabolism; Lipid metabolism; Fatty acid degradation | ko00362; Metabolism; Xenobiotics biodegradation and metabolism; Benzoate degradation
cman:A9D14_16155	K07516	fadN	3-hydroxyacyl-CoA dehydrogenase	1.1.1.35	ko00650; Metabolism; Carbohydrate metabolism; Butanoate metabolism | ko00071; Metabolism; Lipid metabolism; Fatty acid degradation | ko00362; Metabolism; Xenobiotics biodegradation and metabolism; Benzoate degradation
age:AA314_07028	K07516	fadN	3-hydroxyacyl-CoA dehydrogenase	1.1.1.35	ko00650; Metabolism; Carbohydrate metabolism; Butanoate metabolism | ko00071; Metabolism; Lipid metabolism; Fatty acid degradation | ko00362; Metabolism; Xenobiotics biodegradation and metabolism; Benzoate degradation
gba:J421_4417	K07516	fadN	3-hydroxyacyl-CoA dehydrogenase	1.1.1.35	ko00650; Metabolism; Carbohydrate metabolism; Butanoate metabolism | ko00071; Metabolism; Lipid metabolism; Fatty acid degradation | ko00362; Metabolism; Xenobiotics biodegradation and metabolism; Benzoate degradation
scu:SCE1572_43695	K07516	fadN	3-hydroxyacyl-CoA dehydrogenase	1.1.1.35	ko00650; Metabolism; Carbohydrate metabolism; Butanoate metabolism | ko00071; Metabolism; Lipid metabolism; Fatty acid degradation | ko00362; Metabolism; Xenobiotics biodegradation and metabolism; Benzoate degradation
miu:ABE85_16800	K07516	fadN	3-hydroxyacyl-CoA dehydrogenase	1.1.1.35	ko00650; Metabolism; Carbohydrate metabolism; Butanoate metabolism | ko00071; Metabolism; Lipid metabolism; Fatty acid degradation | ko00362; Metabolism; Xenobiotics biodegradation and metabolism; Benzoate degradation
llu:AKJ09_03288	K12405	HSD17B4	3-hydroxyacyl-CoA dehydrogenase / 3a,7a,12a-trihydroxy-5b-cholest-24-enoyl-CoA hydratase / enoyl-CoA hydratase 2 [EC:1.1.1.35 4.2.1.107 4.2.1.119]	1.1.1.35,4.2.1.107,4.2.1.119	ko00120; Metabolism; Lipid metabolism; Primary bile acid biosynthesis | ko04146; Cellular Processes; Transport and catabolism; Peroxisome
llu:AKJ09_03288	K12405	HSD17B4	3-hydroxyacyl-CoA dehydrogenase / 3a,7a,12a-trihydroxy-5b-cholest-24-enoyl-CoA hydratase / enoyl-CoA hydratase 2 [EC:1.1.1.35 4.2.1.107 4.2.1.119]	1.1.1.35,4.2.1.107,4.2.1.119	ko00120; Metabolism; Lipid metabolism; Primary bile acid biosynthesis | ko04146; Cellular Processes; Transport and catabolism; Peroxisome
llu:AKJ09_03288	K12405	HSD17B4	3-hydroxyacyl-CoA dehydrogenase / 3a,7a,12a-trihydroxy-5b-cholest-24-enoyl-CoA hydratase / enoyl-CoA hydratase 2 [EC:1.1.1.35 4.2.1.107 4.2.1.119]	1.1.1.35,4.2.1.107,4.2.1.119	ko00120; Metabolism; Lipid metabolism; Primary bile acid biosynthesis | ko04146; Cellular Processes; Transport and catabolism; Peroxisome
llu:AKJ09_03288	K12405	HSD17B4	3-hydroxyacyl-CoA dehydrogenase / 3a,7a,12a-trihydroxy-5b-cholest-24-enoyl-CoA hydratase / enoyl-CoA hydratase 2 [EC:1.1.1.35 4.2.1.107 4.2.1.119]	1.1.1.35,4.2.1.107,4.2.1.119	ko00120; Metabolism; Lipid metabolism; Primary bile acid biosynthesis | ko04146; Cellular Processes; Transport and catabolism; Peroxisome
llu:AKJ09_03288	K12405	HSD17B4	3-hydroxyacyl-CoA dehydrogenase / 3a,7a,12a-trihydroxy-5b-cholest-24-enoyl-CoA hydratase / enoyl-CoA hydratase 2 [EC:1.1.1.35 4.2.1.107 4.2.1.119]	1.1.1.35,4.2.1.107,4.2.1.119	ko00120; Metabolism; Lipid metabolism; Primary bile acid biosynthesis | ko04146; Cellular Processes; Transport and catabolism; Peroxisome
dsu:Dsui_0323	K01782	fadJ	3-hydroxyacyl-CoA dehydrogenase / enoyl-CoA hydratase / 3-hydroxybutyryl-CoA epimerase [EC:1.1.1.35 4.2.1.17 5.1.2.3]	1.1.1.35,4.2.1.17,5.1.2.3	ko00640; Metabolism; Carbohydrate metabolism; Propanoate metabolism | ko00650; Metabolism; Carbohydrate metabolism; Butanoate metabolism | ko00071; Metabolism; Lipid metabolism; Fatty acid degradation | ko01040; Metabolism; Lipid metabolism; Biosynthesis of unsaturated fatty acids | ko00280; Metabolism; Amino acid metabolism; Valine, leucine and isoleucine degradation | ko00310; Metabolism; Amino…
moc:BB934_07640	K01782	fadJ	3-hydroxyacyl-CoA dehydrogenase / enoyl-CoA hydratase / 3-hydroxybutyryl-CoA epimerase [EC:1.1.1.35 4.2.1.17 5.1.2.3]	1.1.1.35,4.2.1.17,5.1.2.3	ko00640; Metabolism; Carbohydrate metabolism; Propanoate metabolism | ko00650; Metabolism; Carbohydrate metabolism; Butanoate metabolism | ko00071; Metabolism; Lipid metabolism; Fatty acid degradation | ko01040; Metabolism; Lipid metabolism; Biosynthesis of unsaturated fatty acids | ko00280; Metabolism; Amino acid metabolism; Valine, leucine and isoleucine degradation | ko00310; Metabolism; Amino…
pde:Pden_2871	K01782	fadJ	3-hydroxyacyl-CoA dehydrogenase / enoyl-CoA hydratase / 3-hydroxybutyryl-CoA epimerase [EC:1.1.1.35 4.2.1.17 5.1.2.3]	1.1.1.35,4.2.1.17,5.1.2.3	ko00640; Metabolism; Carbohydrate metabolism; Propanoate metabolism | ko00650; Metabolism; Carbohydrate metabolism; Butanoate metabolism | ko00071; Metabolism; Lipid metabolism; Fatty acid degradation | ko01040; Metabolism; Lipid metabolism; Biosynthesis of unsaturated fatty acids | ko00280; Metabolism; Amino acid metabolism; Valine, leucine and isoleucine degradation | ko00310; Metabolism; Amino…
nhl:Nhal_2077	K01782	fadJ	3-hydroxyacyl-CoA dehydrogenase / enoyl-CoA hydratase / 3-hydroxybutyryl-CoA epimerase [EC:1.1.1.35 4.2.1.17 5.1.2.3]	1.1.1.35,4.2.1.17,5.1.2.3	ko00640; Metabolism; Carbohydrate metabolism; Propanoate metabolism | ko00650; Metabolism; Carbohydrate metabolism; Butanoate metabolism | ko00071; Metabolism; Lipid metabolism; Fatty acid degradation | ko01040; Metabolism; Lipid metabolism; Biosynthesis of unsaturated fatty acids | ko00280; Metabolism; Amino acid metabolism; Valine, leucine and isoleucine degradation | ko00310; Metabolism; Amino…
ndk:I601_1115	K01782	fadJ	3-hydroxyacyl-CoA dehydrogenase / enoyl-CoA hydratase / 3-hydroxybutyryl-CoA epimerase [EC:1.1.1.35 4.2.1.17 5.1.2.3]	1.1.1.35,4.2.1.17,5.1.2.3	ko00640; Metabolism; Carbohydrate metabolism; Propanoate metabolism | ko00650; Metabolism; Carbohydrate metabolism; Butanoate metabolism | ko00071; Metabolism; Lipid metabolism; Fatty acid degradation | ko01040; Metabolism; Lipid metabolism; Biosynthesis of unsaturated fatty acids | ko00280; Metabolism; Amino acid metabolism; Valine, leucine and isoleucine degradation | ko00310; Metabolism; Amino…
moc:BB934_07640	K01782	fadJ	3-hydroxyacyl-CoA dehydrogenase / enoyl-CoA hydratase / 3-hydroxybutyryl-CoA epimerase [EC:1.1.1.35 4.2.1.17 5.1.2.3]	1.1.1.35,4.2.1.17,5.1.2.3	ko00640; Metabolism; Carbohydrate metabolism; Propanoate metabolism | ko00650; Metabolism; Carbohydrate metabolism; Butanoate metabolism | ko00071; Metabolism; Lipid metabolism; Fatty acid degradation | ko01040; Metabolism; Lipid metabolism; Biosynthesis of unsaturated fatty acids | ko00280; Metabolism; Amino acid metabolism; Valine, leucine and isoleucine degradation | ko00310; Metabolism; Amino…
mpa:MAP_0790	K01782	fadJ	3-hydroxyacyl-CoA dehydrogenase / enoyl-CoA hydratase / 3-hydroxybutyryl-CoA epimerase [EC:1.1.1.35 4.2.1.17 5.1.2.3]	1.1.1.35,4.2.1.17,5.1.2.3	ko00640; Metabolism; Carbohydrate metabolism; Propanoate metabolism | ko00650; Metabolism; Carbohydrate metabolism; Butanoate metabolism | ko00071; Metabolism; Lipid metabolism; Fatty acid degradation | ko01040; Metabolism; Lipid metabolism; Biosynthesis of unsaturated fatty acids | ko00280; Metabolism; Amino acid metabolism; Valine, leucine and isoleucine degradation | ko00310; Metabolism; Amino…
hyr:BSY239_1883	K01782	fadJ	3-hydroxyacyl-CoA dehydrogenase / enoyl-CoA hydratase / 3-hydroxybutyryl-CoA epimerase [EC:1.1.1.35 4.2.1.17 5.1.2.3]	1.1.1.35,4.2.1.17,5.1.2.3	ko00640; Metabolism; Carbohydrate metabolism; Propanoate metabolism | ko00650; Metabolism; Carbohydrate metabolism; Butanoate metabolism | ko00071; Metabolism; Lipid metabolism; Fatty acid degradation | ko01040; Metabolism; Lipid metabolism; Biosynthesis of unsaturated fatty acids | ko00280; Metabolism; Amino acid metabolism; Valine, leucine and isoleucine degradation | ko00310; Metabolism; Amino…
nwa:Nwat_1383	K01782	fadJ	3-hydroxyacyl-CoA dehydrogenase / enoyl-CoA hydratase / 3-hydroxybutyryl-CoA epimerase [EC:1.1.1.35 4.2.1.17 5.1.2.3]	1.1.1.35,4.2.1.17,5.1.2.3	ko00640; Metabolism; Carbohydrate metabolism; Propanoate metabolism | ko00650; Metabolism; Carbohydrate metabolism; Butanoate metabolism | ko00071; Metabolism; Lipid metabolism; Fatty acid degradation | ko01040; Metabolism; Lipid metabolism; Biosynthesis of unsaturated fatty acids | ko00280; Metabolism; Amino acid metabolism; Valine, leucine and isoleucine degradation | ko00310; Metabolism; Amino…
mln:A9174_33455	K01782	fadJ	3-hydroxyacyl-CoA dehydrogenase / enoyl-CoA hydratase / 3-hydroxybutyryl-CoA epimerase [EC:1.1.1.35 4.2.1.17 5.1.2.3]	1.1.1.35,4.2.1.17,5.1.2.3	ko00640; Metabolism; Carbohydrate metabolism; Propanoate metabolism | ko00650; Metabolism; Carbohydrate metabolism; Butanoate metabolism | ko00071; Metabolism; Lipid metabolism; Fatty acid degradation | ko01040; Metabolism; Lipid metabolism; Biosynthesis of unsaturated fatty acids | ko00280; Metabolism; Amino acid metabolism; Valine, leucine and isoleucine degradation | ko00310; Metabolism; Amino…
deq:XM25_14550	K01782	fadJ	3-hydroxyacyl-CoA dehydrogenase / enoyl-CoA hydratase / 3-hydroxybutyryl-CoA epimerase [EC:1.1.1.35 4.2.1.17 5.1.2.3]	1.1.1.35,4.2.1.17,5.1.2.3	ko00640; Metabolism; Carbohydrate metabolism; Propanoate metabolism | ko00650; Metabolism; Carbohydrate metabolism; Butanoate metabolism | ko00071; Metabolism; Lipid metabolism; Fatty acid degradation | ko01040; Metabolism; Lipid metabolism; Biosynthesis of unsaturated fatty acids | ko00280; Metabolism; Amino acid metabolism; Valine, leucine and isoleucine degradation | ko00310; Metabolism; Amino…
beba:BWI17_01025	K01782	fadJ	3-hydroxyacyl-CoA dehydrogenase / enoyl-CoA hydratase / 3-hydroxybutyryl-CoA epimerase [EC:1.1.1.35 4.2.1.17 5.1.2.3]	1.1.1.35,4.2.1.17,5.1.2.3	ko00640; Metabolism; Carbohydrate metabolism; Propanoate metabolism | ko00650; Metabolism; Carbohydrate metabolism; Butanoate metabolism | ko00071; Metabolism; Lipid metabolism; Fatty acid degradation | ko01040; Metabolism; Lipid metabolism; Biosynthesis of unsaturated fatty acids | ko00280; Metabolism; Amino acid metabolism; Valine, leucine and isoleucine degradation | ko00310; Metabolism; Amino…
beba:BWI17_01025	K01782	fadJ	3-hydroxyacyl-CoA dehydrogenase / enoyl-CoA hydratase / 3-hydroxybutyryl-CoA epimerase [EC:1.1.1.35 4.2.1.17 5.1.2.3]	1.1.1.35,4.2.1.17,5.1.2.3	ko00640; Metabolism; Carbohydrate metabolism; Propanoate metabolism | ko00650; Metabolism; Carbohydrate metabolism; Butanoate metabolism | ko00071; Metabolism; Lipid metabolism; Fatty acid degradation | ko01040; Metabolism; Lipid metabolism; Biosynthesis of unsaturated fatty acids | ko00280; Metabolism; Amino acid metabolism; Valine, leucine and isoleucine degradation | ko00310; Metabolism; Amino…
mdx:BTO20_30100	K01782	fadJ	3-hydroxyacyl-CoA dehydrogenase / enoyl-CoA hydratase / 3-hydroxybutyryl-CoA epimerase [EC:1.1.1.35 4.2.1.17 5.1.2.3]	1.1.1.35,4.2.1.17,5.1.2.3	ko00640; Metabolism; Carbohydrate metabolism; Propanoate metabolism | ko00650; Metabolism; Carbohydrate metabolism; Butanoate metabolism | ko00071; Metabolism; Lipid metabolism; Fatty acid degradation | ko01040; Metabolism; Lipid metabolism; Biosynthesis of unsaturated fatty acids | ko00280; Metabolism; Amino acid metabolism; Valine, leucine and isoleucine degradation | ko00310; Metabolism; Amino…
nca:Noca_4562	K01782	fadJ	3-hydroxyacyl-CoA dehydrogenase / enoyl-CoA hydratase / 3-hydroxybutyryl-CoA epimerase [EC:1.1.1.35 4.2.1.17 5.1.2.3]	1.1.1.35,4.2.1.17,5.1.2.3	ko00640; Metabolism; Carbohydrate metabolism; Propanoate metabolism | ko00650; Metabolism; Carbohydrate metabolism; Butanoate metabolism | ko00071; Metabolism; Lipid metabolism; Fatty acid degradation | ko01040; Metabolism; Lipid metabolism; Biosynthesis of unsaturated fatty acids | ko00280; Metabolism; Amino acid metabolism; Valine, leucine and isoleucine degradation | ko00310; Metabolism; Amino…
nde:NIDE3103	K01782	fadJ	3-hydroxyacyl-CoA dehydrogenase / enoyl-CoA hydratase / 3-hydroxybutyryl-CoA epimerase [EC:1.1.1.35 4.2.1.17 5.1.2.3]	1.1.1.35,4.2.1.17,5.1.2.3	ko00640; Metabolism; Carbohydrate metabolism; Propanoate metabolism | ko00650; Metabolism; Carbohydrate metabolism; Butanoate metabolism | ko00071; Metabolism; Lipid metabolism; Fatty acid degradation | ko01040; Metabolism; Lipid metabolism; Biosynthesis of unsaturated fatty acids | ko00280; Metabolism; Amino acid metabolism; Valine, leucine and isoleucine degradation | ko00310; Metabolism; Amino…
gph:GEMMAAP_14995	K01782	fadJ	3-hydroxyacyl-CoA dehydrogenase / enoyl-CoA hydratase / 3-hydroxybutyryl-CoA epimerase [EC:1.1.1.35 4.2.1.17 5.1.2.3]	1.1.1.35,4.2.1.17,5.1.2.3	ko00640; Metabolism; Carbohydrate metabolism; Propanoate metabolism | ko00650; Metabolism; Carbohydrate metabolism; Butanoate metabolism | ko00071; Metabolism; Lipid metabolism; Fatty acid degradation | ko01040; Metabolism; Lipid metabolism; Biosynthesis of unsaturated fatty acids | ko00280; Metabolism; Amino acid metabolism; Valine, leucine and isoleucine degradation | ko00310; Metabolism; Amino…
vni:VIBNI_A0766	K01782	fadJ	3-hydroxyacyl-CoA dehydrogenase / enoyl-CoA hydratase / 3-hydroxybutyryl-CoA epimerase [EC:1.1.1.35 4.2.1.17 5.1.2.3]	1.1.1.35,4.2.1.17,5.1.2.3	ko00640; Metabolism; Carbohydrate metabolism; Propanoate metabolism | ko00650; Metabolism; Carbohydrate metabolism; Butanoate metabolism | ko00071; Metabolism; Lipid metabolism; Fatty acid degradation | ko01040; Metabolism; Lipid metabolism; Biosynthesis of unsaturated fatty acids | ko00280; Metabolism; Amino acid metabolism; Valine, leucine and isoleucine degradation | ko00310; Metabolism; Amino…
vni:VIBNI_A0766	K01782	fadJ	3-hydroxyacyl-CoA dehydrogenase / enoyl-CoA hydratase / 3-hydroxybutyryl-CoA epimerase [EC:1.1.1.35 4.2.1.17 5.1.2.3]	1.1.1.35,4.2.1.17,5.1.2.3	ko00640; Metabolism; Carbohydrate metabolism; Propanoate metabolism | ko00650; Metabolism; Carbohydrate metabolism; Butanoate metabolism | ko00071; Metabolism; Lipid metabolism; Fatty acid degradation | ko01040; Metabolism; Lipid metabolism; Biosynthesis of unsaturated fatty acids | ko00280; Metabolism; Amino acid metabolism; Valine, leucine and isoleucine degradation | ko00310; Metabolism; Amino…
moc:BB934_07640	K01782	fadJ	3-hydroxyacyl-CoA dehydrogenase / enoyl-CoA hydratase / 3-hydroxybutyryl-CoA epimerase [EC:1.1.1.35 4.2.1.17 5.1.2.3]	1.1.1.35,4.2.1.17,5.1.2.3	ko00640; Metabolism; Carbohydrate metabolism; Propanoate metabolism | ko00650; Metabolism; Carbohydrate metabolism; Butanoate metabolism | ko00071; Metabolism; Lipid metabolism; Fatty acid degradation | ko01040; Metabolism; Lipid metabolism; Biosynthesis of unsaturated fatty acids | ko00280; Metabolism; Amino acid metabolism; Valine, leucine and isoleucine degradation | ko00310; Metabolism; Amino…
gau:GAU_2856	K01782	fadJ	3-hydroxyacyl-CoA dehydrogenase / enoyl-CoA hydratase / 3-hydroxybutyryl-CoA epimerase [EC:1.1.1.35 4.2.1.17 5.1.2.3]	1.1.1.35,4.2.1.17,5.1.2.3	ko00640; Metabolism; Carbohydrate metabolism; Propanoate metabolism | ko00650; Metabolism; Carbohydrate metabolism; Butanoate metabolism | ko00071; Metabolism; Lipid metabolism; Fatty acid degradation | ko01040; Metabolism; Lipid metabolism; Biosynthesis of unsaturated fatty acids | ko00280; Metabolism; Amino acid metabolism; Valine, leucine and isoleucine degradation | ko00310; Metabolism; Amino…
moc:BB934_07640	K01782	fadJ	3-hydroxyacyl-CoA dehydrogenase / enoyl-CoA hydratase / 3-hydroxybutyryl-CoA epimerase [EC:1.1.1.35 4.2.1.17 5.1.2.3]	1.1.1.35,4.2.1.17,5.1.2.3	ko00640; Metabolism; Carbohydrate metabolism; Propanoate metabolism | ko00650; Metabolism; Carbohydrate metabolism; Butanoate metabolism | ko00071; Metabolism; Lipid metabolism; Fatty acid degradation | ko01040; Metabolism; Lipid metabolism; Biosynthesis of unsaturated fatty acids | ko00280; Metabolism; Amino acid metabolism; Valine, leucine and isoleucine degradation | ko00310; Metabolism; Amino…
kal:KALB_7733	K01782	fadJ	3-hydroxyacyl-CoA dehydrogenase / enoyl-CoA hydratase / 3-hydroxybutyryl-CoA epimerase [EC:1.1.1.35 4.2.1.17 5.1.2.3]	1.1.1.35,4.2.1.17,5.1.2.3	ko00640; Metabolism; Carbohydrate metabolism; Propanoate metabolism | ko00650; Metabolism; Carbohydrate metabolism; Butanoate metabolism | ko00071; Metabolism; Lipid metabolism; Fatty acid degradation | ko01040; Metabolism; Lipid metabolism; Biosynthesis of unsaturated fatty acids | ko00280; Metabolism; Amino acid metabolism; Valine, leucine and isoleucine degradation | ko00310; Metabolism; Amino…
psin:CAK95_05575	K01782	fadJ	3-hydroxyacyl-CoA dehydrogenase / enoyl-CoA hydratase / 3-hydroxybutyryl-CoA epimerase [EC:1.1.1.35 4.2.1.17 5.1.2.3]	1.1.1.35,4.2.1.17,5.1.2.3	ko00640; Metabolism; Carbohydrate metabolism; Propanoate metabolism | ko00650; Metabolism; Carbohydrate metabolism; Butanoate metabolism | ko00071; Metabolism; Lipid metabolism; Fatty acid degradation | ko01040; Metabolism; Lipid metabolism; Biosynthesis of unsaturated fatty acids | ko00280; Metabolism; Amino acid metabolism; Valine, leucine and isoleucine degradation | ko00310; Metabolism; Amino…
psin:CAK95_05575	K01782	fadJ	3-hydroxyacyl-CoA dehydrogenase / enoyl-CoA hydratase / 3-hydroxybutyryl-CoA epimerase [EC:1.1.1.35 4.2.1.17 5.1.2.3]	1.1.1.35,4.2.1.17,5.1.2.3	ko00640; Metabolism; Carbohydrate metabolism; Propanoate metabolism | ko00650; Metabolism; Carbohydrate metabolism; Butanoate metabolism | ko00071; Metabolism; Lipid metabolism; Fatty acid degradation | ko01040; Metabolism; Lipid metabolism; Biosynthesis of unsaturated fatty acids | ko00280; Metabolism; Amino acid metabolism; Valine, leucine and isoleucine degradation | ko00310; Metabolism; Amino…
rrz:CS378_18335	K01782	fadJ	3-hydroxyacyl-CoA dehydrogenase / enoyl-CoA hydratase / 3-hydroxybutyryl-CoA epimerase [EC:1.1.1.35 4.2.1.17 5.1.2.3]	1.1.1.35,4.2.1.17,5.1.2.3	ko00640; Metabolism; Carbohydrate metabolism; Propanoate metabolism | ko00650; Metabolism; Carbohydrate metabolism; Butanoate metabolism | ko00071; Metabolism; Lipid metabolism; Fatty acid degradation | ko01040; Metabolism; Lipid metabolism; Biosynthesis of unsaturated fatty acids | ko00280; Metabolism; Amino acid metabolism; Valine, leucine and isoleucine degradation | ko00310; Metabolism; Amino…
moc:BB934_07640	K01782	fadJ	3-hydroxyacyl-CoA dehydrogenase / enoyl-CoA hydratase / 3-hydroxybutyryl-CoA epimerase [EC:1.1.1.35 4.2.1.17 5.1.2.3]	1.1.1.35,4.2.1.17,5.1.2.3	ko00640; Metabolism; Carbohydrate metabolism; Propanoate metabolism | ko00650; Metabolism; Carbohydrate metabolism; Butanoate metabolism | ko00071; Metabolism; Lipid metabolism; Fatty acid degradation | ko01040; Metabolism; Lipid metabolism; Biosynthesis of unsaturated fatty acids | ko00280; Metabolism; Amino acid metabolism; Valine, leucine and isoleucine degradation | ko00310; Metabolism; Amino…
mjd:JDM601_0785	K01782	fadJ	3-hydroxyacyl-CoA dehydrogenase / enoyl-CoA hydratase / 3-hydroxybutyryl-CoA epimerase [EC:1.1.1.35 4.2.1.17 5.1.2.3]	1.1.1.35,4.2.1.17,5.1.2.3	ko00640; Metabolism; Carbohydrate metabolism; Propanoate metabolism | ko00650; Metabolism; Carbohydrate metabolism; Butanoate metabolism | ko00071; Metabolism; Lipid metabolism; Fatty acid degradation | ko01040; Metabolism; Lipid metabolism; Biosynthesis of unsaturated fatty acids | ko00280; Metabolism; Amino acid metabolism; Valine, leucine and isoleucine degradation | ko00310; Metabolism; Amino…
gau:GAU_2856	K01782	fadJ	3-hydroxyacyl-CoA dehydrogenase / enoyl-CoA hydratase / 3-hydroxybutyryl-CoA epimerase [EC:1.1.1.35 4.2.1.17 5.1.2.3]	1.1.1.35,4.2.1.17,5.1.2.3	ko00640; Metabolism; Carbohydrate metabolism; Propanoate metabolism | ko00650; Metabolism; Carbohydrate metabolism; Butanoate metabolism | ko00071; Metabolism; Lipid metabolism; Fatty acid degradation | ko01040; Metabolism; Lipid metabolism; Biosynthesis of unsaturated fatty acids | ko00280; Metabolism; Amino acid metabolism; Valine, leucine and isoleucine degradation | ko00310; Metabolism; Amino…
oca:OCAR_5223	K01782	fadJ	3-hydroxyacyl-CoA dehydrogenase / enoyl-CoA hydratase / 3-hydroxybutyryl-CoA epimerase [EC:1.1.1.35 4.2.1.17 5.1.2.3]	1.1.1.35,4.2.1.17,5.1.2.3	ko00640; Metabolism; Carbohydrate metabolism; Propanoate metabolism | ko00650; Metabolism; Carbohydrate metabolism; Butanoate metabolism | ko00071; Metabolism; Lipid metabolism; Fatty acid degradation | ko01040; Metabolism; Lipid metabolism; Biosynthesis of unsaturated fatty acids | ko00280; Metabolism; Amino acid metabolism; Valine, leucine and isoleucine degradation | ko00310; Metabolism; Amino…
cdq:BOQ54_15840	K01782	fadJ	3-hydroxyacyl-CoA dehydrogenase / enoyl-CoA hydratase / 3-hydroxybutyryl-CoA epimerase [EC:1.1.1.35 4.2.1.17 5.1.2.3]	1.1.1.35,4.2.1.17,5.1.2.3	ko00640; Metabolism; Carbohydrate metabolism; Propanoate metabolism | ko00650; Metabolism; Carbohydrate metabolism; Butanoate metabolism | ko00071; Metabolism; Lipid metabolism; Fatty acid degradation | ko01040; Metabolism; Lipid metabolism; Biosynthesis of unsaturated fatty acids | ko00280; Metabolism; Amino acid metabolism; Valine, leucine and isoleucine degradation | ko00310; Metabolism; Amino…
cwo:Cwoe_1505	K01782	fadJ	3-hydroxyacyl-CoA dehydrogenase / enoyl-CoA hydratase / 3-hydroxybutyryl-CoA epimerase [EC:1.1.1.35 4.2.1.17 5.1.2.3]	1.1.1.35,4.2.1.17,5.1.2.3	ko00640; Metabolism; Carbohydrate metabolism; Propanoate metabolism | ko00650; Metabolism; Carbohydrate metabolism; Butanoate metabolism | ko00071; Metabolism; Lipid metabolism; Fatty acid degradation | ko01040; Metabolism; Lipid metabolism; Biosynthesis of unsaturated fatty acids | ko00280; Metabolism; Amino acid metabolism; Valine, leucine and isoleucine degradation | ko00310; Metabolism; Amino…
beba:BWI17_01025	K01782	fadJ	3-hydroxyacyl-CoA dehydrogenase / enoyl-CoA hydratase / 3-hydroxybutyryl-CoA epimerase [EC:1.1.1.35 4.2.1.17 5.1.2.3]	1.1.1.35,4.2.1.17,5.1.2.3	ko00640; Metabolism; Carbohydrate metabolism; Propanoate metabolism | ko00650; Metabolism; Carbohydrate metabolism; Butanoate metabolism | ko00071; Metabolism; Lipid metabolism; Fatty acid degradation | ko01040; Metabolism; Lipid metabolism; Biosynthesis of unsaturated fatty acids | ko00280; Metabolism; Amino acid metabolism; Valine, leucine and isoleucine degradation | ko00310; Metabolism; Amino…
beba:BWI17_01025	K01782	fadJ	3-hydroxyacyl-CoA dehydrogenase / enoyl-CoA hydratase / 3-hydroxybutyryl-CoA epimerase [EC:1.1.1.35 4.2.1.17 5.1.2.3]	1.1.1.35,4.2.1.17,5.1.2.3	ko00640; Metabolism; Carbohydrate metabolism; Propanoate metabolism | ko00650; Metabolism; Carbohydrate metabolism; Butanoate metabolism | ko00071; Metabolism; Lipid metabolism; Fatty acid degradation | ko01040; Metabolism; Lipid metabolism; Biosynthesis of unsaturated fatty acids | ko00280; Metabolism; Amino acid metabolism; Valine, leucine and isoleucine degradation | ko00310; Metabolism; Amino…
led:BBK82_23595	K01782	fadJ	3-hydroxyacyl-CoA dehydrogenase / enoyl-CoA hydratase / 3-hydroxybutyryl-CoA epimerase [EC:1.1.1.35 4.2.1.17 5.1.2.3]	1.1.1.35,4.2.1.17,5.1.2.3	ko00640; Metabolism; Carbohydrate metabolism; Propanoate metabolism | ko00650; Metabolism; Carbohydrate metabolism; Butanoate metabolism | ko00071; Metabolism; Lipid metabolism; Fatty acid degradation | ko01040; Metabolism; Lipid metabolism; Biosynthesis of unsaturated fatty acids | ko00280; Metabolism; Amino acid metabolism; Valine, leucine and isoleucine degradation | ko00310; Metabolism; Amino…
afw:Anae109_4162	K01782	fadJ	3-hydroxyacyl-CoA dehydrogenase / enoyl-CoA hydratase / 3-hydroxybutyryl-CoA epimerase [EC:1.1.1.35 4.2.1.17 5.1.2.3]	1.1.1.35,4.2.1.17,5.1.2.3	ko00640; Metabolism; Carbohydrate metabolism; Propanoate metabolism | ko00650; Metabolism; Carbohydrate metabolism; Butanoate metabolism | ko00071; Metabolism; Lipid metabolism; Fatty acid degradation | ko01040; Metabolism; Lipid metabolism; Biosynthesis of unsaturated fatty acids | ko00280; Metabolism; Amino acid metabolism; Valine, leucine and isoleucine degradation | ko00310; Metabolism; Amino…
deq:XM25_14550	K01782	fadJ	3-hydroxyacyl-CoA dehydrogenase / enoyl-CoA hydratase / 3-hydroxybutyryl-CoA epimerase [EC:1.1.1.35 4.2.1.17 5.1.2.3]	1.1.1.35,4.2.1.17,5.1.2.3	ko00640; Metabolism; Carbohydrate metabolism; Propanoate metabolism | ko00650; Metabolism; Carbohydrate metabolism; Butanoate metabolism | ko00071; Metabolism; Lipid metabolism; Fatty acid degradation | ko01040; Metabolism; Lipid metabolism; Biosynthesis of unsaturated fatty acids | ko00280; Metabolism; Amino acid metabolism; Valine, leucine and isoleucine degradation | ko00310; Metabolism; Amino…
hyr:BSY239_1883	K01782	fadJ	3-hydroxyacyl-CoA dehydrogenase / enoyl-CoA hydratase / 3-hydroxybutyryl-CoA epimerase [EC:1.1.1.35 4.2.1.17 5.1.2.3]	1.1.1.35,4.2.1.17,5.1.2.3	ko00640; Metabolism; Carbohydrate metabolism; Propanoate metabolism | ko00650; Metabolism; Carbohydrate metabolism; Butanoate metabolism | ko00071; Metabolism; Lipid metabolism; Fatty acid degradation | ko01040; Metabolism; Lipid metabolism; Biosynthesis of unsaturated fatty acids | ko00280; Metabolism; Amino acid metabolism; Valine, leucine and isoleucine degradation | ko00310; Metabolism; Amino…
gau:GAU_2856	K01782	fadJ	3-hydroxyacyl-CoA dehydrogenase / enoyl-CoA hydratase / 3-hydroxybutyryl-CoA epimerase [EC:1.1.1.35 4.2.1.17 5.1.2.3]	1.1.1.35,4.2.1.17,5.1.2.3	ko00640; Metabolism; Carbohydrate metabolism; Propanoate metabolism | ko00650; Metabolism; Carbohydrate metabolism; Butanoate metabolism | ko00071; Metabolism; Lipid metabolism; Fatty acid degradation | ko01040; Metabolism; Lipid metabolism; Biosynthesis of unsaturated fatty acids | ko00280; Metabolism; Amino acid metabolism; Valine, leucine and isoleucine degradation | ko00310; Metabolism; Amino…
nca:Noca_4562	K01782	fadJ	3-hydroxyacyl-CoA dehydrogenase / enoyl-CoA hydratase / 3-hydroxybutyryl-CoA epimerase [EC:1.1.1.35 4.2.1.17 5.1.2.3]	1.1.1.35,4.2.1.17,5.1.2.3	ko00640; Metabolism; Carbohydrate metabolism; Propanoate metabolism | ko00650; Metabolism; Carbohydrate metabolism; Butanoate metabolism | ko00071; Metabolism; Lipid metabolism; Fatty acid degradation | ko01040; Metabolism; Lipid metabolism; Biosynthesis of unsaturated fatty acids | ko00280; Metabolism; Amino acid metabolism; Valine, leucine and isoleucine degradation | ko00310; Metabolism; Amino…
bur:Bcep18194_C7186	K01782	fadJ	3-hydroxyacyl-CoA dehydrogenase / enoyl-CoA hydratase / 3-hydroxybutyryl-CoA epimerase [EC:1.1.1.35 4.2.1.17 5.1.2.3]	1.1.1.35,4.2.1.17,5.1.2.3	ko00640; Metabolism; Carbohydrate metabolism; Propanoate metabolism | ko00650; Metabolism; Carbohydrate metabolism; Butanoate metabolism | ko00071; Metabolism; Lipid metabolism; Fatty acid degradation | ko01040; Metabolism; Lipid metabolism; Biosynthesis of unsaturated fatty acids | ko00280; Metabolism; Amino acid metabolism; Valine, leucine and isoleucine degradation | ko00310; Metabolism; Amino…
ndk:I601_1115	K01782	fadJ	3-hydroxyacyl-CoA dehydrogenase / enoyl-CoA hydratase / 3-hydroxybutyryl-CoA epimerase [EC:1.1.1.35 4.2.1.17 5.1.2.3]	1.1.1.35,4.2.1.17,5.1.2.3	ko00640; Metabolism; Carbohydrate metabolism; Propanoate metabolism | ko00650; Metabolism; Carbohydrate metabolism; Butanoate metabolism | ko00071; Metabolism; Lipid metabolism; Fatty acid degradation | ko01040; Metabolism; Lipid metabolism; Biosynthesis of unsaturated fatty acids | ko00280; Metabolism; Amino acid metabolism; Valine, leucine and isoleucine degradation | ko00310; Metabolism; Amino…
cwo:Cwoe_1505	K01782	fadJ	3-hydroxyacyl-CoA dehydrogenase / enoyl-CoA hydratase / 3-hydroxybutyryl-CoA epimerase [EC:1.1.1.35 4.2.1.17 5.1.2.3]	1.1.1.35,4.2.1.17,5.1.2.3	ko00640; Metabolism; Carbohydrate metabolism; Propanoate metabolism | ko00650; Metabolism; Carbohydrate metabolism; Butanoate metabolism | ko00071; Metabolism; Lipid metabolism; Fatty acid degradation | ko01040; Metabolism; Lipid metabolism; Biosynthesis of unsaturated fatty acids | ko00280; Metabolism; Amino acid metabolism; Valine, leucine and isoleucine degradation | ko00310; Metabolism; Amino…
scx:AS200_09140	K01782	fadJ	3-hydroxyacyl-CoA dehydrogenase / enoyl-CoA hydratase / 3-hydroxybutyryl-CoA epimerase [EC:1.1.1.35 4.2.1.17 5.1.2.3]	1.1.1.35,4.2.1.17,5.1.2.3	ko00640; Metabolism; Carbohydrate metabolism; Propanoate metabolism | ko00650; Metabolism; Carbohydrate metabolism; Butanoate metabolism | ko00071; Metabolism; Lipid metabolism; Fatty acid degradation | ko01040; Metabolism; Lipid metabolism; Biosynthesis of unsaturated fatty acids | ko00280; Metabolism; Amino acid metabolism; Valine, leucine and isoleucine degradation | ko00310; Metabolism; Amino…
rsq:Rsph17025_2296	K01782	fadJ	3-hydroxyacyl-CoA dehydrogenase / enoyl-CoA hydratase / 3-hydroxybutyryl-CoA epimerase [EC:1.1.1.35 4.2.1.17 5.1.2.3]	1.1.1.35,4.2.1.17,5.1.2.3	ko00640; Metabolism; Carbohydrate metabolism; Propanoate metabolism | ko00650; Metabolism; Carbohydrate metabolism; Butanoate metabolism | ko00071; Metabolism; Lipid metabolism; Fatty acid degradation | ko01040; Metabolism; Lipid metabolism; Biosynthesis of unsaturated fatty acids | ko00280; Metabolism; Amino acid metabolism; Valine, leucine and isoleucine degradation | ko00310; Metabolism; Amino…
aol:S58_07300	K01782	fadJ	3-hydroxyacyl-CoA dehydrogenase / enoyl-CoA hydratase / 3-hydroxybutyryl-CoA epimerase [EC:1.1.1.35 4.2.1.17 5.1.2.3]	1.1.1.35,4.2.1.17,5.1.2.3	ko00640; Metabolism; Carbohydrate metabolism; Propanoate metabolism | ko00650; Metabolism; Carbohydrate metabolism; Butanoate metabolism | ko00071; Metabolism; Lipid metabolism; Fatty acid degradation | ko01040; Metabolism; Lipid metabolism; Biosynthesis of unsaturated fatty acids | ko00280; Metabolism; Amino acid metabolism; Valine, leucine and isoleucine degradation | ko00310; Metabolism; Amino…
nca:Noca_4562	K01782	fadJ	3-hydroxyacyl-CoA dehydrogenase / enoyl-CoA hydratase / 3-hydroxybutyryl-CoA epimerase [EC:1.1.1.35 4.2.1.17 5.1.2.3]	1.1.1.35,4.2.1.17,5.1.2.3	ko00640; Metabolism; Carbohydrate metabolism; Propanoate metabolism | ko00650; Metabolism; Carbohydrate metabolism; Butanoate metabolism | ko00071; Metabolism; Lipid metabolism; Fatty acid degradation | ko01040; Metabolism; Lipid metabolism; Biosynthesis of unsaturated fatty acids | ko00280; Metabolism; Amino acid metabolism; Valine, leucine and isoleucine degradation | ko00310; Metabolism; Amino…
hoh:Hoch_3456	K01782	fadJ	3-hydroxyacyl-CoA dehydrogenase / enoyl-CoA hydratase / 3-hydroxybutyryl-CoA epimerase [EC:1.1.1.35 4.2.1.17 5.1.2.3]	1.1.1.35,4.2.1.17,5.1.2.3	ko00640; Metabolism; Carbohydrate metabolism; Propanoate metabolism | ko00650; Metabolism; Carbohydrate metabolism; Butanoate metabolism | ko00071; Metabolism; Lipid metabolism; Fatty acid degradation | ko01040; Metabolism; Lipid metabolism; Biosynthesis of unsaturated fatty acids | ko00280; Metabolism; Amino acid metabolism; Valine, leucine and isoleucine degradation | ko00310; Metabolism; Amino…
lcp:LC55x_3439	K01782	fadJ	3-hydroxyacyl-CoA dehydrogenase / enoyl-CoA hydratase / 3-hydroxybutyryl-CoA epimerase [EC:1.1.1.35 4.2.1.17 5.1.2.3]	1.1.1.35,4.2.1.17,5.1.2.3	ko00640; Metabolism; Carbohydrate metabolism; Propanoate metabolism | ko00650; Metabolism; Carbohydrate metabolism; Butanoate metabolism | ko00071; Metabolism; Lipid metabolism; Fatty acid degradation | ko01040; Metabolism; Lipid metabolism; Biosynthesis of unsaturated fatty acids | ko00280; Metabolism; Amino acid metabolism; Valine, leucine and isoleucine degradation | ko00310; Metabolism; Amino…
kal:KALB_7733	K01782	fadJ	3-hydroxyacyl-CoA dehydrogenase / enoyl-CoA hydratase / 3-hydroxybutyryl-CoA epimerase [EC:1.1.1.35 4.2.1.17 5.1.2.3]	1.1.1.35,4.2.1.17,5.1.2.3	ko00640; Metabolism; Carbohydrate metabolism; Propanoate metabolism | ko00650; Metabolism; Carbohydrate metabolism; Butanoate metabolism | ko00071; Metabolism; Lipid metabolism; Fatty acid degradation | ko01040; Metabolism; Lipid metabolism; Biosynthesis of unsaturated fatty acids | ko00280; Metabolism; Amino acid metabolism; Valine, leucine and isoleucine degradation | ko00310; Metabolism; Amino…
moc:BB934_07640	K01782	fadJ	3-hydroxyacyl-CoA dehydrogenase / enoyl-CoA hydratase / 3-hydroxybutyryl-CoA epimerase [EC:1.1.1.35 4.2.1.17 5.1.2.3]	1.1.1.35,4.2.1.17,5.1.2.3	ko00640; Metabolism; Carbohydrate metabolism; Propanoate metabolism | ko00650; Metabolism; Carbohydrate metabolism; Butanoate metabolism | ko00071; Metabolism; Lipid metabolism; Fatty acid degradation | ko01040; Metabolism; Lipid metabolism; Biosynthesis of unsaturated fatty acids | ko00280; Metabolism; Amino acid metabolism; Valine, leucine and isoleucine degradation | ko00310; Metabolism; Amino…
lmoi:VV02_00105	K01782	fadJ	3-hydroxyacyl-CoA dehydrogenase / enoyl-CoA hydratase / 3-hydroxybutyryl-CoA epimerase [EC:1.1.1.35 4.2.1.17 5.1.2.3]	1.1.1.35,4.2.1.17,5.1.2.3	ko00640; Metabolism; Carbohydrate metabolism; Propanoate metabolism | ko00650; Metabolism; Carbohydrate metabolism; Butanoate metabolism | ko00071; Metabolism; Lipid metabolism; Fatty acid degradation | ko01040; Metabolism; Lipid metabolism; Biosynthesis of unsaturated fatty acids | ko00280; Metabolism; Amino acid metabolism; Valine, leucine and isoleucine degradation | ko00310; Metabolism; Amino…
lmoi:VV02_00105	K01782	fadJ	3-hydroxyacyl-CoA dehydrogenase / enoyl-CoA hydratase / 3-hydroxybutyryl-CoA epimerase [EC:1.1.1.35 4.2.1.17 5.1.2.3]	1.1.1.35,4.2.1.17,5.1.2.3	ko00640; Metabolism; Carbohydrate metabolism; Propanoate metabolism | ko00650; Metabolism; Carbohydrate metabolism; Butanoate metabolism | ko00071; Metabolism; Lipid metabolism; Fatty acid degradation | ko01040; Metabolism; Lipid metabolism; Biosynthesis of unsaturated fatty acids | ko00280; Metabolism; Amino acid metabolism; Valine, leucine and isoleucine degradation | ko00310; Metabolism; Amino…
hoh:Hoch_3456	K01782	fadJ	3-hydroxyacyl-CoA dehydrogenase / enoyl-CoA hydratase / 3-hydroxybutyryl-CoA epimerase [EC:1.1.1.35 4.2.1.17 5.1.2.3]	1.1.1.35,4.2.1.17,5.1.2.3	ko00640; Metabolism; Carbohydrate metabolism; Propanoate metabolism | ko00650; Metabolism; Carbohydrate metabolism; Butanoate metabolism | ko00071; Metabolism; Lipid metabolism; Fatty acid degradation | ko01040; Metabolism; Lipid metabolism; Biosynthesis of unsaturated fatty acids | ko00280; Metabolism; Amino acid metabolism; Valine, leucine and isoleucine degradation | ko00310; Metabolism; Amino…
brad:BF49_2373	K01782	fadJ	3-hydroxyacyl-CoA dehydrogenase / enoyl-CoA hydratase / 3-hydroxybutyryl-CoA epimerase [EC:1.1.1.35 4.2.1.17 5.1.2.3]	1.1.1.35,4.2.1.17,5.1.2.3	ko00640; Metabolism; Carbohydrate metabolism; Propanoate metabolism | ko00650; Metabolism; Carbohydrate metabolism; Butanoate metabolism | ko00071; Metabolism; Lipid metabolism; Fatty acid degradation | ko01040; Metabolism; Lipid metabolism; Biosynthesis of unsaturated fatty acids | ko00280; Metabolism; Amino acid metabolism; Valine, leucine and isoleucine degradation | ko00310; Metabolism; Amino…
cwo:Cwoe_1505	K01782	fadJ	3-hydroxyacyl-CoA dehydrogenase / enoyl-CoA hydratase / 3-hydroxybutyryl-CoA epimerase [EC:1.1.1.35 4.2.1.17 5.1.2.3]	1.1.1.35,4.2.1.17,5.1.2.3	ko00640; Metabolism; Carbohydrate metabolism; Propanoate metabolism | ko00650; Metabolism; Carbohydrate metabolism; Butanoate metabolism | ko00071; Metabolism; Lipid metabolism; Fatty acid degradation | ko01040; Metabolism; Lipid metabolism; Biosynthesis of unsaturated fatty acids | ko00280; Metabolism; Amino acid metabolism; Valine, leucine and isoleucine degradation | ko00310; Metabolism; Amino…
bic:LMTR13_31910	K01782	fadJ	3-hydroxyacyl-CoA dehydrogenase / enoyl-CoA hydratase / 3-hydroxybutyryl-CoA epimerase [EC:1.1.1.35 4.2.1.17 5.1.2.3]	1.1.1.35,4.2.1.17,5.1.2.3	ko00640; Metabolism; Carbohydrate metabolism; Propanoate metabolism | ko00650; Metabolism; Carbohydrate metabolism; Butanoate metabolism | ko00071; Metabolism; Lipid metabolism; Fatty acid degradation | ko01040; Metabolism; Lipid metabolism; Biosynthesis of unsaturated fatty acids | ko00280; Metabolism; Amino acid metabolism; Valine, leucine and isoleucine degradation | ko00310; Metabolism; Amino…
nca:Noca_4562	K01782	fadJ	3-hydroxyacyl-CoA dehydrogenase / enoyl-CoA hydratase / 3-hydroxybutyryl-CoA epimerase [EC:1.1.1.35 4.2.1.17 5.1.2.3]	1.1.1.35,4.2.1.17,5.1.2.3	ko00640; Metabolism; Carbohydrate metabolism; Propanoate metabolism | ko00650; Metabolism; Carbohydrate metabolism; Butanoate metabolism | ko00071; Metabolism; Lipid metabolism; Fatty acid degradation | ko01040; Metabolism; Lipid metabolism; Biosynthesis of unsaturated fatty acids | ko00280; Metabolism; Amino acid metabolism; Valine, leucine and isoleucine degradation | ko00310; Metabolism; Amino…
gph:GEMMAAP_14995	K01782	fadJ	3-hydroxyacyl-CoA dehydrogenase / enoyl-CoA hydratase / 3-hydroxybutyryl-CoA epimerase [EC:1.1.1.35 4.2.1.17 5.1.2.3]	1.1.1.35,4.2.1.17,5.1.2.3	ko00640; Metabolism; Carbohydrate metabolism; Propanoate metabolism | ko00650; Metabolism; Carbohydrate metabolism; Butanoate metabolism | ko00071; Metabolism; Lipid metabolism; Fatty acid degradation | ko01040; Metabolism; Lipid metabolism; Biosynthesis of unsaturated fatty acids | ko00280; Metabolism; Amino acid metabolism; Valine, leucine and isoleucine degradation | ko00310; Metabolism; Amino…
psim:KR76_00685	K01782	fadJ	3-hydroxyacyl-CoA dehydrogenase / enoyl-CoA hydratase / 3-hydroxybutyryl-CoA epimerase [EC:1.1.1.35 4.2.1.17 5.1.2.3]	1.1.1.35,4.2.1.17,5.1.2.3	ko00640; Metabolism; Carbohydrate metabolism; Propanoate metabolism | ko00650; Metabolism; Carbohydrate metabolism; Butanoate metabolism | ko00071; Metabolism; Lipid metabolism; Fatty acid degradation | ko01040; Metabolism; Lipid metabolism; Biosynthesis of unsaturated fatty acids | ko00280; Metabolism; Amino acid metabolism; Valine, leucine and isoleucine degradation | ko00310; Metabolism; Amino…
psim:KR76_00685	K01782	fadJ	3-hydroxyacyl-CoA dehydrogenase / enoyl-CoA hydratase / 3-hydroxybutyryl-CoA epimerase [EC:1.1.1.35 4.2.1.17 5.1.2.3]	1.1.1.35,4.2.1.17,5.1.2.3	ko00640; Metabolism; Carbohydrate metabolism; Propanoate metabolism | ko00650; Metabolism; Carbohydrate metabolism; Butanoate metabolism | ko00071; Metabolism; Lipid metabolism; Fatty acid degradation | ko01040; Metabolism; Lipid metabolism; Biosynthesis of unsaturated fatty acids | ko00280; Metabolism; Amino acid metabolism; Valine, leucine and isoleucine degradation | ko00310; Metabolism; Amino…
gau:GAU_2856	K01782	fadJ	3-hydroxyacyl-CoA dehydrogenase / enoyl-CoA hydratase / 3-hydroxybutyryl-CoA epimerase [EC:1.1.1.35 4.2.1.17 5.1.2.3]	1.1.1.35,4.2.1.17,5.1.2.3	ko00640; Metabolism; Carbohydrate metabolism; Propanoate metabolism | ko00650; Metabolism; Carbohydrate metabolism; Butanoate metabolism | ko00071; Metabolism; Lipid metabolism; Fatty acid degradation | ko01040; Metabolism; Lipid metabolism; Biosynthesis of unsaturated fatty acids | ko00280; Metabolism; Amino acid metabolism; Valine, leucine and isoleucine degradation | ko00310; Metabolism; Amino…
gph:GEMMAAP_14995	K01782	fadJ	3-hydroxyacyl-CoA dehydrogenase / enoyl-CoA hydratase / 3-hydroxybutyryl-CoA epimerase [EC:1.1.1.35 4.2.1.17 5.1.2.3]	1.1.1.35,4.2.1.17,5.1.2.3	ko00640; Metabolism; Carbohydrate metabolism; Propanoate metabolism | ko00650; Metabolism; Carbohydrate metabolism; Butanoate metabolism | ko00071; Metabolism; Lipid metabolism; Fatty acid degradation | ko01040; Metabolism; Lipid metabolism; Biosynthesis of unsaturated fatty acids | ko00280; Metabolism; Amino acid metabolism; Valine, leucine and isoleucine degradation | ko00310; Metabolism; Amino…
cpra:CPter91_3867	K01782	fadJ	3-hydroxyacyl-CoA dehydrogenase / enoyl-CoA hydratase / 3-hydroxybutyryl-CoA epimerase [EC:1.1.1.35 4.2.1.17 5.1.2.3]	1.1.1.35,4.2.1.17,5.1.2.3	ko00640; Metabolism; Carbohydrate metabolism; Propanoate metabolism | ko00650; Metabolism; Carbohydrate metabolism; Butanoate metabolism | ko00071; Metabolism; Lipid metabolism; Fatty acid degradation | ko01040; Metabolism; Lipid metabolism; Biosynthesis of unsaturated fatty acids | ko00280; Metabolism; Amino acid metabolism; Valine, leucine and isoleucine degradation | ko00310; Metabolism; Amino…
cpra:CPter91_3867	K01782	fadJ	3-hydroxyacyl-CoA dehydrogenase / enoyl-CoA hydratase / 3-hydroxybutyryl-CoA epimerase [EC:1.1.1.35 4.2.1.17 5.1.2.3]	1.1.1.35,4.2.1.17,5.1.2.3	ko00640; Metabolism; Carbohydrate metabolism; Propanoate metabolism | ko00650; Metabolism; Carbohydrate metabolism; Butanoate metabolism | ko00071; Metabolism; Lipid metabolism; Fatty acid degradation | ko01040; Metabolism; Lipid metabolism; Biosynthesis of unsaturated fatty acids | ko00280; Metabolism; Amino acid metabolism; Valine, leucine and isoleucine degradation | ko00310; Metabolism; Amino…
cwo:Cwoe_1505	K01782	fadJ	3-hydroxyacyl-CoA dehydrogenase / enoyl-CoA hydratase / 3-hydroxybutyryl-CoA epimerase [EC:1.1.1.35 4.2.1.17 5.1.2.3]	1.1.1.35,4.2.1.17,5.1.2.3	ko00640; Metabolism; Carbohydrate metabolism; Propanoate metabolism | ko00650; Metabolism; Carbohydrate metabolism; Butanoate metabolism | ko00071; Metabolism; Lipid metabolism; Fatty acid degradation | ko01040; Metabolism; Lipid metabolism; Biosynthesis of unsaturated fatty acids | ko00280; Metabolism; Amino acid metabolism; Valine, leucine and isoleucine degradation | ko00310; Metabolism; Amino…
gau:GAU_2856	K01782	fadJ	3-hydroxyacyl-CoA dehydrogenase / enoyl-CoA hydratase / 3-hydroxybutyryl-CoA epimerase [EC:1.1.1.35 4.2.1.17 5.1.2.3]	1.1.1.35,4.2.1.17,5.1.2.3	ko00640; Metabolism; Carbohydrate metabolism; Propanoate metabolism | ko00650; Metabolism; Carbohydrate metabolism; Butanoate metabolism | ko00071; Metabolism; Lipid metabolism; Fatty acid degradation | ko01040; Metabolism; Lipid metabolism; Biosynthesis of unsaturated fatty acids | ko00280; Metabolism; Amino acid metabolism; Valine, leucine and isoleucine degradation | ko00310; Metabolism; Amino…
dso:A4U42_02140	K01782	fadJ	3-hydroxyacyl-CoA dehydrogenase / enoyl-CoA hydratase / 3-hydroxybutyryl-CoA epimerase [EC:1.1.1.35 4.2.1.17 5.1.2.3]	1.1.1.35,4.2.1.17,5.1.2.3	ko00640; Metabolism; Carbohydrate metabolism; Propanoate metabolism | ko00650; Metabolism; Carbohydrate metabolism; Butanoate metabolism | ko00071; Metabolism; Lipid metabolism; Fatty acid degradation | ko01040; Metabolism; Lipid metabolism; Biosynthesis of unsaturated fatty acids | ko00280; Metabolism; Amino acid metabolism; Valine, leucine and isoleucine degradation | ko00310; Metabolism; Amino…
beba:BWI17_01025	K01782	fadJ	3-hydroxyacyl-CoA dehydrogenase / enoyl-CoA hydratase / 3-hydroxybutyryl-CoA epimerase [EC:1.1.1.35 4.2.1.17 5.1.2.3]	1.1.1.35,4.2.1.17,5.1.2.3	ko00640; Metabolism; Carbohydrate metabolism; Propanoate metabolism | ko00650; Metabolism; Carbohydrate metabolism; Butanoate metabolism | ko00071; Metabolism; Lipid metabolism; Fatty acid degradation | ko01040; Metabolism; Lipid metabolism; Biosynthesis of unsaturated fatty acids | ko00280; Metabolism; Amino acid metabolism; Valine, leucine and isoleucine degradation | ko00310; Metabolism; Amino…
beba:BWI17_01025	K01782	fadJ	3-hydroxyacyl-CoA dehydrogenase / enoyl-CoA hydratase / 3-hydroxybutyryl-CoA epimerase [EC:1.1.1.35 4.2.1.17 5.1.2.3]	1.1.1.35,4.2.1.17,5.1.2.3	ko00640; Metabolism; Carbohydrate metabolism; Propanoate metabolism | ko00650; Metabolism; Carbohydrate metabolism; Butanoate metabolism | ko00071; Metabolism; Lipid metabolism; Fatty acid degradation | ko01040; Metabolism; Lipid metabolism; Biosynthesis of unsaturated fatty acids | ko00280; Metabolism; Amino acid metabolism; Valine, leucine and isoleucine degradation | ko00310; Metabolism; Amino…
cwo:Cwoe_1505	K01782	fadJ	3-hydroxyacyl-CoA dehydrogenase / enoyl-CoA hydratase / 3-hydroxybutyryl-CoA epimerase [EC:1.1.1.35 4.2.1.17 5.1.2.3]	1.1.1.35,4.2.1.17,5.1.2.3	ko00640; Metabolism; Carbohydrate metabolism; Propanoate metabolism | ko00650; Metabolism; Carbohydrate metabolism; Butanoate metabolism | ko00071; Metabolism; Lipid metabolism; Fatty acid degradation | ko01040; Metabolism; Lipid metabolism; Biosynthesis of unsaturated fatty acids | ko00280; Metabolism; Amino acid metabolism; Valine, leucine and isoleucine degradation | ko00310; Metabolism; Amino…
cpra:CPter91_3867	K01782	fadJ	3-hydroxyacyl-CoA dehydrogenase / enoyl-CoA hydratase / 3-hydroxybutyryl-CoA epimerase [EC:1.1.1.35 4.2.1.17 5.1.2.3]	1.1.1.35,4.2.1.17,5.1.2.3	ko00640; Metabolism; Carbohydrate metabolism; Propanoate metabolism | ko00650; Metabolism; Carbohydrate metabolism; Butanoate metabolism | ko00071; Metabolism; Lipid metabolism; Fatty acid degradation | ko01040; Metabolism; Lipid metabolism; Biosynthesis of unsaturated fatty acids | ko00280; Metabolism; Amino acid metabolism; Valine, leucine and isoleucine degradation | ko00310; Metabolism; Amino…
cpra:CPter91_3867	K01782	fadJ	3-hydroxyacyl-CoA dehydrogenase / enoyl-CoA hydratase / 3-hydroxybutyryl-CoA epimerase [EC:1.1.1.35 4.2.1.17 5.1.2.3]	1.1.1.35,4.2.1.17,5.1.2.3	ko00640; Metabolism; Carbohydrate metabolism; Propanoate metabolism | ko00650; Metabolism; Carbohydrate metabolism; Butanoate metabolism | ko00071; Metabolism; Lipid metabolism; Fatty acid degradation | ko01040; Metabolism; Lipid metabolism; Biosynthesis of unsaturated fatty acids | ko00280; Metabolism; Amino acid metabolism; Valine, leucine and isoleucine degradation | ko00310; Metabolism; Amino…
pdx:Psed_0649	K01782	fadJ	3-hydroxyacyl-CoA dehydrogenase / enoyl-CoA hydratase / 3-hydroxybutyryl-CoA epimerase [EC:1.1.1.35 4.2.1.17 5.1.2.3]	1.1.1.35,4.2.1.17,5.1.2.3	ko00640; Metabolism; Carbohydrate metabolism; Propanoate metabolism | ko00650; Metabolism; Carbohydrate metabolism; Butanoate metabolism | ko00071; Metabolism; Lipid metabolism; Fatty acid degradation | ko01040; Metabolism; Lipid metabolism; Biosynthesis of unsaturated fatty acids | ko00280; Metabolism; Amino acid metabolism; Valine, leucine and isoleucine degradation | ko00310; Metabolism; Amino…
ccx:COCOR_02168	K01782	fadJ	3-hydroxyacyl-CoA dehydrogenase / enoyl-CoA hydratase / 3-hydroxybutyryl-CoA epimerase [EC:1.1.1.35 4.2.1.17 5.1.2.3]	1.1.1.35,4.2.1.17,5.1.2.3	ko00640; Metabolism; Carbohydrate metabolism; Propanoate metabolism | ko00650; Metabolism; Carbohydrate metabolism; Butanoate metabolism | ko00071; Metabolism; Lipid metabolism; Fatty acid degradation | ko01040; Metabolism; Lipid metabolism; Biosynthesis of unsaturated fatty acids | ko00280; Metabolism; Amino acid metabolism; Valine, leucine and isoleucine degradation | ko00310; Metabolism; Amino…
mam:Mesau_06044	K01782	fadJ	3-hydroxyacyl-CoA dehydrogenase / enoyl-CoA hydratase / 3-hydroxybutyryl-CoA epimerase [EC:1.1.1.35 4.2.1.17 5.1.2.3]	1.1.1.35,4.2.1.17,5.1.2.3	ko00640; Metabolism; Carbohydrate metabolism; Propanoate metabolism | ko00650; Metabolism; Carbohydrate metabolism; Butanoate metabolism | ko00071; Metabolism; Lipid metabolism; Fatty acid degradation | ko01040; Metabolism; Lipid metabolism; Biosynthesis of unsaturated fatty acids | ko00280; Metabolism; Amino acid metabolism; Valine, leucine and isoleucine degradation | ko00310; Metabolism; Amino…
cwo:Cwoe_1505	K01782	fadJ	3-hydroxyacyl-CoA dehydrogenase / enoyl-CoA hydratase / 3-hydroxybutyryl-CoA epimerase [EC:1.1.1.35 4.2.1.17 5.1.2.3]	1.1.1.35,4.2.1.17,5.1.2.3	ko00640; Metabolism; Carbohydrate metabolism; Propanoate metabolism | ko00650; Metabolism; Carbohydrate metabolism; Butanoate metabolism | ko00071; Metabolism; Lipid metabolism; Fatty acid degradation | ko01040; Metabolism; Lipid metabolism; Biosynthesis of unsaturated fatty acids | ko00280; Metabolism; Amino acid metabolism; Valine, leucine and isoleucine degradation | ko00310; Metabolism; Amino…
ndk:I601_1115	K01782	fadJ	3-hydroxyacyl-CoA dehydrogenase / enoyl-CoA hydratase / 3-hydroxybutyryl-CoA epimerase [EC:1.1.1.35 4.2.1.17 5.1.2.3]	1.1.1.35,4.2.1.17,5.1.2.3	ko00640; Metabolism; Carbohydrate metabolism; Propanoate metabolism | ko00650; Metabolism; Carbohydrate metabolism; Butanoate metabolism | ko00071; Metabolism; Lipid metabolism; Fatty acid degradation | ko01040; Metabolism; Lipid metabolism; Biosynthesis of unsaturated fatty acids | ko00280; Metabolism; Amino acid metabolism; Valine, leucine and isoleucine degradation | ko00310; Metabolism; Amino…
mmc:Mmcs_4492	K01782	fadJ	3-hydroxyacyl-CoA dehydrogenase / enoyl-CoA hydratase / 3-hydroxybutyryl-CoA epimerase [EC:1.1.1.35 4.2.1.17 5.1.2.3]	1.1.1.35,4.2.1.17,5.1.2.3	ko00640; Metabolism; Carbohydrate metabolism; Propanoate metabolism | ko00650; Metabolism; Carbohydrate metabolism; Butanoate metabolism | ko00071; Metabolism; Lipid metabolism; Fatty acid degradation | ko01040; Metabolism; Lipid metabolism; Biosynthesis of unsaturated fatty acids | ko00280; Metabolism; Amino acid metabolism; Valine, leucine and isoleucine degradation | ko00310; Metabolism; Amino…
hoh:Hoch_3456	K01782	fadJ	3-hydroxyacyl-CoA dehydrogenase / enoyl-CoA hydratase / 3-hydroxybutyryl-CoA epimerase [EC:1.1.1.35 4.2.1.17 5.1.2.3]	1.1.1.35,4.2.1.17,5.1.2.3	ko00640; Metabolism; Carbohydrate metabolism; Propanoate metabolism | ko00650; Metabolism; Carbohydrate metabolism; Butanoate metabolism | ko00071; Metabolism; Lipid metabolism; Fatty acid degradation | ko01040; Metabolism; Lipid metabolism; Biosynthesis of unsaturated fatty acids | ko00280; Metabolism; Amino acid metabolism; Valine, leucine and isoleucine degradation | ko00310; Metabolism; Amino…
bsd:BLASA_1239	K01782	fadJ	3-hydroxyacyl-CoA dehydrogenase / enoyl-CoA hydratase / 3-hydroxybutyryl-CoA epimerase [EC:1.1.1.35 4.2.1.17 5.1.2.3]	1.1.1.35,4.2.1.17,5.1.2.3	ko00640; Metabolism; Carbohydrate metabolism; Propanoate metabolism | ko00650; Metabolism; Carbohydrate metabolism; Butanoate metabolism | ko00071; Metabolism; Lipid metabolism; Fatty acid degradation | ko01040; Metabolism; Lipid metabolism; Biosynthesis of unsaturated fatty acids | ko00280; Metabolism; Amino acid metabolism; Valine, leucine and isoleucine degradation | ko00310; Metabolism; Amino…
[truncated: 343,721+ more rows]
