# Supplementary material for: Exploration of genes encoding KEGG pathway enzymes in rhizospheric microbiome of the wild plant Abutilon fruticosum
Source: AMB Express. 2024 Feb 21;14:27. doi: 10.1186/s13568-024-01678-4 (PMC10881953; doi:10.1186/s13568-024-01678-4)
Supplement: Supplementary file 2 — Additional file 2: Table S1. Sequence alignment results of gene queries of microbiomes of rhizosphere (R) and surrounding bulk (S) soils of A. fruticosum. Query ID refers to genes in individual or mixed less abundant microbiome samples, while subject IDs refers to the sequences in the National Center for Biotechnology Information (NCBI) that showed considerable sequence homology with one or more gene queries. Table S2. Number of genes encoding enzymes of different functional categories of Kyoto Encyclopedia of Genes and Genomes (KEGG) level 1 across microbiomes of rhizosphere (R) and surrounding bulk (S) soils of A. fruticosum. Gray color boxes refer to less frequent (˂ 50,000) KEGG categories that were not analyzed further. Table S3. Abundance of assembled genes encoding enzymes of different functional categories of Kyoto Encyclopedia of Genes and Genomes (KEGG) level 1 in microbiomes of rhizosphere (R) and surrounding bulk (S) soils of A. fruticosum. Gray color boxes refer to less frequent (˂ 50,000) KEGG categories that were not analyzed further. Table S4. Number of genes encoding enzymes of highly enriched functional sub-categories of KEGG level 2 across microbiomes of rhizosphere (R) and surrounding bulk (S) soils of A. fruticosum. Text in gray refers to less frequent (˂ 10,000) KEGG sub-categories that were not analyzed further. Table S5. Highly enriched functional categories and their sub-categories of Kyoto Encyclopedia of Genes and Genomes (KEGG) functional orthologs (KO) database in microbiomes of A. fruticosum. Boxes with gray color either refer to less KEGG sub-categories with less enriched enzymes and were not analyzed further. Table S6. Abundance of assembled genes encoding enzymes of highly enriched functional sub-categories of KEGG level 2 in microbiomes of rhizosphere (R) and surrounding bulk (S) soils of A. fruticosum. Table S7. Abundance of genes encoding enzymes of highly enriched functional sub-categories of KEGG level 2 in microbiomes of rhizos [file 13568_2024_1678_MOESM2_ESM.zip › Supplementary Tables/Table S16.xlsx]

## Sheet: Sheet3
Table S16. Most highly abundant KEGG Levels and enzymes within A. fruticosum microbiomes. Gray boxes indicate infrequent KEGG pathways not subjected to further analysis.
KEGG level 1	KEGG level 2	KEGG ID	KEGG level 3	EC ID	KEGG enzyme
Cellular Processes	Transport and catabolism	ko04146	Peroxisome	6.2.1.3 (K01897)	long-chain acyl-CoA synthetase (ligase)
	Cellular community - prokaryotes	ko02024	Quorum sensing	6.2.1.3 (K01897)	long-chain acyl-CoA synthetase (ligase)
Environmental Information Processing	Membrane transport	ko02010	ABC transporters	3.6.3.17/7.5.2.7	ribose transport system ATP-binding protein
	Signal transduction	ko02020	Two-component system	2.7.13.3	two-component system, OmpR family, phosphate regulon sensor histidine kinase PhoR
		ko04016	MAPK signaling pathway - plant	2.7.4.6	nucleoside-diphosphate kinase
		ko04016	MAPK signaling pathway - plant	3.6.3.54	Cu+-exporting ATPase
Genetic Information Processing	Transcription	ko03020	RNA polymerase	2.7.7.6	DNA-directed RNA polymerase subunit beta'
	Replication and repair	ko03030	DNA replication	2.7.7.7	DNA polymerase III subunit delta
		ko03430	Mismatch repair	2.7.7.7	DNA polymerase III subunit delta
		ko03440	Homologous recombination	2.7.7.7	DNA polymerase III subunit delta
		ko03440	Homologous recombination	3.6.4.12	ATP-dependent DNA helicase RecG
	Folding, sorting and degradation	ko03018	RNA degradation	3.6.4.13	pre-mRNA-splicing factor ATP-dependent RNA helicase DHX16; ATP-dependent RNA helicase RhlE
	Transcription	ko03040	Spliceosome	3.6.4.13	pre-mRNA-splicing factor ATP-dependent RNA helicase DHX16; ATP-dependent RNA helicase RhlE
	Translation	ko00970	Aminoacyl-tRNA biosynthesis	6.3.5.6/6.3.5.7	aspartyl-tRNA(Asn)/glutamyl-tRNA(Gln) amidotransferase subunit B
Metabolism	Amino acids metabolism	ko00290	Valine, leucine and isoleucine biosynthesis	2.2.1.6	acetolactate synthase I/II/III large subunit
		ko00280	Valine, leucine and isoleucine degradation	2.3.1.9	acetyl-CoA C-acetyltransferase
		ko00310	Lysine degradation	2.3.1.9	acetyl-CoA C-acetyltransferase
		ko00380	Tryptophan metabolism	2.3.1.9	acetyl-CoA C-acetyltransferase
	Carbohydrate metabolism	ko00010	Glycolysis / Gluconeogenesis	1.2.4.1	pyruvate dehydrogenase E1 component beta subunit
		ko00020	Citrate cycle (TCA cycle)	1.2.4.1	pyruvate dehydrogenase E1 component beta subunit
		ko00620	Pyruvate metabolism	1.2.4.1	pyruvate dehydrogenase E1 component beta subunit
		ko00650	Butanoate metabolism	2.2.1.6	acetolactate synthase I/II/III large subunit
		ko00660	C5-Branched dibasic acid metabolism	2.2.1.6	acetolactate synthase I/II/III large subunit
		ko00620	Pyruvate metabolism	2.3.1.9	acetyl-CoA C-acetyltransferase
		ko00630	Glyoxylate and dicarboxylate metabolism	2.3.1.9	acetyl-CoA C-acetyltransferase
	Energy metabolism	ko00190	Oxidative phosphorylation	1.6.5.3/7.1.1.2	NADH-quinone oxidoreductase subunit J
		ko00190	Oxidative phosphorylation	1.9.3.1/7.1.1.9	cytochrome c oxidase subunit III
		ko00190	Oxidative phosphorylation	3.6.3.14/7.1.2.2	F-type H+-transporting ATPase subunit beta
		ko00195	Photosynthesis	3.6.3.14/7.1.2.2	F-type H+-transporting ATPase subunit beta
		ko00720	Carbon fixation pathways in prokaryotes	2.3.1.9	acetyl-CoA C-acetyltransferase
	Lipid metabolism	ko00071	Fatty acid degradation	2.3.1.9	acetyl-CoA C-acetyltransferase
		ko00072	Synthesis and degradation of ketone bodies	2.3.1.9	acetyl-CoA C-acetyltransferase
		ko00061	Fatty acid biosynthesis	6.2.1.3 (K01897)	long-chain acyl-CoA synthetase
		ko00071	Fatty acid degradation	6.2.1.3 (K01897)	long-chain acyl-CoA synthetase
	Metabolism of cofactors and vitamins	ko00770	Pantothenate and CoA biosynthesis	2.2.1.6	acetolactate synthase I/II/III large subunit
	Metabolism of terpenoids and polyketides	ko00900	Terpenoid backbone biosynthesis	2.3.1.9	acetyl-CoA C-acetyltransferase
	Nucleotide metabolism	ko00230	Purine metabolism	2.7.7.6	DNA-directed RNA polymerase subunit beta'
		ko00240	Pyrimidine metabolism	2.7.7.6	DNA-directed RNA polymerase subunit beta'
		ko00230	Purine metabolism	2.7.7.7	DNA polymerase III subunit delta
		ko00240	Pyrimidine metabolism	2.7.7.7	DNA polymerase III subunit delta
		ko00230	Purine metabolism	2.7.4.6	nucleoside-diphosphate kinase
		ko00240	Pyrimidine metabolism	2.7.4.6	nucleoside-diphosphate kinase
		ko00240	Pyrimidine metabolism	2.7.4.25	CMP/dCMP kinase
