# Supplementary material for: Exploration of genes encoding KEGG pathway enzymes in rhizospheric microbiome of the wild plant Abutilon fruticosum
Source: AMB Express. 2024 Feb 21;14:27. doi: 10.1186/s13568-024-01678-4 (PMC10881953; doi:10.1186/s13568-024-01678-4)
Supplement: Supplementary file 2 — Additional file 2: Table S1. Sequence alignment results of gene queries of microbiomes of rhizosphere (R) and surrounding bulk (S) soils of A. fruticosum. Query ID refers to genes in individual or mixed less abundant microbiome samples, while subject IDs refers to the sequences in the National Center for Biotechnology Information (NCBI) that showed considerable sequence homology with one or more gene queries. Table S2. Number of genes encoding enzymes of different functional categories of Kyoto Encyclopedia of Genes and Genomes (KEGG) level 1 across microbiomes of rhizosphere (R) and surrounding bulk (S) soils of A. fruticosum. Gray color boxes refer to less frequent (˂ 50,000) KEGG categories that were not analyzed further. Table S3. Abundance of assembled genes encoding enzymes of different functional categories of Kyoto Encyclopedia of Genes and Genomes (KEGG) level 1 in microbiomes of rhizosphere (R) and surrounding bulk (S) soils of A. fruticosum. Gray color boxes refer to less frequent (˂ 50,000) KEGG categories that were not analyzed further. Table S4. Number of genes encoding enzymes of highly enriched functional sub-categories of KEGG level 2 across microbiomes of rhizosphere (R) and surrounding bulk (S) soils of A. fruticosum. Text in gray refers to less frequent (˂ 10,000) KEGG sub-categories that were not analyzed further. Table S5. Highly enriched functional categories and their sub-categories of Kyoto Encyclopedia of Genes and Genomes (KEGG) functional orthologs (KO) database in microbiomes of A. fruticosum. Boxes with gray color either refer to less KEGG sub-categories with less enriched enzymes and were not analyzed further. Table S6. Abundance of assembled genes encoding enzymes of highly enriched functional sub-categories of KEGG level 2 in microbiomes of rhizosphere (R) and surrounding bulk (S) soils of A. fruticosum. Table S7. Abundance of genes encoding enzymes of highly enriched functional sub-categories of KEGG level 2 in microbiomes of rhizos [file 13568_2024_1678_MOESM2_ESM.zip › Supplementary Tables/Table S17.xlsx]

## Sheet: Table S10
Table S17. Taxonomic prediction for microbes that encode enzymes in microbiomes of rhizosphere and surrounding bulk soils of A. fruticosum including associated KEGG functional pathways and ortholog (KO) IDs.
Pathway_ID	KO_ID	EC_ID	Taxonomy
map04922	K00016	1.1.1.27	k__Bacteria
map04922	K00016	1.1.1.27	k__Bacteria
map04922	K00016	1.1.1.27	k__Bacteria
map04922	K00016	1.1.1.27	k__Bacteria
map04922	K00016	1.1.1.27	k__Bacteria;p__Acidobacteria;c__Acidobacteriia;o__Acidobacteriales;f__Acidobacteriaceae;g__Candidatus Sulfotelmatobacter;s__Candidatus Sulfotelmatobacter sp. SbA7
map04922	K00016	1.1.1.27	k__Bacteria;p__Acidobacteria;c__Unclassified;o__Unclassified;f__Unclassified;g__Unclassified;s__Acidobacteria bacterium 13_1_20CM_3_53_8
map04922	K00016	1.1.1.27	k__Bacteria;p__Actinobacteria;c__Actinobacteria
map04922	K00016	1.1.1.27	k__Bacteria;p__Actinobacteria;c__Actinobacteria
map04922	K00016	1.1.1.27	k__Bacteria;p__Actinobacteria;c__Actinobacteria;o__Corynebacteriales;f__Mycobacteriaceae
map04922	K00016	1.1.1.27	k__Bacteria;p__Actinobacteria;c__Actinobacteria;o__Micrococcales
map04922	K00016	1.1.1.27	k__Bacteria;p__Actinobacteria;c__Actinobacteria;o__Micrococcales;f__Cellulomonadaceae;g__Cellulomonas
map04922	K00016	1.1.1.27	k__Bacteria;p__Actinobacteria;c__Actinobacteria;o__Micrococcales;f__Microbacteriaceae;g__Microbacterium;s__Microbacterium sp. KCTC 39802
map04922	K00016	1.1.1.27	k__Bacteria;p__Actinobacteria;c__Actinobacteria;o__Micrococcales;f__Microbacteriaceae;g__Microbacterium;s__Microbacterium sp. Root166
map04922	K00016	1.1.1.27	k__Bacteria;p__Actinobacteria;c__Actinobacteria;o__Micrococcales;f__Promicromonosporaceae;g__Isoptericola;s__Isoptericola variabilis
map04922	K00016	1.1.1.27	k__Bacteria;p__Bacteroidetes;c__Chitinophagia;o__Chitinophagales;f__Chitinophagaceae;g__Unclassified;s__Chitinophagaceae bacterium N24
map04922	K00016	1.1.1.27	k__Bacteria;p__Bacteroidetes;c__Chitinophagia;o__Chitinophagales;f__Chitinophagaceae;g__Unclassified;s__Chitinophagaceae bacterium N24
map04922	K00016	1.1.1.27	k__Bacteria;p__Bacteroidetes;c__Chitinophagia;o__Chitinophagales;f__Chitinophagaceae;g__Unclassified;s__Chitinophagaceae bacterium N24
map04922	K00016	1.1.1.27	k__Bacteria;p__Bacteroidetes;c__Unclassified;o__Bacteroidetes Order II. Incertae sedis;f__Rhodothermaceae;g__Rhodothermus
map04922	K00016	1.1.1.27	k__Bacteria;p__Bacteroidetes;c__Unclassified;o__Bacteroidetes Order II. Incertae sedis;f__Rhodothermaceae;g__Rhodothermus;s__Rhodothermus marinus
map04922	K00016	1.1.1.27	k__Bacteria;p__Chloroflexi;c__Anaerolineae;o__Anaerolineales;f__Anaerolineaceae;g__Anaerolinea;s__Anaerolinea thermolimosa
map04922	K00016	1.1.1.27	k__Bacteria;p__Chloroflexi;c__Anaerolineae;o__Anaerolineales;f__Anaerolineaceae;g__Levilinea;s__Levilinea saccharolytica
map04922	K00016	1.1.1.27	k__Bacteria;p__Chloroflexi;c__Anaerolineae;o__Anaerolineales;f__Anaerolineaceae;g__Levilinea;s__Levilinea saccharolytica
map04922	K00016	1.1.1.27	k__Bacteria;p__Firmicutes;c__Bacilli
map04922	K00016	1.1.1.27	k__Bacteria;p__Firmicutes;c__Bacilli;o__Bacillales;f__Bacillaceae;g__Bacillus
map04922	K00016	1.1.1.27	k__Bacteria;p__Firmicutes;c__Bacilli;o__Bacillales;f__Bacillaceae;g__Bacillus
map04922	K00016	1.1.1.27	k__Bacteria;p__Gemmatimonadetes;c__Gemmatimonadetes;o__Gemmatimonadales;f__Gemmatimonadaceae;g__Gemmatirosa;s__Gemmatirosa kalamazoonesis
map04922	K00016	1.1.1.27	k__Bacteria;p__Gemmatimonadetes;c__Unclassified;o__Unclassified;f__Unclassified;g__Unclassified;s__Gemmatimonadetes bacterium
map04922	K00016	1.1.1.27	k__Bacteria;p__Gemmatimonadetes;c__Unclassified;o__Unclassified;f__Unclassified;g__Unclassified;s__Gemmatimonadetes bacterium
map04922	K00016	1.1.1.27	k__Bacteria;p__Gemmatimonadetes;c__Unclassified;o__Unclassified;f__Unclassified;g__Unclassified;s__Gemmatimonadetes bacterium
map04922	K00016	1.1.1.27	k__Bacteria;p__Gemmatimonadetes;c__Unclassified;o__Unclassified;f__Unclassified;g__Unclassified;s__Gemmatimonadetes bacterium
map04922	K00016	1.1.1.27	k__Bacteria;p__Gemmatimonadetes;c__Unclassified;o__Unclassified;f__Unclassified;g__Unclassified;s__Gemmatimonadetes bacterium
map04922	K00016	1.1.1.27	k__Bacteria;p__Gemmatimonadetes;c__Unclassified;o__Unclassified;f__Unclassified;g__Unclassified;s__Gemmatimonadetes bacterium
map04922	K00016	1.1.1.27	k__Bacteria;p__Gemmatimonadetes;c__Unclassified;o__Unclassified;f__Unclassified;g__Unclassified;s__Gemmatimonadetes bacterium
map04922	K00016	1.1.1.27	k__Bacteria;p__Gemmatimonadetes;c__Unclassified;o__Unclassified;f__Unclassified;g__Unclassified;s__Gemmatimonadetes bacterium
map04922	K00016	1.1.1.27	k__Bacteria;p__Planctomycetes
map04922	K00016	1.1.1.27	k__Bacteria;p__Proteobacteria;c__Alphaproteobacteria;o__Rhodospirillales;f__Rhodospirillaceae;g__Indioceanicola;s__Indioceanicola profundi
map04922	K00016	1.1.1.27	k__Bacteria;p__Proteobacteria;c__Alphaproteobacteria;o__Rhodospirillales;f__Rhodospirillaceae;g__Skermanella;s__Skermanella stibiiresistens
map04922	K00016	1.1.1.27	k__Bacteria;p__Proteobacteria;c__Alphaproteobacteria;o__Rhodospirillales;f__Rhodospirillaceae;g__Skermanella;s__Skermanella stibiiresistens
map04922	K00016	1.1.1.27	k__Bacteria;p__Proteobacteria;c__Betaproteobacteria;o__Burkholderiales
map04922	K00016	1.1.1.27	k__Bacteria;p__Proteobacteria;c__Betaproteobacteria;o__Burkholderiales;f__Alcaligenaceae;g__Azohydromonas;s__Azohydromonas australica
map04922	K00016	1.1.1.27	k__Bacteria;p__Proteobacteria;c__Betaproteobacteria;o__Burkholderiales;f__Alcaligenaceae;g__Azohydromonas;s__Azohydromonas australica
map04922	K00016	1.1.1.27	k__Bacteria;p__Proteobacteria;c__Betaproteobacteria;o__Burkholderiales;f__Unclassified;g__Unclassified;s__Burkholderiales bacterium RIFCSPLOWO2_02_FULL_57_36
map04922	K00016	1.1.1.27	k__Bacteria;p__Verrucomicrobia;c__Opitutae;o__Unclassified;f__Unclassified;g__Unclassified;s__Opitutae bacterium Tous-C8FEB
map04922	K00016	1.1.1.27	k__Eukaryota;p__Streptophyta;c__Unclassified
map04922	K00016	1.1.1.27	k__Eukaryota;p__Streptophyta;c__Unclassified;o__Lamiales;f__Bignoniaceae;g__Handroanthus;s__Handroanthus impetiginosus
map00010	K00121	1.1.1.284,1.1.1.1	k__Bacteria;p__Actinobacteria;c__Actinobacteria;o__Geodermatophilales;f__Geodermatophilaceae;g__Blastococcus
map05204	K00121	1.1.1.284,1.1.1.1	k__Bacteria
map05204	K00121	1.1.1.284,1.1.1.1	k__Bacteria
map05204	K00121	1.1.1.284,1.1.1.1	k__Bacteria
map05204	K00121	1.1.1.284,1.1.1.1	k__Bacteria
map05204	K00121	1.1.1.284,1.1.1.1	k__Bacteria
map05204	K00121	1.1.1.284,1.1.1.1	k__Bacteria
map05204	K00121	1.1.1.284,1.1.1.1	k__Bacteria
map05204	K00121	1.1.1.284,1.1.1.1	k__Bacteria
map05204	K00121	1.1.1.284,1.1.1.1	k__Bacteria
map05204	K00121	1.1.1.284,1.1.1.1	k__Bacteria
map05204	K00121	1.1.1.284,1.1.1.1	k__Bacteria
map05204	K00121	1.1.1.284,1.1.1.1	k__Bacteria
map05204	K00121	1.1.1.284,1.1.1.1	k__Bacteria
map05204	K00121	1.1.1.284,1.1.1.1	k__Bacteria
map05204	K00121	1.1.1.284,1.1.1.1	k__Bacteria
map05204	K00121	1.1.1.284,1.1.1.1	k__Bacteria
map05204	K00121	1.1.1.284,1.1.1.1	k__Bacteria;p__Acidobacteria;c__Acidobacteria subdivision 6;o__Unclassified;f__Vicinamibacteraceae;g__Luteitalea;s__Luteitalea pratensis
map05204	K00121	1.1.1.284,1.1.1.1	k__Bacteria;p__Acidobacteria;c__Acidobacteria subdivision 6;o__Unclassified;f__Vicinamibacteraceae;g__Luteitalea;s__Luteitalea pratensis
map05204	K00121	1.1.1.284,1.1.1.1	k__Bacteria;p__Acidobacteria;c__Unclassified;o__Unclassified;f__Unclassified;g__Unclassified;s__Acidobacteria bacterium
map05204	K00121	1.1.1.284,1.1.1.1	k__Bacteria;p__Acidobacteria;c__Unclassified;o__Unclassified;f__Unclassified;g__Unclassified;s__Acidobacteria bacterium
map05204	K00121	1.1.1.284,1.1.1.1	k__Bacteria;p__Acidobacteria;c__Unclassified;o__Unclassified;f__Unclassified;g__Unclassified;s__Acidobacteria bacterium
map05204	K00121	1.1.1.284,1.1.1.1	k__Bacteria;p__Acidobacteria;c__Unclassified;o__Unclassified;f__Unclassified;g__Unclassified;s__Acidobacteria bacterium
map05204	K00121	1.1.1.284,1.1.1.1	k__Bacteria;p__Actinobacteria
map05204	K00121	1.1.1.284,1.1.1.1	k__Bacteria;p__Actinobacteria
map05204	K00121	1.1.1.284,1.1.1.1	k__Bacteria;p__Actinobacteria
map05204	K00121	1.1.1.284,1.1.1.1	k__Bacteria;p__Actinobacteria
map05204	K00121	1.1.1.284,1.1.1.1	k__Bacteria;p__Actinobacteria
map05204	K00121	1.1.1.284,1.1.1.1	k__Bacteria;p__Actinobacteria
map05204	K00121	1.1.1.284,1.1.1.1	k__Bacteria;p__Actinobacteria
map05204	K00121	1.1.1.284,1.1.1.1	k__Bacteria;p__Actinobacteria
map05204	K00121	1.1.1.284,1.1.1.1	k__Bacteria;p__Actinobacteria;c__Acidimicrobiia;o__Acidimicrobiales;f__Ilumatobacteraceae;g__Ilumatobacter;s__Ilumatobacter nonamiensis
map05204	K00121	1.1.1.284,1.1.1.1	k__Bacteria;p__Actinobacteria;c__Acidimicrobiia;o__Acidimicrobiales;f__Unclassified;g__Unclassified;s__Acidimicrobiales bacterium
map05204	K00121	1.1.1.284,1.1.1.1	k__Bacteria;p__Actinobacteria;c__Acidimicrobiia;o__Acidimicrobiales;f__Unclassified;g__Unclassified;s__Acidimicrobiales bacterium
map05204	K00121	1.1.1.284,1.1.1.1	k__Bacteria;p__Actinobacteria;c__Acidimicrobiia;o__Acidimicrobiales;f__Unclassified;g__Unclassified;s__Acidimicrobiales bacterium
map05204	K00121	1.1.1.284,1.1.1.1	k__Bacteria;p__Actinobacteria;c__Acidimicrobiia;o__Acidimicrobiales;f__Unclassified;g__Unclassified;s__Acidimicrobiales bacterium
map05204	K00121	1.1.1.284,1.1.1.1	k__Bacteria;p__Actinobacteria;c__Acidimicrobiia;o__Acidimicrobiales;f__Unclassified;g__Unclassified;s__Acidimicrobiales bacterium MED-G01
map05204	K00121	1.1.1.284,1.1.1.1	k__Bacteria;p__Actinobacteria;c__Actinobacteria
map05204	K00121	1.1.1.284,1.1.1.1	k__Bacteria;p__Actinobacteria;c__Actinobacteria;o__Corynebacteriales;f__Mycobacteriaceae
map05204	K00121	1.1.1.284,1.1.1.1	k__Bacteria;p__Actinobacteria;c__Actinobacteria;o__Corynebacteriales;f__Mycobacteriaceae
map05204	K00121	1.1.1.284,1.1.1.1	k__Bacteria;p__Actinobacteria;c__Actinobacteria;o__Corynebacteriales;f__Mycobacteriaceae
map05204	K00121	1.1.1.284,1.1.1.1	k__Bacteria;p__Actinobacteria;c__Actinobacteria;o__Corynebacteriales;f__Mycobacteriaceae
map05204	K00121	1.1.1.284,1.1.1.1	k__Bacteria;p__Actinobacteria;c__Actinobacteria;o__Corynebacteriales;f__Mycobacteriaceae
map05204	K00121	1.1.1.284,1.1.1.1	k__Bacteria;p__Actinobacteria;c__Actinobacteria;o__Corynebacteriales;f__Mycobacteriaceae
map05204	K00121	1.1.1.284,1.1.1.1	k__Bacteria;p__Actinobacteria;c__Actinobacteria;o__Corynebacteriales;f__Mycobacteriaceae
map05204	K00121	1.1.1.284,1.1.1.1	k__Bacteria;p__Actinobacteria;c__Actinobacteria;o__Corynebacteriales;f__Mycobacteriaceae
map05204	K00121	1.1.1.284,1.1.1.1	k__Bacteria;p__Actinobacteria;c__Actinobacteria;o__Corynebacteriales;f__Mycobacteriaceae
map05204	K00121	1.1.1.284,1.1.1.1	k__Bacteria;p__Actinobacteria;c__Actinobacteria;o__Corynebacteriales;f__Mycobacteriaceae;g__Mycobacterium
map05204	K00121	1.1.1.284,1.1.1.1	k__Bacteria;p__Actinobacteria;c__Actinobacteria;o__Corynebacteriales;f__Mycobacteriaceae;g__Mycobacterium;s__Mycobacterium intermedium
map05204	K00121	1.1.1.284,1.1.1.1	k__Bacteria;p__Actinobacteria;c__Actinobacteria;o__Corynebacteriales;f__Mycobacteriaceae;g__Mycolicibacterium;s__Mycolicibacterium confluentis
map05204	K00121	1.1.1.284,1.1.1.1	k__Bacteria;p__Actinobacteria;c__Actinobacteria;o__Corynebacteriales;f__Mycobacteriaceae;g__Mycolicibacterium;s__Mycolicibacterium doricum
map05204	K00121	1.1.1.284,1.1.1.1	k__Bacteria;p__Actinobacteria;c__Actinobacteria;o__Corynebacteriales;f__Mycobacteriaceae;g__Mycolicibacterium;s__Mycolicibacterium doricum
map05204	K00121	1.1.1.284,1.1.1.1	k__Bacteria;p__Actinobacteria;c__Actinobacteria;o__Corynebacteriales;f__Nocardiaceae;g__Nocardia;s__Nocardia jiangxiensis
map05204	K00121	1.1.1.284,1.1.1.1	k__Bacteria;p__Actinobacteria;c__Actinobacteria;o__Corynebacteriales;f__Nocardiaceae;g__Nocardia;s__Nocardia sp. BMG111209
map05204	K00121	1.1.1.284,1.1.1.1	k__Bacteria;p__Actinobacteria;c__Actinobacteria;o__Corynebacteriales;f__Nocardiaceae;g__Nocardia;s__Nocardia sp. BMG111209
map05204	K00121	1.1.1.284,1.1.1.1	k__Bacteria;p__Actinobacteria;c__Actinobacteria;o__Corynebacteriales;f__Nocardiaceae;g__Rhodococcus
map05204	K00121	1.1.1.284,1.1.1.1	k__Bacteria;p__Actinobacteria;c__Actinobacteria;o__Corynebacteriales;f__Nocardiaceae;g__Rhodococcus;s__Rhodococcus sp. Eu-32
map05204	K00121	1.1.1.284,1.1.1.1	k__Bacteria;p__Actinobacteria;c__Actinobacteria;o__Frankiales;f__Frankiaceae;g__Frankia
map05204	K00121	1.1.1.284,1.1.1.1	k__Bacteria;p__Actinobacteria;c__Actinobacteria;o__Frankiales;f__Frankiaceae;g__Frankia
map05204	K00121	1.1.1.284,1.1.1.1	k__Bacteria;p__Actinobacteria;c__Actinobacteria;o__Geodermatophilales;f__Geodermatophilaceae
map05204	K00121	1.1.1.284,1.1.1.1	k__Bacteria;p__Actinobacteria;c__Actinobacteria;o__Geodermatophilales;f__Geodermatophilaceae
map05204	K00121	1.1.1.284,1.1.1.1	k__Bacteria;p__Actinobacteria;c__Actinobacteria;o__Geodermatophilales;f__Geodermatophilaceae;g__Blastococcus
map05204	K00121	1.1.1.284,1.1.1.1	k__Bacteria;p__Actinobacteria;c__Actinobacteria;o__Geodermatophilales;f__Geodermatophilaceae;g__Blastococcus
map05204	K00121	1.1.1.284,1.1.1.1	k__Bacteria;p__Actinobacteria;c__Actinobacteria;o__Geodermatophilales;f__Geodermatophilaceae;g__Blastococcus
map05204	K00121	1.1.1.284,1.1.1.1	k__Bacteria;p__Actinobacteria;c__Actinobacteria;o__Geodermatophilales;f__Geodermatophilaceae;g__Blastococcus
map05204	K00121	1.1.1.284,1.1.1.1	k__Bacteria;p__Actinobacteria;c__Actinobacteria;o__Geodermatophilales;f__Geodermatophilaceae;g__Blastococcus
map05204	K00121	1.1.1.284,1.1.1.1	k__Bacteria;p__Actinobacteria;c__Actinobacteria;o__Geodermatophilales;f__Geodermatophilaceae;g__Blastococcus
map05204	K00121	1.1.1.284,1.1.1.1	k__Bacteria;p__Actinobacteria;c__Actinobacteria;o__Geodermatophilales;f__Geodermatophilaceae;g__Blastococcus
map05204	K00121	1.1.1.284,1.1.1.1	k__Bacteria;p__Actinobacteria;c__Actinobacteria;o__Geodermatophilales;f__Geodermatophilaceae;g__Blastococcus;s__Blastococcus saxobsidens
map05204	K00121	1.1.1.284,1.1.1.1	k__Bacteria;p__Actinobacteria;c__Actinobacteria;o__Geodermatophilales;f__Geodermatophilaceae;g__Blastococcus;s__Blastococcus saxobsidens
map05204	K00121	1.1.1.284,1.1.1.1	k__Bacteria;p__Actinobacteria;c__Actinobacteria;o__Geodermatophilales;f__Geodermatophilaceae;g__Blastococcus;s__Blastococcus saxobsidens
map05204	K00121	1.1.1.284,1.1.1.1	k__Bacteria;p__Actinobacteria;c__Actinobacteria;o__Geodermatophilales;f__Geodermatophilaceae;g__Blastococcus;s__Blastococcus sp. DSM 44205
map05204	K00121	1.1.1.284,1.1.1.1	k__Bacteria;p__Actinobacteria;c__Actinobacteria;o__Geodermatophilales;f__Geodermatophilaceae;g__Blastococcus;s__Blastococcus sp. DSM 44205
map05204	K00121	1.1.1.284,1.1.1.1	k__Bacteria;p__Actinobacteria;c__Actinobacteria;o__Geodermatophilales;f__Geodermatophilaceae;g__Blastococcus;s__Blastococcus sp. DSM 44268
map05204	K00121	1.1.1.284,1.1.1.1	k__Bacteria;p__Actinobacteria;c__Actinobacteria;o__Geodermatophilales;f__Geodermatophilaceae;g__Blastococcus;s__Blastococcus sp. DSM 44268
map05204	K00121	1.1.1.284,1.1.1.1	k__Bacteria;p__Actinobacteria;c__Actinobacteria;o__Geodermatophilales;f__Geodermatophilaceae;g__Blastococcus;s__Blastococcus sp. DSM 44268
map05204	K00121	1.1.1.284,1.1.1.1	k__Bacteria;p__Actinobacteria;c__Actinobacteria;o__Geodermatophilales;f__Geodermatophilaceae;g__Blastococcus;s__Blastococcus sp. DSM 44268
map05204	K00121	1.1.1.284,1.1.1.1	k__Bacteria;p__Actinobacteria;c__Actinobacteria;o__Geodermatophilales;f__Geodermatophilaceae;g__Blastococcus;s__Blastococcus sp. DSM 44268
map05204	K00121	1.1.1.284,1.1.1.1	k__Bacteria;p__Actinobacteria;c__Actinobacteria;o__Geodermatophilales;f__Geodermatophilaceae;g__Blastococcus;s__Blastococcus sp. DSM 46786
map05204	K00121	1.1.1.284,1.1.1.1	k__Bacteria;p__Actinobacteria;c__Actinobacteria;o__Geodermatophilales;f__Geodermatophilaceae;g__Blastococcus;s__Blastococcus sp. DSM 46786
map05204	K00121	1.1.1.284,1.1.1.1	k__Bacteria;p__Actinobacteria;c__Actinobacteria;o__Geodermatophilales;f__Geodermatophilaceae;g__Blastococcus;s__Blastococcus sp. DSM 46786
map05204	K00121	1.1.1.284,1.1.1.1	k__Bacteria;p__Actinobacteria;c__Actinobacteria;o__Geodermatophilales;f__Geodermatophilaceae;g__Blastococcus;s__Blastococcus sp. TF02A-26
map05204	K00121	1.1.1.284,1.1.1.1	k__Bacteria;p__Actinobacteria;c__Actinobacteria;o__Geodermatophilales;f__Geodermatophilaceae;g__Blastococcus;s__Blastococcus sp. TF02A-26
map05204	K00121	1.1.1.284,1.1.1.1	k__Bacteria;p__Actinobacteria;c__Actinobacteria;o__Geodermatophilales;f__Geodermatophilaceae;g__Blastococcus;s__Blastococcus sp. TF02A-30
map05204	K00121	1.1.1.284,1.1.1.1	k__Bacteria;p__Actinobacteria;c__Actinobacteria;o__Geodermatophilales;f__Geodermatophilaceae;g__Blastococcus;s__Blastococcus sp. URHD0036
map05204	K00121	1.1.1.284,1.1.1.1	k__Bacteria;p__Actinobacteria;c__Actinobacteria;o__Geodermatophilales;f__Geodermatophilaceae;g__Blastococcus;s__Blastococcus sp. URHD0036
map05204	K00121	1.1.1.284,1.1.1.1	k__Bacteria;p__Actinobacteria;c__Actinobacteria;o__Geodermatophilales;f__Geodermatophilaceae;g__Blastococcus;s__Blastococcus sp. URHD0036
map05204	K00121	1.1.1.284,1.1.1.1	k__Bacteria;p__Actinobacteria;c__Actinobacteria;o__Geodermatophilales;f__Geodermatophilaceae;g__Geodermatophilus
map05204	K00121	1.1.1.284,1.1.1.1	k__Bacteria;p__Actinobacteria;c__Actinobacteria;o__Geodermatophilales;f__Geodermatophilaceae;g__Geodermatophilus
map05204	K00121	1.1.1.284,1.1.1.1	k__Bacteria;p__Actinobacteria;c__Actinobacteria;o__Geodermatophilales;f__Geodermatophilaceae;g__Geodermatophilus
map05204	K00121	1.1.1.284,1.1.1.1	k__Bacteria;p__Actinobacteria;c__Actinobacteria;o__Geodermatophilales;f__Geodermatophilaceae;g__Geodermatophilus;s__Geodermatophilus africanus
map05204	K00121	1.1.1.284,1.1.1.1	k__Bacteria;p__Actinobacteria;c__Actinobacteria;o__Geodermatophilales;f__Geodermatophilaceae;g__Geodermatophilus;s__Geodermatophilus africanus
map05204	K00121	1.1.1.284,1.1.1.1	k__Bacteria;p__Actinobacteria;c__Actinobacteria;o__Geodermatophilales;f__Geodermatophilaceae;g__Geodermatophilus;s__Geodermatophilus nigrescens
map05204	K00121	1.1.1.284,1.1.1.1	k__Bacteria;p__Actinobacteria;c__Actinobacteria;o__Geodermatophilales;f__Geodermatophilaceae;g__Geodermatophilus;s__Geodermatophilus pulveris
map05204	K00121	1.1.1.284,1.1.1.1	k__Bacteria;p__Actinobacteria;c__Actinobacteria;o__Geodermatophilales;f__Geodermatophilaceae;g__Geodermatophilus;s__Geodermatophilus sabuli
map05204	K00121	1.1.1.284,1.1.1.1	k__Bacteria;p__Actinobacteria;c__Actinobacteria;o__Geodermatophilales;f__Geodermatophilaceae;g__Geodermatophilus;s__Geodermatophilus sabuli
map05204	K00121	1.1.1.284,1.1.1.1	k__Bacteria;p__Actinobacteria;c__Actinobacteria;o__Geodermatophilales;f__Geodermatophilaceae;g__Geodermatophilus;s__Geodermatophilus sabuli
map05204	K00121	1.1.1.284,1.1.1.1	k__Bacteria;p__Actinobacteria;c__Actinobacteria;o__Geodermatophilales;f__Geodermatophilaceae;g__Geodermatophilus;s__Geodermatophilus siccatus
map05204	K00121	1.1.1.284,1.1.1.1	k__Bacteria;p__Actinobacteria;c__Actinobacteria;o__Geodermatophilales;f__Geodermatophilaceae;g__Geodermatophilus;s__Geodermatophilus sp. DSM 44208
map05204	K00121	1.1.1.284,1.1.1.1	k__Bacteria;p__Actinobacteria;c__Actinobacteria;o__Geodermatophilales;f__Geodermatophilaceae;g__Geodermatophilus;s__Geodermatophilus sp. DSM 44208
map05204	K00121	1.1.1.284,1.1.1.1	k__Bacteria;p__Actinobacteria;c__Actinobacteria;o__Geodermatophilales;f__Geodermatophilaceae;g__Geodermatophilus;s__Geodermatophilus sp. LHW52908
map05204	K00121	1.1.1.284,1.1.1.1	k__Bacteria;p__Actinobacteria;c__Actinobacteria;o__Geodermatophilales;f__Geodermatophilaceae;g__Modestobacter
map05204	K00121	1.1.1.284,1.1.1.1	k__Bacteria;p__Actinobacteria;c__Actinobacteria;o__Geodermatophilales;f__Geodermatophilaceae;g__Modestobacter
map05204	K00121	1.1.1.284,1.1.1.1	k__Bacteria;p__Actinobacteria;c__Actinobacteria;o__Geodermatophilales;f__Geodermatophilaceae;g__Modestobacter;s__Modestobacter versicolor
map05204	K00121	1.1.1.284,1.1.1.1	k__Bacteria;p__Actinobacteria;c__Actinobacteria;o__Geodermatophilales;f__Geodermatophilaceae;g__Unclassified;s__Geodermatophilaceae bacterium URHB0048
map05204	K00121	1.1.1.284,1.1.1.1	k__Bacteria;p__Actinobacteria;c__Actinobacteria;o__Micrococcales;f__Intrasporangiaceae;g__Ornithinimicrobium
map05204	K00121	1.1.1.284,1.1.1.1	k__Bacteria;p__Actinobacteria;c__Actinobacteria;o__Micrococcales;f__Micrococcaceae;g__Arthrobacter
map05204	K00121	1.1.1.284,1.1.1.1	k__Bacteria;p__Actinobacteria;c__Actinobacteria;o__Micrococcales;f__Micrococcaceae;g__Arthrobacter
map05204	K00121	1.1.1.284,1.1.1.1	k__Bacteria;p__Actinobacteria;c__Actinobacteria;o__Micrococcales;f__Micrococcaceae;g__Arthrobacter
map05204	K00121	1.1.1.284,1.1.1.1	k__Bacteria;p__Actinobacteria;c__Actinobacteria;o__Micrococcales;f__Micrococcaceae;g__Arthrobacter
map05204	K00121	1.1.1.284,1.1.1.1	k__Bacteria;p__Actinobacteria;c__Actinobacteria;o__Micrococcales;f__Micrococcaceae;g__Arthrobacter
map05204	K00121	1.1.1.284,1.1.1.1	k__Bacteria;p__Actinobacteria;c__Actinobacteria;o__Micrococcales;f__Micrococcaceae;g__Arthrobacter;s__Arthrobacter crystallopoietes
map05204	K00121	1.1.1.284,1.1.1.1	k__Bacteria;p__Actinobacteria;c__Actinobacteria;o__Micrococcales;f__Micrococcaceae;g__Arthrobacter;s__Arthrobacter crystallopoietes
map05204	K00121	1.1.1.284,1.1.1.1	k__Bacteria;p__Actinobacteria;c__Actinobacteria;o__Micrococcales;f__Micrococcaceae;g__Tersicoccus;s__Tersicoccus phoenicis
map05204	K00121	1.1.1.284,1.1.1.1	k__Bacteria;p__Actinobacteria;c__Actinobacteria;o__Micrococcales;f__Micrococcaceae;g__Tersicoccus;s__Tersicoccus phoenicis
map05204	K00121	1.1.1.284,1.1.1.1	k__Bacteria;p__Actinobacteria;c__Actinobacteria;o__Micrococcales;f__Micrococcaceae;g__Tersicoccus;s__Tersicoccus phoenicis
map05204	K00121	1.1.1.284,1.1.1.1	k__Bacteria;p__Actinobacteria;c__Actinobacteria;o__Micrococcales;f__Micrococcaceae;g__Tersicoccus;s__Tersicoccus phoenicis
map05204	K00121	1.1.1.284,1.1.1.1	k__Bacteria;p__Actinobacteria;c__Actinobacteria;o__Propionibacteriales;f__Nocardioidaceae;g__Aeromicrobium
map05204	K00121	1.1.1.284,1.1.1.1	k__Bacteria;p__Actinobacteria;c__Actinobacteria;o__Propionibacteriales;f__Nocardioidaceae;g__Nocardioides;s__Nocardioides luteus
map05204	K00121	1.1.1.284,1.1.1.1	k__Bacteria;p__Actinobacteria;c__Actinobacteria;o__Propionibacteriales;f__Nocardioidaceae;g__Nocardioides;s__Nocardioides sp. CCTCC AB 2018079
map05204	K00121	1.1.1.284,1.1.1.1	k__Bacteria;p__Actinobacteria;c__Actinobacteria;o__Propionibacteriales;f__Nocardioidaceae;g__Nocardioides;s__Nocardioides sp. CCTCC AB 2018079
map05204	K00121	1.1.1.284,1.1.1.1	k__Bacteria;p__Actinobacteria;c__Actinobacteria;o__Propionibacteriales;f__Nocardioidaceae;g__Nocardioides;s__Nocardioides sp. URHA0020
map05204	K00121	1.1.1.284,1.1.1.1	k__Bacteria;p__Actinobacteria;c__Actinobacteria;o__Propionibacteriales;f__Nocardioidaceae;g__Pimelobacter;s__Pimelobacter simplex
map05204	K00121	1.1.1.284,1.1.1.1	k__Bacteria;p__Actinobacteria;c__Actinobacteria;o__Propionibacteriales;f__Nocardioidaceae;g__Pimelobacter;s__Pimelobacter simplex
map05204	K00121	1.1.1.284,1.1.1.1	k__Bacteria;p__Actinobacteria;c__Actinobacteria;o__Pseudonocardiales;f__Pseudonocardiaceae
map05204	K00121	1.1.1.284,1.1.1.1	k__Bacteria;p__Actinobacteria;c__Actinobacteria;o__Pseudonocardiales;f__Pseudonocardiaceae;g__Actinokineospora;s__Actinokineospora enzanensis
map05204	K00121	1.1.1.284,1.1.1.1	k__Bacteria;p__Actinobacteria;c__Actinobacteria;o__Pseudonocardiales;f__Pseudonocardiaceae;g__Amycolatopsis
map05204	K00121	1.1.1.284,1.1.1.1	k__Bacteria;p__Actinobacteria;c__Actinobacteria;o__Pseudonocardiales;f__Pseudonocardiaceae;g__Amycolatopsis
map05204	K00121	1.1.1.284,1.1.1.1	k__Bacteria;p__Actinobacteria;c__Actinobacteria;o__Pseudonocardiales;f__Pseudonocardiaceae;g__Amycolatopsis;s__Amycolatopsis keratiniphila
map05204	K00121	1.1.1.284,1.1.1.1	k__Bacteria;p__Actinobacteria;c__Actinobacteria;o__Pseudonocardiales;f__Pseudonocardiaceae;g__Amycolatopsis;s__Amycolatopsis sp. ATCC 39116
map05204	K00121	1.1.1.284,1.1.1.1	k__Bacteria;p__Actinobacteria;c__Actinobacteria;o__Pseudonocardiales;f__Pseudonocardiaceae;g__Pseudonocardia
map05204	K00121	1.1.1.284,1.1.1.1	k__Bacteria;p__Actinobacteria;c__Actinobacteria;o__Pseudonocardiales;f__Pseudonocardiaceae;g__Pseudonocardia
map05204	K00121	1.1.1.284,1.1.1.1	k__Bacteria;p__Actinobacteria;c__Actinobacteria;o__Pseudonocardiales;f__Pseudonocardiaceae;g__Pseudonocardia;s__Pseudonocardia autotrophica
map05204	K00121	1.1.1.284,1.1.1.1	k__Bacteria;p__Actinobacteria;c__Actinobacteria;o__Pseudonocardiales;f__Pseudonocardiaceae;g__Pseudonocardia;s__Pseudonocardia autotrophica
map05204	K00121	1.1.1.284,1.1.1.1	k__Bacteria;p__Actinobacteria;c__Actinobacteria;o__Pseudonocardiales;f__Pseudonocardiaceae;g__Pseudonocardia;s__Pseudonocardia autotrophica
map05204	K00121	1.1.1.284,1.1.1.1	k__Bacteria;p__Actinobacteria;c__Actinobacteria;o__Pseudonocardiales;f__Pseudonocardiaceae;g__Pseudonocardia;s__Pseudonocardia autotrophica
map05204	K00121	1.1.1.284,1.1.1.1	k__Bacteria;p__Actinobacteria;c__Actinobacteria;o__Pseudonocardiales;f__Pseudonocardiaceae;g__Pseudonocardia;s__Pseudonocardia autotrophica
map05204	K00121	1.1.1.284,1.1.1.1	k__Bacteria;p__Actinobacteria;c__Actinobacteria;o__Pseudonocardiales;f__Pseudonocardiaceae;g__Pseudonocardia;s__Pseudonocardia sp. 73-21
map05204	K00121	1.1.1.284,1.1.1.1	k__Bacteria;p__Actinobacteria;c__Actinobacteria;o__Pseudonocardiales;f__Pseudonocardiaceae;g__Pseudonocardia;s__Pseudonocardia sp. CNS-004
map05204	K00121	1.1.1.284,1.1.1.1	k__Bacteria;p__Actinobacteria;c__Actinobacteria;o__Pseudonocardiales;f__Pseudonocardiaceae;g__Pseudonocardia;s__Pseudonocardia sp. CNS-004
map05204	K00121	1.1.1.284,1.1.1.1	k__Bacteria;p__Actinobacteria;c__Actinobacteria;o__Pseudonocardiales;f__Pseudonocardiaceae;g__Pseudonocardia;s__Pseudonocardia sp. MH-G8
map05204	K00121	1.1.1.284,1.1.1.1	k__Bacteria;p__Actinobacteria;c__Actinobacteria;o__Pseudonocardiales;f__Pseudonocardiaceae;g__Pseudonocardia;s__Pseudonocardia sp. MH-G8
map05204	K00121	1.1.1.284,1.1.1.1	k__Bacteria;p__Actinobacteria;c__Actinobacteria;o__Pseudonocardiales;f__Pseudonocardiaceae;g__Pseudonocardia;s__Pseudonocardia sp. MH-G8
map05204	K00121	1.1.1.284,1.1.1.1	k__Bacteria;p__Actinobacteria;c__Actinobacteria;o__Pseudonocardiales;f__Pseudonocardiaceae;g__Pseudonocardia;s__Pseudonocardia thermophila
map05204	K00121	1.1.1.284,1.1.1.1	k__Bacteria;p__Actinobacteria;c__Actinobacteria;o__Pseudonocardiales;f__Pseudonocardiaceae;g__Pseudonocardia;s__Pseudonocardia thermophila
map05204	K00121	1.1.1.284,1.1.1.1	k__Bacteria;p__Actinobacteria;c__Actinobacteria;o__Pseudonocardiales;f__Pseudonocardiaceae;g__Pseudonocardia;s__Pseudonocardia thermophila
map05204	K00121	1.1.1.284,1.1.1.1	k__Bacteria;p__Actinobacteria;c__Actinobacteria;o__Pseudonocardiales;f__Pseudonocardiaceae;g__Pseudonocardia;s__Pseudonocardia thermophila
map05204	K00121	1.1.1.284,1.1.1.1	k__Bacteria;p__Actinobacteria;c__Actinobacteria;o__Streptomycetales;f__Streptomycetaceae;g__Streptomyces
map05204	K00121	1.1.1.284,1.1.1.1	k__Bacteria;p__Actinobacteria;c__Actinobacteria;o__Streptomycetales;f__Streptomycetaceae;g__Streptomyces
map05204	K00121	1.1.1.284,1.1.1.1	k__Bacteria;p__Actinobacteria;c__Actinobacteria;o__Streptomycetales;f__Streptomycetaceae;g__Streptomyces
map05204	K00121	1.1.1.284,1.1.1.1	k__Bacteria;p__Actinobacteria;c__Actinobacteria;o__Streptomycetales;f__Streptomycetaceae;g__Streptomyces
map05204	K00121	1.1.1.284,1.1.1.1	k__Bacteria;p__Actinobacteria;c__Actinobacteria;o__Streptomycetales;f__Streptomycetaceae;g__Streptomyces
map05204	K00121	1.1.1.284,1.1.1.1	k__Bacteria;p__Actinobacteria;c__Actinobacteria;o__Streptomycetales;f__Streptomycetaceae;g__Streptomyces
map05204	K00121	1.1.1.284,1.1.1.1	k__Bacteria;p__Actinobacteria;c__Actinobacteria;o__Streptomycetales;f__Streptomycetaceae;g__Streptomyces
map05204	K00121	1.1.1.284,1.1.1.1	k__Bacteria;p__Actinobacteria;c__Actinobacteria;o__Streptomycetales;f__Streptomycetaceae;g__Streptomyces
map05204	K00121	1.1.1.284,1.1.1.1	k__Bacteria;p__Actinobacteria;c__Actinobacteria;o__Streptomycetales;f__Streptomycetaceae;g__Streptomyces
map05204	K00121	1.1.1.284,1.1.1.1	k__Bacteria;p__Actinobacteria;c__Actinobacteria;o__Streptomycetales;f__Streptomycetaceae;g__Streptomyces
map05204	K00121	1.1.1.284,1.1.1.1	k__Bacteria;p__Actinobacteria;c__Actinobacteria;o__Streptomycetales;f__Streptomycetaceae;g__Streptomyces;s__Streptomyces antioxidans
map05204	K00121	1.1.1.284,1.1.1.1	k__Bacteria;p__Actinobacteria;c__Actinobacteria;o__Streptomycetales;f__Streptomycetaceae;g__Streptomyces;s__Streptomyces carpinensis
map05204	K00121	1.1.1.284,1.1.1.1	k__Bacteria;p__Actinobacteria;c__Actinobacteria;o__Streptomycetales;f__Streptomycetaceae;g__Streptomyces;s__Streptomyces sp. TLI_105
map05204	K00121	1.1.1.284,1.1.1.1	k__Bacteria;p__Actinobacteria;c__Actinobacteria;o__Streptosporangiales;f__Nocardiopsaceae;g__Nocardiopsis
map05204	K00121	1.1.1.284,1.1.1.1	k__Bacteria;p__Actinobacteria;c__Actinobacteria;o__Streptosporangiales;f__Thermomonosporaceae
map05204	K00121	1.1.1.284,1.1.1.1	k__Bacteria;p__Actinobacteria;c__Actinobacteria;o__Streptosporangiales;f__Thermomonosporaceae
map05204	K00121	1.1.1.284,1.1.1.1	k__Bacteria;p__Actinobacteria;c__Actinobacteria;o__Streptosporangiales;f__Thermomonosporaceae;g__Actinocorallia;s__Actinocorallia populi
map05204	K00121	1.1.1.284,1.1.1.1	k__Bacteria;p__Actinobacteria;c__Actinobacteria;o__Streptosporangiales;f__Thermomonosporaceae;g__Actinomadura
map05204	K00121	1.1.1.284,1.1.1.1	k__Bacteria;p__Actinobacteria;c__Actinobacteria;o__Streptosporangiales;f__Thermomonosporaceae;g__Actinomadura
map05204	K00121	1.1.1.284,1.1.1.1	k__Bacteria;p__Actinobacteria;c__Actinobacteria;o__Streptosporangiales;f__Thermomonosporaceae;g__Actinomadura
map05204	K00121	1.1.1.284,1.1.1.1	k__Bacteria;p__Actinobacteria;c__Actinobacteria;o__Streptosporangiales;f__Thermomonosporaceae;g__Actinomadura
map05204	K00121	1.1.1.284,1.1.1.1	k__Bacteria;p__Actinobacteria;c__Actinobacteria;o__Streptosporangiales;f__Thermomonosporaceae;g__Actinomadura
map05204	K00121	1.1.1.284,1.1.1.1	k__Bacteria;p__Actinobacteria;c__Actinobacteria;o__Streptosporangiales;f__Thermomonosporaceae;g__Actinomadura;s__Actinomadura amylolytica
map05204	K00121	1.1.1.284,1.1.1.1	k__Bacteria;p__Actinobacteria;c__Actinobacteria;o__Streptosporangiales;f__Thermomonosporaceae;g__Actinomadura;s__Actinomadura echinospora
map05204	K00121	1.1.1.284,1.1.1.1	k__Bacteria;p__Actinobacteria;c__Actinobacteria;o__Streptosporangiales;f__Thermomonosporaceae;g__Actinomadura;s__Actinomadura madurae
map05204	K00121	1.1.1.284,1.1.1.1	k__Bacteria;p__Actinobacteria;c__Actinobacteria;o__Streptosporangiales;f__Thermomonosporaceae;g__Actinomadura;s__Actinomadura madurae
map05204	K00121	1.1.1.284,1.1.1.1	k__Bacteria;p__Actinobacteria;c__Actinobacteria;o__Streptosporangiales;f__Thermomonosporaceae;g__Actinomadura;s__Actinomadura madurae
map05204	K00121	1.1.1.284,1.1.1.1	k__Bacteria;p__Actinobacteria;c__Actinobacteria;o__Streptosporangiales;f__Thermomonosporaceae;g__Actinomadura;s__Actinomadura madurae
map05204	K00121	1.1.1.284,1.1.1.1	k__Bacteria;p__Actinobacteria;c__Actinobacteria;o__Streptosporangiales;f__Thermomonosporaceae;g__Actinomadura;s__Actinomadura madurae
map05204	K00121	1.1.1.284,1.1.1.1	k__Bacteria;p__Actinobacteria;c__Actinobacteria;o__Streptosporangiales;f__Thermomonosporaceae;g__Actinomadura;s__Actinomadura madurae
map05204	K00121	1.1.1.284,1.1.1.1	k__Bacteria;p__Actinobacteria;c__Actinobacteria;o__Streptosporangiales;f__Thermomonosporaceae;g__Actinomadura;s__Actinomadura madurae
map05204	K00121	1.1.1.284,1.1.1.1	k__Bacteria;p__Actinobacteria;c__Actinobacteria;o__Streptosporangiales;f__Thermomonosporaceae;g__Actinomadura;s__Actinomadura madurae
map05204	K00121	1.1.1.284,1.1.1.1	k__Bacteria;p__Actinobacteria;c__Actinobacteria;o__Streptosporangiales;f__Thermomonosporaceae;g__Actinomadura;s__Actinomadura oligospora
map05204	K00121	1.1.1.284,1.1.1.1	k__Bacteria;p__Actinobacteria;c__Actinobacteria;o__Unclassified;f__Unclassified;g__Unclassified;s__Actinobacteria bacterium
map05204	K00121	1.1.1.284,1.1.1.1	k__Bacteria;p__Actinobacteria;c__Actinobacteria;o__Unclassified;f__Unclassified;g__Unclassified;s__Actinobacteria bacterium
map05204	K00121	1.1.1.284,1.1.1.1	k__Bacteria;p__Actinobacteria;c__Actinobacteria;o__Unclassified;f__Unclassified;g__Unclassified;s__Actinobacteria bacterium
map05204	K00121	1.1.1.284,1.1.1.1	k__Bacteria;p__Actinobacteria;c__Actinobacteria;o__Unclassified;f__Unclassified;g__Unclassified;s__Actinobacteria bacterium
map05204	K00121	1.1.1.284,1.1.1.1	k__Bacteria;p__Actinobacteria;c__Actinobacteria;o__Unclassified;f__Unclassified;g__Unclassified;s__Actinobacteria bacterium
map05204	K00121	1.1.1.284,1.1.1.1	k__Bacteria;p__Actinobacteria;c__Actinobacteria;o__Unclassified;f__Unclassified;g__Unclassified;s__Actinobacteria bacterium
map05204	K00121	1.1.1.284,1.1.1.1	k__Bacteria;p__Actinobacteria;c__Actinobacteria;o__Unclassified;f__Unclassified;g__Unclassified;s__Actinobacteria bacterium
map05204	K00121	1.1.1.284,1.1.1.1	k__Bacteria;p__Actinobacteria;c__Actinobacteria;o__Unclassified;f__Unclassified;g__Unclassified;s__Actinobacteria bacterium
map05204	K00121	1.1.1.284,1.1.1.1	k__Bacteria;p__Actinobacteria;c__Actinobacteria;o__Unclassified;f__Unclassified;g__Unclassified;s__Actinobacteria bacterium
map05204	K00121	1.1.1.284,1.1.1.1	k__Bacteria;p__Actinobacteria;c__Actinobacteria;o__Unclassified;f__Unclassified;g__Unclassified;s__marine actinobacterium MedAcidi-G3
map05204	K00121	1.1.1.284,1.1.1.1	k__Bacteria;p__Actinobacteria;c__Actinobacteria;o__Unclassified;f__Unclassified;g__Unclassified;s__marine actinobacterium MedAcidi-G3
map05204	K00121	1.1.1.284,1.1.1.1	k__Bacteria;p__Actinobacteria;c__Thermoleophilia;o__Solirubrobacterales
map05204	K00121	1.1.1.284,1.1.1.1	k__Bacteria;p__Actinobacteria;c__Thermoleophilia;o__Solirubrobacterales
map05204	K00121	1.1.1.284,1.1.1.1	k__Bacteria;p__Actinobacteria;c__Thermoleophilia;o__Solirubrobacterales
map05204	K00121	1.1.1.284,1.1.1.1	k__Bacteria;p__Actinobacteria;c__Thermoleophilia;o__Solirubrobacterales;f__Conexibacteraceae;g__Conexibacter;s__Conexibacter woesei
map05204	K00121	1.1.1.284,1.1.1.1	k__Bacteria;p__Actinobacteria;c__Thermoleophilia;o__Solirubrobacterales;f__Conexibacteraceae;g__Conexibacter;s__Conexibacter woesei
map05204	K00121	1.1.1.284,1.1.1.1	k__Bacteria;p__Actinobacteria;c__Thermoleophilia;o__Solirubrobacterales;f__Conexibacteraceae;g__Conexibacter;s__Conexibacter woesei
map05204	K00121	1.1.1.284,1.1.1.1	k__Bacteria;p__Actinobacteria;c__Thermoleophilia;o__Solirubrobacterales;f__Conexibacteraceae;g__Conexibacter;s__Conexibacter woesei
map05204	K00121	1.1.1.284,1.1.1.1	k__Bacteria;p__Actinobacteria;c__Thermoleophilia;o__Solirubrobacterales;f__Conexibacteraceae;g__Conexibacter;s__Conexibacter woesei
map05204	K00121	1.1.1.284,1.1.1.1	k__Bacteria;p__Actinobacteria;c__Thermoleophilia;o__Solirubrobacterales;f__Conexibacteraceae;g__Conexibacter;s__Conexibacter woesei
map05204	K00121	1.1.1.284,1.1.1.1	k__Bacteria;p__Actinobacteria;c__Thermoleophilia;o__Solirubrobacterales;f__Solirubrobacteraceae;g__Solirubrobacter
map05204	K00121	1.1.1.284,1.1.1.1	k__Bacteria;p__Actinobacteria;c__Thermoleophilia;o__Solirubrobacterales;f__Solirubrobacteraceae;g__Solirubrobacter;s__Solirubrobacter soli
map05204	K00121	1.1.1.284,1.1.1.1	k__Bacteria;p__Actinobacteria;c__Thermoleophilia;o__Solirubrobacterales;f__Solirubrobacteraceae;g__Solirubrobacter;s__Solirubrobacter soli
map05204	K00121	1.1.1.284,1.1.1.1	k__Bacteria;p__Actinobacteria;c__Thermoleophilia;o__Solirubrobacterales;f__Solirubrobacteraceae;g__Solirubrobacter;s__Solirubrobacter soli
map05204	K00121	1.1.1.284,1.1.1.1	k__Bacteria;p__Actinobacteria;c__Thermoleophilia;o__Solirubrobacterales;f__Solirubrobacteraceae;g__Solirubrobacter;s__Solirubrobacter soli
map05204	K00121	1.1.1.284,1.1.1.1	k__Bacteria;p__Actinobacteria;c__Thermoleophilia;o__Solirubrobacterales;f__Solirubrobacteraceae;g__Solirubrobacter;s__Solirubrobacter soli
map05204	K00121	1.1.1.284,1.1.1.1	k__Bacteria;p__Actinobacteria;c__Thermoleophilia;o__Solirubrobacterales;f__Solirubrobacteraceae;g__Solirubrobacter;s__Solirubrobacter soli
map05204	K00121	1.1.1.284,1.1.1.1	k__Bacteria;p__Actinobacteria;c__Thermoleophilia;o__Solirubrobacterales;f__Solirubrobacteraceae;g__Solirubrobacter;s__Solirubrobacter sp. URHD0082
map05204	K00121	1.1.1.284,1.1.1.1	k__Bacteria;p__Actinobacteria;c__Thermoleophilia;o__Solirubrobacterales;f__Unclassified;g__Unclassified;s__Solirubrobacterales bacterium 67-14
map05204	K00121	1.1.1.284,1.1.1.1	k__Bacteria;p__Actinobacteria;c__Unclassified;o__Unclassified;f__Unclassified;g__Unclassified;s__Actinobacteria bacterium 13_1_20CM_4_69_9
map05204	K00121	1.1.1.284,1.1.1.1	k__Bacteria;p__Actinobacteria;c__Unclassified;o__Unclassified;f__Unclassified;g__Unclassified;s__Actinobacteria bacterium 13_1_20CM_4_69_9
map05204	K00121	1.1.1.284,1.1.1.1	k__Bacteria;p__Actinobacteria;c__Unclassified;o__Unclassified;f__Unclassified;g__Unclassified;s__Actinobacteria bacterium 13_1_20CM_4_69_9
map05204	K00121	1.1.1.284,1.1.1.1	k__Bacteria;p__Actinobacteria;c__Unclassified;o__Unclassified;f__Unclassified;g__Unclassified;s__Actinobacteria bacterium 13_1_20CM_4_69_9
map05204	K00121	1.1.1.284,1.1.1.1	k__Bacteria;p__Actinobacteria;c__Unclassified;o__Unclassified;f__Unclassified;g__Unclassified;s__Actinobacteria bacterium SCGC AG-212-D09
map05204	K00121	1.1.1.284,1.1.1.1	k__Bacteria;p__Actinobacteria;c__Unclassified;o__Unclassified;f__Unclassified;g__Unclassified;s__Actinobacteria bacterium SCGC AG-212-D09
map05204	K00121	1.1.1.284,1.1.1.1	k__Bacteria;p__Bacteroidetes
map05204	K00121	1.1.1.284,1.1.1.1	k__Bacteria;p__Candidatus Tectomicrobia;c__Unclassified;o__Unclassified;f__Unclassified;g__Candidatus Entotheonella
map05204	K00121	1.1.1.284,1.1.1.1	k__Bacteria;p__Candidatus Tectomicrobia;c__Unclassified;o__Unclassified;f__Unclassified;g__Candidatus Entotheonella
map05204	K00121	1.1.1.284,1.1.1.1	k__Bacteria;p__Candidatus Tectomicrobia;c__Unclassified;o__Unclassified;f__Unclassified;g__Candidatus Entotheonella;s__Candidatus Entotheonella gemina
map05204	K00121	1.1.1.284,1.1.1.1	k__Bacteria;p__Candidatus Tectomicrobia;c__Unclassified;o__Unclassified;f__Unclassified;g__Candidatus Entotheonella;s__Candidatus Entotheonella gemina
map05204	K00121	1.1.1.284,1.1.1.1	k__Bacteria;p__Chloroflexi;c__Ardenticatenia;o__Ardenticatenales;f__Ardenticatenaceae;g__Candidatus Promineofilum;s__Candidatus Promineofilum breve
map05204	K00121	1.1.1.284,1.1.1.1	k__Bacteria;p__Chloroflexi;c__Dehalococcoidia;o__Unclassified;f__Unclassified;g__Unclassified;s__Dehalococcoidia bacterium
map05204	K00121	1.1.1.284,1.1.1.1	k__Bacteria;p__Chloroflexi;c__Dehalococcoidia;o__Unclassified;f__Unclassified;g__Unclassified;s__Dehalococcoidia bacterium
map05204	K00121	1.1.1.284,1.1.1.1	k__Bacteria;p__Chloroflexi;c__Dehalococcoidia;o__Unclassified;f__Unclassified;g__Unclassified;s__Dehalococcoidia bacterium
map05204	K00121	1.1.1.284,1.1.1.1	k__Bacteria;p__Chloroflexi;c__Dehalococcoidia;o__Unclassified;f__Unclassified;g__Unclassified;s__Dehalococcoidia bacterium
map05204	K00121	1.1.1.284,1.1.1.1	k__Bacteria;p__Firmicutes;c__Bacilli;o__Bacillales;f__Bacillaceae;g__Bacillus
map05204	K00121	1.1.1.284,1.1.1.1	k__Bacteria;p__Firmicutes;c__Bacilli;o__Bacillales;f__Paenibacillaceae;g__Brevibacillus;s__Brevibacillus borstelensis
map05204	K00121	1.1.1.284,1.1.1.1	k__Bacteria;p__Proteobacteria
map05204	K00121	1.1.1.284,1.1.1.1	k__Bacteria;p__Proteobacteria
map05204	K00121	1.1.1.284,1.1.1.1	k__Bacteria;p__Proteobacteria
map05204	K00121	1.1.1.284,1.1.1.1	k__Bacteria;p__Proteobacteria
map05204	K00121	1.1.1.284,1.1.1.1	k__Bacteria;p__Proteobacteria
map05204	K00121	1.1.1.284,1.1.1.1	k__Bacteria;p__Proteobacteria
map05204	K00121	1.1.1.284,1.1.1.1	k__Bacteria;p__Proteobacteria
map05204	K00121	1.1.1.284,1.1.1.1	k__Bacteria;p__Proteobacteria
map05204	K00121	1.1.1.284,1.1.1.1	k__Bacteria;p__Proteobacteria
map05204	K00121	1.1.1.284,1.1.1.1	k__Bacteria;p__Proteobacteria
map05204	K00121	1.1.1.284,1.1.1.1	k__Bacteria;p__Proteobacteria
map05204	K00121	1.1.1.284,1.1.1.1	k__Bacteria;p__Proteobacteria
map05204	K00121	1.1.1.284,1.1.1.1	k__Bacteria;p__Proteobacteria
map05204	K00121	1.1.1.284,1.1.1.1	k__Bacteria;p__Proteobacteria
map05204	K00121	1.1.1.284,1.1.1.1	k__Bacteria;p__Proteobacteria
map05204	K00121	1.1.1.284,1.1.1.1	k__Bacteria;p__Proteobacteria
map05204	K00121	1.1.1.284,1.1.1.1	k__Bacteria;p__Proteobacteria
map05204	K00121	1.1.1.284,1.1.1.1	k__Bacteria;p__Proteobacteria;c__Alphaproteobacteria
map05204	K00121	1.1.1.284,1.1.1.1	k__Bacteria;p__Proteobacteria;c__Alphaproteobacteria
map05204	K00121	1.1.1.284,1.1.1.1	k__Bacteria;p__Proteobacteria;c__Alphaproteobacteria
map05204	K00121	1.1.1.284,1.1.1.1	k__Bacteria;p__Proteobacteria;c__Alphaproteobacteria
map05204	K00121	1.1.1.284,1.1.1.1	k__Bacteria;p__Proteobacteria;c__Alphaproteobacteria
map05204	K00121	1.1.1.284,1.1.1.1	k__Bacteria;p__Proteobacteria;c__Alphaproteobacteria
map05204	K00121	1.1.1.284,1.1.1.1	k__Bacteria;p__Proteobacteria;c__Alphaproteobacteria
map05204	K00121	1.1.1.284,1.1.1.1	k__Bacteria;p__Proteobacteria;c__Alphaproteobacteria
map05204	K00121	1.1.1.284,1.1.1.1	k__Bacteria;p__Proteobacteria;c__Alphaproteobacteria
map05204	K00121	1.1.1.284,1.1.1.1	k__Bacteria;p__Proteobacteria;c__Alphaproteobacteria
map05204	K00121	1.1.1.284,1.1.1.1	k__Bacteria;p__Proteobacteria;c__Alphaproteobacteria
map05204	K00121	1.1.1.284,1.1.1.1	k__Bacteria;p__Proteobacteria;c__Alphaproteobacteria;o__Caulobacterales;f__Caulobacteraceae;g__Brevundimonas
map05204	K00121	1.1.1.284,1.1.1.1	k__Bacteria;p__Proteobacteria;c__Alphaproteobacteria;o__Caulobacterales;f__Caulobacteraceae;g__Caulobacter
map05204	K00121	1.1.1.284,1.1.1.1	k__Bacteria;p__Proteobacteria;c__Alphaproteobacteria;o__Caulobacterales;f__Caulobacteraceae;g__Phenylobacterium
map05204	K00121	1.1.1.284,1.1.1.1	k__Bacteria;p__Proteobacteria;c__Alphaproteobacteria;o__Caulobacterales;f__Caulobacteraceae;g__Phenylobacterium;s__Phenylobacterium zucineum
map05204	K00121	1.1.1.284,1.1.1.1	k__Bacteria;p__Proteobacteria;c__Alphaproteobacteria;o__Caulobacterales;f__Caulobacteraceae;g__Phenylobacterium;s__Phenylobacterium zucineum
map05204	K00121	1.1.1.284,1.1.1.1	k__Bacteria;p__Proteobacteria;c__Alphaproteobacteria;o__Caulobacterales;f__Caulobacteraceae;g__Phenylobacterium;s__Phenylobacterium zucineum
map05204	K00121	1.1.1.284,1.1.1.1	k__Bacteria;p__Proteobacteria;c__Alphaproteobacteria;o__Rhizobiales
map05204	K00121	1.1.1.284,1.1.1.1	k__Bacteria;p__Proteobacteria;c__Alphaproteobacteria;o__Rhizobiales
map05204	K00121	1.1.1.284,1.1.1.1	k__Bacteria;p__Proteobacteria;c__Alphaproteobacteria;o__Rhizobiales
map05204	K00121	1.1.1.284,1.1.1.1	k__Bacteria;p__Proteobacteria;c__Alphaproteobacteria;o__Rhizobiales
map05204	K00121	1.1.1.284,1.1.1.1	k__Bacteria;p__Proteobacteria;c__Alphaproteobacteria;o__Rhizobiales
map05204	K00121	1.1.1.284,1.1.1.1	k__Bacteria;p__Proteobacteria;c__Alphaproteobacteria;o__Rhizobiales
map05204	K00121	1.1.1.284,1.1.1.1	k__Bacteria;p__Proteobacteria;c__Alphaproteobacteria;o__Rhizobiales
map05204	K00121	1.1.1.284,1.1.1.1	k__Bacteria;p__Proteobacteria;c__Alphaproteobacteria;o__Rhizobiales
map05204	K00121	1.1.1.284,1.1.1.1	k__Bacteria;p__Proteobacteria;c__Alphaproteobacteria;o__Rhizobiales
map05204	K00121	1.1.1.284,1.1.1.1	k__Bacteria;p__Proteobacteria;c__Alphaproteobacteria;o__Rhizobiales
map05204	K00121	1.1.1.284,1.1.1.1	k__Bacteria;p__Proteobacteria;c__Alphaproteobacteria;o__Rhizobiales;f__Bradyrhizobiaceae;g__Bradyrhizobium
map05204	K00121	1.1.1.284,1.1.1.1	k__Bacteria;p__Proteobacteria;c__Alphaproteobacteria;o__Rhizobiales;f__Bradyrhizobiaceae;g__Bradyrhizobium
map05204	K00121	1.1.1.284,1.1.1.1	k__Bacteria;p__Proteobacteria;c__Alphaproteobacteria;o__Rhizobiales;f__Bradyrhizobiaceae;g__Bradyrhizobium
map05204	K00121	1.1.1.284,1.1.1.1	k__Bacteria;p__Proteobacteria;c__Alphaproteobacteria;o__Rhizobiales;f__Bradyrhizobiaceae;g__Bradyrhizobium;s__Bradyrhizobium lablabi
map05204	K00121	1.1.1.284,1.1.1.1	k__Bacteria;p__Proteobacteria;c__Alphaproteobacteria;o__Rhizobiales;f__Bradyrhizobiaceae;g__Rhodopseudomonas;s__Rhodopseudomonas palustris
map05204	K00121	1.1.1.284,1.1.1.1	k__Bacteria;p__Proteobacteria;c__Alphaproteobacteria;o__Rhizobiales;f__Bradyrhizobiaceae;g__Variibacter;s__Variibacter gotjawalensis
map05204	K00121	1.1.1.284,1.1.1.1	k__Bacteria;p__Proteobacteria;c__Alphaproteobacteria;o__Rhizobiales;f__Chelatococcaceae;g__Chelatococcus;s__Chelatococcus asaccharovorans
map05204	K00121	1.1.1.284,1.1.1.1	k__Bacteria;p__Proteobacteria;c__Alphaproteobacteria;o__Rhizobiales;f__Hyphomicrobiaceae
map05204	K00121	1.1.1.284,1.1.1.1	k__Bacteria;p__Proteobacteria;c__Alphaproteobacteria;o__Rhizobiales;f__Hyphomicrobiaceae;g__Devosia
map05204	K00121	1.1.1.284,1.1.1.1	k__Bacteria;p__Proteobacteria;c__Alphaproteobacteria;o__Rhizobiales;f__Hyphomicrobiaceae;g__Devosia;s__Devosia enhydra
map05204	K00121	1.1.1.284,1.1.1.1	k__Bacteria;p__Proteobacteria;c__Alphaproteobacteria;o__Rhizobiales;f__Methylobacteriaceae;g__Microvirga
map05204	K00121	1.1.1.284,1.1.1.1	k__Bacteria;p__Proteobacteria;c__Alphaproteobacteria;o__Rhizobiales;f__Methylobacteriaceae;g__Microvirga
map05204	K00121	1.1.1.284,1.1.1.1	k__Bacteria;p__Proteobacteria;c__Alphaproteobacteria;o__Rhizobiales;f__Methylobacteriaceae;g__Microvirga
map05204	K00121	1.1.1.284,1.1.1.1	k__Bacteria;p__Proteobacteria;c__Alphaproteobacteria;o__Rhizobiales;f__Methylobacteriaceae;g__Microvirga
map05204	K00121	1.1.1.284,1.1.1.1	k__Bacteria;p__Proteobacteria;c__Alphaproteobacteria;o__Rhizobiales;f__Methylobacteriaceae;g__Microvirga
map05204	K00121	1.1.1.284,1.1.1.1	k__Bacteria;p__Proteobacteria;c__Alphaproteobacteria;o__Rhizobiales;f__Methylobacteriaceae;g__Microvirga;s__Microvirga lotononidis
map05204	K00121	1.1.1.284,1.1.1.1	k__Bacteria;p__Proteobacteria;c__Alphaproteobacteria;o__Rhizobiales;f__Methylobacteriaceae;g__Microvirga;s__Microvirga lotononidis
map05204	K00121	1.1.1.284,1.1.1.1	k__Bacteria;p__Proteobacteria;c__Alphaproteobacteria;o__Rhizobiales;f__Rhizobiaceae
map05204	K00121	1.1.1.284,1.1.1.1	k__Bacteria;p__Proteobacteria;c__Alphaproteobacteria;o__Rhizobiales;f__Rhizobiaceae
map05204	K00121	1.1.1.284,1.1.1.1	k__Bacteria;p__Proteobacteria;c__Alphaproteobacteria;o__Rhizobiales;f__Rhizobiaceae;g__Sinorhizobium
map05204	K00121	1.1.1.284,1.1.1.1	k__Bacteria;p__Proteobacteria;c__Alphaproteobacteria;o__Rhizobiales;f__Rhizobiaceae;g__Sinorhizobium
map05204	K00121	1.1.1.284,1.1.1.1	k__Bacteria;p__Proteobacteria;c__Alphaproteobacteria;o__Rhizobiales;f__Rhizobiaceae;g__Sinorhizobium;s__Sinorhizobium meliloti
map05204	K00121	1.1.1.284,1.1.1.1	k__Bacteria;p__Proteobacteria;c__Alphaproteobacteria;o__Rhizobiales;f__Rhodobiaceae;g__Lutibaculum;s__Lutibaculum baratangense
map05204	K00121	1.1.1.284,1.1.1.1	k__Bacteria;p__Proteobacteria;c__Alphaproteobacteria;o__Rhodobacterales
map05204	K00121	1.1.1.284,1.1.1.1	k__Bacteria;p__Proteobacteria;c__Alphaproteobacteria;o__Rhodobacterales;f__Hyphomonadaceae
map05204	K00121	1.1.1.284,1.1.1.1	k__Bacteria;p__Proteobacteria;c__Alphaproteobacteria;o__Rhodobacterales;f__Rhodobacteraceae
map05204	K00121	1.1.1.284,1.1.1.1	k__Bacteria;p__Proteobacteria;c__Alphaproteobacteria;o__Rhodobacterales;f__Rhodobacteraceae
map05204	K00121	1.1.1.284,1.1.1.1	k__Bacteria;p__Proteobacteria;c__Alphaproteobacteria;o__Rhodobacterales;f__Rhodobacteraceae
map05204	K00121	1.1.1.284,1.1.1.1	k__Bacteria;p__Proteobacteria;c__Alphaproteobacteria;o__Rhodobacterales;f__Rhodobacteraceae;g__Limimaricola
map05204	K00121	1.1.1.284,1.1.1.1	k__Bacteria;p__Proteobacteria;c__Alphaproteobacteria;o__Rhodobacterales;f__Rhodobacteraceae;g__Paracoccus
map05204	K00121	1.1.1.284,1.1.1.1	k__Bacteria;p__Proteobacteria;c__Alphaproteobacteria;o__Rhodobacterales;f__Rhodobacteraceae;g__Paracoccus;s__Paracoccus sp. SY
map05204	K00121	1.1.1.284,1.1.1.1	k__Bacteria;p__Proteobacteria;c__Alphaproteobacteria;o__Rhodobacterales;f__Rhodobacteraceae;g__Rhodovulum
map05204	K00121	1.1.1.284,1.1.1.1	k__Bacteria;p__Proteobacteria;c__Alphaproteobacteria;o__Rhodobacterales;f__Rhodobacteraceae;g__Rubellimicrobium;s__Rubellimicrobium mesophilum
map05204	K00121	1.1.1.284,1.1.1.1	k__Bacteria;p__Proteobacteria;c__Alphaproteobacteria;o__Rhodobacterales;f__Rhodobacteraceae;g__Rubellimicrobium;s__Rubellimicrobium mesophilum
map05204	K00121	1.1.1.284,1.1.1.1	k__Bacteria;p__Proteobacteria;c__Alphaproteobacteria;o__Rhodospirillales;f__Acetobacteraceae
map05204	K00121	1.1.1.284,1.1.1.1	k__Bacteria;p__Proteobacteria;c__Alphaproteobacteria;o__Rhodospirillales;f__Acetobacteraceae
map05204	K00121	1.1.1.284,1.1.1.1	k__Bacteria;p__Proteobacteria;c__Alphaproteobacteria;o__Rhodospirillales;f__Acetobacteraceae;g__Belnapia
map05204	K00121	1.1.1.284,1.1.1.1	k__Bacteria;p__Proteobacteria;c__Alphaproteobacteria;o__Rhodospirillales;f__Acetobacteraceae;g__Belnapia
map05204	K00121	1.1.1.284,1.1.1.1	k__Bacteria;p__Proteobacteria;c__Alphaproteobacteria;o__Rhodospirillales;f__Acetobacteraceae;g__Belnapia
map05204	K00121	1.1.1.284,1.1.1.1	k__Bacteria;p__Proteobacteria;c__Alphaproteobacteria;o__Rhodospirillales;f__Acetobacteraceae;g__Belnapia;s__Belnapia rosea
map05204	K00121	1.1.1.284,1.1.1.1	k__Bacteria;p__Proteobacteria;c__Alphaproteobacteria;o__Rhodospirillales;f__Acetobacteraceae;g__Unclassified;s__Acetobacteraceae bacterium DB1506
map05204	K00121	1.1.1.284,1.1.1.1	k__Bacteria;p__Proteobacteria;c__Alphaproteobacteria;o__Rhodospirillales;f__Acetobacteraceae;g__Unclassified;s__Acetobacteraceae bacterium DB1506
map05204	K00121	1.1.1.284,1.1.1.1	k__Bacteria;p__Proteobacteria;c__Alphaproteobacteria;o__Rhodospirillales;f__Acetobacteraceae;g__Unclassified;s__Acetobacteraceae bacterium DB1506
map05204	K00121	1.1.1.284,1.1.1.1	k__Bacteria;p__Proteobacteria;c__Alphaproteobacteria;o__Rhodospirillales;f__Acetobacteraceae;g__Unclassified;s__Acetobacteraceae bacterium DB1506
map05204	K00121	1.1.1.284,1.1.1.1	k__Bacteria;p__Proteobacteria;c__Alphaproteobacteria;o__Rhodospirillales;f__Acetobacteraceae;g__Unclassified;s__Acetobacteraceae bacterium DB1506
map05204	K00121	1.1.1.284,1.1.1.1	k__Bacteria;p__Proteobacteria;c__Alphaproteobacteria;o__Rhodospirillales;f__Acetobacteraceae;g__Unclassified;s__Acetobacteraceae bacterium DB1506
map05204	K00121	1.1.1.284,1.1.1.1	k__Bacteria;p__Proteobacteria;c__Alphaproteobacteria;o__Rhodospirillales;f__Acetobacteraceae;g__Unclassified;s__Acetobacteraceae bacterium DB1506
map05204	K00121	1.1.1.284,1.1.1.1	k__Bacteria;p__Proteobacteria;c__Alphaproteobacteria;o__Rhodospirillales;f__Acetobacteraceae;g__Unclassified;s__Acetobacteraceae bacterium DB1506
map05204	K00121	1.1.1.284,1.1.1.1	k__Bacteria;p__Proteobacteria;c__Alphaproteobacteria;o__Rhodospirillales;f__Rhodospirillaceae;g__Indioceanicola;s__Indioceanicola profundi
map05204	K00121	1.1.1.284,1.1.1.1	k__Bacteria;p__Proteobacteria;c__Alphaproteobacteria;o__Rhodospirillales;f__Rhodospirillaceae;g__Skermanella
map05204	K00121	1.1.1.284,1.1.1.1	k__Bacteria;p__Proteobacteria;c__Alphaproteobacteria;o__Rhodospirillales;f__Rhodospirillaceae;g__Skermanella;s__Skermanella stibiiresistens
map05204	K00121	1.1.1.284,1.1.1.1	k__Bacteria;p__Proteobacteria;c__Alphaproteobacteria;o__Rhodospirillales;f__Rhodospirillaceae;g__Skermanella;s__Skermanella stibiiresistens
map05204	K00121	1.1.1.284,1.1.1.1	k__Bacteria;p__Proteobacteria;c__Alphaproteobacteria;o__Rhodospirillales;f__Rhodospirillaceae;g__Unclassified
map05204	K00121	1.1.1.284,1.1.1.1	k__Bacteria;p__Proteobacteria;c__Alphaproteobacteria;o__Sphingomonadales
map05204	K00121	1.1.1.284,1.1.1.1	k__Bacteria;p__Proteobacteria;c__Alphaproteobacteria;o__Sphingomonadales
map05204	K00121	1.1.1.284,1.1.1.1	k__Bacteria;p__Proteobacteria;c__Alphaproteobacteria;o__Sphingomonadales
map05204	K00121	1.1.1.284,1.1.1.1	k__Bacteria;p__Proteobacteria;c__Alphaproteobacteria;o__Sphingomonadales;f__Sphingomonadaceae
map05204	K00121	1.1.1.284,1.1.1.1	k__Bacteria;p__Proteobacteria;c__Alphaproteobacteria;o__Sphingomonadales;f__Sphingomonadaceae
map05204	K00121	1.1.1.284,1.1.1.1	k__Bacteria;p__Proteobacteria;c__Alphaproteobacteria;o__Sphingomonadales;f__Sphingomonadaceae
map05204	K00121	1.1.1.284,1.1.1.1	k__Bacteria;p__Proteobacteria;c__Alphaproteobacteria;o__Sphingomonadales;f__Sphingomonadaceae
map05204	K00121	1.1.1.284,1.1.1.1	k__Bacteria;p__Proteobacteria;c__Alphaproteobacteria;o__Sphingomonadales;f__Sphingomonadaceae;g__Sphingomonas
map05204	K00121	1.1.1.284,1.1.1.1	k__Bacteria;p__Proteobacteria;c__Alphaproteobacteria;o__Sphingomonadales;f__Sphingomonadaceae;g__Sphingomonas
map05204	K00121	1.1.1.284,1.1.1.1	k__Bacteria;p__Proteobacteria;c__Alphaproteobacteria;o__Sphingomonadales;f__Sphingomonadaceae;g__Sphingomonas
map05204	K00121	1.1.1.284,1.1.1.1	k__Bacteria;p__Proteobacteria;c__Alphaproteobacteria;o__Sphingomonadales;f__Sphingomonadaceae;g__Sphingomonas
map05204	K00121	1.1.1.284,1.1.1.1	k__Bacteria;p__Proteobacteria;c__Alphaproteobacteria;o__Sphingomonadales;f__Sphingomonadaceae;g__Sphingomonas
map05204	K00121	1.1.1.284,1.1.1.1	k__Bacteria;p__Proteobacteria;c__Alphaproteobacteria;o__Sphingomonadales;f__Sphingomonadaceae;g__Sphingomonas
map05204	K00121	1.1.1.284,1.1.1.1	k__Bacteria;p__Proteobacteria;c__Alphaproteobacteria;o__Sphingomonadales;f__Sphingomonadaceae;g__Sphingomonas
map05204	K00121	1.1.1.284,1.1.1.1	k__Bacteria;p__Proteobacteria;c__Alphaproteobacteria;o__Sphingomonadales;f__Sphingomonadaceae;g__Sphingomonas;s__Sphingomonas changbaiensis
map05204	K00121	1.1.1.284,1.1.1.1	k__Bacteria;p__Proteobacteria;c__Alphaproteobacteria;o__Sphingomonadales;f__Sphingomonadaceae;g__Sphingomonas;s__Sphingomonas changbaiensis
map05204	K00121	1.1.1.284,1.1.1.1	k__Bacteria;p__Proteobacteria;c__Alphaproteobacteria;o__Sphingomonadales;f__Sphingomonadaceae;g__Sphingomonas;s__Sphingomonas changbaiensis
map05204	K00121	1.1.1.284,1.1.1.1	k__Bacteria;p__Proteobacteria;c__Alphaproteobacteria;o__Sphingomonadales;f__Sphingomonadaceae;g__Sphingomonas;s__Sphingomonas sp. UNC305MFCol5.2
map05204	K00121	1.1.1.284,1.1.1.1	k__Bacteria;p__Proteobacteria;c__Alphaproteobacteria;o__Sphingomonadales;f__Sphingomonadaceae;g__Sphingomonas;s__Sphingomonas sp. URHD0007
map05204	K00121	1.1.1.284,1.1.1.1	k__Bacteria;p__Proteobacteria;c__Alphaproteobacteria;o__Sphingomonadales;f__Sphingomonadaceae;g__Sphingomonas;s__Sphingomonas sp. URHD0007
map05204	K00121	1.1.1.284,1.1.1.1	k__Bacteria;p__Proteobacteria;c__Alphaproteobacteria;o__Sphingomonadales;f__Sphingomonadaceae;g__Sphingomonas;s__Sphingomonas sp. URHD0007
map05204	K00121	1.1.1.284,1.1.1.1	k__Bacteria;p__Proteobacteria;c__Alphaproteobacteria;o__Sphingomonadales;f__Sphingomonadaceae;g__Sphingopyxis
map05204	K00121	1.1.1.284,1.1.1.1	k__Bacteria;p__Proteobacteria;c__Alphaproteobacteria;o__Sphingomonadales;f__Sphingomonadaceae;g__Sphingopyxis
map05204	K00121	1.1.1.284,1.1.1.1	k__Bacteria;p__Proteobacteria;c__Alphaproteobacteria;o__Sphingomonadales;f__Sphingomonadaceae;g__Sphingopyxis;s__Sphingopyxis sp. MWB1
map05204	K00121	1.1.1.284,1.1.1.1	k__Bacteria;p__Proteobacteria;c__Alphaproteobacteria;o__Sphingomonadales;f__Sphingomonadaceae;g__Sphingosinicella
map05204	K00121	1.1.1.284,1.1.1.1	k__Bacteria;p__Proteobacteria;c__Alphaproteobacteria;o__Sphingomonadales;f__Sphingomonadaceae;g__Sphingosinicella;s__Sphingosinicella sp. GL-C-18
map05204	K00121	1.1.1.284,1.1.1.1	k__Bacteria;p__Proteobacteria;c__Alphaproteobacteria;o__Sphingomonadales;f__Sphingomonadaceae;g__Unclassified;s__Sphingomonadaceae bacterium KCTC 52780
map05204	K00121	1.1.1.284,1.1.1.1	k__Bacteria;p__Proteobacteria;c__Alphaproteobacteria;o__Sphingomonadales;f__Sphingomonadaceae;g__Unclassified;s__Sphingomonadaceae bacterium KCTC 52780
map05204	K00121	1.1.1.284,1.1.1.1	k__Bacteria;p__Proteobacteria;c__Betaproteobacteria
map05204	K00121	1.1.1.284,1.1.1.1	k__Bacteria;p__Proteobacteria;c__Betaproteobacteria;o__Burkholderiales
map05204	K00121	1.1.1.284,1.1.1.1	k__Bacteria;p__Proteobacteria;c__Betaproteobacteria;o__Burkholderiales
map05204	K00121	1.1.1.284,1.1.1.1	k__Bacteria;p__Proteobacteria;c__Betaproteobacteria;o__Burkholderiales
map05204	K00121	1.1.1.284,1.1.1.1	k__Bacteria;p__Proteobacteria;c__Betaproteobacteria;o__Burkholderiales;f__Burkholderiaceae;g__Lautropia;s__Lautropia sp. SCN 70-15
map05204	K00121	1.1.1.284,1.1.1.1	k__Bacteria;p__Proteobacteria;c__Betaproteobacteria;o__Burkholderiales;f__Comamonadaceae
map05204	K00121	1.1.1.284,1.1.1.1	k__Bacteria;p__Proteobacteria;c__Betaproteobacteria;o__Burkholderiales;f__Comamonadaceae;g__Ramlibacter;s__Ramlibacter tataouinensis
map05204	K00121	1.1.1.284,1.1.1.1	k__Bacteria;p__Proteobacteria;c__Betaproteobacteria;o__Burkholderiales;f__Oxalobacteraceae
map05204	K00121	1.1.1.284,1.1.1.1	k__Bacteria;p__Proteobacteria;c__Betaproteobacteria;o__Burkholderiales;f__Oxalobacteraceae;g__Massilia
map05204	K00121	1.1.1.284,1.1.1.1	k__Bacteria;p__Proteobacteria;c__Betaproteobacteria;o__Burkholderiales;f__Oxalobacteraceae;g__Massilia
map05204	K00121	1.1.1.284,1.1.1.1	k__Bacteria;p__Proteobacteria;c__Betaproteobacteria;o__Burkholderiales;f__Oxalobacteraceae;g__Massilia
map05204	K00121	1.1.1.284,1.1.1.1	k__Bacteria;p__Proteobacteria;c__Betaproteobacteria;o__Burkholderiales;f__Oxalobacteraceae;g__Massilia
map05204	K00121	1.1.1.284,1.1.1.1	k__Bacteria;p__Proteobacteria;c__Betaproteobacteria;o__Burkholderiales;f__Oxalobacteraceae;g__Massilia
map05204	K00121	1.1.1.284,1.1.1.1	k__Bacteria;p__Proteobacteria;c__Betaproteobacteria;o__Burkholderiales;f__Oxalobacteraceae;g__Massilia
map05204	K00121	1.1.1.284,1.1.1.1	k__Bacteria;p__Proteobacteria;c__Betaproteobacteria;o__Burkholderiales;f__Oxalobacteraceae;g__Massilia;s__Massilia sp. Leaf139
map05204	K00121	1.1.1.284,1.1.1.1	k__Bacteria;p__Proteobacteria;c__Betaproteobacteria;o__Burkholderiales;f__Oxalobacteraceae;g__Noviherbaspirillum;s__Noviherbaspirillum massiliense
map05204	K00121	1.1.1.284,1.1.1.1	k__Bacteria;p__Proteobacteria;c__Betaproteobacteria;o__Burkholderiales;f__Oxalobacteraceae;g__Noviherbaspirillum;s__Noviherbaspirillum sp. Root189
map05204	K00121	1.1.1.284,1.1.1.1	k__Bacteria;p__Proteobacteria;c__Betaproteobacteria;o__Burkholderiales;f__Unclassified;g__Mitsuaria
map05204	K00121	1.1.1.284,1.1.1.1	k__Bacteria;p__Proteobacteria;c__Betaproteobacteria;o__Burkholderiales;f__Unclassified;g__Unclassified;s__[Polyangium] brachysporum
map05204	K00121	1.1.1.284,1.1.1.1	k__Bacteria;p__Proteobacteria;c__Betaproteobacteria;o__Unclassified;f__Unclassified;g__Unclassified
map05204	K00121	1.1.1.284,1.1.1.1	k__Bacteria;p__Proteobacteria;c__Betaproteobacteria;o__Unclassified;f__Unclassified;g__Unclassified;s__Betaproteobacteria bacterium RIFCSPLOWO2_12_FULL_65_14
map05204	K00121	1.1.1.284,1.1.1.1	k__Bacteria;p__Proteobacteria;c__Betaproteobacteria;o__Unclassified;f__Unclassified;g__Unclassified;s__Betaproteobacteria bacterium RIFCSPLOWO2_12_FULL_65_14
map05204	K00121	1.1.1.284,1.1.1.1	k__Bacteria;p__Proteobacteria;c__Betaproteobacteria;o__Unclassified;f__Unclassified;g__Unclassified;s__Betaproteobacteria bacterium RIFCSPLOWO2_12_FULL_65_14
map05204	K00121	1.1.1.284,1.1.1.1	k__Bacteria;p__Proteobacteria;c__Betaproteobacteria;o__Unclassified;f__Unclassified;g__Unclassified;s__Betaproteobacteria bacterium RIFCSPLOWO2_12_FULL_68_20
map05204	K00121	1.1.1.284,1.1.1.1	k__Bacteria;p__Proteobacteria;c__Betaproteobacteria;o__Unclassified;f__Unclassified;g__Unclassified;s__Betaproteobacteria bacterium RIFCSPLOWO2_12_FULL_68_20
map05204	K00121	1.1.1.284,1.1.1.1	k__Bacteria;p__Proteobacteria;c__Betaproteobacteria;o__Unclassified;f__Unclassified;g__Unclassified;s__Betaproteobacteria bacterium RIFCSPLOWO2_12_FULL_68_20
map05204	K00121	1.1.1.284,1.1.1.1	k__Bacteria;p__Proteobacteria;c__Deltaproteobacteria;o__Myxococcales;f__Archangiaceae;g__Archangium
map05204	K00121	1.1.1.284,1.1.1.1	k__Bacteria;p__Proteobacteria;c__Deltaproteobacteria;o__Myxococcales;f__Myxococcaceae;g__Corallococcus
map05204	K00121	1.1.1.284,1.1.1.1	k__Bacteria;p__Proteobacteria;c__Gammaproteobacteria
map05204	K00121	1.1.1.284,1.1.1.1	k__Bacteria;p__Proteobacteria;c__Gammaproteobacteria;o__Cellvibrionales;f__Cellvibrionaceae;g__Cellvibrio;s__Cellvibrio mixtus
map05204	K00121	1.1.1.284,1.1.1.1	k__Bacteria;p__Proteobacteria;c__Gammaproteobacteria;o__Nevskiales;f__Sinobacteraceae;g__Solimonas
map05204	K00121	1.1.1.284,1.1.1.1	k__Bacteria;p__Proteobacteria;c__Gammaproteobacteria;o__Nevskiales;f__Sinobacteraceae;g__Steroidobacter;s__Steroidobacter cummioxidans
map05204	K00121	1.1.1.284,1.1.1.1	k__Bacteria;p__Proteobacteria;c__Gammaproteobacteria;o__Nevskiales;f__Sinobacteraceae;g__Steroidobacter;s__Steroidobacter cummioxidans
map05204	K00121	1.1.1.284,1.1.1.1	k__Bacteria;p__Proteobacteria;c__Gammaproteobacteria;o__Nevskiales;f__Sinobacteraceae;g__Steroidobacter;s__Steroidobacter cummioxidans
map05204	K00121	1.1.1.284,1.1.1.1	k__Bacteria;p__Proteobacteria;c__Gammaproteobacteria;o__Nevskiales;f__Sinobacteraceae;g__Steroidobacter;s__Steroidobacter cummioxidans
map05204	K00121	1.1.1.284,1.1.1.1	k__Bacteria;p__Proteobacteria;c__Gammaproteobacteria;o__Nevskiales;f__Sinobacteraceae;g__Steroidobacter;s__Steroidobacter cummioxidans
map05204	K00121	1.1.1.284,1.1.1.1	k__Bacteria;p__Proteobacteria;c__Gammaproteobacteria;o__Nevskiales;f__Sinobacteraceae;g__Steroidobacter;s__Steroidobacter cummioxidans
map05204	K00121	1.1.1.284,1.1.1.1	k__Bacteria;p__Proteobacteria;c__Gammaproteobacteria;o__Nevskiales;f__Sinobacteraceae;g__Steroidobacter;s__Steroidobacter cummioxidans
map05204	K00121	1.1.1.284,1.1.1.1	k__Bacteria;p__Proteobacteria;c__Gammaproteobacteria;o__Nevskiales;f__Sinobacteraceae;g__Steroidobacter;s__Steroidobacter cummioxidans
map05204	K00121	1.1.1.284,1.1.1.1	k__Bacteria;p__Proteobacteria;c__Gammaproteobacteria;o__Nevskiales;f__Sinobacteraceae;g__Steroidobacter;s__Steroidobacter cummioxidans
map05204	K00121	1.1.1.284,1.1.1.1	k__Bacteria;p__Proteobacteria;c__Gammaproteobacteria;o__Nevskiales;f__Sinobacteraceae;g__Steroidobacter;s__Steroidobacter cummioxidans
map05204	K00121	1.1.1.284,1.1.1.1	k__Bacteria;p__Proteobacteria;c__Gammaproteobacteria;o__Nevskiales;f__Sinobacteraceae;g__Steroidobacter;s__Steroidobacter cummioxidans
map05204	K00121	1.1.1.284,1.1.1.1	k__Bacteria;p__Proteobacteria;c__Gammaproteobacteria;o__Pseudomonadales;f__Pseudomonadaceae;g__Pseudomonas
map05204	K00121	1.1.1.284,1.1.1.1	k__Bacteria;p__Proteobacteria;c__Gammaproteobacteria;o__Pseudomonadales;f__Pseudomonadaceae;g__Pseudomonas
map05204	K00121	1.1.1.284,1.1.1.1	k__Bacteria;p__Proteobacteria;c__Gammaproteobacteria;o__Unclassified;f__Unclassified;g__Unclassified;s__Gammaproteobacteria bacterium TMED30
map05204	K00121	1.1.1.284,1.1.1.1	k__Bacteria;p__Proteobacteria;c__Gammaproteobacteria;o__Xanthomonadales;f__Xanthomonadaceae;g__Lysobacter;s__Lysobacter soli
map05204	K00121	1.1.1.284,1.1.1.1	k__Bacteria;p__Proteobacteria;c__Gammaproteobacteria;o__Xanthomonadales;f__Xanthomonadaceae;g__Lysobacter;s__Lysobacter soli
map05204	K00121	1.1.1.284,1.1.1.1	k__Bacteria;p__Proteobacteria;c__Gammaproteobacteria;o__Xanthomonadales;f__Xanthomonadaceae;g__Lysobacter;s__Lysobacter soli
map05204	K00121	1.1.1.284,1.1.1.1	k__Bacteria;p__Proteobacteria;c__Gammaproteobacteria;o__Xanthomonadales;f__Xanthomonadaceae;g__Pseudoxanthomonas;s__Pseudoxanthomonas sp. KAs_5_3
map05204	K00121	1.1.1.284,1.1.1.1	k__Bacteria;p__Verrucomicrobia;c__Unclassified;o__Unclassified;f__Unclassified;g__Unclassified;s__Verrucomicrobia bacterium
map05204	K00121	1.1.1.284,1.1.1.1	k__Eukaryota;p__Streptophyta
map05204	K00121	1.1.1.284,1.1.1.1	k__Eukaryota;p__Streptophyta;c__Unclassified
map05204	K00121	1.1.1.284,1.1.1.1	k__Eukaryota;p__Streptophyta;c__Unclassified
map05204	K00121	1.1.1.284,1.1.1.1	k__Eukaryota;p__Streptophyta;c__Unclassified
map05204	K00121	1.1.1.284,1.1.1.1	k__Eukaryota;p__Streptophyta;c__Unclassified
map05204	K00121	1.1.1.284,1.1.1.1	k__Eukaryota;p__Streptophyta;c__Unclassified;o__Fabales;f__Fabaceae
map05204	K00121	1.1.1.284,1.1.1.1	k__Eukaryota;p__Streptophyta;c__Unclassified;o__Fabales;f__Fabaceae
map05204	K00121	1.1.1.284,1.1.1.1	k__Eukaryota;p__Streptophyta;c__Unclassified;o__Fabales;f__Fabaceae
map05204	K00121	1.1.1.284,1.1.1.1	k__Eukaryota;p__Streptophyta;c__Unclassified;o__Fabales;f__Fabaceae;g__Glycine
map05204	K00121	1.1.1.284,1.1.1.1	k__Eukaryota;p__Streptophyta;c__Unclassified;o__Fabales;f__Fabaceae;g__Glycine;s__Glycine max
map05111	K02472	1.1.1.336	k__Archaea;p__Thaumarchaeota;c__Nitrososphaeria;o__Nitrososphaerales;f__Nitrososphaeraceae;g__Candidatus Nitrosocosmicus;s__Candidatus Nitrosocosmicus oleophilus
map05111	K02472	1.1.1.336	k__Archaea;p__Thaumarchaeota;c__Nitrososphaeria;o__Nitrososphaerales;f__Nitrososphaeraceae;g__Nitrososphaera;s__Nitrososphaera viennensis
map05111	K02472	1.1.1.336	k__Bacteria
map05111	K02472	1.1.1.336	k__Bacteria;p__Acidobacteria;c__Unclassified;o__Unclassified;f__Unclassified;g__Unclassified;s__Acidobacteria bacterium
map05111	K02472	1.1.1.336	k__Bacteria;p__Acidobacteria;c__Unclassified;o__Unclassified;f__Unclassified;g__Unclassified;s__Acidobacteria bacterium
map05111	K02472	1.1.1.336	k__Bacteria;p__Acidobacteria;c__Unclassified;o__Unclassified;f__Unclassified;g__Unclassified;s__Acidobacteria bacterium
map05111	K02472	1.1.1.336	k__Bacteria;p__Actinobacteria;c__Acidimicrobiia;o__Acidimicrobiales;f__Acidimicrobiaceae;g__Unclassified;s__Acidimicrobiaceae bacterium
map05111	K02472	1.1.1.336	k__Bacteria;p__Actinobacteria;c__Acidimicrobiia;o__Acidimicrobiales;f__Acidimicrobiaceae;g__Unclassified;s__Acidimicrobiaceae bacterium
map05111	K02472	1.1.1.336	k__Bacteria;p__Actinobacteria;c__Actinobacteria
map05111	K02472	1.1.1.336	k__Bacteria;p__Actinobacteria;c__Actinobacteria;o__Actinomycetales;f__Actinomycetaceae;g__Actinomyces;s__Actinomyces sp. S6-Spd3
map05111	K02472	1.1.1.336	k__Bacteria;p__Actinobacteria;c__Actinobacteria;o__Corynebacteriales;f__Mycobacteriaceae;g__Mycolicibacterium
map05111	K02472	1.1.1.336	k__Bacteria;p__Actinobacteria;c__Actinobacteria;o__Corynebacteriales;f__Mycobacteriaceae;g__Mycolicibacterium
map05111	K02472	1.1.1.336	k__Bacteria;p__Actinobacteria;c__Actinobacteria;o__Geodermatophilales;f__Geodermatophilaceae;g__Blastococcus;s__Blastococcus sp. DSM 44270
map05111	K02472	1.1.1.336	k__Bacteria;p__Actinobacteria;c__Actinobacteria;o__Geodermatophilales;f__Geodermatophilaceae;g__Blastococcus;s__Blastococcus sp. DSM 44270
map05111	K02472	1.1.1.336	k__Bacteria;p__Actinobacteria;c__Actinobacteria;o__Geodermatophilales;f__Geodermatophilaceae;g__Blastococcus;s__Blastococcus sp. DSM 44270
map05111	K02472	1.1.1.336	k__Bacteria;p__Actinobacteria;c__Actinobacteria;o__Geodermatophilales;f__Geodermatophilaceae;g__Blastococcus;s__Blastococcus sp. DSM 44270
map05111	K02472	1.1.1.336	k__Bacteria;p__Actinobacteria;c__Actinobacteria;o__Micrococcales;f__Cellulomonadaceae;g__Cellulomonas
map05111	K02472	1.1.1.336	k__Bacteria;p__Actinobacteria;c__Actinobacteria;o__Micrococcales;f__Cellulomonadaceae;g__Cellulomonas;s__Cellulomonas iranensis
map05111	K02472	1.1.1.336	k__Bacteria;p__Actinobacteria;c__Actinobacteria;o__Micrococcales;f__Micrococcaceae;g__Arthrobacter;s__Arthrobacter humicola
map05111	K02472	1.1.1.336	k__Bacteria;p__Actinobacteria;c__Actinobacteria;o__Micrococcales;f__Micrococcaceae;g__Kocuria;s__Kocuria sp. SR24M-10
map05111	K02472	1.1.1.336	k__Bacteria;p__Actinobacteria;c__Actinobacteria;o__Micromonosporales;f__Micromonosporaceae
map05111	K02472	1.1.1.336	k__Bacteria;p__Actinobacteria;c__Actinobacteria;o__Micromonosporales;f__Micromonosporaceae
map05111	K02472	1.1.1.336	k__Bacteria;p__Actinobacteria;c__Actinobacteria;o__Micromonosporales;f__Micromonosporaceae
map05111	K02472	1.1.1.336	k__Bacteria;p__Actinobacteria;c__Actinobacteria;o__Nakamurellales;f__Nakamurellaceae;g__Nakamurella;s__Nakamurella multipartita
map05111	K02472	1.1.1.336	k__Bacteria;p__Actinobacteria;c__Actinobacteria;o__Propionibacteriales;f__Nocardioidaceae;g__Nocardioides;s__Nocardioides currus
map05111	K02472	1.1.1.336	k__Bacteria;p__Actinobacteria;c__Actinobacteria;o__Pseudonocardiales;f__Pseudonocardiaceae
map05111	K02472	1.1.1.336	k__Bacteria;p__Actinobacteria;c__Actinobacteria;o__Pseudonocardiales;f__Pseudonocardiaceae;g__Kibdelosporangium;s__Kibdelosporangium aridum
map05111	K02472	1.1.1.336	k__Bacteria;p__Actinobacteria;c__Actinobacteria;o__Unclassified;f__Unclassified;g__Unclassified;s__Actinobacteria bacterium
map05111	K02472	1.1.1.336	k__Bacteria;p__Actinobacteria;c__Actinobacteria;o__Unclassified;f__Unclassified;g__Unclassified;s__Actinobacteria bacterium IMCC26207
map05111	K02472	1.1.1.336	k__Bacteria;p__Actinobacteria;c__Thermoleophilia;o__Solirubrobacterales
map05111	K02472	1.1.1.336	k__Bacteria;p__Actinobacteria;c__Thermoleophilia;o__Solirubrobacterales
map05111	K02472	1.1.1.336	k__Bacteria;p__Actinobacteria;c__Thermoleophilia;o__Solirubrobacterales
map05111	K02472	1.1.1.336	k__Bacteria;p__Actinobacteria;c__Thermoleophilia;o__Solirubrobacterales;f__Conexibacteraceae;g__Conexibacter;s__Conexibacter sp. Seoho-28
map05111	K02472	1.1.1.336	k__Bacteria;p__Actinobacteria;c__Thermoleophilia;o__Solirubrobacterales;f__Conexibacteraceae;g__Conexibacter;s__Conexibacter sp. Seoho-28
map05111	K02472	1.1.1.336	k__Bacteria;p__Actinobacteria;c__Thermoleophilia;o__Solirubrobacterales;f__Conexibacteraceae;g__Conexibacter;s__Conexibacter sp. Seoho-28
map05111	K02472	1.1.1.336	k__Bacteria;p__Actinobacteria;c__Thermoleophilia;o__Solirubrobacterales;f__Conexibacteraceae;g__Conexibacter;s__Conexibacter sp. Seoho-28
map05111	K02472	1.1.1.336	k__Bacteria;p__Actinobacteria;c__Thermoleophilia;o__Solirubrobacterales;f__Conexibacteraceae;g__Conexibacter;s__Conexibacter woesei
map05111	K02472	1.1.1.336	k__Bacteria;p__Actinobacteria;c__Thermoleophilia;o__Solirubrobacterales;f__Conexibacteraceae;g__Conexibacter;s__Conexibacter woesei
map05111	K02472	1.1.1.336	k__Bacteria;p__Actinobacteria;c__Thermoleophilia;o__Solirubrobacterales;f__Conexibacteraceae;g__Conexibacter;s__Conexibacter woesei
map05111	K02472	1.1.1.336	k__Bacteria;p__Actinobacteria;c__Thermoleophilia;o__Solirubrobacterales;f__Conexibacteraceae;g__Conexibacter;s__Conexibacter woesei
map05111	K02472	1.1.1.336	k__Bacteria;p__Actinobacteria;c__Thermoleophilia;o__Solirubrobacterales;f__Conexibacteraceae;g__Conexibacter;s__Conexibacter woesei
map05111	K02472	1.1.1.336	k__Bacteria;p__Actinobacteria;c__Thermoleophilia;o__Solirubrobacterales;f__Solirubrobacteraceae;g__Solirubrobacter
map05111	K02472	1.1.1.336	k__Bacteria;p__Actinobacteria;c__Thermoleophilia;o__Solirubrobacterales;f__Solirubrobacteraceae;g__Solirubrobacter
map05111	K02472	1.1.1.336	k__Bacteria;p__Actinobacteria;c__Thermoleophilia;o__Solirubrobacterales;f__Solirubrobacteraceae;g__Solirubrobacter
map05111	K02472	1.1.1.336	k__Bacteria;p__Actinobacteria;c__Thermoleophilia;o__Solirubrobacterales;f__Solirubrobacteraceae;g__Solirubrobacter
map05111	K02472	1.1.1.336	k__Bacteria;p__Actinobacteria;c__Thermoleophilia;o__Solirubrobacterales;f__Solirubrobacteraceae;g__Solirubrobacter
map05111	K02472	1.1.1.336	k__Bacteria;p__Actinobacteria;c__Thermoleophilia;o__Solirubrobacterales;f__Solirubrobacteraceae;g__Solirubrobacter;s__Solirubrobacter soli
map05111	K02472	1.1.1.336	k__Bacteria;p__Actinobacteria;c__Thermoleophilia;o__Solirubrobacterales;f__Solirubrobacteraceae;g__Solirubrobacter;s__Solirubrobacter soli
map05111	K02472	1.1.1.336	k__Bacteria;p__Actinobacteria;c__Thermoleophilia;o__Solirubrobacterales;f__Solirubrobacteraceae;g__Solirubrobacter;s__Solirubrobacter soli
map05111	K02472	1.1.1.336	k__Bacteria;p__Actinobacteria;c__Thermoleophilia;o__Solirubrobacterales;f__Solirubrobacteraceae;g__Solirubrobacter;s__Solirubrobacter sp. URHD0082
map05111	K02472	1.1.1.336	k__Bacteria;p__Actinobacteria;c__Thermoleophilia;o__Solirubrobacterales;f__Solirubrobacteraceae;g__Solirubrobacter;s__Solirubrobacter sp. URHD0082
map05111	K02472	1.1.1.336	k__Bacteria;p__Actinobacteria;c__Thermoleophilia;o__Solirubrobacterales;f__Solirubrobacteraceae;g__Solirubrobacter;s__Solirubrobacter sp. URHD0082
map05111	K02472	1.1.1.336	k__Bacteria;p__Actinobacteria;c__Thermoleophilia;o__Solirubrobacterales;f__Solirubrobacteraceae;g__Solirubrobacter;s__Solirubrobacter sp. URHD0082
map05111	K02472	1.1.1.336	k__Bacteria;p__Actinobacteria;c__Thermoleophilia;o__Solirubrobacterales;f__Solirubrobacteraceae;g__Solirubrobacter;s__Solirubrobacter sp. URHD0082
map05111	K02472	1.1.1.336	k__Bacteria;p__Actinobacteria;c__Thermoleophilia;o__Solirubrobacterales;f__Solirubrobacteraceae;g__Solirubrobacter;s__Solirubrobacter sp. URHD0082
map05111	K02472	1.1.1.336	k__Bacteria;p__Actinobacteria;c__Thermoleophilia;o__Solirubrobacterales;f__Solirubrobacteraceae;g__Solirubrobacter;s__Solirubrobacter sp. URHD0082
map05111	K02472	1.1.1.336	k__Bacteria;p__Actinobacteria;c__Thermoleophilia;o__Solirubrobacterales;f__Solirubrobacteraceae;g__Solirubrobacter;s__Solirubrobacter sp. URHD0082
map05111	K02472	1.1.1.336	k__Bacteria;p__Actinobacteria;c__Thermoleophilia;o__Solirubrobacterales;f__Solirubrobacteraceae;g__Solirubrobacter;s__Solirubrobacter sp. URHD0082
map05111	K02472	1.1.1.336	k__Bacteria;p__Actinobacteria;c__Thermoleophilia;o__Solirubrobacterales;f__Unclassified;g__Unclassified;s__Solirubrobacterales bacterium URHD0059
map05111	K02472	1.1.1.336	k__Bacteria;p__Actinobacteria;c__Thermoleophilia;o__Solirubrobacterales;f__Unclassified;g__Unclassified;s__Solirubrobacterales bacterium URHD0059
map05111	K02472	1.1.1.336	k__Bacteria;p__Actinobacteria;c__Thermoleophilia;o__Solirubrobacterales;f__Unclassified;g__Unclassified;s__Solirubrobacterales bacterium URHD0059
map05111	K02472	1.1.1.336	k__Bacteria;p__Chloroflexi;c__Unclassified;o__Unclassified;f__Unclassified;g__Unclassified
map05111	K02472	1.1.1.336	k__Bacteria;p__Chloroflexi;c__Unclassified;o__Unclassified;f__Unclassified;g__Unclassified
map05111	K02472	1.1.1.336	k__Bacteria;p__Chloroflexi;c__Unclassified;o__Unclassified;f__Unclassified;g__Unclassified;s__Chloroflexi bacterium
map05111	K02472	1.1.1.336	k__Bacteria;p__Chloroflexi;c__Unclassified;o__Unclassified;f__Unclassified;g__Unclassified;s__Chloroflexi bacterium RBG_16_69_14
map05111	K02472	1.1.1.336	k__Bacteria;p__Chloroflexi;c__Unclassified;o__Unclassified;f__Unclassified;g__Unclassified;s__Chloroflexi bacterium RBG_16_69_14
map05111	K02472	1.1.1.336	k__Bacteria;p__Chloroflexi;c__Unclassified;o__Unclassified;f__Unclassified;g__Unclassified;s__Chloroflexi bacterium RBG_16_69_14
map05111	K02472	1.1.1.336	k__Bacteria;p__Chloroflexi;c__Unclassified;o__Unclassified;f__Unclassified;g__Unclassified;s__Chloroflexi bacterium RBG_16_69_14
map05111	K02472	1.1.1.336	k__Bacteria;p__Chloroflexi;c__Unclassified;o__Unclassified;f__Unclassified;g__Unclassified;s__Chloroflexi bacterium RBG_16_72_14
map05111	K02472	1.1.1.336	k__Bacteria;p__Chloroflexi;c__Unclassified;o__Unclassified;f__Unclassified;g__Unclassified;s__Chloroflexi bacterium RBG_16_72_14
map05111	K02472	1.1.1.336	k__Bacteria;p__Chloroflexi;c__Unclassified;o__Unclassified;f__Unclassified;g__Unclassified;s__Chloroflexi bacterium RBG_16_72_14
map05111	K02472	1.1.1.336	k__Bacteria;p__Chloroflexi;c__Unclassified;o__Unclassified;f__Unclassified;g__Unclassified;s__Chloroflexi bacterium RBG_16_72_14
map05111	K02472	1.1.1.336	k__Bacteria;p__Chloroflexi;c__Unclassified;o__Unclassified;f__Unclassified;g__Unclassified;s__Chloroflexi bacterium RBG_16_72_14
map05111	K02472	1.1.1.336	k__Bacteria;p__Chloroflexi;c__Unclassified;o__Unclassified;f__Unclassified;g__Unclassified;s__Chloroflexi bacterium RBG_16_72_14
map05111	K02472	1.1.1.336	k__Bacteria;p__Chloroflexi;c__Unclassified;o__Unclassified;f__Unclassified;g__Unclassified;s__Chloroflexi bacterium RBG_16_72_14
map05111	K02472	1.1.1.336	k__Bacteria;p__Chloroflexi;c__Unclassified;o__Unclassified;f__Unclassified;g__Unclassified;s__Chloroflexi bacterium RBG_16_72_14
map05111	K02472	1.1.1.336	k__Bacteria;p__Firmicutes;c__Bacilli;o__Bacillales
map05111	K02472	1.1.1.336	k__Bacteria;p__Firmicutes;c__Bacilli;o__Bacillales;f__Bacillaceae;g__Bacillus
map05111	K02472	1.1.1.336	k__Bacteria;p__Firmicutes;c__Bacilli;o__Bacillales;f__Bacillaceae;g__Bacillus
map05111	K02472	1.1.1.336	k__Bacteria;p__Firmicutes;c__Bacilli;o__Bacillales;f__Bacillaceae;g__Bacillus;s__Bacillus thuringiensis
map05111	K02472	1.1.1.336	k__Bacteria;p__Proteobacteria;c__Alphaproteobacteria;o__Caulobacterales;f__Caulobacteraceae;g__Brevundimonas;s__Brevundimonas abyssalis
map05111	K02472	1.1.1.336	k__Bacteria;p__Proteobacteria;c__Alphaproteobacteria;o__Rhizobiales;f__Methylobacteriaceae;g__Microvirga;s__Microvirga vignae
map05111	K02472	1.1.1.336	k__Bacteria;p__Proteobacteria;c__Alphaproteobacteria;o__Rhodospirillales;f__Rhodospirillaceae;g__Skermanella;s__Skermanella aerolata
map05111	K02472	1.1.1.336	k__Bacteria;p__Proteobacteria;c__Alphaproteobacteria;o__Rhodospirillales;f__Rhodospirillaceae;g__Skermanella;s__Skermanella stibiiresistens
map05111	K02472	1.1.1.336	k__Bacteria;p__Proteobacteria;c__Alphaproteobacteria;o__Rhodospirillales;f__Rhodospirillaceae;g__Skermanella;s__Skermanella stibiiresistens
map05111	K02472	1.1.1.336	k__Bacteria;p__Proteobacteria;c__Alphaproteobacteria;o__Rhodospirillales;f__Rhodospirillaceae;g__Unclassified;s__Rhodospirillaceae bacterium SYSU D60014
map05111	K02472	1.1.1.336	k__Bacteria;p__Proteobacteria;c__Betaproteobacteria;o__Burkholderiales;f__Oxalobacteraceae;g__Massilia;s__Massilia sp. BSC265
map05111	K02472	1.1.1.336	k__Bacteria;p__Proteobacteria;c__Betaproteobacteria;o__Burkholderiales;f__Oxalobacteraceae;g__Massilia;s__Massilia sp. BSC265
map05111	K02472	1.1.1.336	k__Bacteria;p__Proteobacteria;c__Betaproteobacteria;o__Burkholderiales;f__Oxalobacteraceae;g__Massilia;s__Massilia sp. BSC265
map05111	K02472	1.1.1.336	k__Bacteria;p__Proteobacteria;c__Betaproteobacteria;o__Burkholderiales;f__Oxalobacteraceae;g__Massilia;s__Massilia sp. BSC265
map05111	K02472	1.1.1.336	k__Bacteria;p__Proteobacteria;c__Betaproteobacteria;o__Burkholderiales;f__Oxalobacteraceae;g__Massilia;s__Massilia sp. BSC265
map05111	K02472	1.1.1.336	k__Bacteria;p__Unclassified;c__Unclassified;o__Unclassified;f__Unclassified;g__Unclassified;s__bacterium HR41
map04152	K00021	1.1.1.34	k__Bacteria
map04152	K00021	1.1.1.34	k__Bacteria
map04152	K00021	1.1.1.34	k__Bacteria
map04152	K00021	1.1.1.34	k__Bacteria
map04152	K00021	1.1.1.34	k__Bacteria
map04152	K00021	1.1.1.34	k__Bacteria
map04152	K00021	1.1.1.34	k__Bacteria;p__Acidobacteria;c__Unclassified;o__Unclassified;f__Unclassified;g__Unclassified;s__Acidobacteria bacterium
map04152	K00021	1.1.1.34	k__Bacteria;p__Acidobacteria;c__Unclassified;o__Unclassified;f__Unclassified;g__Unclassified;s__Acidobacteria bacterium
map04152	K00021	1.1.1.34	k__Bacteria;p__Acidobacteria;c__Unclassified;o__Unclassified;f__Unclassified;g__Unclassified;s__Acidobacteria bacterium
map04152	K00021	1.1.1.34	k__Bacteria;p__Acidobacteria;c__Unclassified;o__Unclassified;f__Unclassified;g__Unclassified;s__Acidobacteria bacterium
map04152	K00021	1.1.1.34	k__Bacteria;p__Acidobacteria;c__Unclassified;o__Unclassified;f__Unclassified;g__Unclassified;s__Acidobacteria bacterium
map04152	K00021	1.1.1.34	k__Bacteria;p__Acidobacteria;c__Unclassified;o__Unclassified;f__Unclassified;g__Unclassified;s__Acidobacteria bacterium
map04152	K00021	1.1.1.34	k__Bacteria;p__Actinobacteria
map04152	K00021	1.1.1.34	k__Bacteria;p__Actinobacteria;c__Actinobacteria
map04152	K00021	1.1.1.34	k__Bacteria;p__Actinobacteria;c__Actinobacteria;o__Geodermatophilales;f__Geodermatophilaceae;g__Blastococcus
map04152	K00021	1.1.1.34	k__Bacteria;p__Actinobacteria;c__Actinobacteria;o__Geodermatophilales;f__Geodermatophilaceae;g__Blastococcus
map04152	K00021	1.1.1.34	k__Bacteria;p__Actinobacteria;c__Actinobacteria;o__Geodermatophilales;f__Geodermatophilaceae;g__Blastococcus
map04152	K00021	1.1.1.34	k__Bacteria;p__Actinobacteria;c__Actinobacteria;o__Geodermatophilales;f__Geodermatophilaceae;g__Blastococcus
map04152	K00021	1.1.1.34	k__Bacteria;p__Actinobacteria;c__Actinobacteria;o__Geodermatophilales;f__Geodermatophilaceae;g__Blastococcus
map04152	K00021	1.1.1.34	k__Bacteria;p__Actinobacteria;c__Actinobacteria;o__Geodermatophilales;f__Geodermatophilaceae;g__Blastococcus
map04152	K00021	1.1.1.34	k__Bacteria;p__Actinobacteria;c__Actinobacteria;o__Geodermatophilales;f__Geodermatophilaceae;g__Blastococcus;s__Blastococcus litoris
map04152	K00021	1.1.1.34	k__Bacteria;p__Actinobacteria;c__Actinobacteria;o__Geodermatophilales;f__Geodermatophilaceae;g__Blastococcus;s__Blastococcus litoris
map04152	K00021	1.1.1.34	k__Bacteria;p__Actinobacteria;c__Actinobacteria;o__Geodermatophilales;f__Geodermatophilaceae;g__Blastococcus;s__Blastococcus litoris
map04152	K00021	1.1.1.34	k__Bacteria;p__Actinobacteria;c__Actinobacteria;o__Geodermatophilales;f__Geodermatophilaceae;g__Blastococcus;s__Blastococcus sp. DSM 44272
map04152	K00021	1.1.1.34	k__Bacteria;p__Actinobacteria;c__Actinobacteria;o__Geodermatophilales;f__Geodermatophilaceae;g__Blastococcus;s__Blastococcus sp. DSM 44272
map04152	K00021	1.1.1.34	k__Bacteria;p__Actinobacteria;c__Actinobacteria;o__Geodermatophilales;f__Geodermatophilaceae;g__Blastococcus;s__Blastococcus sp. DSM 44272
map04152	K00021	1.1.1.34	k__Bacteria;p__Actinobacteria;c__Actinobacteria;o__Geodermatophilales;f__Geodermatophilaceae;g__Blastococcus;s__Blastococcus sp. DSM 46786
map04152	K00021	1.1.1.34	k__Bacteria;p__Actinobacteria;c__Actinobacteria;o__Geodermatophilales;f__Geodermatophilaceae;g__Blastococcus;s__Blastococcus sp. DSM 46786
map04152	K00021	1.1.1.34	k__Bacteria;p__Actinobacteria;c__Actinobacteria;o__Geodermatophilales;f__Geodermatophilaceae;g__Blastococcus;s__Blastococcus sp. DSM 46786
map04152	K00021	1.1.1.34	k__Bacteria;p__Actinobacteria;c__Actinobacteria;o__Geodermatophilales;f__Geodermatophilaceae;g__Blastococcus;s__Blastococcus sp. DSM 46786
map04152	K00021	1.1.1.34	k__Bacteria;p__Actinobacteria;c__Actinobacteria;o__Propionibacteriales;f__Nocardioidaceae;g__Nocardioides
map04152	K00021	1.1.1.34	k__Bacteria;p__Actinobacteria;c__Actinobacteria;o__Propionibacteriales;f__Nocardioidaceae;g__Nocardioides
map04152	K00021	1.1.1.34	k__Bacteria;p__Actinobacteria;c__Actinobacteria;o__Propionibacteriales;f__Nocardioidaceae;g__Nocardioides
map04152	K00021	1.1.1.34	k__Bacteria;p__Actinobacteria;c__Actinobacteria;o__Propionibacteriales;f__Nocardioidaceae;g__Nocardioides;s__Nocardioides immobilis
map04152	K00021	1.1.1.34	k__Bacteria;p__Actinobacteria;c__Actinobacteria;o__Propionibacteriales;f__Nocardioidaceae;g__Nocardioides;s__Nocardioides immobilis
map04152	K00021	1.1.1.34	k__Bacteria;p__Actinobacteria;c__Actinobacteria;o__Propionibacteriales;f__Nocardioidaceae;g__Nocardioides;s__Nocardioides sp. CCTCC AB 2018079
map04152	K00021	1.1.1.34	k__Bacteria;p__Actinobacteria;c__Actinobacteria;o__Streptomycetales;f__Streptomycetaceae;g__Streptomyces;s__Streptomyces caeruleatus
map04152	K00021	1.1.1.34	k__Bacteria;p__Actinobacteria;c__Thermoleophilia;o__Solirubrobacterales
map04152	K00021	1.1.1.34	k__Bacteria;p__Actinobacteria;c__Thermoleophilia;o__Solirubrobacterales
map04152	K00021	1.1.1.34	k__Bacteria;p__Actinobacteria;c__Thermoleophilia;o__Solirubrobacterales
map04152	K00021	1.1.1.34	k__Bacteria;p__Actinobacteria;c__Thermoleophilia;o__Solirubrobacterales
map04152	K00021	1.1.1.34	k__Bacteria;p__Actinobacteria;c__Thermoleophilia;o__Solirubrobacterales;f__Conexibacteraceae;g__Conexibacter
map04152	K00021	1.1.1.34	k__Bacteria;p__Actinobacteria;c__Thermoleophilia;o__Solirubrobacterales;f__Conexibacteraceae;g__Conexibacter
map04152	K00021	1.1.1.34	k__Bacteria;p__Actinobacteria;c__Thermoleophilia;o__Solirubrobacterales;f__Conexibacteraceae;g__Conexibacter
map04152	K00021	1.1.1.34	k__Bacteria;p__Actinobacteria;c__Thermoleophilia;o__Solirubrobacterales;f__Conexibacteraceae;g__Conexibacter
map04152	K00021	1.1.1.34	k__Bacteria;p__Actinobacteria;c__Thermoleophilia;o__Solirubrobacterales;f__Conexibacteraceae;g__Conexibacter;s__Conexibacter sp. Seoho-28
map04152	K00021	1.1.1.34	k__Bacteria;p__Actinobacteria;c__Thermoleophilia;o__Solirubrobacterales;f__Conexibacteraceae;g__Conexibacter;s__Conexibacter sp. Seoho-28
map04152	K00021	1.1.1.34	k__Bacteria;p__Actinobacteria;c__Thermoleophilia;o__Solirubrobacterales;f__Conexibacteraceae;g__Conexibacter;s__Conexibacter sp. Seoho-28
map04152	K00021	1.1.1.34	k__Bacteria;p__Actinobacteria;c__Thermoleophilia;o__Solirubrobacterales;f__Conexibacteraceae;g__Conexibacter;s__Conexibacter woesei
map04152	K00021	1.1.1.34	k__Bacteria;p__Actinobacteria;c__Thermoleophilia;o__Solirubrobacterales;f__Conexibacteraceae;g__Conexibacter;s__Conexibacter woesei
map04152	K00021	1.1.1.34	k__Bacteria;p__Actinobacteria;c__Thermoleophilia;o__Solirubrobacterales;f__Conexibacteraceae;g__Conexibacter;s__Conexibacter woesei
map04152	K00021	1.1.1.34	k__Bacteria;p__Actinobacteria;c__Thermoleophilia;o__Solirubrobacterales;f__Conexibacteraceae;g__Conexibacter;s__Conexibacter woesei
map04152	K00021	1.1.1.34	k__Bacteria;p__Actinobacteria;c__Thermoleophilia;o__Solirubrobacterales;f__Conexibacteraceae;g__Conexibacter;s__Conexibacter woesei
map04152	K00021	1.1.1.34	k__Bacteria;p__Actinobacteria;c__Thermoleophilia;o__Solirubrobacterales;f__Conexibacteraceae;g__Conexibacter;s__Conexibacter woesei
map04152	K00021	1.1.1.34	k__Bacteria;p__Bacteroidetes;c__Cytophagia;o__Cytophagales
map04152	K00021	1.1.1.34	k__Bacteria;p__Chloroflexi;c__Anaerolineae;o__Anaerolineales;f__Anaerolineaceae;g__Unclassified;s__Anaerolineaceae bacterium 4572_78
map04152	K00021	1.1.1.34	k__Bacteria;p__Chloroflexi;c__Anaerolineae;o__Unclassified;f__Unclassified;g__Unclassified;s__Anaerolineae bacterium UTCFX2
map04152	K00021	1.1.1.34	k__Bacteria;p__Chloroflexi;c__Ardenticatenia;o__Ardenticatenales;f__Ardenticatenaceae;g__Candidatus Promineofilum;s__Candidatus Promineofilum breve
map04152	K00021	1.1.1.34	k__Bacteria;p__Chloroflexi;c__Ardenticatenia;o__Ardenticatenales;f__Ardenticatenaceae;g__Candidatus Promineofilum;s__Candidatus Promineofilum breve
map04152	K00021	1.1.1.34	k__Bacteria;p__Chloroflexi;c__Ardenticatenia;o__Ardenticatenales;f__Ardenticatenaceae;g__Candidatus Promineofilum;s__Candidatus Promineofilum breve
map04152	K00021	1.1.1.34	k__Bacteria;p__Chloroflexi;c__Chloroflexia;o__Chloroflexales;f__Roseiflexaceae;g__Kouleothrix;s__Kouleothrix aurantiaca
map04152	K00021	1.1.1.34	k__Bacteria;p__Chloroflexi;c__Chloroflexia;o__Chloroflexales;f__Roseiflexaceae;g__Kouleothrix;s__Kouleothrix aurantiaca
map04152	K00021	1.1.1.34	k__Bacteria;p__Cyanobacteria;c__Unclassified;o__Oscillatoriales;f__Desertifilaceae;g__Desertifilum;s__Desertifilum sp. IPPAS B-1220
map04152	K00021	1.1.1.34	k__Bacteria;p__Proteobacteria;c__Deltaproteobacteria;o__Desulfobacterales;f__Desulfobacteraceae;g__Desulfococcus;s__Desulfococcus sp. 4484_241
map04152	K00021	1.1.1.34	k__Bacteria;p__Proteobacteria;c__Deltaproteobacteria;o__Desulfobacterales;f__Desulfobacteraceae;g__Desulfococcus;s__Desulfococcus sp. 4484_241
map04152	K00021	1.1.1.34	k__Bacteria;p__Proteobacteria;c__Deltaproteobacteria;o__Desulfobacterales;f__Desulfobacteraceae;g__Desulfococcus;s__Desulfococcus sp. 4484_241
map04152	K00021	1.1.1.34	k__Bacteria;p__Proteobacteria;c__Deltaproteobacteria;o__Myxococcales;f__Archangiaceae;g__Vitiosangium;s__Vitiosangium sp. GDMCC 1.1324
map04152	K00021	1.1.1.34	k__Bacteria;p__Proteobacteria;c__Gammaproteobacteria;o__Pseudomonadales;f__Pseudomonadaceae;g__Pseudomonas
map04152	K00021	1.1.1.34	k__Bacteria;p__Unclassified;c__Unclassified;o__Unclassified;f__Unclassified;g__Unclassified;s__bacterium JGI 053
map04152	K00021	1.1.1.34	k__Bacteria;p__Unclassified;c__Unclassified;o__Unclassified;f__Unclassified;g__Unclassified;s__uncultured bacterium 5G12
map04152	K00021	1.1.1.34	k__Bacteria;p__Unclassified;c__Unclassified;o__Unclassified;f__Unclassified;g__Unclassified;s__uncultured bacterium 5G12
map04152	K00021	1.1.1.34	k__Eukaryota;p__Streptophyta;c__Unclassified
map04152	K00021	1.1.1.34	k__Eukaryota;p__Streptophyta;c__Unclassified
map04152	K00021	1.1.1.34	k__Eukaryota;p__Streptophyta;c__Unclassified
map04152	K00021	1.1.1.34	k__Eukaryota;p__Streptophyta;c__Unclassified;o__Fabales;f__Fabaceae
map04152	K00021	1.1.1.34	k__Eukaryota;p__Streptophyta;c__Unclassified;o__Fabales;f__Fabaceae;g__Lupinus;s__Lupinus angustifolius
map04152	K00021	1.1.1.34	k__Eukaryota;p__Streptophyta;c__Unclassified;o__Fabales;f__Fabaceae;g__Trifolium;s__Trifolium pratense
map04152	K00021	1.1.1.34	k__Eukaryota;p__Streptophyta;c__Unclassified;o__Fagales;f__Betulaceae;g__Betula;s__Betula platyphylla
map04152	K00021	1.1.1.34	k__Eukaryota;p__Streptophyta;c__Unclassified;o__Malvales;f__Malvaceae;g__Theobroma;s__Theobroma cacao
map04976	K00021	1.1.1.34	k__Bacteria
map04976	K00021	1.1.1.34	k__Bacteria
map04976	K00021	1.1.1.34	k__Bacteria
map04976	K00021	1.1.1.34	k__Bacteria
map04976	K00021	1.1.1.34	k__Bacteria
map04976	K00021	1.1.1.34	k__Bacteria
map04976	K00021	1.1.1.34	k__Bacteria;p__Acidobacteria;c__Unclassified;o__Unclassified;f__Unclassified;g__Unclassified;s__Acidobacteria bacterium
map04976	K00021	1.1.1.34	k__Bacteria;p__Acidobacteria;c__Unclassified;o__Unclassified;f__Unclassified;g__Unclassified;s__Acidobacteria bacterium
map04976	K00021	1.1.1.34	k__Bacteria;p__Acidobacteria;c__Unclassified;o__Unclassified;f__Unclassified;g__Unclassified;s__Acidobacteria bacterium
map04976	K00021	1.1.1.34	k__Bacteria;p__Acidobacteria;c__Unclassified;o__Unclassified;f__Unclassified;g__Unclassified;s__Acidobacteria bacterium
map04976	K00021	1.1.1.34	k__Bacteria;p__Acidobacteria;c__Unclassified;o__Unclassified;f__Unclassified;g__Unclassified;s__Acidobacteria bacterium
map04976	K00021	1.1.1.34	k__Bacteria;p__Acidobacteria;c__Unclassified;o__Unclassified;f__Unclassified;g__Unclassified;s__Acidobacteria bacterium
map04976	K00021	1.1.1.34	k__Bacteria;p__Actinobacteria
map04976	K00021	1.1.1.34	k__Bacteria;p__Actinobacteria;c__Actinobacteria
map04976	K00021	1.1.1.34	k__Bacteria;p__Actinobacteria;c__Actinobacteria;o__Geodermatophilales;f__Geodermatophilaceae;g__Blastococcus
map04976	K00021	1.1.1.34	k__Bacteria;p__Actinobacteria;c__Actinobacteria;o__Geodermatophilales;f__Geodermatophilaceae;g__Blastococcus
map04976	K00021	1.1.1.34	k__Bacteria;p__Actinobacteria;c__Actinobacteria;o__Geodermatophilales;f__Geodermatophilaceae;g__Blastococcus
map04976	K00021	1.1.1.34	k__Bacteria;p__Actinobacteria;c__Actinobacteria;o__Geodermatophilales;f__Geodermatophilaceae;g__Blastococcus
map04976	K00021	1.1.1.34	k__Bacteria;p__Actinobacteria;c__Actinobacteria;o__Geodermatophilales;f__Geodermatophilaceae;g__Blastococcus
map04976	K00021	1.1.1.34	k__Bacteria;p__Actinobacteria;c__Actinobacteria;o__Geodermatophilales;f__Geodermatophilaceae;g__Blastococcus
map04976	K00021	1.1.1.34	k__Bacteria;p__Actinobacteria;c__Actinobacteria;o__Geodermatophilales;f__Geodermatophilaceae;g__Blastococcus;s__Blastococcus litoris
map04976	K00021	1.1.1.34	k__Bacteria;p__Actinobacteria;c__Actinobacteria;o__Geodermatophilales;f__Geodermatophilaceae;g__Blastococcus;s__Blastococcus litoris
map04976	K00021	1.1.1.34	k__Bacteria;p__Actinobacteria;c__Actinobacteria;o__Geodermatophilales;f__Geodermatophilaceae;g__Blastococcus;s__Blastococcus litoris
map04976	K00021	1.1.1.34	k__Bacteria;p__Actinobacteria;c__Actinobacteria;o__Geodermatophilales;f__Geodermatophilaceae;g__Blastococcus;s__Blastococcus sp. DSM 44272
map04976	K00021	1.1.1.34	k__Bacteria;p__Actinobacteria;c__Actinobacteria;o__Geodermatophilales;f__Geodermatophilaceae;g__Blastococcus;s__Blastococcus sp. DSM 44272
map04976	K00021	1.1.1.34	k__Bacteria;p__Actinobacteria;c__Actinobacteria;o__Geodermatophilales;f__Geodermatophilaceae;g__Blastococcus;s__Blastococcus sp. DSM 44272
map04976	K00021	1.1.1.34	k__Bacteria;p__Actinobacteria;c__Actinobacteria;o__Geodermatophilales;f__Geodermatophilaceae;g__Blastococcus;s__Blastococcus sp. DSM 46786
map04976	K00021	1.1.1.34	k__Bacteria;p__Actinobacteria;c__Actinobacteria;o__Geodermatophilales;f__Geodermatophilaceae;g__Blastococcus;s__Blastococcus sp. DSM 46786
map04976	K00021	1.1.1.34	k__Bacteria;p__Actinobacteria;c__Actinobacteria;o__Geodermatophilales;f__Geodermatophilaceae;g__Blastococcus;s__Blastococcus sp. DSM 46786
map04976	K00021	1.1.1.34	k__Bacteria;p__Actinobacteria;c__Actinobacteria;o__Geodermatophilales;f__Geodermatophilaceae;g__Blastococcus;s__Blastococcus sp. DSM 46786
map04976	K00021	1.1.1.34	k__Bacteria;p__Actinobacteria;c__Actinobacteria;o__Propionibacteriales;f__Nocardioidaceae;g__Nocardioides
map04976	K00021	1.1.1.34	k__Bacteria;p__Actinobacteria;c__Actinobacteria;o__Propionibacteriales;f__Nocardioidaceae;g__Nocardioides
map04976	K00021	1.1.1.34	k__Bacteria;p__Actinobacteria;c__Actinobacteria;o__Propionibacteriales;f__Nocardioidaceae;g__Nocardioides
map04976	K00021	1.1.1.34	k__Bacteria;p__Actinobacteria;c__Actinobacteria;o__Propionibacteriales;f__Nocardioidaceae;g__Nocardioides;s__Nocardioides immobilis
map04976	K00021	1.1.1.34	k__Bacteria;p__Actinobacteria;c__Actinobacteria;o__Propionibacteriales;f__Nocardioidaceae;g__Nocardioides;s__Nocardioides immobilis
map04976	K00021	1.1.1.34	k__Bacteria;p__Actinobacteria;c__Actinobacteria;o__Propionibacteriales;f__Nocardioidaceae;g__Nocardioides;s__Nocardioides sp. CCTCC AB 2018079
map04976	K00021	1.1.1.34	k__Bacteria;p__Actinobacteria;c__Actinobacteria;o__Streptomycetales;f__Streptomycetaceae;g__Streptomyces;s__Streptomyces caeruleatus
map04976	K00021	1.1.1.34	k__Bacteria;p__Actinobacteria;c__Thermoleophilia;o__Solirubrobacterales
map04976	K00021	1.1.1.34	k__Bacteria;p__Actinobacteria;c__Thermoleophilia;o__Solirubrobacterales
map04976	K00021	1.1.1.34	k__Bacteria;p__Actinobacteria;c__Thermoleophilia;o__Solirubrobacterales
map04976	K00021	1.1.1.34	k__Bacteria;p__Actinobacteria;c__Thermoleophilia;o__Solirubrobacterales
map04976	K00021	1.1.1.34	k__Bacteria;p__Actinobacteria;c__Thermoleophilia;o__Solirubrobacterales;f__Conexibacteraceae;g__Conexibacter
map04976	K00021	1.1.1.34	k__Bacteria;p__Actinobacteria;c__Thermoleophilia;o__Solirubrobacterales;f__Conexibacteraceae;g__Conexibacter
map04976	K00021	1.1.1.34	k__Bacteria;p__Actinobacteria;c__Thermoleophilia;o__Solirubrobacterales;f__Conexibacteraceae;g__Conexibacter
map04976	K00021	1.1.1.34	k__Bacteria;p__Actinobacteria;c__Thermoleophilia;o__Solirubrobacterales;f__Conexibacteraceae;g__Conexibacter
map04976	K00021	1.1.1.34	k__Bacteria;p__Actinobacteria;c__Thermoleophilia;o__Solirubrobacterales;f__Conexibacteraceae;g__Conexibacter;s__Conexibacter sp. Seoho-28
map04976	K00021	1.1.1.34	k__Bacteria;p__Actinobacteria;c__Thermoleophilia;o__Solirubrobacterales;f__Conexibacteraceae;g__Conexibacter;s__Conexibacter sp. Seoho-28
map04976	K00021	1.1.1.34	k__Bacteria;p__Actinobacteria;c__Thermoleophilia;o__Solirubrobacterales;f__Conexibacteraceae;g__Conexibacter;s__Conexibacter sp. Seoho-28
map04976	K00021	1.1.1.34	k__Bacteria;p__Actinobacteria;c__Thermoleophilia;o__Solirubrobacterales;f__Conexibacteraceae;g__Conexibacter;s__Conexibacter woesei
map04976	K00021	1.1.1.34	k__Bacteria;p__Actinobacteria;c__Thermoleophilia;o__Solirubrobacterales;f__Conexibacteraceae;g__Conexibacter;s__Conexibacter woesei
map04976	K00021	1.1.1.34	k__Bacteria;p__Actinobacteria;c__Thermoleophilia;o__Solirubrobacterales;f__Conexibacteraceae;g__Conexibacter;s__Conexibacter woesei
map04976	K00021	1.1.1.34	k__Bacteria;p__Actinobacteria;c__Thermoleophilia;o__Solirubrobacterales;f__Conexibacteraceae;g__Conexibacter;s__Conexibacter woesei
map04976	K00021	1.1.1.34	k__Bacteria;p__Actinobacteria;c__Thermoleophilia;o__Solirubrobacterales;f__Conexibacteraceae;g__Conexibacter;s__Conexibacter woesei
map04976	K00021	1.1.1.34	k__Bacteria;p__Actinobacteria;c__Thermoleophilia;o__Solirubrobacterales;f__Conexibacteraceae;g__Conexibacter;s__Conexibacter woesei
map04976	K00021	1.1.1.34	k__Bacteria;p__Bacteroidetes;c__Cytophagia;o__Cytophagales
map04976	K00021	1.1.1.34	k__Bacteria;p__Chloroflexi;c__Anaerolineae;o__Anaerolineales;f__Anaerolineaceae;g__Unclassified;s__Anaerolineaceae bacterium 4572_78
map04976	K00021	1.1.1.34	k__Bacteria;p__Chloroflexi;c__Anaerolineae;o__Unclassified;f__Unclassified;g__Unclassified;s__Anaerolineae bacterium UTCFX2
map04976	K00021	1.1.1.34	k__Bacteria;p__Chloroflexi;c__Ardenticatenia;o__Ardenticatenales;f__Ardenticatenaceae;g__Candidatus Promineofilum;s__Candidatus Promineofilum breve
map04976	K00021	1.1.1.34	k__Bacteria;p__Chloroflexi;c__Ardenticatenia;o__Ardenticatenales;f__Ardenticatenaceae;g__Candidatus Promineofilum;s__Candidatus Promineofilum breve
map04976	K00021	1.1.1.34	k__Bacteria;p__Chloroflexi;c__Ardenticatenia;o__Ardenticatenales;f__Ardenticatenaceae;g__Candidatus Promineofilum;s__Candidatus Promineofilum breve
map04976	K00021	1.1.1.34	k__Bacteria;p__Chloroflexi;c__Chloroflexia;o__Chloroflexales;f__Roseiflexaceae;g__Kouleothrix;s__Kouleothrix aurantiaca
map04976	K00021	1.1.1.34	k__Bacteria;p__Chloroflexi;c__Chloroflexia;o__Chloroflexales;f__Roseiflexaceae;g__Kouleothrix;s__Kouleothrix aurantiaca
map04976	K00021	1.1.1.34	k__Bacteria;p__Cyanobacteria;c__Unclassified;o__Oscillatoriales;f__Desertifilaceae;g__Desertifilum;s__Desertifilum sp. IPPAS B-1220
map04976	K00021	1.1.1.34	k__Bacteria;p__Proteobacteria;c__Deltaproteobacteria;o__Desulfobacterales;f__Desulfobacteraceae;g__Desulfococcus;s__Desulfococcus sp. 4484_241
map04976	K00021	1.1.1.34	k__Bacteria;p__Proteobacteria;c__Deltaproteobacteria;o__Desulfobacterales;f__Desulfobacteraceae;g__Desulfococcus;s__Desulfococcus sp. 4484_241
map04976	K00021	1.1.1.34	k__Bacteria;p__Proteobacteria;c__Deltaproteobacteria;o__Desulfobacterales;f__Desulfobacteraceae;g__Desulfococcus;s__Desulfococcus sp. 4484_241
map04976	K00021	1.1.1.34	k__Bacteria;p__Proteobacteria;c__Deltaproteobacteria;o__Myxococcales;f__Archangiaceae;g__Vitiosangium;s__Vitiosangium sp. GDMCC 1.1324
map04976	K00021	1.1.1.34	k__Bacteria;p__Proteobacteria;c__Gammaproteobacteria;o__Pseudomonadales;f__Pseudomonadaceae;g__Pseudomonas
map04976	K00021	1.1.1.34	k__Bacteria;p__Unclassified;c__Unclassified;o__Unclassified;f__Unclassified;g__Unclassified;s__bacterium JGI 053
map04976	K00021	1.1.1.34	k__Bacteria;p__Unclassified;c__Unclassified;o__Unclassified;f__Unclassified;g__Unclassified;s__uncultured bacterium 5G12
map04976	K00021	1.1.1.34	k__Bacteria;p__Unclassified;c__Unclassified;o__Unclassified;f__Unclassified;g__Unclassified;s__uncultured bacterium 5G12
map04976	K00021	1.1.1.34	k__Eukaryota;p__Streptophyta;c__Unclassified
map04976	K00021	1.1.1.34	k__Eukaryota;p__Streptophyta;c__Unclassified
map04976	K00021	1.1.1.34	k__Eukaryota;p__Streptophyta;c__Unclassified
map04976	K00021	1.1.1.34	k__Eukaryota;p__Streptophyta;c__Unclassified;o__Fabales;f__Fabaceae
map04976	K00021	1.1.1.34	k__Eukaryota;p__Streptophyta;c__Unclassified;o__Fabales;f__Fabaceae;g__Lupinus;s__Lupinus angustifolius
map04976	K00021	1.1.1.34	k__Eukaryota;p__Streptophyta;c__Unclassified;o__Fabales;f__Fabaceae;g__Trifolium;s__Trifolium pratense
map04976	K00021	1.1.1.34	k__Eukaryota;p__Streptophyta;c__Unclassified;o__Fagales;f__Betulaceae;g__Betula;s__Betula platyphylla
map04976	K00021	1.1.1.34	k__Eukaryota;p__Streptophyta;c__Unclassified;o__Malvales;f__Malvaceae;g__Theobroma;s__Theobroma cacao
map04146	K12405	1.1.1.35,4.2.1.107,4.2.1.119	k__Bacteria;p__Proteobacteria;c__Deltaproteobacteria;o__Myxococcales;f__Unclassified;g__Unclassified;s__Myxococcales bacterium 68-20
map04964	K00025	1.1.1.37	k__Eukaryota;p__Streptophyta
map04964	K00025	1.1.1.37	k__Eukaryota;p__Streptophyta
map04964	K00025	1.1.1.37	k__Eukaryota;p__Streptophyta;c__Unclassified
map04964	K00025	1.1.1.37	k__Eukaryota;p__Streptophyta;c__Unclassified
map04964	K00025	1.1.1.37	k__Eukaryota;p__Streptophyta;c__Unclassified;o__Rosales;f__Rosaceae;g__Rosa;s__Rosa chinensis
map04146	K00031	1.1.1.42	k__Archaea;p__Thaumarchaeota;c__Nitrososphaeria;o__Nitrososphaerales;f__Nitrososphaeraceae;g__Candidatus Nitrosocosmicus;s__Candidatus Nitrosocosmicus oleophilus
map04146	K00031	1.1.1.42	k__Archaea;p__Thaumarchaeota;c__Nitrososphaeria;o__Nitrososphaerales;f__Nitrososphaeraceae;g__Nitrososphaera;s__Candidatus Nitrososphaera gargensis
map04146	K00031	1.1.1.42	k__Archaea;p__Thaumarchaeota;c__Nitrososphaeria;o__Nitrososphaerales;f__Nitrososphaeraceae;g__Nitrososphaera;s__Candidatus Nitrososphaera gargensis
map04146	K00031	1.1.1.42	k__Bacteria
map04146	K00031	1.1.1.42	k__Bacteria
map04146	K00031	1.1.1.42	k__Bacteria
map04146	K00031	1.1.1.42	k__Bacteria
map04146	K00031	1.1.1.42	k__Bacteria
map04146	K00031	1.1.1.42	k__Bacteria
map04146	K00031	1.1.1.42	k__Bacteria
map04146	K00031	1.1.1.42	k__Bacteria
map04146	K00031	1.1.1.42	k__Bacteria
map04146	K00031	1.1.1.42	k__Bacteria
map04146	K00031	1.1.1.42	k__Bacteria
map04146	K00031	1.1.1.42	k__Bacteria
map04146	K00031	1.1.1.42	k__Bacteria
map04146	K00031	1.1.1.42	k__Bacteria
map04146	K00031	1.1.1.42	k__Bacteria
map04146	K00031	1.1.1.42	k__Bacteria
map04146	K00031	1.1.1.42	k__Bacteria
map04146	K00031	1.1.1.42	k__Bacteria
map04146	K00031	1.1.1.42	k__Bacteria
map04146	K00031	1.1.1.42	k__Bacteria
map04146	K00031	1.1.1.42	k__Bacteria
map04146	K00031	1.1.1.42	k__Bacteria
map04146	K00031	1.1.1.42	k__Bacteria
map04146	K00031	1.1.1.42	k__Bacteria
map04146	K00031	1.1.1.42	k__Bacteria
map04146	K00031	1.1.1.42	k__Bacteria
map04146	K00031	1.1.1.42	k__Bacteria
map04146	K00031	1.1.1.42	k__Bacteria
map04146	K00031	1.1.1.42	k__Bacteria
map04146	K00031	1.1.1.42	k__Bacteria
map04146	K00031	1.1.1.42	k__Bacteria
map04146	K00031	1.1.1.42	k__Bacteria
map04146	K00031	1.1.1.42	k__Bacteria
map04146	K00031	1.1.1.42	k__Bacteria
map04146	K00031	1.1.1.42	k__Bacteria
map04146	K00031	1.1.1.42	k__Bacteria
map04146	K00031	1.1.1.42	k__Bacteria
map04146	K00031	1.1.1.42	k__Bacteria
map04146	K00031	1.1.1.42	k__Bacteria
map04146	K00031	1.1.1.42	k__Bacteria
map04146	K00031	1.1.1.42	k__Bacteria
map04146	K00031	1.1.1.42	k__Bacteria
map04146	K00031	1.1.1.42	k__Bacteria
map04146	K00031	1.1.1.42	k__Bacteria
map04146	K00031	1.1.1.42	k__Bacteria;p__Acidobacteria;c__Acidobacteria subdivision 6;o__Unclassified;f__Vicinamibacteraceae;g__Luteitalea;s__Luteitalea pratensis
map04146	K00031	1.1.1.42	k__Bacteria;p__Acidobacteria;c__Acidobacteria subdivision 6;o__Unclassified;f__Vicinamibacteraceae;g__Luteitalea;s__Luteitalea pratensis
map04146	K00031	1.1.1.42	k__Bacteria;p__Acidobacteria;c__Unclassified;o__Unclassified;f__Unclassified;g__Unclassified
map04146	K00031	1.1.1.42	k__Bacteria;p__Acidobacteria;c__Unclassified;o__Unclassified;f__Unclassified;g__Unclassified
map04146	K00031	1.1.1.42	k__Bacteria;p__Acidobacteria;c__Unclassified;o__Unclassified;f__Unclassified;g__Unclassified
map04146	K00031	1.1.1.42	k__Bacteria;p__Acidobacteria;c__Unclassified;o__Unclassified;f__Unclassified;g__Unclassified
map04146	K00031	1.1.1.42	k__Bacteria;p__Acidobacteria;c__Unclassified;o__Unclassified;f__Unclassified;g__Unclassified
map04146	K00031	1.1.1.42	k__Bacteria;p__Acidobacteria;c__Unclassified;o__Unclassified;f__Unclassified;g__Unclassified
map04146	K00031	1.1.1.42	k__Bacteria;p__Acidobacteria;c__Unclassified;o__Unclassified;f__Unclassified;g__Unclassified
map04146	K00031	1.1.1.42	k__Bacteria;p__Acidobacteria;c__Unclassified;o__Unclassified;f__Unclassified;g__Unclassified
map04146	K00031	1.1.1.42	k__Bacteria;p__Acidobacteria;c__Unclassified;o__Unclassified;f__Unclassified;g__Unclassified
map04146	K00031	1.1.1.42	k__Bacteria;p__Acidobacteria;c__Unclassified;o__Unclassified;f__Unclassified;g__Unclassified;s__Acidobacteria bacterium
map04146	K00031	1.1.1.42	k__Bacteria;p__Acidobacteria;c__Unclassified;o__Unclassified;f__Unclassified;g__Unclassified;s__Acidobacteria bacterium
map04146	K00031	1.1.1.42	k__Bacteria;p__Acidobacteria;c__Unclassified;o__Unclassified;f__Unclassified;g__Unclassified;s__Acidobacteria bacterium
map04146	K00031	1.1.1.42	k__Bacteria;p__Acidobacteria;c__Unclassified;o__Unclassified;f__Unclassified;g__Unclassified;s__Acidobacteria bacterium
map04146	K00031	1.1.1.42	k__Bacteria;p__Acidobacteria;c__Unclassified;o__Unclassified;f__Unclassified;g__Unclassified;s__Acidobacteria bacterium
map04146	K00031	1.1.1.42	k__Bacteria;p__Acidobacteria;c__Unclassified;o__Unclassified;f__Unclassified;g__Unclassified;s__Acidobacteria bacterium
map04146	K00031	1.1.1.42	k__Bacteria;p__Acidobacteria;c__Unclassified;o__Unclassified;f__Unclassified;g__Unclassified;s__Acidobacteria bacterium
map04146	K00031	1.1.1.42	k__Bacteria;p__Acidobacteria;c__Unclassified;o__Unclassified;f__Unclassified;g__Unclassified;s__Acidobacteria bacterium
map04146	K00031	1.1.1.42	k__Bacteria;p__Acidobacteria;c__Unclassified;o__Unclassified;f__Unclassified;g__Unclassified;s__Acidobacteria bacterium
map04146	K00031	1.1.1.42	k__Bacteria;p__Acidobacteria;c__Unclassified;o__Unclassified;f__Unclassified;g__Unclassified;s__Acidobacteria bacterium
map04146	K00031	1.1.1.42	k__Bacteria;p__Acidobacteria;c__Unclassified;o__Unclassified;f__Unclassified;g__Unclassified;s__Acidobacteria bacterium
map04146	K00031	1.1.1.42	k__Bacteria;p__Acidobacteria;c__Unclassified;o__Unclassified;f__Unclassified;g__Unclassified;s__Acidobacteria bacterium
map04146	K00031	1.1.1.42	k__Bacteria;p__Acidobacteria;c__Unclassified;o__Unclassified;f__Unclassified;g__Unclassified;s__Acidobacteria bacterium
map04146	K00031	1.1.1.42	k__Bacteria;p__Acidobacteria;c__Unclassified;o__Unclassified;f__Unclassified;g__Unclassified;s__Acidobacteria bacterium
map04146	K00031	1.1.1.42	k__Bacteria;p__Acidobacteria;c__Unclassified;o__Unclassified;f__Unclassified;g__Unclassified;s__Acidobacteria bacterium
map04146	K00031	1.1.1.42	k__Bacteria;p__Acidobacteria;c__Unclassified;o__Unclassified;f__Unclassified;g__Unclassified;s__Acidobacteria bacterium
map04146	K00031	1.1.1.42	k__Bacteria;p__Acidobacteria;c__Unclassified;o__Unclassified;f__Unclassified;g__Unclassified;s__Acidobacteria bacterium
map04146	K00031	1.1.1.42	k__Bacteria;p__Acidobacteria;c__Unclassified;o__Unclassified;f__Unclassified;g__Unclassified;s__Acidobacteria bacterium
map04146	K00031	1.1.1.42	k__Bacteria;p__Acidobacteria;c__Unclassified;o__Unclassified;f__Unclassified;g__Unclassified;s__Acidobacteria bacterium 13_1_40CM_65_14
map04146	K00031	1.1.1.42	k__Bacteria;p__Acidobacteria;c__Unclassified;o__Unclassified;f__Unclassified;g__Unclassified;s__Acidobacteria bacterium RIFCSPLOWO2_02_FULL_67_21
map04146	K00031	1.1.1.42	k__Bacteria;p__Acidobacteria;c__Unclassified;o__Unclassified;f__Unclassified;g__Unclassified;s__Acidobacteria bacterium RIFCSPLOWO2_02_FULL_67_21
map04146	K00031	1.1.1.42	k__Bacteria;p__Acidobacteria;c__Unclassified;o__Unclassified;f__Unclassified;g__Unclassified;s__Acidobacteria bacterium RIFCSPLOWO2_02_FULL_67_21
map04146	K00031	1.1.1.42	k__Bacteria;p__Acidobacteria;c__Unclassified;o__Unclassified;f__Unclassified;g__Unclassified;s__Acidobacteria bacterium RIFCSPLOWO2_02_FULL_67_21
map04146	K00031	1.1.1.42	k__Bacteria;p__Acidobacteria;c__Unclassified;o__Unclassified;f__Unclassified;g__Unclassified;s__Acidobacteria bacterium RIFCSPLOWO2_02_FULL_67_36
map04146	K00031	1.1.1.42	k__Bacteria;p__Acidobacteria;c__Unclassified;o__Unclassified;f__Unclassified;g__Unclassified;s__Acidobacteria bacterium RIFCSPLOWO2_02_FULL_67_36
map04146	K00031	1.1.1.42	k__Bacteria;p__Acidobacteria;c__Unclassified;o__Unclassified;f__Unclassified;g__Unclassified;s__Acidobacteria bacterium RIFCSPLOWO2_12_FULL_67_14b
map04146	K00031	1.1.1.42	k__Bacteria;p__Acidobacteria;c__Unclassified;o__Unclassified;f__Unclassified;g__Unclassified;s__Acidobacteria bacterium RIFCSPLOWO2_12_FULL_67_14b
map04146	K00031	1.1.1.42	k__Bacteria;p__Actinobacteria
map04146	K00031	1.1.1.42	k__Bacteria;p__Actinobacteria
map04146	K00031	1.1.1.42	k__Bacteria;p__Actinobacteria
map04146	K00031	1.1.1.42	k__Bacteria;p__Actinobacteria
map04146	K00031	1.1.1.42	k__Bacteria;p__Actinobacteria
map04146	K00031	1.1.1.42	k__Bacteria;p__Actinobacteria
map04146	K00031	1.1.1.42	k__Bacteria;p__Actinobacteria
map04146	K00031	1.1.1.42	k__Bacteria;p__Actinobacteria
map04146	K00031	1.1.1.42	k__Bacteria;p__Actinobacteria
map04146	K00031	1.1.1.42	k__Bacteria;p__Actinobacteria
map04146	K00031	1.1.1.42	k__Bacteria;p__Actinobacteria
map04146	K00031	1.1.1.42	k__Bacteria;p__Actinobacteria
map04146	K00031	1.1.1.42	k__Bacteria;p__Actinobacteria
map04146	K00031	1.1.1.42	k__Bacteria;p__Actinobacteria
map04146	K00031	1.1.1.42	k__Bacteria;p__Actinobacteria
map04146	K00031	1.1.1.42	k__Bacteria;p__Actinobacteria
map04146	K00031	1.1.1.42	k__Bacteria;p__Actinobacteria
map04146	K00031	1.1.1.42	k__Bacteria;p__Actinobacteria
map04146	K00031	1.1.1.42	k__Bacteria;p__Actinobacteria
map04146	K00031	1.1.1.42	k__Bacteria;p__Actinobacteria
map04146	K00031	1.1.1.42	k__Bacteria;p__Actinobacteria
map04146	K00031	1.1.1.42	k__Bacteria;p__Actinobacteria
map04146	K00031	1.1.1.42	k__Bacteria;p__Actinobacteria
map04146	K00031	1.1.1.42	k__Bacteria;p__Actinobacteria
map04146	K00031	1.1.1.42	k__Bacteria;p__Actinobacteria
map04146	K00031	1.1.1.42	k__Bacteria;p__Actinobacteria
map04146	K00031	1.1.1.42	k__Bacteria;p__Actinobacteria
map04146	K00031	1.1.1.42	k__Bacteria;p__Actinobacteria
map04146	K00031	1.1.1.42	k__Bacteria;p__Actinobacteria;c__Acidimicrobiia;o__Acidimicrobiales;f__Acidimicrobiaceae;g__Acidithrix;s__Acidithrix ferrooxidans
map04146	K00031	1.1.1.42	k__Bacteria;p__Actinobacteria;c__Acidimicrobiia;o__Acidimicrobiales;f__Acidimicrobiaceae;g__Acidithrix;s__Acidithrix ferrooxidans
map04146	K00031	1.1.1.42	k__Bacteria;p__Actinobacteria;c__Acidimicrobiia;o__Acidimicrobiales;f__Acidimicrobiaceae;g__Acidithrix;s__Acidithrix ferrooxidans
map04146	K00031	1.1.1.42	k__Bacteria;p__Actinobacteria;c__Acidimicrobiia;o__Acidimicrobiales;f__Acidimicrobiaceae;g__Acidithrix;s__Acidithrix ferrooxidans
map04146	K00031	1.1.1.42	k__Bacteria;p__Actinobacteria;c__Acidimicrobiia;o__Acidimicrobiales;f__Ilumatobacteraceae;g__Ilumatobacter;s__Ilumatobacter coccineus
map04146	K00031	1.1.1.42	k__Bacteria;p__Actinobacteria;c__Actinobacteria
map04146	K00031	1.1.1.42	k__Bacteria;p__Actinobacteria;c__Actinobacteria
map04146	K00031	1.1.1.42	k__Bacteria;p__Actinobacteria;c__Actinobacteria
map04146	K00031	1.1.1.42	k__Bacteria;p__Actinobacteria;c__Actinobacteria
map04146	K00031	1.1.1.42	k__Bacteria;p__Actinobacteria;c__Actinobacteria
map04146	K00031	1.1.1.42	k__Bacteria;p__Actinobacteria;c__Actinobacteria
map04146	K00031	1.1.1.42	k__Bacteria;p__Actinobacteria;c__Actinobacteria
map04146	K00031	1.1.1.42	k__Bacteria;p__Actinobacteria;c__Actinobacteria
map04146	K00031	1.1.1.42	k__Bacteria;p__Actinobacteria;c__Actinobacteria
map04146	K00031	1.1.1.42	k__Bacteria;p__Actinobacteria;c__Actinobacteria
map04146	K00031	1.1.1.42	k__Bacteria;p__Actinobacteria;c__Actinobacteria
map04146	K00031	1.1.1.42	k__Bacteria;p__Actinobacteria;c__Actinobacteria
map04146	K00031	1.1.1.42	k__Bacteria;p__Actinobacteria;c__Actinobacteria
map04146	K00031	1.1.1.42	k__Bacteria;p__Actinobacteria;c__Actinobacteria
map04146	K00031	1.1.1.42	k__Bacteria;p__Actinobacteria;c__Actinobacteria
map04146	K00031	1.1.1.42	k__Bacteria;p__Actinobacteria;c__Actinobacteria
map04146	K00031	1.1.1.42	k__Bacteria;p__Actinobacteria;c__Actinobacteria
map04146	K00031	1.1.1.42	k__Bacteria;p__Actinobacteria;c__Actinobacteria
map04146	K00031	1.1.1.42	k__Bacteria;p__Actinobacteria;c__Actinobacteria
map04146	K00031	1.1.1.42	k__Bacteria;p__Actinobacteria;c__Actinobacteria
map04146	K00031	1.1.1.42	k__Bacteria;p__Actinobacteria;c__Actinobacteria
map04146	K00031	1.1.1.42	k__Bacteria;p__Actinobacteria;c__Actinobacteria
map04146	K00031	1.1.1.42	k__Bacteria;p__Actinobacteria;c__Actinobacteria
map04146	K00031	1.1.1.42	k__Bacteria;p__Actinobacteria;c__Actinobacteria
map04146	K00031	1.1.1.42	k__Bacteria;p__Actinobacteria;c__Actinobacteria
map04146	K00031	1.1.1.42	k__Bacteria;p__Actinobacteria;c__Actinobacteria
map04146	K00031	1.1.1.42	k__Bacteria;p__Actinobacteria;c__Actinobacteria
map04146	K00031	1.1.1.42	k__Bacteria;p__Actinobacteria;c__Actinobacteria
map04146	K00031	1.1.1.42	k__Bacteria;p__Actinobacteria;c__Actinobacteria
map04146	K00031	1.1.1.42	k__Bacteria;p__Actinobacteria;c__Actinobacteria
map04146	K00031	1.1.1.42	k__Bacteria;p__Actinobacteria;c__Actinobacteria
map04146	K00031	1.1.1.42	k__Bacteria;p__Actinobacteria;c__Actinobacteria
map04146	K00031	1.1.1.42	k__Bacteria;p__Actinobacteria;c__Actinobacteria
map04146	K00031	1.1.1.42	k__Bacteria;p__Actinobacteria;c__Actinobacteria
map04146	K00031	1.1.1.42	k__Bacteria;p__Actinobacteria;c__Actinobacteria
map04146	K00031	1.1.1.42	k__Bacteria;p__Actinobacteria;c__Actinobacteria
map04146	K00031	1.1.1.42	k__Bacteria;p__Actinobacteria;c__Actinobacteria
map04146	K00031	1.1.1.42	k__Bacteria;p__Actinobacteria;c__Actinobacteria
map04146	K00031	1.1.1.42	k__Bacteria;p__Actinobacteria;c__Actinobacteria
map04146	K00031	1.1.1.42	k__Bacteria;p__Actinobacteria;c__Actinobacteria
map04146	K00031	1.1.1.42	k__Bacteria;p__Actinobacteria;c__Actinobacteria
map04146	K00031	1.1.1.42	k__Bacteria;p__Actinobacteria;c__Actinobacteria
map04146	K00031	1.1.1.42	k__Bacteria;p__Actinobacteria;c__Actinobacteria;o__Catenulisporales;f__Catenulisporaceae;g__Catenulispora;s__Catenulispora sp. 13_1_20CM_3_70_7
map04146	K00031	1.1.1.42	k__Bacteria;p__Actinobacteria;c__Actinobacteria;o__Catenulisporales;f__Catenulisporaceae;g__Catenulispora;s__Catenulispora sp. 13_1_20CM_3_70_7
map04146	K00031	1.1.1.42	k__Bacteria;p__Actinobacteria;c__Actinobacteria;o__Corynebacteriales;f__Mycobacteriaceae
map04146	K00031	1.1.1.42	k__Bacteria;p__Actinobacteria;c__Actinobacteria;o__Corynebacteriales;f__Mycobacteriaceae
map04146	K00031	1.1.1.42	k__Bacteria;p__Actinobacteria;c__Actinobacteria;o__Corynebacteriales;f__Mycobacteriaceae
map04146	K00031	1.1.1.42	k__Bacteria;p__Actinobacteria;c__Actinobacteria;o__Corynebacteriales;f__Mycobacteriaceae
map04146	K00031	1.1.1.42	k__Bacteria;p__Actinobacteria;c__Actinobacteria;o__Corynebacteriales;f__Mycobacteriaceae
map04146	K00031	1.1.1.42	k__Bacteria;p__Actinobacteria;c__Actinobacteria;o__Corynebacteriales;f__Mycobacteriaceae
map04146	K00031	1.1.1.42	k__Bacteria;p__Actinobacteria;c__Actinobacteria;o__Corynebacteriales;f__Mycobacteriaceae;g__Mycobacterium;s__Mycobacterium sp. 852013-51886_SCH5428379
map04146	K00031	1.1.1.42	k__Bacteria;p__Actinobacteria;c__Actinobacteria;o__Frankiales;f__Sporichthyaceae;g__Sporichthya;s__Sporichthya polymorpha
map04146	K00031	1.1.1.42	k__Bacteria;p__Actinobacteria;c__Actinobacteria;o__Frankiales;f__Unclassified;g__Unclassified;s__Frankiales bacterium YIM 75000
map04146	K00031	1.1.1.42	k__Bacteria;p__Actinobacteria;c__Actinobacteria;o__Geodermatophilales;f__Geodermatophilaceae
map04146	K00031	1.1.1.42	k__Bacteria;p__Actinobacteria;c__Actinobacteria;o__Geodermatophilales;f__Geodermatophilaceae
map04146	K00031	1.1.1.42	k__Bacteria;p__Actinobacteria;c__Actinobacteria;o__Geodermatophilales;f__Geodermatophilaceae
map04146	K00031	1.1.1.42	k__Bacteria;p__Actinobacteria;c__Actinobacteria;o__Geodermatophilales;f__Geodermatophilaceae
map04146	K00031	1.1.1.42	k__Bacteria;p__Actinobacteria;c__Actinobacteria;o__Geodermatophilales;f__Geodermatophilaceae
map04146	K00031	1.1.1.42	k__Bacteria;p__Actinobacteria;c__Actinobacteria;o__Geodermatophilales;f__Geodermatophilaceae
map04146	K00031	1.1.1.42	k__Bacteria;p__Actinobacteria;c__Actinobacteria;o__Geodermatophilales;f__Geodermatophilaceae
map04146	K00031	1.1.1.42	k__Bacteria;p__Actinobacteria;c__Actinobacteria;o__Geodermatophilales;f__Geodermatophilaceae
map04146	K00031	1.1.1.42	k__Bacteria;p__Actinobacteria;c__Actinobacteria;o__Geodermatophilales;f__Geodermatophilaceae;g__Blastococcus
map04146	K00031	1.1.1.42	k__Bacteria;p__Actinobacteria;c__Actinobacteria;o__Geodermatophilales;f__Geodermatophilaceae;g__Blastococcus;s__Blastococcus saxobsidens
map04146	K00031	1.1.1.42	k__Bacteria;p__Actinobacteria;c__Actinobacteria;o__Geodermatophilales;f__Geodermatophilaceae;g__Blastococcus;s__Blastococcus sp. DSM 46786
map04146	K00031	1.1.1.42	k__Bacteria;p__Actinobacteria;c__Actinobacteria;o__Jiangellales;f__Jiangellaceae;g__Jiangella;s__Jiangella sp. NEAU-YY265
map04146	K00031	1.1.1.42	k__Bacteria;p__Actinobacteria;c__Actinobacteria;o__Jiangellales;f__Jiangellaceae;g__Jiangella;s__Jiangella sp. NEAU-YY265
map04146	K00031	1.1.1.42	k__Bacteria;p__Actinobacteria;c__Actinobacteria;o__Micrococcales
map04146	K00031	1.1.1.42	k__Bacteria;p__Actinobacteria;c__Actinobacteria;o__Micrococcales
map04146	K00031	1.1.1.42	k__Bacteria;p__Actinobacteria;c__Actinobacteria;o__Micrococcales
map04146	K00031	1.1.1.42	k__Bacteria;p__Actinobacteria;c__Actinobacteria;o__Micrococcales;f__Cellulomonadaceae;g__Cellulomonas
map04146	K00031	1.1.1.42	k__Bacteria;p__Actinobacteria;c__Actinobacteria;o__Micrococcales;f__Cellulomonadaceae;g__Cellulomonas;s__Cellulomonas flavigena
map04146	K00031	1.1.1.42	k__Bacteria;p__Actinobacteria;c__Actinobacteria;o__Micrococcales;f__Cellulomonadaceae;g__Cellulomonas;s__Cellulomonas marina
map04146	K00031	1.1.1.42	k__Bacteria;p__Actinobacteria;c__Actinobacteria;o__Micrococcales;f__Intrasporangiaceae;g__Intrasporangium;s__Intrasporangium calvum
map04146	K00031	1.1.1.42	k__Bacteria;p__Actinobacteria;c__Actinobacteria;o__Micrococcales;f__Microbacteriaceae
map04146	K00031	1.1.1.42	k__Bacteria;p__Actinobacteria;c__Actinobacteria;o__Micrococcales;f__Microbacteriaceae
map04146	K00031	1.1.1.42	k__Bacteria;p__Actinobacteria;c__Actinobacteria;o__Micrococcales;f__Microbacteriaceae
map04146	K00031	1.1.1.42	k__Bacteria;p__Actinobacteria;c__Actinobacteria;o__Micrococcales;f__Microbacteriaceae
map04146	K00031	1.1.1.42	k__Bacteria;p__Actinobacteria;c__Actinobacteria;o__Micrococcales;f__Microbacteriaceae;g__Amnibacterium;s__Amnibacterium sp. DD4a
map04146	K00031	1.1.1.42	k__Bacteria;p__Actinobacteria;c__Actinobacteria;o__Micrococcales;f__Microbacteriaceae;g__Amnibacterium;s__Amnibacterium sp. DD4a
map04146	K00031	1.1.1.42	k__Bacteria;p__Actinobacteria;c__Actinobacteria;o__Micrococcales;f__Microbacteriaceae;g__Diaminobutyricimonas;s__Diaminobutyricimonas aerilata
map04146	K00031	1.1.1.42	k__Bacteria;p__Actinobacteria;c__Actinobacteria;o__Micrococcales;f__Microbacteriaceae;g__Microbacterium
map04146	K00031	1.1.1.42	k__Bacteria;p__Actinobacteria;c__Actinobacteria;o__Micrococcales;f__Microbacteriaceae;g__Microbacterium
map04146	K00031	1.1.1.42	k__Bacteria;p__Actinobacteria;c__Actinobacteria;o__Micrococcales;f__Microbacteriaceae;g__Microbacterium;s__Microbacterium sp. KCTC 39802
map04146	K00031	1.1.1.42	k__Bacteria;p__Actinobacteria;c__Actinobacteria;o__Micrococcales;f__Microbacteriaceae;g__Microbacterium;s__Microbacterium sp. Marseille-P5731
map04146	K00031	1.1.1.42	k__Bacteria;p__Actinobacteria;c__Actinobacteria;o__Micrococcales;f__Microbacteriaceae;g__Microbacterium;s__Microbacterium sp. Marseille-P5731
map04146	K00031	1.1.1.42	k__Bacteria;p__Actinobacteria;c__Actinobacteria;o__Micrococcales;f__Micrococcaceae
map04146	K00031	1.1.1.42	k__Bacteria;p__Actinobacteria;c__Actinobacteria;o__Micrococcales;f__Micrococcaceae;g__Arthrobacter
map04146	K00031	1.1.1.42	k__Bacteria;p__Actinobacteria;c__Actinobacteria;o__Micrococcales;f__Micrococcaceae;g__Arthrobacter
map04146	K00031	1.1.1.42	k__Bacteria;p__Actinobacteria;c__Actinobacteria;o__Micrococcales;f__Micrococcaceae;g__Arthrobacter
map04146	K00031	1.1.1.42	k__Bacteria;p__Actinobacteria;c__Actinobacteria;o__Micrococcales;f__Micrococcaceae;g__Arthrobacter
map04146	K00031	1.1.1.42	k__Bacteria;p__Actinobacteria;c__Actinobacteria;o__Micrococcales;f__Micrococcaceae;g__Arthrobacter
map04146	K00031	1.1.1.42	k__Bacteria;p__Actinobacteria;c__Actinobacteria;o__Micrococcales;f__Micrococcaceae;g__Arthrobacter
map04146	K00031	1.1.1.42	k__Bacteria;p__Actinobacteria;c__Actinobacteria;o__Micrococcales;f__Micrococcaceae;g__Arthrobacter
map04146	K00031	1.1.1.42	k__Bacteria;p__Actinobacteria;c__Actinobacteria;o__Micrococcales;f__Micrococcaceae;g__Arthrobacter;s__Arthrobacter crystallopoietes
map04146	K00031	1.1.1.42	k__Bacteria;p__Actinobacteria;c__Actinobacteria;o__Micrococcales;f__Micrococcaceae;g__Arthrobacter;s__Arthrobacter crystallopoietes
map04146	K00031	1.1.1.42	k__Bacteria;p__Actinobacteria;c__Actinobacteria;o__Micrococcales;f__Micrococcaceae;g__Arthrobacter;s__Arthrobacter crystallopoietes
map04146	K00031	1.1.1.42	k__Bacteria;p__Actinobacteria;c__Actinobacteria;o__Micrococcales;f__Micrococcaceae;g__Arthrobacter;s__Arthrobacter crystallopoietes
map04146	K00031	1.1.1.42	k__Bacteria;p__Actinobacteria;c__Actinobacteria;o__Micrococcales;f__Micrococcaceae;g__Arthrobacter;s__Arthrobacter crystallopoietes
map04146	K00031	1.1.1.42	k__Bacteria;p__Actinobacteria;c__Actinobacteria;o__Micrococcales;f__Micrococcaceae;g__Arthrobacter;s__Arthrobacter crystallopoietes
map04146	K00031	1.1.1.42	k__Bacteria;p__Actinobacteria;c__Actinobacteria;o__Micrococcales;f__Micrococcaceae;g__Arthrobacter;s__Arthrobacter crystallopoietes
map04146	K00031	1.1.1.42	k__Bacteria;p__Actinobacteria;c__Actinobacteria;o__Micrococcales;f__Micrococcaceae;g__Arthrobacter;s__Arthrobacter sp. AFG7.2
map04146	K00031	1.1.1.42	k__Bacteria;p__Actinobacteria;c__Actinobacteria;o__Micrococcales;f__Micrococcaceae;g__Arthrobacter;s__Arthrobacter sp. AFG7.2
map04146	K00031	1.1.1.42	k__Bacteria;p__Actinobacteria;c__Actinobacteria;o__Micrococcales;f__Micrococcaceae;g__Kocuria
map04146	K00031	1.1.1.42	k__Bacteria;p__Actinobacteria;c__Actinobacteria;o__Micrococcales;f__Micrococcaceae;g__Kocuria
map04146	K00031	1.1.1.42	k__Bacteria;p__Actinobacteria;c__Actinobacteria;o__Micrococcales;f__Micrococcaceae;g__Kocuria
map04146	K00031	1.1.1.42	k__Bacteria;p__Actinobacteria;c__Actinobacteria;o__Micrococcales;f__Micrococcaceae;g__Kocuria
map04146	K00031	1.1.1.42	k__Bacteria;p__Actinobacteria;c__Actinobacteria;o__Micrococcales;f__Micrococcaceae;g__Kocuria
map04146	K00031	1.1.1.42	k__Bacteria;p__Actinobacteria;c__Actinobacteria;o__Micrococcales;f__Micrococcaceae;g__Kocuria
map04146	K00031	1.1.1.42	k__Bacteria;p__Actinobacteria;c__Actinobacteria;o__Micrococcales;f__Promicromonosporaceae;g__Isoptericola;s__Isoptericola variabilis
map04146	K00031	1.1.1.42	k__Bacteria;p__Actinobacteria;c__Actinobacteria;o__Micrococcales;f__Promicromonosporaceae;g__Isoptericola;s__Isoptericola variabilis
map04146	K00031	1.1.1.42	k__Bacteria;p__Actinobacteria;c__Actinobacteria;o__Micrococcales;f__Promicromonosporaceae;g__Isoptericola;s__Isoptericola variabilis
map04146	K00031	1.1.1.42	k__Bacteria;p__Actinobacteria;c__Actinobacteria;o__Micrococcales;f__Promicromonosporaceae;g__Isoptericola;s__Isoptericola variabilis
map04146	K00031	1.1.1.42	k__Bacteria;p__Actinobacteria;c__Actinobacteria;o__Micromonosporales;f__Micromonosporaceae
map04146	K00031	1.1.1.42	k__Bacteria;p__Actinobacteria;c__Actinobacteria;o__Micromonosporales;f__Micromonosporaceae
map04146	K00031	1.1.1.42	k__Bacteria;p__Actinobacteria;c__Actinobacteria;o__Micromonosporales;f__Micromonosporaceae;g__Actinoplanes
map04146	K00031	1.1.1.42	k__Bacteria;p__Actinobacteria;c__Actinobacteria;o__Micromonosporales;f__Micromonosporaceae;g__Actinoplanes
map04146	K00031	1.1.1.42	k__Bacteria;p__Actinobacteria;c__Actinobacteria;o__Micromonosporales;f__Micromonosporaceae;g__Plantactinospora
map04146	K00031	1.1.1.42	k__Bacteria;p__Actinobacteria;c__Actinobacteria;o__Propionibacteriales;f__Nocardioidaceae
map04146	K00031	1.1.1.42	k__Bacteria;p__Actinobacteria;c__Actinobacteria;o__Propionibacteriales;f__Nocardioidaceae;g__Marmoricola
map04146	K00031	1.1.1.42	k__Bacteria;p__Actinobacteria;c__Actinobacteria;o__Propionibacteriales;f__Nocardioidaceae;g__Nocardioides
map04146	K00031	1.1.1.42	k__Bacteria;p__Actinobacteria;c__Actinobacteria;o__Propionibacteriales;f__Nocardioidaceae;g__Nocardioides
map04146	K00031	1.1.1.42	k__Bacteria;p__Actinobacteria;c__Actinobacteria;o__Propionibacteriales;f__Nocardioidaceae;g__Nocardioides
map04146	K00031	1.1.1.42	k__Bacteria;p__Actinobacteria;c__Actinobacteria;o__Propionibacteriales;f__Nocardioidaceae;g__Nocardioides
map04146	K00031	1.1.1.42	k__Bacteria;p__Actinobacteria;c__Actinobacteria;o__Propionibacteriales;f__Nocardioidaceae;g__Nocardioides;s__Nocardioides lianchengensis
map04146	K00031	1.1.1.42	k__Bacteria;p__Actinobacteria;c__Actinobacteria;o__Propionibacteriales;f__Nocardioidaceae;g__Nocardioides;s__Nocardioides lianchengensis
map04146	K00031	1.1.1.42	k__Bacteria;p__Actinobacteria;c__Actinobacteria;o__Propionibacteriales;f__Nocardioidaceae;g__Nocardioides;s__Nocardioides sediminis
map04146	K00031	1.1.1.42	k__Bacteria;p__Actinobacteria;c__Actinobacteria;o__Propionibacteriales;f__Nocardioidaceae;g__Nocardioides;s__Nocardioides sediminis
map04146	K00031	1.1.1.42	k__Bacteria;p__Actinobacteria;c__Actinobacteria;o__Propionibacteriales;f__Nocardioidaceae;g__Nocardioides;s__Nocardioides sediminis
map04146	K00031	1.1.1.42	k__Bacteria;p__Actinobacteria;c__Actinobacteria;o__Pseudonocardiales;f__Pseudonocardiaceae;g__Amycolatopsis
map04146	K00031	1.1.1.42	k__Bacteria;p__Actinobacteria;c__Actinobacteria;o__Pseudonocardiales;f__Pseudonocardiaceae;g__Pseudonocardia
map04146	K00031	1.1.1.42	k__Bacteria;p__Actinobacteria;c__Actinobacteria;o__Pseudonocardiales;f__Pseudonocardiaceae;g__Pseudonocardia
map04146	K00031	1.1.1.42	k__Bacteria;p__Actinobacteria;c__Actinobacteria;o__Pseudonocardiales;f__Pseudonocardiaceae;g__Pseudonocardia
map04146	K00031	1.1.1.42	k__Bacteria;p__Actinobacteria;c__Actinobacteria;o__Pseudonocardiales;f__Pseudonocardiaceae;g__Pseudonocardia
map04146	K00031	1.1.1.42	k__Bacteria;p__Actinobacteria;c__Actinobacteria;o__Pseudonocardiales;f__Pseudonocardiaceae;g__Pseudonocardia
map04146	K00031	1.1.1.42	k__Bacteria;p__Actinobacteria;c__Actinobacteria;o__Pseudonocardiales;f__Pseudonocardiaceae;g__Pseudonocardia
map04146	K00031	1.1.1.42	k__Bacteria;p__Actinobacteria;c__Actinobacteria;o__Pseudonocardiales;f__Pseudonocardiaceae;g__Pseudonocardia
map04146	K00031	1.1.1.42	k__Bacteria;p__Actinobacteria;c__Actinobacteria;o__Pseudonocardiales;f__Pseudonocardiaceae;g__Pseudonocardia
map04146	K00031	1.1.1.42	k__Bacteria;p__Actinobacteria;c__Actinobacteria;o__Pseudonocardiales;f__Pseudonocardiaceae;g__Pseudonocardia
map04146	K00031	1.1.1.42	k__Bacteria;p__Actinobacteria;c__Actinobacteria;o__Pseudonocardiales;f__Pseudonocardiaceae;g__Pseudonocardia
map04146	K00031	1.1.1.42	k__Bacteria;p__Actinobacteria;c__Actinobacteria;o__Pseudonocardiales;f__Pseudonocardiaceae;g__Pseudonocardia
map04146	K00031	1.1.1.42	k__Bacteria;p__Actinobacteria;c__Actinobacteria;o__Pseudonocardiales;f__Pseudonocardiaceae;g__Pseudonocardia
map04146	K00031	1.1.1.42	k__Bacteria;p__Actinobacteria;c__Actinobacteria;o__Pseudonocardiales;f__Pseudonocardiaceae;g__Pseudonocardia
map04146	K00031	1.1.1.42	k__Bacteria;p__Actinobacteria;c__Actinobacteria;o__Pseudonocardiales;f__Pseudonocardiaceae;g__Pseudonocardia
map04146	K00031	1.1.1.42	k__Bacteria;p__Actinobacteria;c__Actinobacteria;o__Pseudonocardiales;f__Pseudonocardiaceae;g__Pseudonocardia
map04146	K00031	1.1.1.42	k__Bacteria;p__Actinobacteria;c__Actinobacteria;o__Pseudonocardiales;f__Pseudonocardiaceae;g__Pseudonocardia
map04146	K00031	1.1.1.42	k__Bacteria;p__Actinobacteria;c__Actinobacteria;o__Pseudonocardiales;f__Pseudonocardiaceae;g__Pseudonocardia
map04146	K00031	1.1.1.42	k__Bacteria;p__Actinobacteria;c__Actinobacteria;o__Pseudonocardiales;f__Pseudonocardiaceae;g__Pseudonocardia
map04146	K00031	1.1.1.42	k__Bacteria;p__Actinobacteria;c__Actinobacteria;o__Pseudonocardiales;f__Pseudonocardiaceae;g__Pseudonocardia
map04146	K00031	1.1.1.42	k__Bacteria;p__Actinobacteria;c__Actinobacteria;o__Pseudonocardiales;f__Pseudonocardiaceae;g__Pseudonocardia
map04146	K00031	1.1.1.42	k__Bacteria;p__Actinobacteria;c__Actinobacteria;o__Pseudonocardiales;f__Pseudonocardiaceae;g__Pseudonocardia
map04146	K00031	1.1.1.42	k__Bacteria;p__Actinobacteria;c__Actinobacteria;o__Pseudonocardiales;f__Pseudonocardiaceae;g__Pseudonocardia
map04146	K00031	1.1.1.42	k__Bacteria;p__Actinobacteria;c__Actinobacteria;o__Pseudonocardiales;f__Pseudonocardiaceae;g__Pseudonocardia
map04146	K00031	1.1.1.42	k__Bacteria;p__Actinobacteria;c__Actinobacteria;o__Pseudonocardiales;f__Pseudonocardiaceae;g__Pseudonocardia
map04146	K00031	1.1.1.42	k__Bacteria;p__Actinobacteria;c__Actinobacteria;o__Pseudonocardiales;f__Pseudonocardiaceae;g__Pseudonocardia
map04146	K00031	1.1.1.42	k__Bacteria;p__Actinobacteria;c__Actinobacteria;o__Pseudonocardiales;f__Pseudonocardiaceae;g__Pseudonocardia
map04146	K00031	1.1.1.42	k__Bacteria;p__Actinobacteria;c__Actinobacteria;o__Pseudonocardiales;f__Pseudonocardiaceae;g__Pseudonocardia;s__Pseudonocardia ammonioxydans
map04146	K00031	1.1.1.42	k__Bacteria;p__Actinobacteria;c__Actinobacteria;o__Pseudonocardiales;f__Pseudonocardiaceae;g__Pseudonocardia;s__Pseudonocardia ammonioxydans
map04146	K00031	1.1.1.42	k__Bacteria;p__Actinobacteria;c__Actinobacteria;o__Pseudonocardiales;f__Pseudonocardiaceae;g__Pseudonocardia;s__Pseudonocardia sp. MH-G8
map04146	K00031	1.1.1.42	k__Bacteria;p__Actinobacteria;c__Actinobacteria;o__Pseudonocardiales;f__Pseudonocardiaceae;g__Pseudonocardia;s__Pseudonocardia sp. MH-G8
map04146	K00031	1.1.1.42	k__Bacteria;p__Actinobacteria;c__Actinobacteria;o__Pseudonocardiales;f__Pseudonocardiaceae;g__Pseudonocardia;s__Pseudonocardia sp. MH-G8
map04146	K00031	1.1.1.42	k__Bacteria;p__Actinobacteria;c__Actinobacteria;o__Pseudonocardiales;f__Pseudonocardiaceae;g__Pseudonocardia;s__Pseudonocardia sp. MH-G8
map04146	K00031	1.1.1.42	k__Bacteria;p__Actinobacteria;c__Actinobacteria;o__Pseudonocardiales;f__Pseudonocardiaceae;g__Pseudonocardia;s__Pseudonocardia sp. MH-G8
map04146	K00031	1.1.1.42	k__Bacteria;p__Actinobacteria;c__Actinobacteria;o__Pseudonocardiales;f__Pseudonocardiaceae;g__Pseudonocardia;s__Pseudonocardia sp. MH-G8
map04146	K00031	1.1.1.42	k__Bacteria;p__Actinobacteria;c__Actinobacteria;o__Streptomycetales;f__Streptomycetaceae
map04146	K00031	1.1.1.42	k__Bacteria;p__Actinobacteria;c__Actinobacteria;o__Streptomycetales;f__Streptomycetaceae
map04146	K00031	1.1.1.42	k__Bacteria;p__Actinobacteria;c__Actinobacteria;o__Streptomycetales;f__Streptomycetaceae
map04146	K00031	1.1.1.42	k__Bacteria;p__Actinobacteria;c__Actinobacteria;o__Streptomycetales;f__Streptomycetaceae;g__Streptomyces
map04146	K00031	1.1.1.42	k__Bacteria;p__Actinobacteria;c__Actinobacteria;o__Streptomycetales;f__Streptomycetaceae;g__Streptomyces
map04146	K00031	1.1.1.42	k__Bacteria;p__Actinobacteria;c__Actinobacteria;o__Streptomycetales;f__Streptomycetaceae;g__Streptomyces
map04146	K00031	1.1.1.42	k__Bacteria;p__Actinobacteria;c__Actinobacteria;o__Streptomycetales;f__Streptomycetaceae;g__Streptomyces
map04146	K00031	1.1.1.42	k__Bacteria;p__Actinobacteria;c__Actinobacteria;o__Streptomycetales;f__Streptomycetaceae;g__Streptomyces
map04146	K00031	1.1.1.42	k__Bacteria;p__Actinobacteria;c__Actinobacteria;o__Streptomycetales;f__Streptomycetaceae;g__Streptomyces
map04146	K00031	1.1.1.42	k__Bacteria;p__Actinobacteria;c__Actinobacteria;o__Streptomycetales;f__Streptomycetaceae;g__Streptomyces
map04146	K00031	1.1.1.42	k__Bacteria;p__Actinobacteria;c__Actinobacteria;o__Streptomycetales;f__Streptomycetaceae;g__Streptomyces
map04146	K00031	1.1.1.42	k__Bacteria;p__Actinobacteria;c__Actinobacteria;o__Streptomycetales;f__Streptomycetaceae;g__Streptomyces
map04146	K00031	1.1.1.42	k__Bacteria;p__Actinobacteria;c__Actinobacteria;o__Streptomycetales;f__Streptomycetaceae;g__Streptomyces
map04146	K00031	1.1.1.42	k__Bacteria;p__Actinobacteria;c__Actinobacteria;o__Streptomycetales;f__Streptomycetaceae;g__Streptomyces
map04146	K00031	1.1.1.42	k__Bacteria;p__Actinobacteria;c__Actinobacteria;o__Streptomycetales;f__Streptomycetaceae;g__Streptomyces
map04146	K00031	1.1.1.42	k__Bacteria;p__Actinobacteria;c__Actinobacteria;o__Streptomycetales;f__Streptomycetaceae;g__Streptomyces
map04146	K00031	1.1.1.42	k__Bacteria;p__Actinobacteria;c__Actinobacteria;o__Streptomycetales;f__Streptomycetaceae;g__Streptomyces
map04146	K00031	1.1.1.42	k__Bacteria;p__Actinobacteria;c__Actinobacteria;o__Streptomycetales;f__Streptomycetaceae;g__Streptomyces
map04146	K00031	1.1.1.42	k__Bacteria;p__Actinobacteria;c__Actinobacteria;o__Streptomycetales;f__Streptomycetaceae;g__Streptomyces
map04146	K00031	1.1.1.42	k__Bacteria;p__Actinobacteria;c__Actinobacteria;o__Streptomycetales;f__Streptomycetaceae;g__Streptomyces
map04146	K00031	1.1.1.42	k__Bacteria;p__Actinobacteria;c__Actinobacteria;o__Streptomycetales;f__Streptomycetaceae;g__Streptomyces
map04146	K00031	1.1.1.42	k__Bacteria;p__Actinobacteria;c__Actinobacteria;o__Streptomycetales;f__Streptomycetaceae;g__Streptomyces
map04146	K00031	1.1.1.42	k__Bacteria;p__Actinobacteria;c__Actinobacteria;o__Streptomycetales;f__Streptomycetaceae;g__Streptomyces
map04146	K00031	1.1.1.42	k__Bacteria;p__Actinobacteria;c__Actinobacteria;o__Streptomycetales;f__Streptomycetaceae;g__Streptomyces
map04146	K00031	1.1.1.42	k__Bacteria;p__Actinobacteria;c__Actinobacteria;o__Streptomycetales;f__Streptomycetaceae;g__Streptomyces
map04146	K00031	1.1.1.42	k__Bacteria;p__Actinobacteria;c__Actinobacteria;o__Streptomycetales;f__Streptomycetaceae;g__Streptomyces
map04146	K00031	1.1.1.42	k__Bacteria;p__Actinobacteria;c__Actinobacteria;o__Streptomycetales;f__Streptomycetaceae;g__Streptomyces
map04146	K00031	1.1.1.42	k__Bacteria;p__Actinobacteria;c__Actinobacteria;o__Streptomycetales;f__Streptomycetaceae;g__Streptomyces
map04146	K00031	1.1.1.42	k__Bacteria;p__Actinobacteria;c__Actinobacteria;o__Streptomycetales;f__Streptomycetaceae;g__Streptomyces
map04146	K00031	1.1.1.42	k__Bacteria;p__Actinobacteria;c__Actinobacteria;o__Streptomycetales;f__Streptomycetaceae;g__Streptomyces
map04146	K00031	1.1.1.42	k__Bacteria;p__Actinobacteria;c__Actinobacteria;o__Streptomycetales;f__Streptomycetaceae;g__Streptomyces
map04146	K00031	1.1.1.42	k__Bacteria;p__Actinobacteria;c__Actinobacteria;o__Streptomycetales;f__Streptomycetaceae;g__Streptomyces
map04146	K00031	1.1.1.42	k__Bacteria;p__Actinobacteria;c__Actinobacteria;o__Streptomycetales;f__Streptomycetaceae;g__Streptomyces;s__Streptomyces megasporus
map04146	K00031	1.1.1.42	k__Bacteria;p__Actinobacteria;c__Actinobacteria;o__Streptomycetales;f__Streptomycetaceae;g__Streptomyces;s__Streptomyces thermoautotrophicus
map04146	K00031	1.1.1.42	k__Bacteria;p__Actinobacteria;c__Actinobacteria;o__Streptosporangiales;f__Streptosporangiaceae
map04146	K00031	1.1.1.42	k__Bacteria;p__Actinobacteria;c__Actinobacteria;o__Streptosporangiales;f__Streptosporangiaceae;g__Microbispora
map04146	K00031	1.1.1.42	k__Bacteria;p__Actinobacteria;c__Actinobacteria;o__Streptosporangiales;f__Streptosporangiaceae;g__Microbispora;s__Microbispora sp. GMKU363
map04146	K00031	1.1.1.42	k__Bacteria;p__Actinobacteria;c__Actinobacteria;o__Streptosporangiales;f__Thermomonosporaceae;g__Actinomadura
map04146	K00031	1.1.1.42	k__Bacteria;p__Actinobacteria;c__Actinobacteria;o__Streptosporangiales;f__Thermomonosporaceae;g__Actinomadura
map04146	K00031	1.1.1.42	k__Bacteria;p__Actinobacteria;c__Actinobacteria;o__Unclassified;f__Unclassified;g__Unclassified;s__Actinobacteria bacterium
map04146	K00031	1.1.1.42	k__Bacteria;p__Actinobacteria;c__Actinobacteria;o__Unclassified;f__Unclassified;g__Unclassified;s__Actinobacteria bacterium
map04146	K00031	1.1.1.42	k__Bacteria;p__Actinobacteria;c__Actinobacteria;o__Unclassified;f__Unclassified;g__Unclassified;s__Actinobacteria bacterium
map04146	K00031	1.1.1.42	k__Bacteria;p__Actinobacteria;c__Actinobacteria;o__Unclassified;f__Unclassified;g__Unclassified;s__Actinobacteria bacterium
map04146	K00031	1.1.1.42	k__Bacteria;p__Actinobacteria;c__Actinobacteria;o__Unclassified;f__Unclassified;g__Unclassified;s__Actinobacteria bacterium
map04146	K00031	1.1.1.42	k__Bacteria;p__Actinobacteria;c__Actinobacteria;o__Unclassified;f__Unclassified;g__Unclassified;s__Actinobacteria bacterium
map04146	K00031	1.1.1.42	k__Bacteria;p__Actinobacteria;c__Actinobacteria;o__Unclassified;f__Unclassified;g__Unclassified;s__Actinobacteria bacterium
map04146	K00031	1.1.1.42	k__Bacteria;p__Actinobacteria;c__Actinobacteria;o__Unclassified;f__Unclassified;g__Unclassified;s__Actinobacteria bacterium
map04146	K00031	1.1.1.42	k__Bacteria;p__Actinobacteria;c__Actinobacteria;o__Unclassified;f__Unclassified;g__Unclassified;s__actinobacterium acAMD-2
map04146	K00031	1.1.1.42	k__Bacteria;p__Actinobacteria;c__Actinobacteria;o__Unclassified;f__Unclassified;g__Unclassified;s__actinobacterium acAMD-2
map04146	K00031	1.1.1.42	k__Bacteria;p__Actinobacteria;c__Thermoleophilia;o__Solirubrobacterales
map04146	K00031	1.1.1.42	k__Bacteria;p__Actinobacteria;c__Thermoleophilia;o__Solirubrobacterales;f__Conexibacteraceae;g__Conexibacter;s__Conexibacter woesei
map04146	K00031	1.1.1.42	k__Bacteria;p__Actinobacteria;c__Thermoleophilia;o__Solirubrobacterales;f__Patulibacteraceae;g__Patulibacter;s__Patulibacter americanus
map04146	K00031	1.1.1.42	k__Bacteria;p__Actinobacteria;c__Thermoleophilia;o__Solirubrobacterales;f__Patulibacteraceae;g__Patulibacter;s__Patulibacter americanus
map04146	K00031	1.1.1.42	k__Bacteria;p__Actinobacteria;c__Thermoleophilia;o__Solirubrobacterales;f__Unclassified;g__Unclassified;s__Solirubrobacterales bacterium 70-9
map04146	K00031	1.1.1.42	k__Bacteria;p__Actinobacteria;c__Thermoleophilia;o__Solirubrobacterales;f__Unclassified;g__Unclassified;s__Solirubrobacterales bacterium 70-9
map04146	K00031	1.1.1.42	k__Bacteria;p__Actinobacteria;c__Thermoleophilia;o__Solirubrobacterales;f__Unclassified;g__Unclassified;s__Solirubrobacterales bacterium 70-9
map04146	K00031	1.1.1.42	k__Bacteria;p__Actinobacteria;c__Thermoleophilia;o__Solirubrobacterales;f__Unclassified;g__Unclassified;s__Solirubrobacterales bacterium 70-9
map04146	K00031	1.1.1.42	k__Bacteria;p__Actinobacteria;c__Thermoleophilia;o__Solirubrobacterales;f__Unclassified;g__Unclassified;s__Solirubrobacterales bacterium 70-9
map04146	K00031	1.1.1.42	k__Bacteria;p__Actinobacteria;c__Thermoleophilia;o__Solirubrobacterales;f__Unclassified;g__Unclassified;s__Solirubrobacterales bacterium 70-9
map04146	K00031	1.1.1.42	k__Bacteria;p__Actinobacteria;c__Thermoleophilia;o__Solirubrobacterales;f__Unclassified;g__Unclassified;s__Solirubrobacterales bacterium URHD0059
map04146	K00031	1.1.1.42	k__Bacteria;p__Actinobacteria;c__Thermoleophilia;o__Solirubrobacterales;f__Unclassified;g__Unclassified;s__Solirubrobacterales bacterium URHD0059
map04146	K00031	1.1.1.42	k__Bacteria;p__Actinobacteria;c__Thermoleophilia;o__Solirubrobacterales;f__Unclassified;g__Unclassified;s__Solirubrobacterales bacterium URHD0059
map04146	K00031	1.1.1.42	k__Bacteria;p__Actinobacteria;c__Thermoleophilia;o__Solirubrobacterales;f__Unclassified;g__Unclassified;s__Solirubrobacterales bacterium URHD0059
map04146	K00031	1.1.1.42	k__Bacteria;p__Actinobacteria;c__Unclassified;o__Unclassified;f__Unclassified;g__Unclassified;s__Actinobacteria bacterium HGW-Actinobacteria-5
map04146	K00031	1.1.1.42	k__Bacteria;p__Actinobacteria;c__Unclassified;o__Unclassified;f__Unclassified;g__Unclassified;s__Actinobacteria bacterium HGW-Actinobacteria-5
map04146	K00031	1.1.1.42	k__Bacteria;p__Actinobacteria;c__Unclassified;o__Unclassified;f__Unclassified;g__Unclassified;s__Actinobacteria bacterium QS_8_72_14
map04146	K00031	1.1.1.42	k__Bacteria;p__Actinobacteria;c__Unclassified;o__Unclassified;f__Unclassified;g__Unclassified;s__Actinobacteria bacterium QS_8_72_14
map04146	K00031	1.1.1.42	k__Bacteria;p__Actinobacteria;c__Unclassified;o__Unclassified;f__Unclassified;g__Unclassified;s__Actinobacteria bacterium QS_8_72_14
map04146	K00031	1.1.1.42	k__Bacteria;p__Bacteroidetes
map04146	K00031	1.1.1.42	k__Bacteria;p__Bacteroidetes
map04146	K00031	1.1.1.42	k__Bacteria;p__Bacteroidetes;c__Chitinophagia;o__Chitinophagales;f__Chitinophagaceae
map04146	K00031	1.1.1.42	k__Bacteria;p__Bacteroidetes;c__Chitinophagia;o__Chitinophagales;f__Chitinophagaceae
map04146	K00031	1.1.1.42	k__Bacteria;p__Bacteroidetes;c__Chitinophagia;o__Chitinophagales;f__Chitinophagaceae
map04146	K00031	1.1.1.42	k__Bacteria;p__Bacteroidetes;c__Chitinophagia;o__Chitinophagales;f__Chitinophagaceae
map04146	K00031	1.1.1.42	k__Bacteria;p__Bacteroidetes;c__Chitinophagia;o__Chitinophagales;f__Chitinophagaceae
map04146	K00031	1.1.1.42	k__Bacteria;p__Bacteroidetes;c__Chitinophagia;o__Chitinophagales;f__Chitinophagaceae;g__Chitinophaga;s__Chitinophaga niabensis
map04146	K00031	1.1.1.42	k__Bacteria;p__Bacteroidetes;c__Chitinophagia;o__Chitinophagales;f__Chitinophagaceae;g__Flavisolibacter;s__Flavisolibacter tropicus
map04146	K00031	1.1.1.42	k__Bacteria;p__Bacteroidetes;c__Chitinophagia;o__Chitinophagales;f__Chitinophagaceae;g__Flavisolibacter;s__Flavisolibacter tropicus
map04146	K00031	1.1.1.42	k__Bacteria;p__Bacteroidetes;c__Chitinophagia;o__Chitinophagales;f__Chitinophagaceae;g__Flavisolibacter;s__Flavisolibacter tropicus
map04146	K00031	1.1.1.42	k__Bacteria;p__Bacteroidetes;c__Chitinophagia;o__Chitinophagales;f__Chitinophagaceae;g__Niastella
map04146	K00031	1.1.1.42	k__Bacteria;p__Bacteroidetes;c__Chitinophagia;o__Chitinophagales;f__Chitinophagaceae;g__Niastella;s__Niastella populi
map04146	K00031	1.1.1.42	k__Bacteria;p__Bacteroidetes;c__Chitinophagia;o__Chitinophagales;f__Chitinophagaceae;g__Terrimonas;s__Terrimonas ferruginea
map04146	K00031	1.1.1.42	k__Bacteria;p__Bacteroidetes;c__Cytophagia;o__Cytophagales;f__Hymenobacteraceae
map04146	K00031	1.1.1.42	k__Bacteria;p__Bacteroidetes;c__Cytophagia;o__Cytophagales;f__Hymenobacteraceae;g__Adhaeribacter
map04146	K00031	1.1.1.42	k__Bacteria;p__Bacteroidetes;c__Cytophagia;o__Cytophagales;f__Hymenobacteraceae;g__Adhaeribacter;s__Adhaeribacter aquaticus
map04146	K00031	1.1.1.42	k__Bacteria;p__Bacteroidetes;c__Cytophagia;o__Cytophagales;f__Hymenobacteraceae;g__Adhaeribacter;s__Adhaeribacter sp. HMF7605
map04146	K00031	1.1.1.42	k__Bacteria;p__Bacteroidetes;c__Cytophagia;o__Cytophagales;f__Hymenobacteraceae;g__Rufibacter
map04146	K00031	1.1.1.42	k__Bacteria;p__Bacteroidetes;c__Cytophagia;o__Cytophagales;f__Hymenobacteraceae;g__Rufibacter;s__Rufibacter roseus
map04146	K00031	1.1.1.42	k__Bacteria;p__Bacteroidetes;c__Cytophagia;o__Cytophagales;f__Hymenobacteraceae;g__Rufibacter;s__Rufibacter ruber
map04146	K00031	1.1.1.42	k__Bacteria;p__Bacteroidetes;c__Cytophagia;o__Cytophagales;f__Unclassified;g__Unclassified;s__Cytophagales bacterium CG12_big_fil_rev_8_21_14_0_65_40_12
map04146	K00031	1.1.1.42	k__Bacteria;p__Bacteroidetes;c__Flavobacteriia;o__Flavobacteriales;f__Flavobacteriaceae;g__Chryseobacterium
map04146	K00031	1.1.1.42	k__Bacteria;p__Bacteroidetes;c__Unclassified;o__Bacteroidetes Order II. Incertae sedis;f__Rhodothermaceae
map04146	K00031	1.1.1.42	k__Bacteria;p__Chloroflexi;c__Dehalococcoidia;o__Unclassified;f__Unclassified;g__Unclassified;s__Dehalococcoidia bacterium
map04146	K00031	1.1.1.42	k__Bacteria;p__Chloroflexi;c__Dehalococcoidia;o__Unclassified;f__Unclassified;g__Unclassified;s__Dehalococcoidia bacterium
map04146	K00031	1.1.1.42	k__Bacteria;p__Chloroflexi;c__Dehalococcoidia;o__Unclassified;f__Unclassified;g__Unclassified;s__Dehalococcoidia bacterium
map04146	K00031	1.1.1.42	k__Bacteria;p__Chloroflexi;c__Thermoflexia;o__Thermoflexales;f__Thermoflexaceae;g__Thermoflexus;s__Thermoflexus hugenholtzii
map04146	K00031	1.1.1.42	k__Bacteria;p__Chloroflexi;c__Unclassified;o__Unclassified;f__Unclassified;g__Unclassified;s__Chloroflexi bacterium RBG_16_72_14
map04146	K00031	1.1.1.42	k__Bacteria;p__Deinococcus-Thermus;c__Deinococci;o__Deinococcales;f__Deinococcaceae;g__Deinococcus;s__Deinococcus maricopensis
map04146	K00031	1.1.1.42	k__Bacteria;p__Firmicutes;c__Bacilli;o__Bacillales
map04146	K00031	1.1.1.42	k__Bacteria;p__Firmicutes;c__Bacilli;o__Bacillales
map04146	K00031	1.1.1.42	k__Bacteria;p__Firmicutes;c__Bacilli;o__Bacillales
map04146	K00031	1.1.1.42	k__Bacteria;p__Firmicutes;c__Bacilli;o__Bacillales
map04146	K00031	1.1.1.42	k__Bacteria;p__Firmicutes;c__Bacilli;o__Bacillales
map04146	K00031	1.1.1.42	k__Bacteria;p__Firmicutes;c__Bacilli;o__Bacillales;f__Alicyclobacillaceae;g__Alicyclobacillus
map04146	K00031	1.1.1.42	k__Bacteria;p__Firmicutes;c__Bacilli;o__Bacillales;f__Bacillaceae;g__Bacillus
map04146	K00031	1.1.1.42	k__Bacteria;p__Firmicutes;c__Bacilli;o__Bacillales;f__Bacillaceae;g__Bacillus;s__Bacillus abyssalis
map04146	K00031	1.1.1.42	k__Bacteria;p__Firmicutes;c__Bacilli;o__Bacillales;f__Paenibacillaceae
map04146	K00031	1.1.1.42	k__Bacteria;p__Firmicutes;c__Bacilli;o__Bacillales;f__Thermoactinomycetaceae;g__Thermoflavimicrobium;s__Thermoflavimicrobium dichotomicum
map04146	K00031	1.1.1.42	k__Bacteria;p__Firmicutes;c__Bacilli;o__Bacillales;f__Unclassified;g__Desulfuribacillus;s__Desulfuribacillus stibiiarsenatis
map04146	K00031	1.1.1.42	k__Bacteria;p__Gemmatimonadetes;c__Gemmatimonadetes;o__Gemmatimonadales;f__Gemmatimonadaceae;g__Gemmatirosa;s__Gemmatirosa kalamazoonesis
map04146	K00031	1.1.1.42	k__Bacteria;p__Gemmatimonadetes;c__Unclassified;o__Unclassified;f__Unclassified;g__Unclassified
map04146	K00031	1.1.1.42	k__Bacteria;p__Gemmatimonadetes;c__Unclassified;o__Unclassified;f__Unclassified;g__Unclassified;s__Gemmatimonadetes bacterium
map04146	K00031	1.1.1.42	k__Bacteria;p__Gemmatimonadetes;c__Unclassified;o__Unclassified;f__Unclassified;g__Unclassified;s__Gemmatimonadetes bacterium
map04146	K00031	1.1.1.42	k__Bacteria;p__Gemmatimonadetes;c__Unclassified;o__Unclassified;f__Unclassified;g__Unclassified;s__Gemmatimonadetes bacterium
map04146	K00031	1.1.1.42	k__Bacteria;p__Gemmatimonadetes;c__Unclassified;o__Unclassified;f__Unclassified;g__Unclassified;s__Gemmatimonadetes bacterium
map04146	K00031	1.1.1.42	k__Bacteria;p__Planctomycetes;c__Planctomycetia;o__Planctomycetales;f__Unclassified;g__Unclassified;s__Planctomycetales bacterium 71-10
map04146	K00031	1.1.1.42	k__Bacteria;p__Planctomycetes;c__Unclassified;o__Unclassified;f__Unclassified;g__Unclassified;s__Planctomycetes bacterium
map04146	K00031	1.1.1.42	k__Bacteria;p__Proteobacteria
map04146	K00031	1.1.1.42	k__Bacteria;p__Proteobacteria
map04146	K00031	1.1.1.42	k__Bacteria;p__Proteobacteria
map04146	K00031	1.1.1.42	k__Bacteria;p__Proteobacteria
map04146	K00031	1.1.1.42	k__Bacteria;p__Proteobacteria
map04146	K00031	1.1.1.42	k__Bacteria;p__Proteobacteria
map04146	K00031	1.1.1.42	k__Bacteria;p__Proteobacteria
map04146	K00031	1.1.1.42	k__Bacteria;p__Proteobacteria
map04146	K00031	1.1.1.42	k__Bacteria;p__Proteobacteria
map04146	K00031	1.1.1.42	k__Bacteria;p__Proteobacteria
map04146	K00031	1.1.1.42	k__Bacteria;p__Proteobacteria
map04146	K00031	1.1.1.42	k__Bacteria;p__Proteobacteria
map04146	K00031	1.1.1.42	k__Bacteria;p__Proteobacteria
map04146	K00031	1.1.1.42	k__Bacteria;p__Proteobacteria
map04146	K00031	1.1.1.42	k__Bacteria;p__Proteobacteria;c__Alphaproteobacteria
map04146	K00031	1.1.1.42	k__Bacteria;p__Proteobacteria;c__Alphaproteobacteria
map04146	K00031	1.1.1.42	k__Bacteria;p__Proteobacteria;c__Alphaproteobacteria
map04146	K00031	1.1.1.42	k__Bacteria;p__Proteobacteria;c__Alphaproteobacteria
map04146	K00031	1.1.1.42	k__Bacteria;p__Proteobacteria;c__Alphaproteobacteria
map04146	K00031	1.1.1.42	k__Bacteria;p__Proteobacteria;c__Alphaproteobacteria
map04146	K00031	1.1.1.42	k__Bacteria;p__Proteobacteria;c__Alphaproteobacteria
map04146	K00031	1.1.1.42	k__Bacteria;p__Proteobacteria;c__Alphaproteobacteria
map04146	K00031	1.1.1.42	k__Bacteria;p__Proteobacteria;c__Alphaproteobacteria
map04146	K00031	1.1.1.42	k__Bacteria;p__Proteobacteria;c__Alphaproteobacteria
map04146	K00031	1.1.1.42	k__Bacteria;p__Proteobacteria;c__Alphaproteobacteria;o__Caulobacterales
map04146	K00031	1.1.1.42	k__Bacteria;p__Proteobacteria;c__Alphaproteobacteria;o__Caulobacterales;f__Caulobacteraceae;g__Phenylobacterium;s__Phenylobacterium sp. LX32
map04146	K00031	1.1.1.42	k__Bacteria;p__Proteobacteria;c__Alphaproteobacteria;o__Rhizobiales
map04146	K00031	1.1.1.42	k__Bacteria;p__Proteobacteria;c__Alphaproteobacteria;o__Rhizobiales
map04146	K00031	1.1.1.42	k__Bacteria;p__Proteobacteria;c__Alphaproteobacteria;o__Rhizobiales
map04146	K00031	1.1.1.42	k__Bacteria;p__Proteobacteria;c__Alphaproteobacteria;o__Rhizobiales
map04146	K00031	1.1.1.42	k__Bacteria;p__Proteobacteria;c__Alphaproteobacteria;o__Rhizobiales
map04146	K00031	1.1.1.42	k__Bacteria;p__Proteobacteria;c__Alphaproteobacteria;o__Rhizobiales;f__Bradyrhizobiaceae;g__Afipia;s__Afipia sp. P52-10
map04146	K00031	1.1.1.42	k__Bacteria;p__Proteobacteria;c__Alphaproteobacteria;o__Rhizobiales;f__Hyphomicrobiaceae;g__Rhodoplanes;s__Rhodoplanes sp. Z2-YC6860
map04146	K00031	1.1.1.42	k__Bacteria;p__Proteobacteria;c__Alphaproteobacteria;o__Rhizobiales;f__Methylobacteriaceae;g__Microvirga
map04146	K00031	1.1.1.42	k__Bacteria;p__Proteobacteria;c__Alphaproteobacteria;o__Rhizobiales;f__Methylobacteriaceae;g__Microvirga
map04146	K00031	1.1.1.42	k__Bacteria;p__Proteobacteria;c__Alphaproteobacteria;o__Rhizobiales;f__Methylobacteriaceae;g__Microvirga
map04146	K00031	1.1.1.42	k__Bacteria;p__Proteobacteria;c__Alphaproteobacteria;o__Rhizobiales;f__Methylobacteriaceae;g__Microvirga;s__Microvirga massiliensis
map04146	K00031	1.1.1.42	k__Bacteria;p__Proteobacteria;c__Alphaproteobacteria;o__Rhizobiales;f__Methylobacteriaceae;g__Microvirga;s__Microvirga sp. BSC39
map04146	K00031	1.1.1.42	k__Bacteria;p__Proteobacteria;c__Alphaproteobacteria;o__Rhizobiales;f__Unclassified;g__Pseudorhodoplanes;s__Pseudorhodoplanes sinuspersici
map04146	K00031	1.1.1.42	k__Bacteria;p__Proteobacteria;c__Alphaproteobacteria;o__Rhizobiales;f__Unclassified;g__Pseudorhodoplanes;s__Pseudorhodoplanes sinuspersici
map04146	K00031	1.1.1.42	k__Bacteria;p__Proteobacteria;c__Alphaproteobacteria;o__Rhizobiales;f__Unclassified;g__Unclassified;s__Rhizobiales bacterium 62-17
map04146	K00031	1.1.1.42	k__Bacteria;p__Proteobacteria;c__Alphaproteobacteria;o__Rhizobiales;f__Unclassified;g__Unclassified;s__Rhizobiales bacterium YIM 77505
map04146	K00031	1.1.1.42	k__Bacteria;p__Proteobacteria;c__Alphaproteobacteria;o__Rhodobacterales
map04146	K00031	1.1.1.42	k__Bacteria;p__Proteobacteria;c__Alphaproteobacteria;o__Rhodobacterales;f__Rhodobacteraceae
map04146	K00031	1.1.1.42	k__Bacteria;p__Proteobacteria;c__Alphaproteobacteria;o__Rhodobacterales;f__Rhodobacteraceae;g__Rubellimicrobium;s__Rubellimicrobium mesophilum
map04146	K00031	1.1.1.42	k__Bacteria;p__Proteobacteria;c__Alphaproteobacteria;o__Rhodobacterales;f__Rhodobacteraceae;g__Rubellimicrobium;s__Rubellimicrobium mesophilum
map04146	K00031	1.1.1.42	k__Bacteria;p__Proteobacteria;c__Alphaproteobacteria;o__Rhodobacterales;f__Rhodobacteraceae;g__Rubellimicrobium;s__Rubellimicrobium mesophilum
map04146	K00031	1.1.1.42	k__Bacteria;p__Proteobacteria;c__Alphaproteobacteria;o__Rhodospirillales;f__Acetobacteraceae
map04146	K00031	1.1.1.42	k__Bacteria;p__Proteobacteria;c__Alphaproteobacteria;o__Rhodospirillales;f__Acetobacteraceae;g__Belnapia;s__Belnapia moabensis
map04146	K00031	1.1.1.42	k__Bacteria;p__Proteobacteria;c__Alphaproteobacteria;o__Rhodospirillales;f__Acetobacteraceae;g__Rubritepida;s__Rubritepida flocculans
map04146	K00031	1.1.1.42	k__Bacteria;p__Proteobacteria;c__Alphaproteobacteria;o__Rhodospirillales;f__Acetobacteraceae;g__Unclassified;s__Acetobacteraceae bacterium DB1506
map04146	K00031	1.1.1.42	k__Bacteria;p__Proteobacteria;c__Alphaproteobacteria;o__Rhodospirillales;f__Acetobacteraceae;g__Unclassified;s__Acetobacteraceae bacterium DB1506
map04146	K00031	1.1.1.42	k__Bacteria;p__Proteobacteria;c__Alphaproteobacteria;o__Rhodospirillales;f__Acetobacteraceae;g__Unclassified;s__Acetobacteraceae bacterium DB1506
map04146	K00031	1.1.1.42	k__Bacteria;p__Proteobacteria;c__Alphaproteobacteria;o__Rhodospirillales;f__Acetobacteraceae;g__Unclassified;s__Acetobacteraceae bacterium DB1506
map04146	K00031	1.1.1.42	k__Bacteria;p__Proteobacteria;c__Alphaproteobacteria;o__Rhodospirillales;f__Acetobacteraceae;g__Unclassified;s__Acetobacteraceae bacterium DB1506
map04146	K00031	1.1.1.42	k__Bacteria;p__Proteobacteria;c__Alphaproteobacteria;o__Rhodospirillales;f__Rhodospirillaceae;g__Azospirillum;s__Azospirillum sp. CFH 70021
map04146	K00031	1.1.1.42	k__Bacteria;p__Proteobacteria;c__Alphaproteobacteria;o__Rhodospirillales;f__Rhodospirillaceae;g__Azospirillum;s__Azospirillum sp. TSO22-1
map04146	K00031	1.1.1.42	k__Bacteria;p__Proteobacteria;c__Alphaproteobacteria;o__Rhodospirillales;f__Rhodospirillaceae;g__Indioceanicola;s__Indioceanicola profundi
map04146	K00031	1.1.1.42	k__Bacteria;p__Proteobacteria;c__Alphaproteobacteria;o__Rhodospirillales;f__Rhodospirillaceae;g__Indioceanicola;s__Indioceanicola profundi
map04146	K00031	1.1.1.42	k__Bacteria;p__Proteobacteria;c__Alphaproteobacteria;o__Rhodospirillales;f__Rhodospirillaceae;g__Skermanella;s__Skermanella stibiiresistens
map04146	K00031	1.1.1.42	k__Bacteria;p__Proteobacteria;c__Alphaproteobacteria;o__Rhodospirillales;f__Rhodospirillaceae;g__Unclassified
map04146	K00031	1.1.1.42	k__Bacteria;p__Proteobacteria;c__Alphaproteobacteria;o__Rhodospirillales;f__Rhodospirillaceae;g__Unclassified;s__Rhodospirillaceae bacterium SYSU D60006
map04146	K00031	1.1.1.42	k__Bacteria;p__Proteobacteria;c__Alphaproteobacteria;o__Rhodospirillales;f__Unclassified;g__Elioraea;s__Elioraea tepidiphila
map04146	K00031	1.1.1.42	k__Bacteria;p__Proteobacteria;c__Alphaproteobacteria;o__Rhodospirillales;f__Unclassified;g__Unclassified
map04146	K00031	1.1.1.42	k__Bacteria;p__Proteobacteria;c__Alphaproteobacteria;o__Sphingomonadales
map04146	K00031	1.1.1.42	k__Bacteria;p__Proteobacteria;c__Alphaproteobacteria;o__Sphingomonadales
map04146	K00031	1.1.1.42	k__Bacteria;p__Proteobacteria;c__Alphaproteobacteria;o__Sphingomonadales;f__Sphingomonadaceae
map04146	K00031	1.1.1.42	k__Bacteria;p__Proteobacteria;c__Alphaproteobacteria;o__Sphingomonadales;f__Sphingomonadaceae
map04146	K00031	1.1.1.42	k__Bacteria;p__Proteobacteria;c__Alphaproteobacteria;o__Sphingomonadales;f__Sphingomonadaceae;g__Sphingomonas
map04146	K00031	1.1.1.42	k__Bacteria;p__Proteobacteria;c__Alphaproteobacteria;o__Sphingomonadales;f__Sphingomonadaceae;g__Sphingomonas
map04146	K00031	1.1.1.42	k__Bacteria;p__Proteobacteria;c__Alphaproteobacteria;o__Sphingomonadales;f__Sphingomonadaceae;g__Sphingomonas
map04146	K00031	1.1.1.42	k__Bacteria;p__Proteobacteria;c__Alphaproteobacteria;o__Sphingomonadales;f__Sphingomonadaceae;g__Sphingomonas
map04146	K00031	1.1.1.42	k__Bacteria;p__Proteobacteria;c__Alphaproteobacteria;o__Sphingomonadales;f__Sphingomonadaceae;g__Sphingomonas
map04146	K00031	1.1.1.42	k__Bacteria;p__Proteobacteria;c__Alphaproteobacteria;o__Sphingomonadales;f__Sphingomonadaceae;g__Sphingomonas
map04146	K00031	1.1.1.42	k__Bacteria;p__Proteobacteria;c__Alphaproteobacteria;o__Sphingomonadales;f__Sphingomonadaceae;g__Sphingomonas
map04146	K00031	1.1.1.42	k__Bacteria;p__Proteobacteria;c__Alphaproteobacteria;o__Sphingomonadales;f__Sphingomonadaceae;g__Sphingomonas
map04146	K00031	1.1.1.42	k__Bacteria;p__Proteobacteria;c__Alphaproteobacteria;o__Sphingomonadales;f__Sphingomonadaceae;g__Sphingomonas
map04146	K00031	1.1.1.42	k__Bacteria;p__Proteobacteria;c__Alphaproteobacteria;o__Sphingomonadales;f__Sphingomonadaceae;g__Sphingomonas
map04146	K00031	1.1.1.42	k__Bacteria;p__Proteobacteria;c__Alphaproteobacteria;o__Sphingomonadales;f__Sphingomonadaceae;g__Sphingomonas
map04146	K00031	1.1.1.42	k__Bacteria;p__Proteobacteria;c__Alphaproteobacteria;o__Sphingomonadales;f__Sphingomonadaceae;g__Sphingomonas;s___Sphingomonas ginsengisoli_ Hoang et al. 2012
map04146	K00031	1.1.1.42	k__Bacteria;p__Proteobacteria;c__Alphaproteobacteria;o__Sphingomonadales;f__Sphingomonadaceae;g__Sphingomonas;s__Sphingomonas sanxanigenens
map04146	K00031	1.1.1.42	k__Bacteria;p__Proteobacteria;c__Alphaproteobacteria;o__Sphingomonadales;f__Sphingomonadaceae;g__Sphingomonas;s__Sphingomonas sanxanigenens
map04146	K00031	1.1.1.42	k__Bacteria;p__Proteobacteria;c__Alphaproteobacteria;o__Sphingomonadales;f__Sphingomonadaceae;g__Sphingomonas;s__Sphingomonas sp. SCN 67-18
map04146	K00031	1.1.1.42	k__Bacteria;p__Proteobacteria;c__Alphaproteobacteria;o__Sphingomonadales;f__Sphingomonadaceae;g__Sphingomonas;s__Sphingomonas sp. SCN 67-18
map04146	K00031	1.1.1.42	k__Bacteria;p__Proteobacteria;c__Alphaproteobacteria;o__Sphingomonadales;f__Sphingomonadaceae;g__Sphingomonas;s__Sphingomonas sp. SYSUP0001
map04146	K00031	1.1.1.42	k__Bacteria;p__Proteobacteria;c__Alphaproteobacteria;o__Sphingomonadales;f__Sphingomonadaceae;g__Sphingomonas;s__Sphingomonas sp. SYSUP0001
map04146	K00031	1.1.1.42	k__Bacteria;p__Proteobacteria;c__Alphaproteobacteria;o__Sphingomonadales;f__Sphingomonadaceae;g__Sphingosinicella;s__Sphingosinicella microcystinivorans
map04146	K00031	1.1.1.42	k__Bacteria;p__Proteobacteria;c__Alphaproteobacteria;o__Sphingomonadales;f__Sphingomonadaceae;g__Sphingosinicella;s__Sphingosinicella microcystinivorans
map04146	K00031	1.1.1.42	k__Bacteria;p__Proteobacteria;c__Alphaproteobacteria;o__Sphingomonadales;f__Sphingomonadaceae;g__Sphingosinicella;s__Sphingosinicella sp. GL-C-18
map04146	K00031	1.1.1.42	k__Bacteria;p__Proteobacteria;c__Alphaproteobacteria;o__Sphingomonadales;f__Sphingomonadaceae;g__Sphingosinicella;s__Sphingosinicella sp. QZX222
map04146	K00031	1.1.1.42	k__Bacteria;p__Proteobacteria;c__Alphaproteobacteria;o__Sphingomonadales;f__Sphingomonadaceae;g__Sphingosinicella;s__Sphingosinicella sp. QZX222
map04146	K00031	1.1.1.42	k__Bacteria;p__Proteobacteria;c__Alphaproteobacteria;o__Sphingomonadales;f__Sphingomonadaceae;g__Unclassified;s__Sphingomonadaceae bacterium KCTC 52780
map04146	K00031	1.1.1.42	k__Bacteria;p__Proteobacteria;c__Alphaproteobacteria;o__Sphingomonadales;f__Sphingomonadaceae;g__Unclassified;s__Sphingomonadaceae bacterium KCTC 52780
map04146	K00031	1.1.1.42	k__Bacteria;p__Proteobacteria;c__Alphaproteobacteria;o__Sphingomonadales;f__Sphingomonadaceae;g__Unclassified;s__Sphingomonadaceae bacterium KCTC 52780
map04146	K00031	1.1.1.42	k__Bacteria;p__Proteobacteria;c__Alphaproteobacteria;o__Sphingomonadales;f__Sphingomonadaceae;g__Unclassified;s__Sphingomonadaceae bacterium KCTC 52780
map04146	K00031	1.1.1.42	k__Bacteria;p__Proteobacteria;c__Alphaproteobacteria;o__Sphingomonadales;f__Sphingomonadaceae;g__Unclassified;s__Sphingomonadaceae bacterium KCTC 52780
map04146	K00031	1.1.1.42	k__Bacteria;p__Proteobacteria;c__Betaproteobacteria
map04146	K00031	1.1.1.42	k__Bacteria;p__Proteobacteria;c__Betaproteobacteria
map04146	K00031	1.1.1.42	k__Bacteria;p__Proteobacteria;c__Betaproteobacteria
map04146	K00031	1.1.1.42	k__Bacteria;p__Proteobacteria;c__Betaproteobacteria
map04146	K00031	1.1.1.42	k__Bacteria;p__Proteobacteria;c__Betaproteobacteria
map04146	K00031	1.1.1.42	k__Bacteria;p__Proteobacteria;c__Betaproteobacteria
map04146	K00031	1.1.1.42	k__Bacteria;p__Proteobacteria;c__Betaproteobacteria;o__Burkholderiales
map04146	K00031	1.1.1.42	k__Bacteria;p__Proteobacteria;c__Betaproteobacteria;o__Burkholderiales
map04146	K00031	1.1.1.42	k__Bacteria;p__Proteobacteria;c__Betaproteobacteria;o__Burkholderiales
map04146	K00031	1.1.1.42	k__Bacteria;p__Proteobacteria;c__Betaproteobacteria;o__Burkholderiales
map04146	K00031	1.1.1.42	k__Bacteria;p__Proteobacteria;c__Betaproteobacteria;o__Burkholderiales
map04146	K00031	1.1.1.42	k__Bacteria;p__Proteobacteria;c__Betaproteobacteria;o__Burkholderiales
map04146	K00031	1.1.1.42	k__Bacteria;p__Proteobacteria;c__Betaproteobacteria;o__Burkholderiales
map04146	K00031	1.1.1.42	k__Bacteria;p__Proteobacteria;c__Betaproteobacteria;o__Burkholderiales
map04146	K00031	1.1.1.42	k__Bacteria;p__Proteobacteria;c__Betaproteobacteria;o__Burkholderiales
map04146	K00031	1.1.1.42	k__Bacteria;p__Proteobacteria;c__Betaproteobacteria;o__Burkholderiales;f__Alcaligenaceae;g__Azohydromonas
map04146	K00031	1.1.1.42	k__Bacteria;p__Proteobacteria;c__Betaproteobacteria;o__Burkholderiales;f__Comamonadaceae
map04146	K00031	1.1.1.42	k__Bacteria;p__Proteobacteria;c__Betaproteobacteria;o__Burkholderiales;f__Comamonadaceae;g__Ramlibacter;s__Ramlibacter sp. Leaf400
map04146	K00031	1.1.1.42	k__Bacteria;p__Proteobacteria;c__Betaproteobacteria;o__Burkholderiales;f__Comamonadaceae;g__Zhizhongheella;s__Zhizhongheella caldifontis
map04146	K00031	1.1.1.42	k__Bacteria;p__Proteobacteria;c__Betaproteobacteria;o__Burkholderiales;f__Oxalobacteraceae
map04146	K00031	1.1.1.42	k__Bacteria;p__Proteobacteria;c__Betaproteobacteria;o__Burkholderiales;f__Oxalobacteraceae
map04146	K00031	1.1.1.42	k__Bacteria;p__Proteobacteria;c__Betaproteobacteria;o__Burkholderiales;f__Oxalobacteraceae
map04146	K00031	1.1.1.42	k__Bacteria;p__Proteobacteria;c__Betaproteobacteria;o__Burkholderiales;f__Oxalobacteraceae
map04146	K00031	1.1.1.42	k__Bacteria;p__Proteobacteria;c__Betaproteobacteria;o__Burkholderiales;f__Oxalobacteraceae
map04146	K00031	1.1.1.42	k__Bacteria;p__Proteobacteria;c__Betaproteobacteria;o__Burkholderiales;f__Oxalobacteraceae;g__Massilia
map04146	K00031	1.1.1.42	k__Bacteria;p__Proteobacteria;c__Betaproteobacteria;o__Burkholderiales;f__Oxalobacteraceae;g__Massilia
map04146	K00031	1.1.1.42	k__Bacteria;p__Proteobacteria;c__Betaproteobacteria;o__Burkholderiales;f__Oxalobacteraceae;g__Massilia
map04146	K00031	1.1.1.42	k__Bacteria;p__Proteobacteria;c__Betaproteobacteria;o__Burkholderiales;f__Oxalobacteraceae;g__Massilia
map04146	K00031	1.1.1.42	k__Bacteria;p__Proteobacteria;c__Betaproteobacteria;o__Burkholderiales;f__Oxalobacteraceae;g__Massilia
map04146	K00031	1.1.1.42	k__Bacteria;p__Proteobacteria;c__Betaproteobacteria;o__Burkholderiales;f__Oxalobacteraceae;g__Massilia
map04146	K00031	1.1.1.42	k__Bacteria;p__Proteobacteria;c__Betaproteobacteria;o__Burkholderiales;f__Oxalobacteraceae;g__Massilia
map04146	K00031	1.1.1.42	k__Bacteria;p__Proteobacteria;c__Betaproteobacteria;o__Burkholderiales;f__Oxalobacteraceae;g__Massilia
map04146	K00031	1.1.1.42	k__Bacteria;p__Proteobacteria;c__Betaproteobacteria;o__Burkholderiales;f__Oxalobacteraceae;g__Massilia;s__Massilia sp. KIM
map04146	K00031	1.1.1.42	k__Bacteria;p__Proteobacteria;c__Betaproteobacteria;o__Burkholderiales;f__Oxalobacteraceae;g__Massilia;s__Massilia sp. Root335
map04146	K00031	1.1.1.42	k__Bacteria;p__Proteobacteria;c__Betaproteobacteria;o__Burkholderiales;f__Unclassified
map04146	K00031	1.1.1.42	k__Bacteria;p__Proteobacteria;c__Betaproteobacteria;o__Burkholderiales;f__Unclassified;g__Aquabacterium;s__Aquabacterium sp. YIM 730274
map04146	K00031	1.1.1.42	k__Bacteria;p__Proteobacteria;c__Betaproteobacteria;o__Burkholderiales;f__Unclassified;g__Mitsuaria
map04146	K00031	1.1.1.42	k__Bacteria;p__Proteobacteria;c__Betaproteobacteria;o__Burkholderiales;f__Unclassified;g__Unclassified;s__Burkholderiales bacterium PBB6
map04146	K00031	1.1.1.42	k__Bacteria;p__Proteobacteria;c__Betaproteobacteria;o__Burkholderiales;f__Unclassified;g__Unclassified;s__Burkholderiales bacterium RIFCSPHIGHO2_12_FULL_63_20
map04146	K00031	1.1.1.42	k__Bacteria;p__Proteobacteria;c__Betaproteobacteria;o__Nitrosomonadales;f__Methylophilaceae;g__Methylobacillus;s__Methylobacillus sp. MR3
map04146	K00031	1.1.1.42	k__Bacteria;p__Proteobacteria;c__Betaproteobacteria;o__Nitrosomonadales;f__Methylophilaceae;g__Methylovorus
map04146	K00031	1.1.1.42	k__Bacteria;p__Proteobacteria;c__Betaproteobacteria;o__Nitrosomonadales;f__Methylophilaceae;g__Methylovorus
map04146	K00031	1.1.1.42	k__Bacteria;p__Proteobacteria;c__Betaproteobacteria;o__Unclassified;f__Unclassified;g__Unclassified
map04146	K00031	1.1.1.42	k__Bacteria;p__Proteobacteria;c__Betaproteobacteria;o__Unclassified;f__Unclassified;g__Unclassified
map04146	K00031	1.1.1.42	k__Bacteria;p__Proteobacteria;c__Betaproteobacteria;o__Unclassified;f__Unclassified;g__Unclassified
map04146	K00031	1.1.1.42	k__Bacteria;p__Proteobacteria;c__Betaproteobacteria;o__Unclassified;f__Unclassified;g__Unclassified
map04146	K00031	1.1.1.42	k__Bacteria;p__Proteobacteria;c__Betaproteobacteria;o__Unclassified;f__Unclassified;g__Unclassified;s__Betaproteobacteria bacterium RIFCSPLOWO2_12_FULL_68_19
map04146	K00031	1.1.1.42	k__Bacteria;p__Proteobacteria;c__Betaproteobacteria;o__Unclassified;f__Unclassified;g__Unclassified;s__Betaproteobacteria bacterium SCGC AG-212-J23
map04146	K00031	1.1.1.42	k__Bacteria;p__Proteobacteria;c__Deltaproteobacteria
map04146	K00031	1.1.1.42	k__Bacteria;p__Proteobacteria;c__Deltaproteobacteria
map04146	K00031	1.1.1.42	k__Bacteria;p__Proteobacteria;c__Deltaproteobacteria
map04146	K00031	1.1.1.42	k__Bacteria;p__Proteobacteria;c__Deltaproteobacteria;o__Myxococcales
map04146	K00031	1.1.1.42	k__Bacteria;p__Proteobacteria;c__Deltaproteobacteria;o__Myxococcales;f__Archangiaceae
map04146	K00031	1.1.1.42	k__Bacteria;p__Proteobacteria;c__Deltaproteobacteria;o__Myxococcales;f__Myxococcaceae
map04146	K00031	1.1.1.42	k__Bacteria;p__Proteobacteria;c__Deltaproteobacteria;o__Myxococcales;f__Nannocystaceae;g__Plesiocystis;s__Plesiocystis pacifica
map04146	K00031	1.1.1.42	k__Bacteria;p__Proteobacteria;c__Deltaproteobacteria;o__Myxococcales;f__Nannocystaceae;g__Plesiocystis;s__Plesiocystis pacifica
map04146	K00031	1.1.1.42	k__Bacteria;p__Proteobacteria;c__Deltaproteobacteria;o__Myxococcales;f__Polyangiaceae;g__Chondromyces
map04146	K00031	1.1.1.42	k__Bacteria;p__Proteobacteria;c__Deltaproteobacteria;o__Myxococcales;f__Polyangiaceae;g__Chondromyces
map04146	K00031	1.1.1.42	k__Bacteria;p__Proteobacteria;c__Deltaproteobacteria;o__Myxococcales;f__Polyangiaceae;g__Chondromyces;s__Chondromyces apiculatus
map04146	K00031	1.1.1.42	k__Bacteria;p__Proteobacteria;c__Deltaproteobacteria;o__Myxococcales;f__Polyangiaceae;g__Chondromyces;s__Chondromyces apiculatus
map04146	K00031	1.1.1.42	k__Bacteria;p__Proteobacteria;c__Deltaproteobacteria;o__Unclassified;f__Unclassified;g__Unclassified;s__Deltaproteobacteria bacterium HGW-Deltaproteobacteria-14
map04146	K00031	1.1.1.42	k__Bacteria;p__Proteobacteria;c__Gammaproteobacteria
map04146	K00031	1.1.1.42	k__Bacteria;p__Proteobacteria;c__Gammaproteobacteria;o__Cellvibrionales;f__Cellvibrionaceae;g__Cellvibrio;s__Cellvibrio sp. pealriver
map04146	K00031	1.1.1.42	k__Bacteria;p__Proteobacteria;c__Gammaproteobacteria;o__Cellvibrionales;f__Cellvibrionaceae;g__Cellvibrio;s__Cellvibrio sp. pealriver
map04146	K00031	1.1.1.42	k__Bacteria;p__Proteobacteria;c__Gammaproteobacteria;o__Cellvibrionales;f__Cellvibrionaceae;g__Cellvibrio;s__Cellvibrio sp. pealriver
map04146	K00031	1.1.1.42	k__Bacteria;p__Proteobacteria;c__Gammaproteobacteria;o__Cellvibrionales;f__Cellvibrionaceae;g__Gilvimarinus;s__Gilvimarinus chinensis
map04146	K00031	1.1.1.42	k__Bacteria;p__Proteobacteria;c__Gammaproteobacteria;o__Chromatiales;f__Chromatiaceae;g__Thioflavicoccus;s__Thioflavicoccus mobilis
map04146	K00031	1.1.1.42	k__Bacteria;p__Proteobacteria;c__Gammaproteobacteria;o__Nevskiales;f__Sinobacteraceae;g__Solimonas
map04146	K00031	1.1.1.42	k__Bacteria;p__Proteobacteria;c__Gammaproteobacteria;o__Nevskiales;f__Sinobacteraceae;g__Solimonas
map04146	K00031	1.1.1.42	k__Bacteria;p__Proteobacteria;c__Gammaproteobacteria;o__Nevskiales;f__Sinobacteraceae;g__Steroidobacter;s__Steroidobacter cummioxidans
map04146	K00031	1.1.1.42	k__Bacteria;p__Proteobacteria;c__Gammaproteobacteria;o__Nevskiales;f__Sinobacteraceae;g__Steroidobacter;s__Steroidobacter cummioxidans
map04146	K00031	1.1.1.42	k__Bacteria;p__Proteobacteria;c__Gammaproteobacteria;o__Nevskiales;f__Sinobacteraceae;g__Steroidobacter;s__Steroidobacter cummioxidans
map04146	K00031	1.1.1.42	k__Bacteria;p__Proteobacteria;c__Gammaproteobacteria;o__Pseudomonadales;f__Pseudomonadaceae;g__Pseudomonas
map04146	K00031	1.1.1.42	k__Bacteria;p__Proteobacteria;c__Gammaproteobacteria;o__Pseudomonadales;f__Pseudomonadaceae;g__Pseudomonas
map04146	K00031	1.1.1.42	k__Bacteria;p__Proteobacteria;c__Gammaproteobacteria;o__Pseudomonadales;f__Pseudomonadaceae;g__Pseudomonas
map04146	K00031	1.1.1.42	k__Bacteria;p__Proteobacteria;c__Gammaproteobacteria;o__Unclassified;f__Candidatus Competibacteraceae;g__Candidatus Competibacter;s__Candidatus Competibacter denitrificans
map04146	K00031	1.1.1.42	k__Bacteria;p__Proteobacteria;c__Gammaproteobacteria;o__Unclassified;f__Candidatus Competibacteraceae;g__Candidatus Competibacter;s__Candidatus Competibacter denitrificans
map04146	K00031	1.1.1.42	k__Bacteria;p__Proteobacteria;c__Gammaproteobacteria;o__Xanthomonadales;f__Rhodanobacteraceae;g__Aquimonas;s__Aquimonas voraii
map04146	K00031	1.1.1.42	k__Bacteria;p__Proteobacteria;c__Gammaproteobacteria;o__Xanthomonadales;f__Rhodanobacteraceae;g__Dokdonella;s__Dokdonella immobilis
map04146	K00031	1.1.1.42	k__Bacteria;p__Proteobacteria;c__Gammaproteobacteria;o__Xanthomonadales;f__Xanthomonadaceae;g__Lysobacter;s__Lysobacter soli
map04146	K00031	1.1.1.42	k__Bacteria;p__Proteobacteria;c__Gammaproteobacteria;o__Xanthomonadales;f__Xanthomonadaceae;g__Lysobacter;s__Lysobacter soli
map04146	K00031	1.1.1.42	k__Bacteria;p__Proteobacteria;c__Unclassified;o__Unclassified;f__Unclassified;g__Unclassified;s__Proteobacteria bacterium
map04146	K00031	1.1.1.42	k__Bacteria;p__Unclassified;c__Unclassified;o__Unclassified;f__Unclassified;g__Unclassified;s__bacterium
map04146	K00031	1.1.1.42	k__Bacteria;p__Unclassified;c__Unclassified;o__Unclassified;f__Unclassified;g__Unclassified;s__bacterium SCGC AG-212-C10
map04146	K00031	1.1.1.42	k__Bacteria;p__Verrucomicrobia
map04146	K00031	1.1.1.42	k__Bacteria;p__Verrucomicrobia
map04146	K00031	1.1.1.42	k__Bacteria;p__Verrucomicrobia;c__Opitutae;o__Opitutales;f__Opitutaceae
map04146	K00031	1.1.1.42	k__Bacteria;p__Verrucomicrobia;c__Opitutae;o__Opitutales;f__Opitutaceae;g__Opitutus
map04146	K00031	1.1.1.42	k__Bacteria;p__Verrucomicrobia;c__Opitutae;o__Opitutales;f__Opitutaceae;g__Opitutus;s__Opitutus sp. ER46
map04146	K00031	1.1.1.42	k__Bacteria;p__Verrucomicrobia;c__Opitutae;o__Opitutales;f__Opitutaceae;g__Opitutus;s__Opitutus sp. GAR368
map04146	K00031	1.1.1.42	k__Bacteria;p__Verrucomicrobia;c__Spartobacteria;o__Unclassified;f__Unclassified
map04146	K00031	1.1.1.42	k__Bacteria;p__Verrucomicrobia;c__Verrucomicrobiae;o__Verrucomicrobiales;f__Verrucomicrobia subdivision 3;g__Pedosphaera
map04146	K00031	1.1.1.42	k__Bacteria;p__Verrucomicrobia;c__Verrucomicrobiae;o__Verrucomicrobiales;f__Verrucomicrobiaceae;g__Prosthecobacter;s__Prosthecobacter debontii
map04146	K00031	1.1.1.42	k__Eukaryota;p__Streptophyta
map05230	K00036	1.1.1.49,1.1.1.363	k__Bacteria
map05230	K00036	1.1.1.49,1.1.1.363	k__Bacteria
map05230	K00036	1.1.1.49,1.1.1.363	k__Bacteria
map05230	K00036	1.1.1.49,1.1.1.363	k__Bacteria;p__Acidobacteria
map05230	K00036	1.1.1.49,1.1.1.363	k__Bacteria;p__Acidobacteria;c__Unclassified;o__Unclassified;f__Unclassified;g__Unclassified
map05230	K00036	1.1.1.49,1.1.1.363	k__Bacteria;p__Acidobacteria;c__Unclassified;o__Unclassified;f__Unclassified;g__Unclassified
map05230	K00036	1.1.1.49,1.1.1.363	k__Bacteria;p__Acidobacteria;c__Unclassified;o__Unclassified;f__Unclassified;g__Unclassified
map05230	K00036	1.1.1.49,1.1.1.363	k__Bacteria;p__Acidobacteria;c__Unclassified;o__Unclassified;f__Unclassified;g__Unclassified
map05230	K00036	1.1.1.49,1.1.1.363	k__Bacteria;p__Acidobacteria;c__Unclassified;o__Unclassified;f__Unclassified;g__Unclassified;s__Acidobacteria bacterium
map05230	K00036	1.1.1.49,1.1.1.363	k__Bacteria;p__Acidobacteria;c__Unclassified;o__Unclassified;f__Unclassified;g__Unclassified;s__Acidobacteria bacterium
map05230	K00036	1.1.1.49,1.1.1.363	k__Bacteria;p__Acidobacteria;c__Unclassified;o__Unclassified;f__Unclassified;g__Unclassified;s__Acidobacteria bacterium
map05230	K00036	1.1.1.49,1.1.1.363	k__Bacteria;p__Acidobacteria;c__Unclassified;o__Unclassified;f__Unclassified;g__Unclassified;s__Acidobacteria bacterium
map05230	K00036	1.1.1.49,1.1.1.363	k__Bacteria;p__Acidobacteria;c__Unclassified;o__Unclassified;f__Unclassified;g__Unclassified;s__Acidobacteria bacterium
map05230	K00036	1.1.1.49,1.1.1.363	k__Bacteria;p__Acidobacteria;c__Unclassified;o__Unclassified;f__Unclassified;g__Unclassified;s__Acidobacteria bacterium
map05230	K00036	1.1.1.49,1.1.1.363	k__Bacteria;p__Acidobacteria;c__Unclassified;o__Unclassified;f__Unclassified;g__Unclassified;s__Acidobacteria bacterium
map05230	K00036	1.1.1.49,1.1.1.363	k__Bacteria;p__Acidobacteria;c__Unclassified;o__Unclassified;f__Unclassified;g__Unclassified;s__Acidobacteria bacterium
map05230	K00036	1.1.1.49,1.1.1.363	k__Bacteria;p__Acidobacteria;c__Unclassified;o__Unclassified;f__Unclassified;g__Unclassified;s__Acidobacteria bacterium
map05230	K00036	1.1.1.49,1.1.1.363	k__Bacteria;p__Acidobacteria;c__Unclassified;o__Unclassified;f__Unclassified;g__Unclassified;s__Acidobacteria bacterium
map05230	K00036	1.1.1.49,1.1.1.363	k__Bacteria;p__Acidobacteria;c__Unclassified;o__Unclassified;f__Unclassified;g__Unclassified;s__Acidobacteria bacterium
map05230	K00036	1.1.1.49,1.1.1.363	k__Bacteria;p__Acidobacteria;c__Unclassified;o__Unclassified;f__Unclassified;g__Unclassified;s__Acidobacteria bacterium
map05230	K00036	1.1.1.49,1.1.1.363	k__Bacteria;p__Acidobacteria;c__Unclassified;o__Unclassified;f__Unclassified;g__Unclassified;s__Acidobacteria bacterium
map05230	K00036	1.1.1.49,1.1.1.363	k__Bacteria;p__Acidobacteria;c__Unclassified;o__Unclassified;f__Unclassified;g__Unclassified;s__Acidobacteria bacterium
map05230	K00036	1.1.1.49,1.1.1.363	k__Bacteria;p__Acidobacteria;c__Unclassified;o__Unclassified;f__Unclassified;g__Unclassified;s__Acidobacteria bacterium
map05230	K00036	1.1.1.49,1.1.1.363	k__Bacteria;p__Acidobacteria;c__Unclassified;o__Unclassified;f__Unclassified;g__Unclassified;s__Acidobacteria bacterium
map05230	K00036	1.1.1.49,1.1.1.363	k__Bacteria;p__Acidobacteria;c__Unclassified;o__Unclassified;f__Unclassified;g__Unclassified;s__Acidobacteria bacterium
map05230	K00036	1.1.1.49,1.1.1.363	k__Bacteria;p__Acidobacteria;c__Unclassified;o__Unclassified;f__Unclassified;g__Unclassified;s__Acidobacteria bacterium
map05230	K00036	1.1.1.49,1.1.1.363	k__Bacteria;p__Acidobacteria;c__Unclassified;o__Unclassified;f__Unclassified;g__Unclassified;s__Acidobacteria bacterium
map05230	K00036	1.1.1.49,1.1.1.363	k__Bacteria;p__Acidobacteria;c__Unclassified;o__Unclassified;f__Unclassified;g__Unclassified;s__Acidobacteria bacterium
map05230	K00036	1.1.1.49,1.1.1.363	k__Bacteria;p__Acidobacteria;c__Unclassified;o__Unclassified;f__Unclassified;g__Unclassified;s__Acidobacteria bacterium
map05230	K00036	1.1.1.49,1.1.1.363	k__Bacteria;p__Acidobacteria;c__Unclassified;o__Unclassified;f__Unclassified;g__Unclassified;s__Acidobacteria bacterium
map05230	K00036	1.1.1.49,1.1.1.363	k__Bacteria;p__Acidobacteria;c__Unclassified;o__Unclassified;f__Unclassified;g__Unclassified;s__Acidobacteria bacterium
map05230	K00036	1.1.1.49,1.1.1.363	k__Bacteria;p__Acidobacteria;c__Unclassified;o__Unclassified;f__Unclassified;g__Unclassified;s__Acidobacteria bacterium
map05230	K00036	1.1.1.49,1.1.1.363	k__Bacteria;p__Acidobacteria;c__Unclassified;o__Unclassified;f__Unclassified;g__Unclassified;s__Acidobacteria bacterium RIFCSPLOWO2_02_FULL_67_36
map05230	K00036	1.1.1.49,1.1.1.363	k__Bacteria;p__Acidobacteria;c__Unclassified;o__Unclassified;f__Unclassified;g__Unclassified;s__Acidobacteria bacterium RIFCSPLOWO2_12_FULL_60_22
map05230	K00036	1.1.1.49,1.1.1.363	k__Bacteria;p__Acidobacteria;c__Unclassified;o__Unclassified;f__Unclassified;g__Unclassified;s__Acidobacteria bacterium RIFCSPLOWO2_12_FULL_60_22
map05230	K00036	1.1.1.49,1.1.1.363	k__Bacteria;p__Actinobacteria
map05230	K00036	1.1.1.49,1.1.1.363	k__Bacteria;p__Actinobacteria
map05230	K00036	1.1.1.49,1.1.1.363	k__Bacteria;p__Actinobacteria
map05230	K00036	1.1.1.49,1.1.1.363	k__Bacteria;p__Actinobacteria
map05230	K00036	1.1.1.49,1.1.1.363	k__Bacteria;p__Actinobacteria
map05230	K00036	1.1.1.49,1.1.1.363	k__Bacteria;p__Actinobacteria
map05230	K00036	1.1.1.49,1.1.1.363	k__Bacteria;p__Actinobacteria;c__Actinobacteria
map05230	K00036	1.1.1.49,1.1.1.363	k__Bacteria;p__Actinobacteria;c__Actinobacteria
map05230	K00036	1.1.1.49,1.1.1.363	k__Bacteria;p__Actinobacteria;c__Actinobacteria
map05230	K00036	1.1.1.49,1.1.1.363	k__Bacteria;p__Actinobacteria;c__Actinobacteria
map05230	K00036	1.1.1.49,1.1.1.363	k__Bacteria;p__Actinobacteria;c__Actinobacteria
map05230	K00036	1.1.1.49,1.1.1.363	k__Bacteria;p__Actinobacteria;c__Actinobacteria
map05230	K00036	1.1.1.49,1.1.1.363	k__Bacteria;p__Actinobacteria;c__Actinobacteria
map05230	K00036	1.1.1.49,1.1.1.363	k__Bacteria;p__Actinobacteria;c__Actinobacteria
map05230	K00036	1.1.1.49,1.1.1.363	k__Bacteria;p__Actinobacteria;c__Actinobacteria
map05230	K00036	1.1.1.49,1.1.1.363	k__Bacteria;p__Actinobacteria;c__Actinobacteria
map05230	K00036	1.1.1.49,1.1.1.363	k__Bacteria;p__Actinobacteria;c__Actinobacteria
map05230	K00036	1.1.1.49,1.1.1.363	k__Bacteria;p__Actinobacteria;c__Actinobacteria
map05230	K00036	1.1.1.49,1.1.1.363	k__Bacteria;p__Actinobacteria;c__Actinobacteria
map05230	K00036	1.1.1.49,1.1.1.363	k__Bacteria;p__Actinobacteria;c__Actinobacteria
map05230	K00036	1.1.1.49,1.1.1.363	k__Bacteria;p__Actinobacteria;c__Actinobacteria
map05230	K00036	1.1.1.49,1.1.1.363	k__Bacteria;p__Actinobacteria;c__Actinobacteria
map05230	K00036	1.1.1.49,1.1.1.363	k__Bacteria;p__Actinobacteria;c__Actinobacteria
map05230	K00036	1.1.1.49,1.1.1.363	k__Bacteria;p__Actinobacteria;c__Actinobacteria
map05230	K00036	1.1.1.49,1.1.1.363	k__Bacteria;p__Actinobacteria;c__Actinobacteria
map05230	K00036	1.1.1.49,1.1.1.363	k__Bacteria;p__Actinobacteria;c__Actinobacteria
map05230	K00036	1.1.1.49,1.1.1.363	k__Bacteria;p__Actinobacteria;c__Actinobacteria
map05230	K00036	1.1.1.49,1.1.1.363	k__Bacteria;p__Actinobacteria;c__Actinobacteria
map05230	K00036	1.1.1.49,1.1.1.363	k__Bacteria;p__Actinobacteria;c__Actinobacteria
map05230	K00036	1.1.1.49,1.1.1.363	k__Bacteria;p__Actinobacteria;c__Actinobacteria
map05230	K00036	1.1.1.49,1.1.1.363	k__Bacteria;p__Actinobacteria;c__Actinobacteria
map05230	K00036	1.1.1.49,1.1.1.363	k__Bacteria;p__Actinobacteria;c__Actinobacteria
map05230	K00036	1.1.1.49,1.1.1.363	k__Bacteria;p__Actinobacteria;c__Actinobacteria
map05230	K00036	1.1.1.49,1.1.1.363	k__Bacteria;p__Actinobacteria;c__Actinobacteria
map05230	K00036	1.1.1.49,1.1.1.363	k__Bacteria;p__Actinobacteria;c__Actinobacteria
map05230	K00036	1.1.1.49,1.1.1.363	k__Bacteria;p__Actinobacteria;c__Actinobacteria;o__Corynebacteriales;f__Mycobacteriaceae
map05230	K00036	1.1.1.49,1.1.1.363	k__Bacteria;p__Actinobacteria;c__Actinobacteria;o__Corynebacteriales;f__Mycobacteriaceae;g__Mycobacterium;s__Mycobacterium sp. GA-2829
map05230	K00036	1.1.1.49,1.1.1.363	k__Bacteria;p__Actinobacteria;c__Actinobacteria;o__Corynebacteriales;f__Mycobacteriaceae;g__Mycobacterium;s__Mycobacterium sp. Root265
map05230	K00036	1.1.1.49,1.1.1.363	k__Bacteria;p__Actinobacteria;c__Actinobacteria;o__Corynebacteriales;f__Mycobacteriaceae;g__Mycolicibacterium;s__Mycolicibacterium doricum
map05230	K00036	1.1.1.49,1.1.1.363	k__Bacteria;p__Actinobacteria;c__Actinobacteria;o__Corynebacteriales;f__Mycobacteriaceae;g__Mycolicibacterium;s__Mycolicibacterium doricum
map05230	K00036	1.1.1.49,1.1.1.363	k__Bacteria;p__Actinobacteria;c__Actinobacteria;o__Corynebacteriales;f__Mycobacteriaceae;g__Mycolicibacterium;s__Mycolicibacterium doricum
map05230	K00036	1.1.1.49,1.1.1.363	k__Bacteria;p__Actinobacteria;c__Actinobacteria;o__Corynebacteriales;f__Mycobacteriaceae;g__Mycolicibacterium;s__Mycolicibacterium doricum
map05230	K00036	1.1.1.49,1.1.1.363	k__Bacteria;p__Actinobacteria;c__Actinobacteria;o__Corynebacteriales;f__Mycobacteriaceae;g__Mycolicibacterium;s__Mycolicibacterium moriokaense
map05230	K00036	1.1.1.49,1.1.1.363	k__Bacteria;p__Actinobacteria;c__Actinobacteria;o__Corynebacteriales;f__Mycobacteriaceae;g__Mycolicibacterium;s__Mycolicibacterium moriokaense
map05230	K00036	1.1.1.49,1.1.1.363	k__Bacteria;p__Actinobacteria;c__Actinobacteria;o__Frankiales;f__Frankiaceae;g__Frankia
map05230	K00036	1.1.1.49,1.1.1.363	k__Bacteria;p__Actinobacteria;c__Actinobacteria;o__Frankiales;f__Frankiaceae;g__Frankia
map05230	K00036	1.1.1.49,1.1.1.363	k__Bacteria;p__Actinobacteria;c__Actinobacteria;o__Geodermatophilales;f__Geodermatophilaceae
map05230	K00036	1.1.1.49,1.1.1.363	k__Bacteria;p__Actinobacteria;c__Actinobacteria;o__Geodermatophilales;f__Geodermatophilaceae
map05230	K00036	1.1.1.49,1.1.1.363	k__Bacteria;p__Actinobacteria;c__Actinobacteria;o__Geodermatophilales;f__Geodermatophilaceae
map05230	K00036	1.1.1.49,1.1.1.363	k__Bacteria;p__Actinobacteria;c__Actinobacteria;o__Geodermatophilales;f__Geodermatophilaceae
map05230	K00036	1.1.1.49,1.1.1.363	k__Bacteria;p__Actinobacteria;c__Actinobacteria;o__Geodermatophilales;f__Geodermatophilaceae
map05230	K00036	1.1.1.49,1.1.1.363	k__Bacteria;p__Actinobacteria;c__Actinobacteria;o__Geodermatophilales;f__Geodermatophilaceae
map05230	K00036	1.1.1.49,1.1.1.363	k__Bacteria;p__Actinobacteria;c__Actinobacteria;o__Geodermatophilales;f__Geodermatophilaceae
map05230	K00036	1.1.1.49,1.1.1.363	k__Bacteria;p__Actinobacteria;c__Actinobacteria;o__Geodermatophilales;f__Geodermatophilaceae
map05230	K00036	1.1.1.49,1.1.1.363	k__Bacteria;p__Actinobacteria;c__Actinobacteria;o__Geodermatophilales;f__Geodermatophilaceae
map05230	K00036	1.1.1.49,1.1.1.363	k__Bacteria;p__Actinobacteria;c__Actinobacteria;o__Geodermatophilales;f__Geodermatophilaceae
map05230	K00036	1.1.1.49,1.1.1.363	k__Bacteria;p__Actinobacteria;c__Actinobacteria;o__Geodermatophilales;f__Geodermatophilaceae
map05230	K00036	1.1.1.49,1.1.1.363	k__Bacteria;p__Actinobacteria;c__Actinobacteria;o__Geodermatophilales;f__Geodermatophilaceae
map05230	K00036	1.1.1.49,1.1.1.363	k__Bacteria;p__Actinobacteria;c__Actinobacteria;o__Geodermatophilales;f__Geodermatophilaceae
map05230	K00036	1.1.1.49,1.1.1.363	k__Bacteria;p__Actinobacteria;c__Actinobacteria;o__Geodermatophilales;f__Geodermatophilaceae
map05230	K00036	1.1.1.49,1.1.1.363	k__Bacteria;p__Actinobacteria;c__Actinobacteria;o__Geodermatophilales;f__Geodermatophilaceae
map05230	K00036	1.1.1.49,1.1.1.363	k__Bacteria;p__Actinobacteria;c__Actinobacteria;o__Geodermatophilales;f__Geodermatophilaceae;g__Blastococcus
map05230	K00036	1.1.1.49,1.1.1.363	k__Bacteria;p__Actinobacteria;c__Actinobacteria;o__Geodermatophilales;f__Geodermatophilaceae;g__Blastococcus
map05230	K00036	1.1.1.49,1.1.1.363	k__Bacteria;p__Actinobacteria;c__Actinobacteria;o__Geodermatophilales;f__Geodermatophilaceae;g__Blastococcus
map05230	K00036	1.1.1.49,1.1.1.363	k__Bacteria;p__Actinobacteria;c__Actinobacteria;o__Geodermatophilales;f__Geodermatophilaceae;g__Blastococcus
map05230	K00036	1.1.1.49,1.1.1.363	k__Bacteria;p__Actinobacteria;c__Actinobacteria;o__Geodermatophilales;f__Geodermatophilaceae;g__Blastococcus
map05230	K00036	1.1.1.49,1.1.1.363	k__Bacteria;p__Actinobacteria;c__Actinobacteria;o__Geodermatophilales;f__Geodermatophilaceae;g__Blastococcus
map05230	K00036	1.1.1.49,1.1.1.363	k__Bacteria;p__Actinobacteria;c__Actinobacteria;o__Geodermatophilales;f__Geodermatophilaceae;g__Blastococcus
map05230	K00036	1.1.1.49,1.1.1.363	k__Bacteria;p__Actinobacteria;c__Actinobacteria;o__Geodermatophilales;f__Geodermatophilaceae;g__Blastococcus;s__Blastococcus atacamensis
map05230	K00036	1.1.1.49,1.1.1.363	k__Bacteria;p__Actinobacteria;c__Actinobacteria;o__Geodermatophilales;f__Geodermatophilaceae;g__Blastococcus;s__Blastococcus atacamensis
map05230	K00036	1.1.1.49,1.1.1.363	k__Bacteria;p__Actinobacteria;c__Actinobacteria;o__Geodermatophilales;f__Geodermatophilaceae;g__Blastococcus;s__Blastococcus saxobsidens
map05230	K00036	1.1.1.49,1.1.1.363	k__Bacteria;p__Actinobacteria;c__Actinobacteria;o__Geodermatophilales;f__Geodermatophilaceae;g__Blastococcus;s__Blastococcus saxobsidens
map05230	K00036	1.1.1.49,1.1.1.363	k__Bacteria;p__Actinobacteria;c__Actinobacteria;o__Geodermatophilales;f__Geodermatophilaceae;g__Blastococcus;s__Blastococcus saxobsidens
map05230	K00036	1.1.1.49,1.1.1.363	k__Bacteria;p__Actinobacteria;c__Actinobacteria;o__Geodermatophilales;f__Geodermatophilaceae;g__Blastococcus;s__Blastococcus sp. DSM 44205
map05230	K00036	1.1.1.49,1.1.1.363	k__Bacteria;p__Actinobacteria;c__Actinobacteria;o__Geodermatophilales;f__Geodermatophilaceae;g__Blastococcus;s__Blastococcus sp. DSM 44268
map05230	K00036	1.1.1.49,1.1.1.363	k__Bacteria;p__Actinobacteria;c__Actinobacteria;o__Geodermatophilales;f__Geodermatophilaceae;g__Blastococcus;s__Blastococcus sp. DSM 44272
map05230	K00036	1.1.1.49,1.1.1.363	k__Bacteria;p__Actinobacteria;c__Actinobacteria;o__Geodermatophilales;f__Geodermatophilaceae;g__Blastococcus;s__Blastococcus sp. DSM 44272
map05230	K00036	1.1.1.49,1.1.1.363	k__Bacteria;p__Actinobacteria;c__Actinobacteria;o__Geodermatophilales;f__Geodermatophilaceae;g__Blastococcus;s__Blastococcus sp. DSM 44272
map05230	K00036	1.1.1.49,1.1.1.363	k__Bacteria;p__Actinobacteria;c__Actinobacteria;o__Geodermatophilales;f__Geodermatophilaceae;g__Blastococcus;s__Blastococcus sp. DSM 46786
map05230	K00036	1.1.1.49,1.1.1.363	k__Bacteria;p__Actinobacteria;c__Actinobacteria;o__Geodermatophilales;f__Geodermatophilaceae;g__Blastococcus;s__Blastococcus sp. DSM 46786
map05230	K00036	1.1.1.49,1.1.1.363	k__Bacteria;p__Actinobacteria;c__Actinobacteria;o__Geodermatophilales;f__Geodermatophilaceae;g__Blastococcus;s__Blastococcus sp. TBT05-19
map05230	K00036	1.1.1.49,1.1.1.363	k__Bacteria;p__Actinobacteria;c__Actinobacteria;o__Geodermatophilales;f__Geodermatophilaceae;g__Blastococcus;s__Blastococcus sp. TBT05-19
map05230	K00036	1.1.1.49,1.1.1.363	k__Bacteria;p__Actinobacteria;c__Actinobacteria;o__Geodermatophilales;f__Geodermatophilaceae;g__Blastococcus;s__Blastococcus sp. TF02A-30
map05230	K00036	1.1.1.49,1.1.1.363	k__Bacteria;p__Actinobacteria;c__Actinobacteria;o__Geodermatophilales;f__Geodermatophilaceae;g__Blastococcus;s__Candidatus Blastococcus massiliensis
map05230	K00036	1.1.1.49,1.1.1.363	k__Bacteria;p__Actinobacteria;c__Actinobacteria;o__Geodermatophilales;f__Geodermatophilaceae;g__Blastococcus;s__Candidatus Blastococcus massiliensis
map05230	K00036	1.1.1.49,1.1.1.363	k__Bacteria;p__Actinobacteria;c__Actinobacteria;o__Geodermatophilales;f__Geodermatophilaceae;g__Blastococcus;s__Candidatus Blastococcus massiliensis
map05230	K00036	1.1.1.49,1.1.1.363	k__Bacteria;p__Actinobacteria;c__Actinobacteria;o__Geodermatophilales;f__Geodermatophilaceae;g__Blastococcus;s__Candidatus Blastococcus massiliensis
map05230	K00036	1.1.1.49,1.1.1.363	k__Bacteria;p__Actinobacteria;c__Actinobacteria;o__Geodermatophilales;f__Geodermatophilaceae;g__Blastococcus;s__Candidatus Blastococcus massiliensis
map05230	K00036	1.1.1.49,1.1.1.363	k__Bacteria;p__Actinobacteria;c__Actinobacteria;o__Geodermatophilales;f__Geodermatophilaceae;g__Geodermatophilus
map05230	K00036	1.1.1.49,1.1.1.363	k__Bacteria;p__Actinobacteria;c__Actinobacteria;o__Geodermatophilales;f__Geodermatophilaceae;g__Geodermatophilus
map05230	K00036	1.1.1.49,1.1.1.363	k__Bacteria;p__Actinobacteria;c__Actinobacteria;o__Geodermatophilales;f__Geodermatophilaceae;g__Geodermatophilus
map05230	K00036	1.1.1.49,1.1.1.363	k__Bacteria;p__Actinobacteria;c__Actinobacteria;o__Geodermatophilales;f__Geodermatophilaceae;g__Geodermatophilus
map05230	K00036	1.1.1.49,1.1.1.363	k__Bacteria;p__Actinobacteria;c__Actinobacteria;o__Geodermatophilales;f__Geodermatophilaceae;g__Geodermatophilus
map05230	K00036	1.1.1.49,1.1.1.363	k__Bacteria;p__Actinobacteria;c__Actinobacteria;o__Geodermatophilales;f__Geodermatophilaceae;g__Geodermatophilus;s__Geodermatophilus africanus
map05230	K00036	1.1.1.49,1.1.1.363	k__Bacteria;p__Actinobacteria;c__Actinobacteria;o__Geodermatophilales;f__Geodermatophilaceae;g__Geodermatophilus;s__Geodermatophilus africanus
map05230	K00036	1.1.1.49,1.1.1.363	k__Bacteria;p__Actinobacteria;c__Actinobacteria;o__Geodermatophilales;f__Geodermatophilaceae;g__Geodermatophilus;s__Geodermatophilus chilensis
map05230	K00036	1.1.1.49,1.1.1.363	k__Bacteria;p__Actinobacteria;c__Actinobacteria;o__Geodermatophilales;f__Geodermatophilaceae;g__Geodermatophilus;s__Geodermatophilus obscurus
map05230	K00036	1.1.1.49,1.1.1.363	k__Bacteria;p__Actinobacteria;c__Actinobacteria;o__Geodermatophilales;f__Geodermatophilaceae;g__Geodermatophilus;s__Geodermatophilus obscurus
map05230	K00036	1.1.1.49,1.1.1.363	k__Bacteria;p__Actinobacteria;c__Actinobacteria;o__Geodermatophilales;f__Geodermatophilaceae;g__Geodermatophilus;s__Geodermatophilus sp. DSM 45219
map05230	K00036	1.1.1.49,1.1.1.363	k__Bacteria;p__Actinobacteria;c__Actinobacteria;o__Geodermatophilales;f__Geodermatophilaceae;g__Geodermatophilus;s__Geodermatophilus sp. LHW52908
map05230	K00036	1.1.1.49,1.1.1.363	k__Bacteria;p__Actinobacteria;c__Actinobacteria;o__Geodermatophilales;f__Geodermatophilaceae;g__Geodermatophilus;s__Geodermatophilus sp. LHW52908
map05230	K00036	1.1.1.49,1.1.1.363	k__Bacteria;p__Actinobacteria;c__Actinobacteria;o__Geodermatophilales;f__Geodermatophilaceae;g__Unclassified;s__Geodermatophilaceae bacterium URHB0062
map05230	K00036	1.1.1.49,1.1.1.363	k__Bacteria;p__Actinobacteria;c__Actinobacteria;o__Kineosporiales;f__Kineosporiaceae
map05230	K00036	1.1.1.49,1.1.1.363	k__Bacteria;p__Actinobacteria;c__Actinobacteria;o__Kineosporiales;f__Kineosporiaceae;g__Kineococcus
map05230	K00036	1.1.1.49,1.1.1.363	k__Bacteria;p__Actinobacteria;c__Actinobacteria;o__Kineosporiales;f__Kineosporiaceae;g__Kineococcus;s__Kineococcus xinjiangensis
map05230	K00036	1.1.1.49,1.1.1.363	k__Bacteria;p__Actinobacteria;c__Actinobacteria;o__Kineosporiales;f__Kineosporiaceae;g__Quadrisphaera;s__Quadrisphaera sp. DSM 44207
map05230	K00036	1.1.1.49,1.1.1.363	k__Bacteria;p__Actinobacteria;c__Actinobacteria;o__Kineosporiales;f__Kineosporiaceae;g__Quadrisphaera;s__Quadrisphaera sp. DSM 44207
map05230	K00036	1.1.1.49,1.1.1.363	k__Bacteria;p__Actinobacteria;c__Actinobacteria;o__Kineosporiales;f__Kineosporiaceae;g__Quadrisphaera;s__Quadrisphaera sp. DSM 44207
map05230	K00036	1.1.1.49,1.1.1.363	k__Bacteria;p__Actinobacteria;c__Actinobacteria;o__Kineosporiales;f__Kineosporiaceae;g__Quadrisphaera;s__Quadrisphaera sp. DSM 44207
map05230	K00036	1.1.1.49,1.1.1.363	k__Bacteria;p__Actinobacteria;c__Actinobacteria;o__Kineosporiales;f__Kineosporiaceae;g__Quadrisphaera;s__Quadrisphaera sp. DSM 44207
map05230	K00036	1.1.1.49,1.1.1.363	k__Bacteria;p__Actinobacteria;c__Actinobacteria;o__Kineosporiales;f__Kineosporiaceae;g__Quadrisphaera;s__Quadrisphaera sp. DSM 44207
map05230	K00036	1.1.1.49,1.1.1.363	k__Bacteria;p__Actinobacteria;c__Actinobacteria;o__Micrococcales
map05230	K00036	1.1.1.49,1.1.1.363	k__Bacteria;p__Actinobacteria;c__Actinobacteria;o__Micrococcales;f__Cellulomonadaceae
map05230	K00036	1.1.1.49,1.1.1.363	k__Bacteria;p__Actinobacteria;c__Actinobacteria;o__Micrococcales;f__Cellulomonadaceae;g__Cellulomonas
map05230	K00036	1.1.1.49,1.1.1.363	k__Bacteria;p__Actinobacteria;c__Actinobacteria;o__Micrococcales;f__Cellulomonadaceae;g__Cellulomonas
map05230	K00036	1.1.1.49,1.1.1.363	k__Bacteria;p__Actinobacteria;c__Actinobacteria;o__Micrococcales;f__Cellulomonadaceae;g__Cellulomonas;s__Cellulomonas carbonis
map05230	K00036	1.1.1.49,1.1.1.363	k__Bacteria;p__Actinobacteria;c__Actinobacteria;o__Micrococcales;f__Cellulomonadaceae;g__Cellulomonas;s__Cellulomonas carbonis
map05230	K00036	1.1.1.49,1.1.1.363	k__Bacteria;p__Actinobacteria;c__Actinobacteria;o__Micrococcales;f__Cellulomonadaceae;g__Cellulomonas;s__Cellulomonas flavigena
map05230	K00036	1.1.1.49,1.1.1.363	k__Bacteria;p__Actinobacteria;c__Actinobacteria;o__Micrococcales;f__Cellulomonadaceae;g__Cellulomonas;s__Cellulomonas flavigena
map05230	K00036	1.1.1.49,1.1.1.363	k__Bacteria;p__Actinobacteria;c__Actinobacteria;o__Micrococcales;f__Cellulomonadaceae;g__Cellulomonas;s__Cellulomonas flavigena
map05230	K00036	1.1.1.49,1.1.1.363	k__Bacteria;p__Actinobacteria;c__Actinobacteria;o__Micrococcales;f__Cellulomonadaceae;g__Cellulomonas;s__Cellulomonas marina
map05230	K00036	1.1.1.49,1.1.1.363	k__Bacteria;p__Actinobacteria;c__Actinobacteria;o__Micrococcales;f__Cellulomonadaceae;g__Cellulomonas;s__Cellulomonas sp. Root137
map05230	K00036	1.1.1.49,1.1.1.363	k__Bacteria;p__Actinobacteria;c__Actinobacteria;o__Micrococcales;f__Intrasporangiaceae;g__Ornithinimicrobium;s__Ornithinimicrobium pekingense
map05230	K00036	1.1.1.49,1.1.1.363	k__Bacteria;p__Actinobacteria;c__Actinobacteria;o__Micrococcales;f__Intrasporangiaceae;g__Ornithinimicrobium;s__Ornithinimicrobium pekingense
map05230	K00036	1.1.1.49,1.1.1.363	k__Bacteria;p__Actinobacteria;c__Actinobacteria;o__Micrococcales;f__Intrasporangiaceae;g__Ornithinimicrobium;s__Ornithinimicrobium pekingense
map05230	K00036	1.1.1.49,1.1.1.363	k__Bacteria;p__Actinobacteria;c__Actinobacteria;o__Micrococcales;f__Intrasporangiaceae;g__Ornithinimicrobium;s__Ornithinimicrobium pekingense
map05230	K00036	1.1.1.49,1.1.1.363	k__Bacteria;p__Actinobacteria;c__Actinobacteria;o__Micrococcales;f__Intrasporangiaceae;g__Phycicoccus;s__Phycicoccus sp. Soil748
map05230	K00036	1.1.1.49,1.1.1.363	k__Bacteria;p__Actinobacteria;c__Actinobacteria;o__Micrococcales;f__Intrasporangiaceae;g__Phycicoccus;s__Phycicoccus sp. Soil748
map05230	K00036	1.1.1.49,1.1.1.363	k__Bacteria;p__Actinobacteria;c__Actinobacteria;o__Micrococcales;f__Microbacteriaceae
map05230	K00036	1.1.1.49,1.1.1.363	k__Bacteria;p__Actinobacteria;c__Actinobacteria;o__Micrococcales;f__Microbacteriaceae
map05230	K00036	1.1.1.49,1.1.1.363	k__Bacteria;p__Actinobacteria;c__Actinobacteria;o__Micrococcales;f__Microbacteriaceae;g__Agreia
map05230	K00036	1.1.1.49,1.1.1.363	k__Bacteria;p__Actinobacteria;c__Actinobacteria;o__Micrococcales;f__Microbacteriaceae;g__Agrococcus;s__Agrococcus lahaulensis
map05230	K00036	1.1.1.49,1.1.1.363	k__Bacteria;p__Actinobacteria;c__Actinobacteria;o__Micrococcales;f__Microbacteriaceae;g__Diaminobutyricimonas;s__Diaminobutyricimonas aerilata
map05230	K00036	1.1.1.49,1.1.1.363	k__Bacteria;p__Actinobacteria;c__Actinobacteria;o__Micrococcales;f__Microbacteriaceae;g__Diaminobutyricimonas;s__Diaminobutyricimonas aerilata
map05230	K00036	1.1.1.49,1.1.1.363	k__Bacteria;p__Actinobacteria;c__Actinobacteria;o__Micrococcales;f__Microbacteriaceae;g__Diaminobutyricimonas;s__Diaminobutyricimonas aerilata
map05230	K00036	1.1.1.49,1.1.1.363	k__Bacteria;p__Actinobacteria;c__Actinobacteria;o__Micrococcales;f__Microbacteriaceae;g__Microbacterium
map05230	K00036	1.1.1.49,1.1.1.363	k__Bacteria;p__Actinobacteria;c__Actinobacteria;o__Micrococcales;f__Microbacteriaceae;g__Microbacterium
map05230	K00036	1.1.1.49,1.1.1.363	k__Bacteria;p__Actinobacteria;c__Actinobacteria;o__Micrococcales;f__Microbacteriaceae;g__Microbacterium
map05230	K00036	1.1.1.49,1.1.1.363	k__Bacteria;p__Actinobacteria;c__Actinobacteria;o__Micrococcales;f__Microbacteriaceae;g__Microbacterium
map05230	K00036	1.1.1.49,1.1.1.363	k__Bacteria;p__Actinobacteria;c__Actinobacteria;o__Micrococcales;f__Microbacteriaceae;g__Microbacterium;s__Microbacterium sp. cf046
map05230	K00036	1.1.1.49,1.1.1.363	k__Bacteria;p__Actinobacteria;c__Actinobacteria;o__Micrococcales;f__Microbacteriaceae;g__Microbacterium;s__Microbacterium sp. cf046
map05230	K00036	1.1.1.49,1.1.1.363	k__Bacteria;p__Actinobacteria;c__Actinobacteria;o__Micrococcales;f__Microbacteriaceae;g__Microbacterium;s__Microbacterium sp. Marseille-P5731
map05230	K00036	1.1.1.49,1.1.1.363	k__Bacteria;p__Actinobacteria;c__Actinobacteria;o__Micrococcales;f__Microbacteriaceae;g__Microbacterium;s__Microbacterium sp. Root53
map05230	K00036	1.1.1.49,1.1.1.363	k__Bacteria;p__Actinobacteria;c__Actinobacteria;o__Micrococcales;f__Microbacteriaceae;g__Unclassified;s__Microbacteriaceae bacterium 13R1-3
map05230	K00036	1.1.1.49,1.1.1.363	k__Bacteria;p__Actinobacteria;c__Actinobacteria;o__Micrococcales;f__Microbacteriaceae;g__Unclassified;s__Microbacteriaceae bacterium 13R1-3
map05230	K00036	1.1.1.49,1.1.1.363	k__Bacteria;p__Actinobacteria;c__Actinobacteria;o__Micrococcales;f__Microbacteriaceae;g__Unclassified;s__Microbacteriaceae bacterium 13R1-3
map05230	K00036	1.1.1.49,1.1.1.363	k__Bacteria;p__Actinobacteria;c__Actinobacteria;o__Micrococcales;f__Microbacteriaceae;g__Unclassified;s__Microbacteriaceae bacterium 13R1-3
map05230	K00036	1.1.1.49,1.1.1.363	k__Bacteria;p__Actinobacteria;c__Actinobacteria;o__Micrococcales;f__Micrococcaceae
map05230	K00036	1.1.1.49,1.1.1.363	k__Bacteria;p__Actinobacteria;c__Actinobacteria;o__Micrococcales;f__Micrococcaceae
map05230	K00036	1.1.1.49,1.1.1.363	k__Bacteria;p__Actinobacteria;c__Actinobacteria;o__Micrococcales;f__Micrococcaceae
map05230	K00036	1.1.1.49,1.1.1.363	k__Bacteria;p__Actinobacteria;c__Actinobacteria;o__Micrococcales;f__Micrococcaceae
map05230	K00036	1.1.1.49,1.1.1.363	k__Bacteria;p__Actinobacteria;c__Actinobacteria;o__Micrococcales;f__Micrococcaceae;g__Arthrobacter
map05230	K00036	1.1.1.49,1.1.1.363	k__Bacteria;p__Actinobacteria;c__Actinobacteria;o__Micrococcales;f__Micrococcaceae;g__Arthrobacter
map05230	K00036	1.1.1.49,1.1.1.363	k__Bacteria;p__Actinobacteria;c__Actinobacteria;o__Micrococcales;f__Micrococcaceae;g__Arthrobacter;s__Arthrobacter crystallopoietes
map05230	K00036	1.1.1.49,1.1.1.363	k__Bacteria;p__Actinobacteria;c__Actinobacteria;o__Micrococcales;f__Micrococcaceae;g__Arthrobacter;s__Arthrobacter crystallopoietes
map05230	K00036	1.1.1.49,1.1.1.363	k__Bacteria;p__Actinobacteria;c__Actinobacteria;o__Micrococcales;f__Micrococcaceae;g__Arthrobacter;s__Arthrobacter crystallopoietes
map05230	K00036	1.1.1.49,1.1.1.363	k__Bacteria;p__Actinobacteria;c__Actinobacteria;o__Micrococcales;f__Micrococcaceae;g__Arthrobacter;s__Arthrobacter crystallopoietes
map05230	K00036	1.1.1.49,1.1.1.363	k__Bacteria;p__Actinobacteria;c__Actinobacteria;o__Micrococcales;f__Micrococcaceae;g__Arthrobacter;s__Arthrobacter crystallopoietes
map05230	K00036	1.1.1.49,1.1.1.363	k__Bacteria;p__Actinobacteria;c__Actinobacteria;o__Micrococcales;f__Micrococcaceae;g__Arthrobacter;s__Arthrobacter crystallopoietes
map05230	K00036	1.1.1.49,1.1.1.363	k__Bacteria;p__Actinobacteria;c__Actinobacteria;o__Micrococcales;f__Micrococcaceae;g__Arthrobacter;s__Arthrobacter crystallopoietes
map05230	K00036	1.1.1.49,1.1.1.363	k__Bacteria;p__Actinobacteria;c__Actinobacteria;o__Micrococcales;f__Micrococcaceae;g__Arthrobacter;s__Arthrobacter crystallopoietes
map05230	K00036	1.1.1.49,1.1.1.363	k__Bacteria;p__Actinobacteria;c__Actinobacteria;o__Micrococcales;f__Micrococcaceae;g__Arthrobacter;s__Arthrobacter sp. Soil782
map05230	K00036	1.1.1.49,1.1.1.363	k__Bacteria;p__Actinobacteria;c__Actinobacteria;o__Micrococcales;f__Micrococcaceae;g__Arthrobacter;s__Arthrobacter sp. Soil782
map05230	K00036	1.1.1.49,1.1.1.363	k__Bacteria;p__Actinobacteria;c__Actinobacteria;o__Micrococcales;f__Micrococcaceae;g__Kocuria
map05230	K00036	1.1.1.49,1.1.1.363	k__Bacteria;p__Actinobacteria;c__Actinobacteria;o__Micrococcales;f__Micrococcaceae;g__Kocuria
map05230	K00036	1.1.1.49,1.1.1.363	k__Bacteria;p__Actinobacteria;c__Actinobacteria;o__Micrococcales;f__Micrococcaceae;g__Kocuria
map05230	K00036	1.1.1.49,1.1.1.363	k__Bacteria;p__Actinobacteria;c__Actinobacteria;o__Micrococcales;f__Micrococcaceae;g__Kocuria
map05230	K00036	1.1.1.49,1.1.1.363	k__Bacteria;p__Actinobacteria;c__Actinobacteria;o__Micrococcales;f__Micrococcaceae;g__Kocuria
map05230	K00036	1.1.1.49,1.1.1.363	k__Bacteria;p__Actinobacteria;c__Actinobacteria;o__Micrococcales;f__Micrococcaceae;g__Kocuria
map05230	K00036	1.1.1.49,1.1.1.363	k__Bacteria;p__Actinobacteria;c__Actinobacteria;o__Micrococcales;f__Micrococcaceae;g__Kocuria
map05230	K00036	1.1.1.49,1.1.1.363	k__Bacteria;p__Actinobacteria;c__Actinobacteria;o__Micrococcales;f__Micrococcaceae;g__Kocuria
map05230	K00036	1.1.1.49,1.1.1.363	k__Bacteria;p__Actinobacteria;c__Actinobacteria;o__Micrococcales;f__Micrococcaceae;g__Kocuria
map05230	K00036	1.1.1.49,1.1.1.363	k__Bacteria;p__Actinobacteria;c__Actinobacteria;o__Micrococcales;f__Micrococcaceae;g__Kocuria
map05230	K00036	1.1.1.49,1.1.1.363	k__Bacteria;p__Actinobacteria;c__Actinobacteria;o__Micrococcales;f__Micrococcaceae;g__Kocuria
map05230	K00036	1.1.1.49,1.1.1.363	k__Bacteria;p__Actinobacteria;c__Actinobacteria;o__Micrococcales;f__Micrococcaceae;g__Kocuria
map05230	K00036	1.1.1.49,1.1.1.363	k__Bacteria;p__Actinobacteria;c__Actinobacteria;o__Micrococcales;f__Micrococcaceae;g__Kocuria;s__Kocuria polaris
map05230	K00036	1.1.1.49,1.1.1.363	k__Bacteria;p__Actinobacteria;c__Actinobacteria;o__Micrococcales;f__Micrococcaceae;g__Kocuria;s__Kocuria turfanensis
map05230	K00036	1.1.1.49,1.1.1.363	k__Bacteria;p__Actinobacteria;c__Actinobacteria;o__Micrococcales;f__Promicromonosporaceae;g__Isoptericola;s__Isoptericola variabilis
map05230	K00036	1.1.1.49,1.1.1.363	k__Bacteria;p__Actinobacteria;c__Actinobacteria;o__Micromonosporales;f__Micromonosporaceae
map05230	K00036	1.1.1.49,1.1.1.363	k__Bacteria;p__Actinobacteria;c__Actinobacteria;o__Micromonosporales;f__Micromonosporaceae
map05230	K00036	1.1.1.49,1.1.1.363	k__Bacteria;p__Actinobacteria;c__Actinobacteria;o__Micromonosporales;f__Micromonosporaceae
map05230	K00036	1.1.1.49,1.1.1.363	k__Bacteria;p__Actinobacteria;c__Actinobacteria;o__Micromonosporales;f__Micromonosporaceae;g__Actinoplanes
map05230	K00036	1.1.1.49,1.1.1.363	k__Bacteria;p__Actinobacteria;c__Actinobacteria;o__Micromonosporales;f__Micromonosporaceae;g__Actinoplanes
map05230	K00036	1.1.1.49,1.1.1.363	k__Bacteria;p__Actinobacteria;c__Actinobacteria;o__Micromonosporales;f__Micromonosporaceae;g__Actinoplanes;s__Actinoplanes subtropicus
map05230	K00036	1.1.1.49,1.1.1.363	k__Bacteria;p__Actinobacteria;c__Actinobacteria;o__Micromonosporales;f__Micromonosporaceae;g__Actinoplanes;s__Actinoplanes subtropicus
map05230	K00036	1.1.1.49,1.1.1.363	k__Bacteria;p__Actinobacteria;c__Actinobacteria;o__Micromonosporales;f__Micromonosporaceae;g__Catenuloplanes;s__Catenuloplanes japonicus
map05230	K00036	1.1.1.49,1.1.1.363	k__Bacteria;p__Actinobacteria;c__Actinobacteria;o__Propionibacteriales;f__Nocardioidaceae
map05230	K00036	1.1.1.49,1.1.1.363	k__Bacteria;p__Actinobacteria;c__Actinobacteria;o__Propionibacteriales;f__Nocardioidaceae
map05230	K00036	1.1.1.49,1.1.1.363	k__Bacteria;p__Actinobacteria;c__Actinobacteria;o__Propionibacteriales;f__Nocardioidaceae
map05230	K00036	1.1.1.49,1.1.1.363	k__Bacteria;p__Actinobacteria;c__Actinobacteria;o__Propionibacteriales;f__Nocardioidaceae
map05230	K00036	1.1.1.49,1.1.1.363	k__Bacteria;p__Actinobacteria;c__Actinobacteria;o__Propionibacteriales;f__Nocardioidaceae
map05230	K00036	1.1.1.49,1.1.1.363	k__Bacteria;p__Actinobacteria;c__Actinobacteria;o__Propionibacteriales;f__Nocardioidaceae
map05230	K00036	1.1.1.49,1.1.1.363	k__Bacteria;p__Actinobacteria;c__Actinobacteria;o__Propionibacteriales;f__Nocardioidaceae;g__Actinopolymorpha;s__Actinopolymorpha alba
map05230	K00036	1.1.1.49,1.1.1.363	k__Bacteria;p__Actinobacteria;c__Actinobacteria;o__Propionibacteriales;f__Nocardioidaceae;g__Actinopolymorpha;s__Actinopolymorpha alba
map05230	K00036	1.1.1.49,1.1.1.363	k__Bacteria;p__Actinobacteria;c__Actinobacteria;o__Propionibacteriales;f__Nocardioidaceae;g__Actinopolymorpha;s__Actinopolymorpha alba
map05230	K00036	1.1.1.49,1.1.1.363	k__Bacteria;p__Actinobacteria;c__Actinobacteria;o__Propionibacteriales;f__Nocardioidaceae;g__Friedmanniella
map05230	K00036	1.1.1.49,1.1.1.363	k__Bacteria;p__Actinobacteria;c__Actinobacteria;o__Propionibacteriales;f__Nocardioidaceae;g__Friedmanniella;s__Friedmanniella sagamiharensis
map05230	K00036	1.1.1.49,1.1.1.363	k__Bacteria;p__Actinobacteria;c__Actinobacteria;o__Propionibacteriales;f__Nocardioidaceae;g__Marmoricola;s__Marmoricola sp. Leaf446
map05230	K00036	1.1.1.49,1.1.1.363	k__Bacteria;p__Actinobacteria;c__Actinobacteria;o__Propionibacteriales;f__Nocardioidaceae;g__Nocardioides
map05230	K00036	1.1.1.49,1.1.1.363	k__Bacteria;p__Actinobacteria;c__Actinobacteria;o__Propionibacteriales;f__Nocardioidaceae;g__Nocardioides
map05230	K00036	1.1.1.49,1.1.1.363	k__Bacteria;p__Actinobacteria;c__Actinobacteria;o__Propionibacteriales;f__Nocardioidaceae;g__Nocardioides
map05230	K00036	1.1.1.49,1.1.1.363	k__Bacteria;p__Actinobacteria;c__Actinobacteria;o__Propionibacteriales;f__Nocardioidaceae;g__Nocardioides
map05230	K00036	1.1.1.49,1.1.1.363	k__Bacteria;p__Actinobacteria;c__Actinobacteria;o__Propionibacteriales;f__Nocardioidaceae;g__Nocardioides
map05230	K00036	1.1.1.49,1.1.1.363	k__Bacteria;p__Actinobacteria;c__Actinobacteria;o__Propionibacteriales;f__Nocardioidaceae;g__Nocardioides
map05230	K00036	1.1.1.49,1.1.1.363	k__Bacteria;p__Actinobacteria;c__Actinobacteria;o__Propionibacteriales;f__Nocardioidaceae;g__Nocardioides
map05230	K00036	1.1.1.49,1.1.1.363	k__Bacteria;p__Actinobacteria;c__Actinobacteria;o__Propionibacteriales;f__Nocardioidaceae;g__Nocardioides
map05230	K00036	1.1.1.49,1.1.1.363	k__Bacteria;p__Actinobacteria;c__Actinobacteria;o__Propionibacteriales;f__Nocardioidaceae;g__Nocardioides
map05230	K00036	1.1.1.49,1.1.1.363	k__Bacteria;p__Actinobacteria;c__Actinobacteria;o__Propionibacteriales;f__Nocardioidaceae;g__Nocardioides
map05230	K00036	1.1.1.49,1.1.1.363	k__Bacteria;p__Actinobacteria;c__Actinobacteria;o__Propionibacteriales;f__Nocardioidaceae;g__Nocardioides
map05230	K00036	1.1.1.49,1.1.1.363	k__Bacteria;p__Actinobacteria;c__Actinobacteria;o__Propionibacteriales;f__Nocardioidaceae;g__Nocardioides
map05230	K00036	1.1.1.49,1.1.1.363	k__Bacteria;p__Actinobacteria;c__Actinobacteria;o__Propionibacteriales;f__Nocardioidaceae;g__Nocardioides
map05230	K00036	1.1.1.49,1.1.1.363	k__Bacteria;p__Actinobacteria;c__Actinobacteria;o__Propionibacteriales;f__Nocardioidaceae;g__Nocardioides
map05230	K00036	1.1.1.49,1.1.1.363	k__Bacteria;p__Actinobacteria;c__Actinobacteria;o__Propionibacteriales;f__Nocardioidaceae;g__Nocardioides
map05230	K00036	1.1.1.49,1.1.1.363	k__Bacteria;p__Actinobacteria;c__Actinobacteria;o__Propionibacteriales;f__Nocardioidaceae;g__Nocardioides
map05230	K00036	1.1.1.49,1.1.1.363	k__Bacteria;p__Actinobacteria;c__Actinobacteria;o__Propionibacteriales;f__Nocardioidaceae;g__Nocardioides
map05230	K00036	1.1.1.49,1.1.1.363	k__Bacteria;p__Actinobacteria;c__Actinobacteria;o__Propionibacteriales;f__Nocardioidaceae;g__Nocardioides
map05230	K00036	1.1.1.49,1.1.1.363	k__Bacteria;p__Actinobacteria;c__Actinobacteria;o__Propionibacteriales;f__Nocardioidaceae;g__Nocardioides
map05230	K00036	1.1.1.49,1.1.1.363	k__Bacteria;p__Actinobacteria;c__Actinobacteria;o__Propionibacteriales;f__Nocardioidaceae;g__Nocardioides
map05230	K00036	1.1.1.49,1.1.1.363	k__Bacteria;p__Actinobacteria;c__Actinobacteria;o__Propionibacteriales;f__Nocardioidaceae;g__Nocardioides
map05230	K00036	1.1.1.49,1.1.1.363	k__Bacteria;p__Actinobacteria;c__Actinobacteria;o__Propionibacteriales;f__Nocardioidaceae;g__Nocardioides
map05230	K00036	1.1.1.49,1.1.1.363	k__Bacteria;p__Actinobacteria;c__Actinobacteria;o__Propionibacteriales;f__Nocardioidaceae;g__Nocardioides
map05230	K00036	1.1.1.49,1.1.1.363	k__Bacteria;p__Actinobacteria;c__Actinobacteria;o__Propionibacteriales;f__Nocardioidaceae;g__Nocardioides
map05230	K00036	1.1.1.49,1.1.1.363	k__Bacteria;p__Actinobacteria;c__Actinobacteria;o__Propionibacteriales;f__Nocardioidaceae;g__Nocardioides
map05230	K00036	1.1.1.49,1.1.1.363	k__Bacteria;p__Actinobacteria;c__Actinobacteria;o__Propionibacteriales;f__Nocardioidaceae;g__Nocardioides
map05230	K00036	1.1.1.49,1.1.1.363	k__Bacteria;p__Actinobacteria;c__Actinobacteria;o__Propionibacteriales;f__Nocardioidaceae;g__Nocardioides
map05230	K00036	1.1.1.49,1.1.1.363	k__Bacteria;p__Actinobacteria;c__Actinobacteria;o__Propionibacteriales;f__Nocardioidaceae;g__Nocardioides
map05230	K00036	1.1.1.49,1.1.1.363	k__Bacteria;p__Actinobacteria;c__Actinobacteria;o__Propionibacteriales;f__Nocardioidaceae;g__Nocardioides
map05230	K00036	1.1.1.49,1.1.1.363	k__Bacteria;p__Actinobacteria;c__Actinobacteria;o__Propionibacteriales;f__Nocardioidaceae;g__Nocardioides
map05230	K00036	1.1.1.49,1.1.1.363	k__Bacteria;p__Actinobacteria;c__Actinobacteria;o__Propionibacteriales;f__Nocardioidaceae;g__Nocardioides
map05230	K00036	1.1.1.49,1.1.1.363	k__Bacteria;p__Actinobacteria;c__Actinobacteria;o__Propionibacteriales;f__Nocardioidaceae;g__Nocardioides
map05230	K00036	1.1.1.49,1.1.1.363	k__Bacteria;p__Actinobacteria;c__Actinobacteria;o__Propionibacteriales;f__Nocardioidaceae;g__Nocardioides
map05230	K00036	1.1.1.49,1.1.1.363	k__Bacteria;p__Actinobacteria;c__Actinobacteria;o__Propionibacteriales;f__Nocardioidaceae;g__Nocardioides
map05230	K00036	1.1.1.49,1.1.1.363	k__Bacteria;p__Actinobacteria;c__Actinobacteria;o__Propionibacteriales;f__Nocardioidaceae;g__Nocardioides
map05230	K00036	1.1.1.49,1.1.1.363	k__Bacteria;p__Actinobacteria;c__Actinobacteria;o__Propionibacteriales;f__Nocardioidaceae;g__Nocardioides
map05230	K00036	1.1.1.49,1.1.1.363	k__Bacteria;p__Actinobacteria;c__Actinobacteria;o__Propionibacteriales;f__Nocardioidaceae;g__Nocardioides
map05230	K00036	1.1.1.49,1.1.1.363	k__Bacteria;p__Actinobacteria;c__Actinobacteria;o__Propionibacteriales;f__Nocardioidaceae;g__Nocardioides
map05230	K00036	1.1.1.49,1.1.1.363	k__Bacteria;p__Actinobacteria;c__Actinobacteria;o__Propionibacteriales;f__Nocardioidaceae;g__Nocardioides;s__Nocardioides alkalitolerans
map05230	K00036	1.1.1.49,1.1.1.363	k__Bacteria;p__Actinobacteria;c__Actinobacteria;o__Propionibacteriales;f__Nocardioidaceae;g__Nocardioides;s__Nocardioides halotolerans
map05230	K00036	1.1.1.49,1.1.1.363	k__Bacteria;p__Actinobacteria;c__Actinobacteria;o__Propionibacteriales;f__Nocardioidaceae;g__Nocardioides;s__Nocardioides halotolerans
map05230	K00036	1.1.1.49,1.1.1.363	k__Bacteria;p__Actinobacteria;c__Actinobacteria;o__Propionibacteriales;f__Nocardioidaceae;g__Nocardioides;s__Nocardioides lianchengensis
map05230	K00036	1.1.1.49,1.1.1.363	k__Bacteria;p__Actinobacteria;c__Actinobacteria;o__Propionibacteriales;f__Nocardioidaceae;g__Nocardioides;s__Nocardioides lianchengensis
map05230	K00036	1.1.1.49,1.1.1.363	k__Bacteria;p__Actinobacteria;c__Actinobacteria;o__Propionibacteriales;f__Nocardioidaceae;g__Nocardioides;s__Nocardioides solisilvae
map05230	K00036	1.1.1.49,1.1.1.363	k__Bacteria;p__Actinobacteria;c__Actinobacteria;o__Propionibacteriales;f__Nocardioidaceae;g__Nocardioides;s__Nocardioides sp. CF167
map05230	K00036	1.1.1.49,1.1.1.363	k__Bacteria;p__Actinobacteria;c__Actinobacteria;o__Propionibacteriales;f__Nocardioidaceae;g__Nocardioides;s__Nocardioides sp. CF167
map05230	K00036	1.1.1.49,1.1.1.363	k__Bacteria;p__Actinobacteria;c__Actinobacteria;o__Propionibacteriales;f__Nocardioidaceae;g__Nocardioides;s__Nocardioides sp. CF167
map05230	K00036	1.1.1.49,1.1.1.363	k__Bacteria;p__Actinobacteria;c__Actinobacteria;o__Propionibacteriales;f__Nocardioidaceae;g__Nocardioides;s__Nocardioides sp. CF167
map05230	K00036	1.1.1.49,1.1.1.363	k__Bacteria;p__Actinobacteria;c__Actinobacteria;o__Propionibacteriales;f__Nocardioidaceae;g__Nocardioides;s__Nocardioides sp. CF167
map05230	K00036	1.1.1.49,1.1.1.363	k__Bacteria;p__Actinobacteria;c__Actinobacteria;o__Propionibacteriales;f__Nocardioidaceae;g__Nocardioides;s__Nocardioides sp. Iso805N
map05230	K00036	1.1.1.49,1.1.1.363	k__Bacteria;p__Actinobacteria;c__Actinobacteria;o__Propionibacteriales;f__Nocardioidaceae;g__Nocardioides;s__Nocardioides sp. J54
map05230	K00036	1.1.1.49,1.1.1.363	k__Bacteria;p__Actinobacteria;c__Actinobacteria;o__Propionibacteriales;f__Nocardioidaceae;g__Nocardioides;s__Nocardioides sp. J54
map05230	K00036	1.1.1.49,1.1.1.363	k__Bacteria;p__Actinobacteria;c__Actinobacteria;o__Propionibacteriales;f__Nocardioidaceae;g__Nocardioides;s__Nocardioides sp. Root122
map05230	K00036	1.1.1.49,1.1.1.363	k__Bacteria;p__Actinobacteria;c__Actinobacteria;o__Propionibacteriales;f__Propionibacteriaceae
map05230	K00036	1.1.1.49,1.1.1.363	k__Bacteria;p__Actinobacteria;c__Actinobacteria;o__Pseudonocardiales;f__Pseudonocardiaceae;g__Amycolatopsis;s__Amycolatopsis thermoflava
map05230	K00036	1.1.1.49,1.1.1.363	k__Bacteria;p__Actinobacteria;c__Actinobacteria;o__Pseudonocardiales;f__Pseudonocardiaceae;g__Pseudonocardia
map05230	K00036	1.1.1.49,1.1.1.363	k__Bacteria;p__Actinobacteria;c__Actinobacteria;o__Pseudonocardiales;f__Pseudonocardiaceae;g__Pseudonocardia
map05230	K00036	1.1.1.49,1.1.1.363	k__Bacteria;p__Actinobacteria;c__Actinobacteria;o__Pseudonocardiales;f__Pseudonocardiaceae;g__Pseudonocardia
map05230	K00036	1.1.1.49,1.1.1.363	k__Bacteria;p__Actinobacteria;c__Actinobacteria;o__Pseudonocardiales;f__Pseudonocardiaceae;g__Pseudonocardia
map05230	K00036	1.1.1.49,1.1.1.363	k__Bacteria;p__Actinobacteria;c__Actinobacteria;o__Pseudonocardiales;f__Pseudonocardiaceae;g__Pseudonocardia;s__Pseudonocardia sp. MH-G8
map05230	K00036	1.1.1.49,1.1.1.363	k__Bacteria;p__Actinobacteria;c__Actinobacteria;o__Pseudonocardiales;f__Unclassified;g__Unclassified;s__Pseudonocardiales bacterium
map05230	K00036	1.1.1.49,1.1.1.363	k__Bacteria;p__Actinobacteria;c__Actinobacteria;o__Pseudonocardiales;f__Unclassified;g__Unclassified;s__Pseudonocardiales bacterium
map05230	K00036	1.1.1.49,1.1.1.363	k__Bacteria;p__Actinobacteria;c__Actinobacteria;o__Streptomycetales;f__Streptomycetaceae;g__Streptomyces
map05230	K00036	1.1.1.49,1.1.1.363	k__Bacteria;p__Actinobacteria;c__Actinobacteria;o__Streptomycetales;f__Streptomycetaceae;g__Streptomyces
map05230	K00036	1.1.1.49,1.1.1.363	k__Bacteria;p__Actinobacteria;c__Actinobacteria;o__Streptomycetales;f__Streptomycetaceae;g__Streptomyces
map05230	K00036	1.1.1.49,1.1.1.363	k__Bacteria;p__Actinobacteria;c__Actinobacteria;o__Streptomycetales;f__Streptomycetaceae;g__Streptomyces
map05230	K00036	1.1.1.49,1.1.1.363	k__Bacteria;p__Actinobacteria;c__Actinobacteria;o__Streptomycetales;f__Streptomycetaceae;g__Streptomyces
map05230	K00036	1.1.1.49,1.1.1.363	k__Bacteria;p__Actinobacteria;c__Actinobacteria;o__Streptomycetales;f__Streptomycetaceae;g__Streptomyces
map05230	K00036	1.1.1.49,1.1.1.363	k__Bacteria;p__Actinobacteria;c__Actinobacteria;o__Streptomycetales;f__Streptomycetaceae;g__Streptomyces
map05230	K00036	1.1.1.49,1.1.1.363	k__Bacteria;p__Actinobacteria;c__Actinobacteria;o__Streptomycetales;f__Streptomycetaceae;g__Streptomyces;s__Streptomyces actuosus
map05230	K00036	1.1.1.49,1.1.1.363	k__Bacteria;p__Actinobacteria;c__Actinobacteria;o__Streptomycetales;f__Streptomycetaceae;g__Streptomyces;s__Streptomyces africanus
map05230	K00036	1.1.1.49,1.1.1.363	k__Bacteria;p__Actinobacteria;c__Actinobacteria;o__Streptomycetales;f__Streptomycetaceae;g__Streptomyces;s__Streptomyces caeruleatus
map05230	K00036	1.1.1.49,1.1.1.363	k__Bacteria;p__Actinobacteria;c__Actinobacteria;o__Streptomycetales;f__Streptomycetaceae;g__Streptomyces;s__Streptomyces sp. NTH33
map05230	K00036	1.1.1.49,1.1.1.363	k__Bacteria;p__Actinobacteria;c__Actinobacteria;o__Streptosporangiales;f__Streptosporangiaceae;g__Planobispora;s__Planobispora rosea
map05230	K00036	1.1.1.49,1.1.1.363	k__Bacteria;p__Actinobacteria;c__Actinobacteria;o__Streptosporangiales;f__Unclassified;g__Allonocardiopsis;s__Allonocardiopsis opalescens
map05230	K00036	1.1.1.49,1.1.1.363	k__Bacteria;p__Actinobacteria;c__Actinobacteria;o__Unclassified;f__Unclassified;g__Unclassified;s__Actinobacteria bacterium
map05230	K00036	1.1.1.49,1.1.1.363	k__Bacteria;p__Actinobacteria;c__Actinobacteria;o__Unclassified;f__Unclassified;g__Unclassified;s__Actinobacteria bacterium
map05230	K00036	1.1.1.49,1.1.1.363	k__Bacteria;p__Actinobacteria;c__Actinobacteria;o__Unclassified;f__Unclassified;g__Unclassified;s__Actinobacteria bacterium
map05230	K00036	1.1.1.49,1.1.1.363	k__Bacteria;p__Actinobacteria;c__Actinobacteria;o__Unclassified;f__Unclassified;g__Unclassified;s__Actinobacteria bacterium
map05230	K00036	1.1.1.49,1.1.1.363	k__Bacteria;p__Actinobacteria;c__Actinobacteria;o__Unclassified;f__Unclassified;g__Unclassified;s__Actinobacteria bacterium
map05230	K00036	1.1.1.49,1.1.1.363	k__Bacteria;p__Actinobacteria;c__Actinobacteria;o__Unclassified;f__Unclassified;g__Unclassified;s__Actinobacteria bacterium
map05230	K00036	1.1.1.49,1.1.1.363	k__Bacteria;p__Actinobacteria;c__Actinobacteria;o__Unclassified;f__Unclassified;g__Unclassified;s__Actinobacteria bacterium
map05230	K00036	1.1.1.49,1.1.1.363	k__Bacteria;p__Actinobacteria;c__Actinobacteria;o__Unclassified;f__Unclassified;g__Unclassified;s__Actinobacteria bacterium
map05230	K00036	1.1.1.49,1.1.1.363	k__Bacteria;p__Actinobacteria;c__Actinobacteria;o__Unclassified;f__Unclassified;g__Unclassified;s__Actinobacteria bacterium
map05230	K00036	1.1.1.49,1.1.1.363	k__Bacteria;p__Actinobacteria;c__Actinobacteria;o__Unclassified;f__Unclassified;g__Unclassified;s__Actinobacteria bacterium
map05230	K00036	1.1.1.49,1.1.1.363	k__Bacteria;p__Actinobacteria;c__Actinobacteria;o__Unclassified;f__Unclassified;g__Unclassified;s__Actinobacteria bacterium
map05230	K00036	1.1.1.49,1.1.1.363	k__Bacteria;p__Actinobacteria;c__Actinobacteria;o__Unclassified;f__Unclassified;g__Unclassified;s__Actinobacteria bacterium
map05230	K00036	1.1.1.49,1.1.1.363	k__Bacteria;p__Actinobacteria;c__Actinobacteria;o__Unclassified;f__Unclassified;g__Unclassified;s__Actinobacteria bacterium
map05230	K00036	1.1.1.49,1.1.1.363	k__Bacteria;p__Actinobacteria;c__Actinobacteria;o__Unclassified;f__Unclassified;g__Unclassified;s__Actinobacteria bacterium
map05230	K00036	1.1.1.49,1.1.1.363	k__Bacteria;p__Actinobacteria;c__Actinobacteria;o__Unclassified;f__Unclassified;g__Unclassified;s__Actinobacteria bacterium
map05230	K00036	1.1.1.49,1.1.1.363	k__Bacteria;p__Actinobacteria;c__Actinobacteria;o__Unclassified;f__Unclassified;g__Unclassified;s__Actinobacteria bacterium
map05230	K00036	1.1.1.49,1.1.1.363	k__Bacteria;p__Actinobacteria;c__Rubrobacteria;o__Gaiellales;f__Gaiellaceae;g__Gaiella;s__Gaiella occulta
map05230	K00036	1.1.1.49,1.1.1.363	k__Bacteria;p__Actinobacteria;c__Rubrobacteria;o__Gaiellales;f__Gaiellaceae;g__Gaiella;s__Gaiella occulta
map05230	K00036	1.1.1.49,1.1.1.363	k__Bacteria;p__Actinobacteria;c__Rubrobacteria;o__Gaiellales;f__Gaiellaceae;g__Gaiella;s__Gaiella occulta
map05230	K00036	1.1.1.49,1.1.1.363	k__Bacteria;p__Actinobacteria;c__Rubrobacteria;o__Gaiellales;f__Gaiellaceae;g__Gaiella;s__Gaiella occulta
map05230	K00036	1.1.1.49,1.1.1.363	k__Bacteria;p__Actinobacteria;c__Thermoleophilia;o__Solirubrobacterales
map05230	K00036	1.1.1.49,1.1.1.363	k__Bacteria;p__Actinobacteria;c__Thermoleophilia;o__Solirubrobacterales
map05230	K00036	1.1.1.49,1.1.1.363	k__Bacteria;p__Actinobacteria;c__Thermoleophilia;o__Solirubrobacterales
map05230	K00036	1.1.1.49,1.1.1.363	k__Bacteria;p__Actinobacteria;c__Thermoleophilia;o__Solirubrobacterales
map05230	K00036	1.1.1.49,1.1.1.363	k__Bacteria;p__Actinobacteria;c__Thermoleophilia;o__Solirubrobacterales
map05230	K00036	1.1.1.49,1.1.1.363	k__Bacteria;p__Actinobacteria;c__Thermoleophilia;o__Solirubrobacterales
map05230	K00036	1.1.1.49,1.1.1.363	k__Bacteria;p__Actinobacteria;c__Thermoleophilia;o__Solirubrobacterales
map05230	K00036	1.1.1.49,1.1.1.363	k__Bacteria;p__Actinobacteria;c__Thermoleophilia;o__Solirubrobacterales
map05230	K00036	1.1.1.49,1.1.1.363	k__Bacteria;p__Actinobacteria;c__Thermoleophilia;o__Solirubrobacterales
map05230	K00036	1.1.1.49,1.1.1.363	k__Bacteria;p__Actinobacteria;c__Thermoleophilia;o__Solirubrobacterales
map05230	K00036	1.1.1.49,1.1.1.363	k__Bacteria;p__Actinobacteria;c__Thermoleophilia;o__Solirubrobacterales
map05230	K00036	1.1.1.49,1.1.1.363	k__Bacteria;p__Actinobacteria;c__Thermoleophilia;o__Solirubrobacterales;f__Conexibacteraceae;g__Conexibacter;s__Conexibacter woesei
map05230	K00036	1.1.1.49,1.1.1.363	k__Bacteria;p__Actinobacteria;c__Thermoleophilia;o__Solirubrobacterales;f__Conexibacteraceae;g__Conexibacter;s__Conexibacter woesei
map05230	K00036	1.1.1.49,1.1.1.363	k__Bacteria;p__Actinobacteria;c__Thermoleophilia;o__Solirubrobacterales;f__Solirubrobacteraceae;g__Solirubrobacter
map05230	K00036	1.1.1.49,1.1.1.363	k__Bacteria;p__Actinobacteria;c__Thermoleophilia;o__Solirubrobacterales;f__Solirubrobacteraceae;g__Solirubrobacter
map05230	K00036	1.1.1.49,1.1.1.363	k__Bacteria;p__Actinobacteria;c__Thermoleophilia;o__Solirubrobacterales;f__Solirubrobacteraceae;g__Solirubrobacter
map05230	K00036	1.1.1.49,1.1.1.363	k__Bacteria;p__Actinobacteria;c__Thermoleophilia;o__Solirubrobacterales;f__Solirubrobacteraceae;g__Solirubrobacter
map05230	K00036	1.1.1.49,1.1.1.363	k__Bacteria;p__Actinobacteria;c__Thermoleophilia;o__Solirubrobacterales;f__Solirubrobacteraceae;g__Solirubrobacter
map05230	K00036	1.1.1.49,1.1.1.363	k__Bacteria;p__Actinobacteria;c__Thermoleophilia;o__Solirubrobacterales;f__Solirubrobacteraceae;g__Solirubrobacter;s__Solirubrobacter soli
map05230	K00036	1.1.1.49,1.1.1.363	k__Bacteria;p__Actinobacteria;c__Thermoleophilia;o__Solirubrobacterales;f__Solirubrobacteraceae;g__Solirubrobacter;s__Solirubrobacter soli
map05230	K00036	1.1.1.49,1.1.1.363	k__Bacteria;p__Actinobacteria;c__Thermoleophilia;o__Solirubrobacterales;f__Solirubrobacteraceae;g__Solirubrobacter;s__Solirubrobacter soli
map05230	K00036	1.1.1.49,1.1.1.363	k__Bacteria;p__Actinobacteria;c__Thermoleophilia;o__Solirubrobacterales;f__Solirubrobacteraceae;g__Solirubrobacter;s__Solirubrobacter sp. URHD0082
map05230	K00036	1.1.1.49,1.1.1.363	k__Bacteria;p__Actinobacteria;c__Thermoleophilia;o__Solirubrobacterales;f__Solirubrobacteraceae;g__Solirubrobacter;s__Solirubrobacter sp. URHD0082
map05230	K00036	1.1.1.49,1.1.1.363	k__Bacteria;p__Actinobacteria;c__Thermoleophilia;o__Solirubrobacterales;f__Solirubrobacteraceae;g__Solirubrobacter;s__Solirubrobacter sp. URHD0082
map05230	K00036	1.1.1.49,1.1.1.363	k__Bacteria;p__Actinobacteria;c__Thermoleophilia;o__Solirubrobacterales;f__Solirubrobacteraceae;g__Solirubrobacter;s__Solirubrobacter sp. URHD0082
map05230	K00036	1.1.1.49,1.1.1.363	k__Bacteria;p__Actinobacteria;c__Thermoleophilia;o__Solirubrobacterales;f__Solirubrobacteraceae;g__Solirubrobacter;s__Solirubrobacter sp. URHD0082
map05230	K00036	1.1.1.49,1.1.1.363	k__Bacteria;p__Actinobacteria;c__Thermoleophilia;o__Solirubrobacterales;f__Solirubrobacteraceae;g__Solirubrobacter;s__Solirubrobacter sp. URHD0082
map05230	K00036	1.1.1.49,1.1.1.363	k__Bacteria;p__Actinobacteria;c__Thermoleophilia;o__Solirubrobacterales;f__Solirubrobacteraceae;g__Solirubrobacter;s__Solirubrobacter sp. URHD0082
map05230	K00036	1.1.1.49,1.1.1.363	k__Bacteria;p__Actinobacteria;c__Thermoleophilia;o__Solirubrobacterales;f__Solirubrobacteraceae;g__Solirubrobacter;s__Solirubrobacter sp. URHD0082
map05230	K00036	1.1.1.49,1.1.1.363	k__Bacteria;p__Actinobacteria;c__Thermoleophilia;o__Solirubrobacterales;f__Solirubrobacteraceae;g__Solirubrobacter;s__Solirubrobacter sp. URHD0082
map05230	K00036	1.1.1.49,1.1.1.363	k__Bacteria;p__Actinobacteria;c__Thermoleophilia;o__Solirubrobacterales;f__Solirubrobacteraceae;g__Solirubrobacter;s__Solirubrobacter sp. URHD0082
map05230	K00036	1.1.1.49,1.1.1.363	k__Bacteria;p__Actinobacteria;c__Thermoleophilia;o__Solirubrobacterales;f__Solirubrobacteraceae;g__Solirubrobacter;s__Solirubrobacter sp. URHD0082
map05230	K00036	1.1.1.49,1.1.1.363	k__Bacteria;p__Actinobacteria;c__Thermoleophilia;o__Solirubrobacterales;f__Solirubrobacteraceae;g__Solirubrobacter;s__Solirubrobacter sp. URHD0082
map05230	K00036	1.1.1.49,1.1.1.363	k__Bacteria;p__Actinobacteria;c__Thermoleophilia;o__Solirubrobacterales;f__Unclassified;g__Unclassified;s__Solirubrobacterales bacterium
map05230	K00036	1.1.1.49,1.1.1.363	k__Bacteria;p__Actinobacteria;c__Thermoleophilia;o__Solirubrobacterales;f__Unclassified;g__Unclassified;s__Solirubrobacterales bacterium
map05230	K00036	1.1.1.49,1.1.1.363	k__Bacteria;p__Actinobacteria;c__Thermoleophilia;o__Solirubrobacterales;f__Unclassified;g__Unclassified;s__Solirubrobacterales bacterium 67-14
map05230	K00036	1.1.1.49,1.1.1.363	k__Bacteria;p__Actinobacteria;c__Thermoleophilia;o__Solirubrobacterales;f__Unclassified;g__Unclassified;s__Solirubrobacterales bacterium URHD0059
map05230	K00036	1.1.1.49,1.1.1.363	k__Bacteria;p__Actinobacteria;c__Thermoleophilia;o__Solirubrobacterales;f__Unclassified;g__Unclassified;s__Solirubrobacterales bacterium URHD0059
map05230	K00036	1.1.1.49,1.1.1.363	k__Bacteria;p__Actinobacteria;c__Thermoleophilia;o__Solirubrobacterales;f__Unclassified;g__Unclassified;s__Solirubrobacterales bacterium URHD0059
map05230	K00036	1.1.1.49,1.1.1.363	k__Bacteria;p__Actinobacteria;c__Thermoleophilia;o__Solirubrobacterales;f__Unclassified;g__Unclassified;s__Solirubrobacterales bacterium URHD0059
map05230	K00036	1.1.1.49,1.1.1.363	k__Bacteria;p__Actinobacteria;c__Thermoleophilia;o__Solirubrobacterales;f__Unclassified;g__Unclassified;s__Solirubrobacterales bacterium URHD0059
map05230	K00036	1.1.1.49,1.1.1.363	k__Bacteria;p__Actinobacteria;c__Thermoleophilia;o__Solirubrobacterales;f__Unclassified;g__Unclassified;s__Solirubrobacterales bacterium URHD0059
map05230	K00036	1.1.1.49,1.1.1.363	k__Bacteria;p__Bacteroidetes;c__Chitinophagia;o__Chitinophagales;f__Chitinophagaceae
map05230	K00036	1.1.1.49,1.1.1.363	k__Bacteria;p__Bacteroidetes;c__Chitinophagia;o__Chitinophagales;f__Chitinophagaceae
map05230	K00036	1.1.1.49,1.1.1.363	k__Bacteria;p__Bacteroidetes;c__Chitinophagia;o__Chitinophagales;f__Chitinophagaceae;g__Chitinophaga
map05230	K00036	1.1.1.49,1.1.1.363	k__Bacteria;p__Bacteroidetes;c__Chitinophagia;o__Chitinophagales;f__Chitinophagaceae;g__Flavisolibacter;s__Flavisolibacter ginsengisoli
map05230	K00036	1.1.1.49,1.1.1.363	k__Bacteria;p__Bacteroidetes;c__Chitinophagia;o__Chitinophagales;f__Chitinophagaceae;g__Flavisolibacter;s__Flavisolibacter ginsengisoli
map05230	K00036	1.1.1.49,1.1.1.363	k__Bacteria;p__Bacteroidetes;c__Chitinophagia;o__Chitinophagales;f__Chitinophagaceae;g__Niastella;s__Niastella populi
map05230	K00036	1.1.1.49,1.1.1.363	k__Bacteria;p__Bacteroidetes;c__Cytophagia;o__Cytophagales;f__Hymenobacteraceae
map05230	K00036	1.1.1.49,1.1.1.363	k__Bacteria;p__Bacteroidetes;c__Cytophagia;o__Cytophagales;f__Hymenobacteraceae
map05230	K00036	1.1.1.49,1.1.1.363	k__Bacteria;p__Bacteroidetes;c__Cytophagia;o__Cytophagales;f__Hymenobacteraceae;g__Adhaeribacter;s__Adhaeribacter aquaticus
map05230	K00036	1.1.1.49,1.1.1.363	k__Bacteria;p__Bacteroidetes;c__Cytophagia;o__Cytophagales;f__Hymenobacteraceae;g__Adhaeribacter;s__Adhaeribacter aquaticus
map05230	K00036	1.1.1.49,1.1.1.363	k__Bacteria;p__Bacteroidetes;c__Cytophagia;o__Cytophagales;f__Hymenobacteraceae;g__Adhaeribacter;s__Adhaeribacter aquaticus
map05230	K00036	1.1.1.49,1.1.1.363	k__Bacteria;p__Bacteroidetes;c__Cytophagia;o__Cytophagales;f__Hymenobacteraceae;g__Adhaeribacter;s__Adhaeribacter sp. HMF7605
map05230	K00036	1.1.1.49,1.1.1.363	k__Bacteria;p__Bacteroidetes;c__Cytophagia;o__Cytophagales;f__Hymenobacteraceae;g__Pontibacter
map05230	K00036	1.1.1.49,1.1.1.363	k__Bacteria;p__Bacteroidetes;c__Cytophagia;o__Cytophagales;f__Hymenobacteraceae;g__Pontibacter;s__Pontibacter korlensis
map05230	K00036	1.1.1.49,1.1.1.363	k__Bacteria;p__Bacteroidetes;c__Cytophagia;o__Cytophagales;f__Hymenobacteraceae;g__Pontibacter;s__Pontibacter ummariensis
map05230	K00036	1.1.1.49,1.1.1.363	k__Bacteria;p__Bacteroidetes;c__Unclassified;o__Unclassified;f__Unclassified;g__Unclassified;s__Bacteroidetes bacterium
map05230	K00036	1.1.1.49,1.1.1.363	k__Bacteria;p__Chloroflexi
map05230	K00036	1.1.1.49,1.1.1.363	k__Bacteria;p__Chloroflexi;c__Unclassified;o__Unclassified;f__Unclassified;g__Unclassified;s__Chloroflexi bacterium
map05230	K00036	1.1.1.49,1.1.1.363	k__Bacteria;p__Chloroflexi;c__Unclassified;o__Unclassified;f__Unclassified;g__Unclassified;s__Chloroflexi bacterium
map05230	K00036	1.1.1.49,1.1.1.363	k__Bacteria;p__Chloroflexi;c__Unclassified;o__Unclassified;f__Unclassified;g__Unclassified;s__Chloroflexi bacterium
map05230	K00036	1.1.1.49,1.1.1.363	k__Bacteria;p__Chloroflexi;c__Unclassified;o__Unclassified;f__Unclassified;g__Unclassified;s__Chloroflexi bacterium
map05230	K00036	1.1.1.49,1.1.1.363	k__Bacteria;p__Chloroflexi;c__Unclassified;o__Unclassified;f__Unclassified;g__Unclassified;s__Chloroflexi bacterium
map05230	K00036	1.1.1.49,1.1.1.363	k__Bacteria;p__Chloroflexi;c__Unclassified;o__Unclassified;f__Unclassified;g__Unclassified;s__Chloroflexi bacterium
map05230	K00036	1.1.1.49,1.1.1.363	k__Bacteria;p__Chloroflexi;c__Unclassified;o__Unclassified;f__Unclassified;g__Unclassified;s__Chloroflexi bacterium
map05230	K00036	1.1.1.49,1.1.1.363	k__Bacteria;p__Chloroflexi;c__Unclassified;o__Unclassified;f__Unclassified;g__Unclassified;s__Chloroflexi bacterium
map05230	K00036	1.1.1.49,1.1.1.363	k__Bacteria;p__Chloroflexi;c__Unclassified;o__Unclassified;f__Unclassified;g__Unclassified;s__Chloroflexi bacterium
map05230	K00036	1.1.1.49,1.1.1.363	k__Bacteria;p__Chloroflexi;c__Unclassified;o__Unclassified;f__Unclassified;g__Unclassified;s__Chloroflexi bacterium
map05230	K00036	1.1.1.49,1.1.1.363	k__Bacteria;p__Chloroflexi;c__Unclassified;o__Unclassified;f__Unclassified;g__Unclassified;s__Chloroflexi bacterium
map05230	K00036	1.1.1.49,1.1.1.363	k__Bacteria;p__Chloroflexi;c__Unclassified;o__Unclassified;f__Unclassified;g__Unclassified;s__Chloroflexi bacterium
map05230	K00036	1.1.1.49,1.1.1.363	k__Bacteria;p__Chloroflexi;c__Unclassified;o__Unclassified;f__Unclassified;g__Unclassified;s__Chloroflexi bacterium
map05230	K00036	1.1.1.49,1.1.1.363	k__Bacteria;p__Chloroflexi;c__Unclassified;o__Unclassified;f__Unclassified;g__Unclassified;s__Chloroflexi bacterium RBG_16_69_14
map05230	K00036	1.1.1.49,1.1.1.363	k__Bacteria;p__Chloroflexi;c__Unclassified;o__Unclassified;f__Unclassified;g__Unclassified;s__Chloroflexi bacterium RBG_16_70_13
map05230	K00036	1.1.1.49,1.1.1.363	k__Bacteria;p__Chloroflexi;c__Unclassified;o__Unclassified;f__Unclassified;g__Unclassified;s__Chloroflexi bacterium RBG_16_70_13
map05230	K00036	1.1.1.49,1.1.1.363	k__Bacteria;p__Chloroflexi;c__Unclassified;o__Unclassified;f__Unclassified;g__Unclassified;s__Chloroflexi bacterium RBG_16_70_13
map05230	K00036	1.1.1.49,1.1.1.363	k__Bacteria;p__Chloroflexi;c__Unclassified;o__Unclassified;f__Unclassified;g__Unclassified;s__Chloroflexi bacterium RBG_16_72_14
map05230	K00036	1.1.1.49,1.1.1.363	k__Bacteria;p__Chloroflexi;c__Unclassified;o__Unclassified;f__Unclassified;g__Unclassified;s__Chloroflexi bacterium RBG_16_72_14
map05230	K00036	1.1.1.49,1.1.1.363	k__Bacteria;p__Chloroflexi;c__Unclassified;o__Unclassified;f__Unclassified;g__Unclassified;s__Chloroflexi bacterium RBG_16_72_14
map05230	K00036	1.1.1.49,1.1.1.363	k__Bacteria;p__Chloroflexi;c__Unclassified;o__Unclassified;f__Unclassified;g__Unclassified;s__Chloroflexi bacterium RBG_16_72_14
map05230	K00036	1.1.1.49,1.1.1.363	k__Bacteria;p__Chloroflexi;c__Unclassified;o__Unclassified;f__Unclassified;g__Unclassified;s__Chloroflexi bacterium RBG_16_72_14
map05230	K00036	1.1.1.49,1.1.1.363	k__Bacteria;p__Chloroflexi;c__Unclassified;o__Unclassified;f__Unclassified;g__Unclassified;s__Chloroflexi bacterium RBG_16_72_14
map05230	K00036	1.1.1.49,1.1.1.363	k__Bacteria;p__Cyanobacteria;c__Unclassified;o__Unclassified;f__Unclassified;g__Unclassified;s__cyanobacterium TDX16
map05230	K00036	1.1.1.49,1.1.1.363	k__Bacteria;p__Cyanobacteria;c__Unclassified;o__Unclassified;f__Unclassified;g__Unclassified;s__cyanobacterium TDX16
map05230	K00036	1.1.1.49,1.1.1.363	k__Bacteria;p__Cyanobacteria;c__Unclassified;o__Unclassified;f__Unclassified;g__Unclassified;s__cyanobacterium TDX16
map05230	K00036	1.1.1.49,1.1.1.363	k__Bacteria;p__Firmicutes;c__Bacilli;o__Bacillales;f__Bacillaceae;g__Bacillus
map05230	K00036	1.1.1.49,1.1.1.363	k__Bacteria;p__Gemmatimonadetes;c__Gemmatimonadetes;o__Gemmatimonadales;f__Gemmatimonadaceae;g__Gemmatirosa;s__Gemmatirosa kalamazoonesis
map05230	K00036	1.1.1.49,1.1.1.363	k__Bacteria;p__Gemmatimonadetes;c__Gemmatimonadetes;o__Gemmatimonadales;f__Gemmatimonadaceae;g__Gemmatirosa;s__Gemmatirosa kalamazoonesis
map05230	K00036	1.1.1.49,1.1.1.363	k__Bacteria;p__Gemmatimonadetes;c__Gemmatimonadetes;o__Gemmatimonadales;f__Gemmatimonadaceae;g__Gemmatirosa;s__Gemmatirosa kalamazoonesis
map05230	K00036	1.1.1.49,1.1.1.363	k__Bacteria;p__Gemmatimonadetes;c__Gemmatimonadetes;o__Gemmatimonadales;f__Gemmatimonadaceae;g__Gemmatirosa;s__Gemmatirosa kalamazoonesis
map05230	K00036	1.1.1.49,1.1.1.363	k__Bacteria;p__Gemmatimonadetes;c__Gemmatimonadetes;o__Gemmatimonadales;f__Gemmatimonadaceae;g__Gemmatirosa;s__Gemmatirosa kalamazoonesis
map05230	K00036	1.1.1.49,1.1.1.363	k__Bacteria;p__Gemmatimonadetes;c__Gemmatimonadetes;o__Gemmatimonadales;f__Gemmatimonadaceae;g__Gemmatirosa;s__Gemmatirosa kalamazoonesis
map05230	K00036	1.1.1.49,1.1.1.363	k__Bacteria;p__Gemmatimonadetes;c__Gemmatimonadetes;o__Gemmatimonadales;f__Gemmatimonadaceae;g__Gemmatirosa;s__Gemmatirosa kalamazoonesis
map05230	K00036	1.1.1.49,1.1.1.363	k__Bacteria;p__Nitrospirae;c__Nitrospira;o__Nitrospirales;f__Nitrospiraceae;g__Nitrospira;s__Nitrospira moscoviensis
map05230	K00036	1.1.1.49,1.1.1.363	k__Bacteria;p__Nitrospirae;c__Nitrospira;o__Nitrospirales;f__Nitrospiraceae;g__Nitrospira;s__Nitrospira sp. SG-bin1
map05230	K00036	1.1.1.49,1.1.1.363	k__Bacteria;p__Planctomycetes;c__Candidatus Brocadiae;o__Candidatus Brocadiales;f__Candidatus Brocadiaceae;g__Candidatus Brocadia;s__Candidatus Brocadia sinica
map05230	K00036	1.1.1.49,1.1.1.363	k__Bacteria;p__Planctomycetes;c__Planctomycetia;o__Planctomycetales
map05230	K00036	1.1.1.49,1.1.1.363	k__Bacteria;p__Proteobacteria
map05230	K00036	1.1.1.49,1.1.1.363	k__Bacteria;p__Proteobacteria;c__Alphaproteobacteria
map05230	K00036	1.1.1.49,1.1.1.363	k__Bacteria;p__Proteobacteria;c__Alphaproteobacteria;o__Caulobacterales;f__Caulobacteraceae;g__Brevundimonas
map05230	K00036	1.1.1.49,1.1.1.363	k__Bacteria;p__Proteobacteria;c__Alphaproteobacteria;o__Caulobacterales;f__Caulobacteraceae;g__Brevundimonas;s__Brevundimonas sp. Root1279
map05230	K00036	1.1.1.49,1.1.1.363	k__Bacteria;p__Proteobacteria;c__Alphaproteobacteria;o__Caulobacterales;f__Caulobacteraceae;g__Brevundimonas;s__Brevundimonas sp. Root1279
map05230	K00036	1.1.1.49,1.1.1.363	k__Bacteria;p__Proteobacteria;c__Alphaproteobacteria;o__Caulobacterales;f__Caulobacteraceae;g__Phenylobacterium
map05230	K00036	1.1.1.49,1.1.1.363	k__Bacteria;p__Proteobacteria;c__Alphaproteobacteria;o__Caulobacterales;f__Caulobacteraceae;g__Phenylobacterium
map05230	K00036	1.1.1.49,1.1.1.363	k__Bacteria;p__Proteobacteria;c__Alphaproteobacteria;o__Caulobacterales;f__Caulobacteraceae;g__Phenylobacterium;s__Phenylobacterium hankyongense
map05230	K00036	1.1.1.49,1.1.1.363	k__Bacteria;p__Proteobacteria;c__Alphaproteobacteria;o__Caulobacterales;f__Caulobacteraceae;g__Phenylobacterium;s__Phenylobacterium zucineum
map05230	K00036	1.1.1.49,1.1.1.363	k__Bacteria;p__Proteobacteria;c__Alphaproteobacteria;o__Rhizobiales
map05230	K00036	1.1.1.49,1.1.1.363	k__Bacteria;p__Proteobacteria;c__Alphaproteobacteria;o__Rhizobiales
map05230	K00036	1.1.1.49,1.1.1.363	k__Bacteria;p__Proteobacteria;c__Alphaproteobacteria;o__Rhizobiales
map05230	K00036	1.1.1.49,1.1.1.363	k__Bacteria;p__Proteobacteria;c__Alphaproteobacteria;o__Rhizobiales
map05230	K00036	1.1.1.49,1.1.1.363	k__Bacteria;p__Proteobacteria;c__Alphaproteobacteria;o__Rhizobiales
map05230	K00036	1.1.1.49,1.1.1.363	k__Bacteria;p__Proteobacteria;c__Alphaproteobacteria;o__Rhizobiales
map05230	K00036	1.1.1.49,1.1.1.363	k__Bacteria;p__Proteobacteria;c__Alphaproteobacteria;o__Rhizobiales
map05230	K00036	1.1.1.49,1.1.1.363	k__Bacteria;p__Proteobacteria;c__Alphaproteobacteria;o__Rhizobiales;f__Aurantimonadaceae;g__Aureimonas;s__Aureimonas sp. AU12
map05230	K00036	1.1.1.49,1.1.1.363	k__Bacteria;p__Proteobacteria;c__Alphaproteobacteria;o__Rhizobiales;f__Beijerinckiaceae;g__Beijerinckia;s__Beijerinckia sp. 28-YEA-48
map05230	K00036	1.1.1.49,1.1.1.363	k__Bacteria;p__Proteobacteria;c__Alphaproteobacteria;o__Rhizobiales;f__Methylobacteriaceae;g__Microvirga;s__Microvirga sp. KLBC 81
map05230	K00036	1.1.1.49,1.1.1.363	k__Bacteria;p__Proteobacteria;c__Alphaproteobacteria;o__Rhizobiales;f__Methylobacteriaceae;g__Microvirga;s__Microvirga sp. KLBC 81
map05230	K00036	1.1.1.49,1.1.1.363	k__Bacteria;p__Proteobacteria;c__Alphaproteobacteria;o__Rhizobiales;f__Phyllobacteriaceae
map05230	K00036	1.1.1.49,1.1.1.363	k__Bacteria;p__Proteobacteria;c__Alphaproteobacteria;o__Rhizobiales;f__Rhizobiaceae
map05230	K00036	1.1.1.49,1.1.1.363	k__Bacteria;p__Proteobacteria;c__Alphaproteobacteria;o__Rhizobiales;f__Rhizobiaceae;g__Rhizobium
map05230	K00036	1.1.1.49,1.1.1.363	k__Bacteria;p__Proteobacteria;c__Alphaproteobacteria;o__Rhizobiales;f__Rhizobiaceae;g__Rhizobium;s__Rhizobium sp. NAU-18
map05230	K00036	1.1.1.49,1.1.1.363	k__Bacteria;p__Proteobacteria;c__Alphaproteobacteria;o__Rhodobacterales;f__Rhodobacteraceae;g__Paracoccus;s__Paracoccus sp. SY
map05230	K00036	1.1.1.49,1.1.1.363	k__Bacteria;p__Proteobacteria;c__Alphaproteobacteria;o__Rhodobacterales;f__Rhodobacteraceae;g__Rubellimicrobium;s__Rubellimicrobium mesophilum
map05230	K00036	1.1.1.49,1.1.1.363	k__Bacteria;p__Proteobacteria;c__Alphaproteobacteria;o__Rhodobacterales;f__Rhodobacteraceae;g__Rubellimicrobium;s__Rubellimicrobium mesophilum
map05230	K00036	1.1.1.49,1.1.1.363	k__Bacteria;p__Proteobacteria;c__Alphaproteobacteria;o__Rhodobacterales;f__Rhodobacteraceae;g__Rubellimicrobium;s__Rubellimicrobium mesophilum
map05230	K00036	1.1.1.49,1.1.1.363	k__Bacteria;p__Proteobacteria;c__Alphaproteobacteria;o__Rhodobacterales;f__Rhodobacteraceae;g__Rubellimicrobium;s__Rubellimicrobium mesophilum
map05230	K00036	1.1.1.49,1.1.1.363	k__Bacteria;p__Proteobacteria;c__Alphaproteobacteria;o__Rhodospirillales;f__Rhodospirillaceae;g__Indioceanicola;s__Indioceanicola profundi
map05230	K00036	1.1.1.49,1.1.1.363	k__Bacteria;p__Proteobacteria;c__Alphaproteobacteria;o__Rhodospirillales;f__Rhodospirillaceae;g__Inquilinus;s__Inquilinus limosus
map05230	K00036	1.1.1.49,1.1.1.363	k__Bacteria;p__Proteobacteria;c__Alphaproteobacteria;o__Rhodospirillales;f__Rhodospirillaceae;g__Unclassified;s__Rhodospirillaceae bacterium SYSU D60009
map05230	K00036	1.1.1.49,1.1.1.363	k__Bacteria;p__Proteobacteria;c__Alphaproteobacteria;o__Rhodospirillales;f__Rhodospirillaceae;g__Unclassified;s__Rhodospirillaceae bacterium SYSU D60009
map05230	K00036	1.1.1.49,1.1.1.363	k__Bacteria;p__Proteobacteria;c__Alphaproteobacteria;o__Sphingomonadales
map05230	K00036	1.1.1.49,1.1.1.363	k__Bacteria;p__Proteobacteria;c__Alphaproteobacteria;o__Sphingomonadales
map05230	K00036	1.1.1.49,1.1.1.363	k__Bacteria;p__Proteobacteria;c__Alphaproteobacteria;o__Sphingomonadales
map05230	K00036	1.1.1.49,1.1.1.363	k__Bacteria;p__Proteobacteria;c__Alphaproteobacteria;o__Sphingomonadales;f__Sphingomonadaceae
map05230	K00036	1.1.1.49,1.1.1.363	k__Bacteria;p__Proteobacteria;c__Alphaproteobacteria;o__Sphingomonadales;f__Sphingomonadaceae
map05230	K00036	1.1.1.49,1.1.1.363	k__Bacteria;p__Proteobacteria;c__Alphaproteobacteria;o__Sphingomonadales;f__Sphingomonadaceae
map05230	K00036	1.1.1.49,1.1.1.363	k__Bacteria;p__Proteobacteria;c__Alphaproteobacteria;o__Sphingomonadales;f__Sphingomonadaceae
map05230	K00036	1.1.1.49,1.1.1.363	k__Bacteria;p__Proteobacteria;c__Alphaproteobacteria;o__Sphingomonadales;f__Sphingomonadaceae
map05230	K00036	1.1.1.49,1.1.1.363	k__Bacteria;p__Proteobacteria;c__Alphaproteobacteria;o__Sphingomonadales;f__Sphingomonadaceae
map05230	K00036	1.1.1.49,1.1.1.363	k__Bacteria;p__Proteobacteria;c__Alphaproteobacteria;o__Sphingomonadales;f__Sphingomonadaceae
map05230	K00036	1.1.1.49,1.1.1.363	k__Bacteria;p__Proteobacteria;c__Alphaproteobacteria;o__Sphingomonadales;f__Sphingomonadaceae;g__Sphingomonas
map05230	K00036	1.1.1.49,1.1.1.363	k__Bacteria;p__Proteobacteria;c__Alphaproteobacteria;o__Sphingomonadales;f__Sphingomonadaceae;g__Sphingomonas
map05230	K00036	1.1.1.49,1.1.1.363	k__Bacteria;p__Proteobacteria;c__Alphaproteobacteria;o__Sphingomonadales;f__Sphingomonadaceae;g__Sphingomonas
map05230	K00036	1.1.1.49,1.1.1.363	k__Bacteria;p__Proteobacteria;c__Alphaproteobacteria;o__Sphingomonadales;f__Sphingomonadaceae;g__Sphingomonas
map05230	K00036	1.1.1.49,1.1.1.363	k__Bacteria;p__Proteobacteria;c__Alphaproteobacteria;o__Sphingomonadales;f__Sphingomonadaceae;g__Sphingomonas
map05230	K00036	1.1.1.49,1.1.1.363	k__Bacteria;p__Proteobacteria;c__Alphaproteobacteria;o__Sphingomonadales;f__Sphingomonadaceae;g__Sphingomonas
map05230	K00036	1.1.1.49,1.1.1.363	k__Bacteria;p__Proteobacteria;c__Alphaproteobacteria;o__Sphingomonadales;f__Sphingomonadaceae;g__Sphingomonas
map05230	K00036	1.1.1.49,1.1.1.363	k__Bacteria;p__Proteobacteria;c__Alphaproteobacteria;o__Sphingomonadales;f__Sphingomonadaceae;g__Sphingomonas
map05230	K00036	1.1.1.49,1.1.1.363	k__Bacteria;p__Proteobacteria;c__Alphaproteobacteria;o__Sphingomonadales;f__Sphingomonadaceae;g__Sphingomonas
map05230	K00036	1.1.1.49,1.1.1.363	k__Bacteria;p__Proteobacteria;c__Alphaproteobacteria;o__Sphingomonadales;f__Sphingomonadaceae;g__Sphingomonas;s__Sphingomonas astaxanthinifaciens
map05230	K00036	1.1.1.49,1.1.1.363	k__Bacteria;p__Proteobacteria;c__Alphaproteobacteria;o__Sphingomonadales;f__Sphingomonadaceae;g__Sphingomonas;s__Sphingomonas astaxanthinifaciens
map05230	K00036	1.1.1.49,1.1.1.363	k__Bacteria;p__Proteobacteria;c__Alphaproteobacteria;o__Sphingomonadales;f__Sphingomonadaceae;g__Sphingomonas;s__Sphingomonas jatrophae
map05230	K00036	1.1.1.49,1.1.1.363	k__Bacteria;p__Proteobacteria;c__Alphaproteobacteria;o__Sphingomonadales;f__Sphingomonadaceae;g__Sphingomonas;s__Sphingomonas jatrophae
map05230	K00036	1.1.1.49,1.1.1.363	k__Bacteria;p__Proteobacteria;c__Alphaproteobacteria;o__Sphingomonadales;f__Sphingomonadaceae;g__Sphingomonas;s__Sphingomonas sp. DAC4
map05230	K00036	1.1.1.49,1.1.1.363	k__Bacteria;p__Proteobacteria;c__Alphaproteobacteria;o__Sphingomonadales;f__Sphingomonadaceae;g__Sphingomonas;s__Sphingomonas sp. DAC4
map05230	K00036	1.1.1.49,1.1.1.363	k__Bacteria;p__Proteobacteria;c__Alphaproteobacteria;o__Sphingomonadales;f__Sphingomonadaceae;g__Sphingomonas;s__Sphingomonas sp. DAC4
map05230	K00036	1.1.1.49,1.1.1.363	k__Bacteria;p__Proteobacteria;c__Alphaproteobacteria;o__Sphingomonadales;f__Sphingomonadaceae;g__Sphingomonas;s__Sphingomonas sp. DAC4
map05230	K00036	1.1.1.49,1.1.1.363	k__Bacteria;p__Proteobacteria;c__Alphaproteobacteria;o__Sphingomonadales;f__Sphingomonadaceae;g__Sphingomonas;s__Sphingomonas sp. DAC4
map05230	K00036	1.1.1.49,1.1.1.363	k__Bacteria;p__Proteobacteria;c__Alphaproteobacteria;o__Sphingomonadales;f__Sphingomonadaceae;g__Sphingomonas;s__Sphingomonas sp. DAC4
map05230	K00036	1.1.1.49,1.1.1.363	k__Bacteria;p__Proteobacteria;c__Alphaproteobacteria;o__Sphingomonadales;f__Sphingomonadaceae;g__Sphingomonas;s__Sphingomonas sp. URHD0007
map05230	K00036	1.1.1.49,1.1.1.363	k__Bacteria;p__Proteobacteria;c__Alphaproteobacteria;o__Sphingomonadales;f__Sphingomonadaceae;g__Sphingomonas;s__Sphingomonas sp. URHD0007
map05230	K00036	1.1.1.49,1.1.1.363	k__Bacteria;p__Proteobacteria;c__Alphaproteobacteria;o__Sphingomonadales;f__Sphingomonadaceae;g__Sphingomonas;s__Sphingomonas sp. URHD0007
map05230	K00036	1.1.1.49,1.1.1.363	k__Bacteria;p__Proteobacteria;c__Alphaproteobacteria;o__Sphingomonadales;f__Sphingomonadaceae;g__Sphingomonas;s__Sphingomonas sp. URHD0007
map05230	K00036	1.1.1.49,1.1.1.363	k__Bacteria;p__Proteobacteria;c__Alphaproteobacteria;o__Sphingomonadales;f__Sphingomonadaceae;g__Sphingomonas;s__Sphingomonas sp. URHD0007
map05230	K00036	1.1.1.49,1.1.1.363	k__Bacteria;p__Proteobacteria;c__Alphaproteobacteria;o__Sphingomonadales;f__Sphingomonadaceae;g__Sphingomonas;s__Sphingomonas sp. URHD0007
map05230	K00036	1.1.1.49,1.1.1.363	k__Bacteria;p__Proteobacteria;c__Alphaproteobacteria;o__Sphingomonadales;f__Sphingomonadaceae;g__Sphingomonas;s__Sphingomonas sp. URHD0007
map05230	K00036	1.1.1.49,1.1.1.363	k__Bacteria;p__Proteobacteria;c__Alphaproteobacteria;o__Sphingomonadales;f__Sphingomonadaceae;g__Sphingomonas;s__Sphingomonas sp. URHD0007
map05230	K00036	1.1.1.49,1.1.1.363	k__Bacteria;p__Proteobacteria;c__Alphaproteobacteria;o__Sphingomonadales;f__Sphingomonadaceae;g__Sphingomonas;s__Sphingomonas sp. URHD0007
map05230	K00036	1.1.1.49,1.1.1.363	k__Bacteria;p__Proteobacteria;c__Alphaproteobacteria;o__Sphingomonadales;f__Sphingomonadaceae;g__Sphingomonas;s__Sphingomonas sp. URHD0007
map05230	K00036	1.1.1.49,1.1.1.363	k__Bacteria;p__Proteobacteria;c__Alphaproteobacteria;o__Sphingomonadales;f__Sphingomonadaceae;g__Sphingomonas;s__Sphingomonas sp. URHD0007
map05230	K00036	1.1.1.49,1.1.1.363	k__Bacteria;p__Proteobacteria;c__Alphaproteobacteria;o__Sphingomonadales;f__Sphingomonadaceae;g__Sphingomonas;s__Sphingomonas sp. URHD0007
map05230	K00036	1.1.1.49,1.1.1.363	k__Bacteria;p__Proteobacteria;c__Alphaproteobacteria;o__Sphingomonadales;f__Sphingomonadaceae;g__Sphingomonas;s__Sphingomonas sp. URHD0007
map05230	K00036	1.1.1.49,1.1.1.363	k__Bacteria;p__Proteobacteria;c__Alphaproteobacteria;o__Sphingomonadales;f__Sphingomonadaceae;g__Sphingomonas;s__Sphingomonas sp. URHD0007
map05230	K00036	1.1.1.49,1.1.1.363	k__Bacteria;p__Proteobacteria;c__Alphaproteobacteria;o__Sphingomonadales;f__Sphingomonadaceae;g__Sphingomonas;s__Sphingomonas sp. URHD0007
map05230	K00036	1.1.1.49,1.1.1.363	k__Bacteria;p__Proteobacteria;c__Alphaproteobacteria;o__Sphingomonadales;f__Sphingomonadaceae;g__Sphingomonas;s__Sphingomonas sp. URHD0007
map05230	K00036	1.1.1.49,1.1.1.363	k__Bacteria;p__Proteobacteria;c__Alphaproteobacteria;o__Sphingomonadales;f__Sphingomonadaceae;g__Sphingomonas;s__Sphingomonas sp. URHD0007
map05230	K00036	1.1.1.49,1.1.1.363	k__Bacteria;p__Proteobacteria;c__Alphaproteobacteria;o__Sphingomonadales;f__Sphingomonadaceae;g__Sphingomonas;s__Sphingomonas sp. URHD0007
map05230	K00036	1.1.1.49,1.1.1.363	k__Bacteria;p__Proteobacteria;c__Alphaproteobacteria;o__Sphingomonadales;f__Sphingomonadaceae;g__Sphingomonas;s__Sphingomonas sp. URHD0007
map05230	K00036	1.1.1.49,1.1.1.363	k__Bacteria;p__Proteobacteria;c__Alphaproteobacteria;o__Sphingomonadales;f__Sphingomonadaceae;g__Sphingomonas;s__Sphingomonas sp. URHD0007
map05230	K00036	1.1.1.49,1.1.1.363	k__Bacteria;p__Proteobacteria;c__Alphaproteobacteria;o__Sphingomonadales;f__Sphingomonadaceae;g__Sphingomonas;s__Sphingomonas wittichii
map05230	K00036	1.1.1.49,1.1.1.363	k__Bacteria;p__Proteobacteria;c__Alphaproteobacteria;o__Sphingomonadales;f__Sphingomonadaceae;g__Sphingopyxis;s__Sphingopyxis sp. YR583
map05230	K00036	1.1.1.49,1.1.1.363	k__Bacteria;p__Proteobacteria;c__Alphaproteobacteria;o__Sphingomonadales;f__Sphingomonadaceae;g__Sphingosinicella;s__Sphingosinicella sp. GL-C-18
map05230	K00036	1.1.1.49,1.1.1.363	k__Bacteria;p__Proteobacteria;c__Alphaproteobacteria;o__Sphingomonadales;f__Sphingomonadaceae;g__Sphingosinicella;s__Sphingosinicella sp. GL-C-18
map05230	K00036	1.1.1.49,1.1.1.363	k__Bacteria;p__Proteobacteria;c__Alphaproteobacteria;o__Sphingomonadales;f__Sphingomonadaceae;g__Sphingosinicella;s__Sphingosinicella sp. GL-C-18
map05230	K00036	1.1.1.49,1.1.1.363	k__Bacteria;p__Proteobacteria;c__Alphaproteobacteria;o__Sphingomonadales;f__Sphingomonadaceae;g__Sphingosinicella;s__Sphingosinicella sp. GL-C-18
map05230	K00036	1.1.1.49,1.1.1.363	k__Bacteria;p__Proteobacteria;c__Alphaproteobacteria;o__Sphingomonadales;f__Sphingomonadaceae;g__Sphingosinicella;s__Sphingosinicella sp. GL-C-18
map05230	K00036	1.1.1.49,1.1.1.363	k__Bacteria;p__Proteobacteria;c__Alphaproteobacteria;o__Sphingomonadales;f__Sphingomonadaceae;g__Sphingosinicella;s__Sphingosinicella vermicomposti
map05230	K00036	1.1.1.49,1.1.1.363	k__Bacteria;p__Proteobacteria;c__Alphaproteobacteria;o__Sphingomonadales;f__Sphingomonadaceae;g__Unclassified;s__Sphingomonadaceae bacterium KCTC 52944
map05230	K00036	1.1.1.49,1.1.1.363	k__Bacteria;p__Proteobacteria;c__Alphaproteobacteria;o__Unclassified;f__Unclassified;g__Unclassified;s__Alphaproteobacteria bacterium HGW-Alphaproteobacteria-16
map05230	K00036	1.1.1.49,1.1.1.363	k__Bacteria;p__Proteobacteria;c__Betaproteobacteria
map05230	K00036	1.1.1.49,1.1.1.363	k__Bacteria;p__Proteobacteria;c__Betaproteobacteria;o__Burkholderiales;f__Comamonadaceae
map05230	K00036	1.1.1.49,1.1.1.363	k__Bacteria;p__Proteobacteria;c__Betaproteobacteria;o__Burkholderiales;f__Comamonadaceae
map05230	K00036	1.1.1.49,1.1.1.363	k__Bacteria;p__Proteobacteria;c__Betaproteobacteria;o__Burkholderiales;f__Comamonadaceae;g__Caenimonas;s__Caenimonas sp. SL110
map05230	K00036	1.1.1.49,1.1.1.363	k__Bacteria;p__Proteobacteria;c__Betaproteobacteria;o__Burkholderiales;f__Comamonadaceae;g__Caenimonas;s__Caenimonas sp. SL110
map05230	K00036	1.1.1.49,1.1.1.363	k__Bacteria;p__Proteobacteria;c__Betaproteobacteria;o__Burkholderiales;f__Comamonadaceae;g__Caenimonas;s__Caenimonas sp. SL110
map05230	K00036	1.1.1.49,1.1.1.363	k__Bacteria;p__Proteobacteria;c__Betaproteobacteria;o__Burkholderiales;f__Comamonadaceae;g__Pelomonas;s__Pelomonas sp. KK5
map05230	K00036	1.1.1.49,1.1.1.363	k__Bacteria;p__Proteobacteria;c__Betaproteobacteria;o__Burkholderiales;f__Comamonadaceae;g__Ramlibacter;s__Ramlibacter sp. Leaf400
map05230	K00036	1.1.1.49,1.1.1.363	k__Bacteria;p__Proteobacteria;c__Betaproteobacteria;o__Burkholderiales;f__Comamonadaceae;g__Ramlibacter;s__Ramlibacter sp. Leaf400
map05230	K00036	1.1.1.49,1.1.1.363	k__Bacteria;p__Proteobacteria;c__Betaproteobacteria;o__Burkholderiales;f__Comamonadaceae;g__Ramlibacter;s__Ramlibacter sp. Leaf400
map05230	K00036	1.1.1.49,1.1.1.363	k__Bacteria;p__Proteobacteria;c__Betaproteobacteria;o__Burkholderiales;f__Comamonadaceae;g__Ramlibacter;s__Ramlibacter tataouinensis
map05230	K00036	1.1.1.49,1.1.1.363	k__Bacteria;p__Proteobacteria;c__Betaproteobacteria;o__Burkholderiales;f__Comamonadaceae;g__Schlegelella;s__Schlegelella thermodepolymerans
map05230	K00036	1.1.1.49,1.1.1.363	k__Bacteria;p__Proteobacteria;c__Betaproteobacteria;o__Burkholderiales;f__Comamonadaceae;g__Schlegelella;s__Schlegelella thermodepolymerans
map05230	K00036	1.1.1.49,1.1.1.363	k__Bacteria;p__Proteobacteria;c__Betaproteobacteria;o__Burkholderiales;f__Comamonadaceae;g__Unclassified;s__Comamonadaceae bacterium URHA0028
map05230	K00036	1.1.1.49,1.1.1.363	k__Bacteria;p__Proteobacteria;c__Betaproteobacteria;o__Burkholderiales;f__Comamonadaceae;g__Unclassified;s__Comamonadaceae bacterium URHA0028
map05230	K00036	1.1.1.49,1.1.1.363	k__Bacteria;p__Proteobacteria;c__Betaproteobacteria;o__Burkholderiales;f__Comamonadaceae;g__Unclassified;s__Comamonadaceae bacterium URHA0028
map05230	K00036	1.1.1.49,1.1.1.363	k__Bacteria;p__Proteobacteria;c__Betaproteobacteria;o__Burkholderiales;f__Comamonadaceae;g__Variovorax
map05230	K00036	1.1.1.49,1.1.1.363	k__Bacteria;p__Proteobacteria;c__Betaproteobacteria;o__Burkholderiales;f__Oxalobacteraceae;g__Herbaspirillum;s__Herbaspirillum sp. K1S23-30
map05230	K00036	1.1.1.49,1.1.1.363	k__Bacteria;p__Proteobacteria;c__Betaproteobacteria;o__Burkholderiales;f__Oxalobacteraceae;g__Massilia
map05230	K00036	1.1.1.49,1.1.1.363	k__Bacteria;p__Proteobacteria;c__Betaproteobacteria;o__Burkholderiales;f__Oxalobacteraceae;g__Massilia
map05230	K00036	1.1.1.49,1.1.1.363	k__Bacteria;p__Proteobacteria;c__Betaproteobacteria;o__Burkholderiales;f__Oxalobacteraceae;g__Massilia
map05230	K00036	1.1.1.49,1.1.1.363	k__Bacteria;p__Proteobacteria;c__Betaproteobacteria;o__Burkholderiales;f__Oxalobacteraceae;g__Massilia
map05230	K00036	1.1.1.49,1.1.1.363	k__Bacteria;p__Proteobacteria;c__Betaproteobacteria;o__Burkholderiales;f__Oxalobacteraceae;g__Massilia;s__Massilia namucuonensis
map05230	K00036	1.1.1.49,1.1.1.363	k__Bacteria;p__Proteobacteria;c__Betaproteobacteria;o__Burkholderiales;f__Oxalobacteraceae;g__Massilia;s__Massilia sp. BSC265
map05230	K00036	1.1.1.49,1.1.1.363	k__Bacteria;p__Proteobacteria;c__Betaproteobacteria;o__Burkholderiales;f__Oxalobacteraceae;g__Massilia;s__Massilia sp. BSC265
map05230	K00036	1.1.1.49,1.1.1.363	k__Bacteria;p__Proteobacteria;c__Betaproteobacteria;o__Burkholderiales;f__Oxalobacteraceae;g__Massilia;s__Massilia sp. BSC265
map05230	K00036	1.1.1.49,1.1.1.363	k__Bacteria;p__Proteobacteria;c__Betaproteobacteria;o__Burkholderiales;f__Oxalobacteraceae;g__Massilia;s__Massilia sp. K1S02-61
map05230	K00036	1.1.1.49,1.1.1.363	k__Bacteria;p__Proteobacteria;c__Betaproteobacteria;o__Burkholderiales;f__Oxalobacteraceae;g__Massilia;s__Massilia sp. K1S02-61
map05230	K00036	1.1.1.49,1.1.1.363	k__Bacteria;p__Proteobacteria;c__Betaproteobacteria;o__Burkholderiales;f__Unclassified;g__Aquabacterium;s__Aquabacterium sp. YIM 730274
map05230	K00036	1.1.1.49,1.1.1.363	k__Bacteria;p__Proteobacteria;c__Betaproteobacteria;o__Burkholderiales;f__Unclassified;g__Mitsuaria
map05230	K00036	1.1.1.49,1.1.1.363	k__Bacteria;p__Proteobacteria;c__Betaproteobacteria;o__Burkholderiales;f__Unclassified;g__Mitsuaria;s__Mitsuaria sp. HWN-4
map05230	K00036	1.1.1.49,1.1.1.363	k__Bacteria;p__Proteobacteria;c__Betaproteobacteria;o__Burkholderiales;f__Unclassified;g__Sphaerotilus;s__Sphaerotilus natans
map05230	K00036	1.1.1.49,1.1.1.363	k__Bacteria;p__Proteobacteria;c__Betaproteobacteria;o__Nitrosomonadales;f__Methylophilaceae
map05230	K00036	1.1.1.49,1.1.1.363	k__Bacteria;p__Proteobacteria;c__Betaproteobacteria;o__Nitrosomonadales;f__Methylophilaceae;g__Methylovorus
map05230	K00036	1.1.1.49,1.1.1.363	k__Bacteria;p__Proteobacteria;c__Betaproteobacteria;o__Nitrosomonadales;f__Methylophilaceae;g__Methylovorus
map05230	K00036	1.1.1.49,1.1.1.363	k__Bacteria;p__Proteobacteria;c__Betaproteobacteria;o__Nitrosomonadales;f__Methylophilaceae;g__Novimethylophilus;s__Novimethylophilus kurashikiensis
map05230	K00036	1.1.1.49,1.1.1.363	k__Bacteria;p__Proteobacteria;c__Deltaproteobacteria;o__Myxococcales;f__Archangiaceae;g__Archangium
map05230	K00036	1.1.1.49,1.1.1.363	k__Bacteria;p__Proteobacteria;c__Deltaproteobacteria;o__Myxococcales;f__Archangiaceae;g__Archangium
map05230	K00036	1.1.1.49,1.1.1.363	k__Bacteria;p__Proteobacteria;c__Deltaproteobacteria;o__Myxococcales;f__Archangiaceae;g__Archangium;s__Archangium gephyra
map05230	K00036	1.1.1.49,1.1.1.363	k__Bacteria;p__Proteobacteria;c__Deltaproteobacteria;o__Myxococcales;f__Archangiaceae;g__Hyalangium;s__Hyalangium minutum
map05230	K00036	1.1.1.49,1.1.1.363	k__Bacteria;p__Proteobacteria;c__Deltaproteobacteria;o__Myxococcales;f__Labilitrichaceae;g__Labilithrix;s__Labilithrix luteola
map05230	K00036	1.1.1.49,1.1.1.363	k__Bacteria;p__Proteobacteria;c__Deltaproteobacteria;o__Myxococcales;f__Myxococcaceae
map05230	K00036	1.1.1.49,1.1.1.363	k__Bacteria;p__Proteobacteria;c__Deltaproteobacteria;o__Myxococcales;f__Nannocystaceae;g__Nannocystis;s__Nannocystis exedens
map05230	K00036	1.1.1.49,1.1.1.363	k__Bacteria;p__Proteobacteria;c__Gammaproteobacteria;o__Cellvibrionales;f__Cellvibrionaceae;g__Cellvibrio;s__Cellvibrio mixtus
map05230	K00036	1.1.1.49,1.1.1.363	k__Bacteria;p__Proteobacteria;c__Gammaproteobacteria;o__Nevskiales;f__Sinobacteraceae;g__Steroidobacter;s__Steroidobacter cummioxidans
map05230	K00036	1.1.1.49,1.1.1.363	k__Bacteria;p__Proteobacteria;c__Gammaproteobacteria;o__Nevskiales;f__Sinobacteraceae;g__Steroidobacter;s__Steroidobacter cummioxidans
map05230	K00036	1.1.1.49,1.1.1.363	k__Bacteria;p__Proteobacteria;c__Gammaproteobacteria;o__Nevskiales;f__Sinobacteraceae;g__Steroidobacter;s__Steroidobacter cummioxidans
map05230	K00036	1.1.1.49,1.1.1.363	k__Bacteria;p__Proteobacteria;c__Gammaproteobacteria;o__Nevskiales;f__Sinobacteraceae;g__Steroidobacter;s__Steroidobacter cummioxidans
map05230	K00036	1.1.1.49,1.1.1.363	k__Bacteria;p__Proteobacteria;c__Gammaproteobacteria;o__Nevskiales;f__Sinobacteraceae;g__Steroidobacter;s__Steroidobacter cummioxidans
map05230	K00036	1.1.1.49,1.1.1.363	k__Bacteria;p__Proteobacteria;c__Gammaproteobacteria;o__Pseudomonadales;f__Pseudomonadaceae;g__Pseudomonas
map05230	K00036	1.1.1.49,1.1.1.363	k__Bacteria;p__Proteobacteria;c__Gammaproteobacteria;o__Pseudomonadales;f__Pseudomonadaceae;g__Pseudomonas
map05230	K00036	1.1.1.49,1.1.1.363	k__Bacteria;p__Proteobacteria;c__Gammaproteobacteria;o__Pseudomonadales;f__Pseudomonadaceae;g__Pseudomonas
map05230	K00036	1.1.1.49,1.1.1.363	k__Bacteria;p__Proteobacteria;c__Gammaproteobacteria;o__Pseudomonadales;f__Pseudomonadaceae;g__Pseudomonas
map05230	K00036	1.1.1.49,1.1.1.363	k__Bacteria;p__Proteobacteria;c__Gammaproteobacteria;o__Pseudomonadales;f__Pseudomonadaceae;g__Pseudomonas;s__Pseudomonas indica
map05230	K00036	1.1.1.49,1.1.1.363	k__Bacteria;p__Proteobacteria;c__Gammaproteobacteria;o__Xanthomonadales
map05230	K00036	1.1.1.49,1.1.1.363	k__Bacteria;p__Proteobacteria;c__Gammaproteobacteria;o__Xanthomonadales
map05230	K00036	1.1.1.49,1.1.1.363	k__Bacteria;p__Proteobacteria;c__Gammaproteobacteria;o__Xanthomonadales;f__Rhodanobacteraceae;g__Rhodanobacter;s__Rhodanobacter sp. SCN 69-32
map05230	K00036	1.1.1.49,1.1.1.363	k__Bacteria;p__Proteobacteria;c__Gammaproteobacteria;o__Xanthomonadales;f__Xanthomonadaceae;g__Lysobacter;s__Lysobacter concretionis
map05230	K00036	1.1.1.49,1.1.1.363	k__Bacteria;p__Unclassified;c__Unclassified;o__Unclassified;f__Unclassified;g__Unclassified;s__bacterium A52C2
map05230	K00036	1.1.1.49,1.1.1.363	k__Bacteria;p__Unclassified;c__Unclassified;o__Unclassified;f__Unclassified;g__Unclassified;s__bacterium A52C2
map05230	K00036	1.1.1.49,1.1.1.363	k__Bacteria;p__Verrucomicrobia;c__Opitutae;o__Opitutales;f__Opitutaceae;g__Lacunisphaera;s__Lacunisphaera limnophila
map05230	K00036	1.1.1.49,1.1.1.363	k__Bacteria;p__Verrucomicrobia;c__Opitutae;o__Opitutales;f__Opitutaceae;g__Opitutus;s__Opitutus sp. GAR368
map05230	K00036	1.1.1.49,1.1.1.363	k__Bacteria;p__Verrucomicrobia;c__Verrucomicrobiae;o__Verrucomicrobiales;f__Verrucomicrobia subdivision 3;g__Pedosphaera;s__Pedosphaera parvula
map05230	K00036	1.1.1.49,1.1.1.363	k__Eukaryota;p__Streptophyta;c__Unclassified
map05230	K00036	1.1.1.49,1.1.1.363	k__Eukaryota;p__Streptophyta;c__Unclassified
map05230	K00036	1.1.1.49,1.1.1.363	k__Eukaryota;p__Streptophyta;c__Unclassified
map05230	K00036	1.1.1.49,1.1.1.363	k__Eukaryota;p__Streptophyta;c__Unclassified
map05230	K00036	1.1.1.49,1.1.1.363	k__Eukaryota;p__Streptophyta;c__Unclassified
map05230	K00036	1.1.1.49,1.1.1.363	k__Eukaryota;p__Streptophyta;c__Unclassified
map05230	K00036	1.1.1.49,1.1.1.363	k__Eukaryota;p__Streptophyta;c__Unclassified;o__Fabales;f__Fabaceae
map05230	K00036	1.1.1.49,1.1.1.363	k__Eukaryota;p__Streptophyta;c__Unclassified;o__Fabales;f__Fabaceae;g__Mucuna;s__Mucuna pruriens
map05230	K00036	1.1.1.49,1.1.1.363	k__Eukaryota;p__Streptophyta;c__Unclassified;o__Malvales;f__Malvaceae
map04011	K00006	1.1.1.8	k__Eukaryota;p__Streptophyta
map04011	K00006	1.1.1.8	k__Eukaryota;p__Streptophyta
map04011	K00006	1.1.1.8	k__Eukaryota;p__Streptophyta;c__Unclassified
map04011	K00006	1.1.1.8	k__Eukaryota;p__Streptophyta;c__Unclassified
map04011	K00006	1.1.1.8	k__Eukaryota;p__Streptophyta;c__Unclassified
map04011	K00006	1.1.1.8	k__Eukaryota;p__Streptophyta;c__Unclassified
map04011	K00006	1.1.1.8	k__Eukaryota;p__Streptophyta;c__Unclassified
map04011	K00006	1.1.1.8	k__Eukaryota;p__Streptophyta;c__Unclassified;o__Fabales;f__Fabaceae
map04011	K00006	1.1.1.8	k__Eukaryota;p__Streptophyta;c__Unclassified;o__Fabales;f__Fabaceae
map04011	K00006	1.1.1.8	k__Eukaryota;p__Streptophyta;c__Unclassified;o__Fabales;f__Fabaceae
map04011	K00006	1.1.1.8	k__Eukaryota;p__Streptophyta;c__Unclassified;o__Malvales;f__Malvaceae
map04146	K11517	1.1.3.15	k__Eukaryota;p__Streptophyta
map04146	K11517	1.1.3.15	k__Eukaryota;p__Streptophyta;c__Unclassified
map04260	K00411	1.10.2.2	k__Bacteria;p__Proteobacteria;c__Alphaproteobacteria
map04260	K00411	1.10.2.2	k__Bacteria;p__Proteobacteria;c__Alphaproteobacteria
map04260	K00411	1.10.2.2	k__Bacteria;p__Proteobacteria;c__Alphaproteobacteria
map04260	K00411	1.10.2.2	k__Bacteria;p__Proteobacteria;c__Alphaproteobacteria;o__Caulobacterales;f__Caulobacteraceae
map04260	K00411	1.10.2.2	k__Bacteria;p__Proteobacteria;c__Alphaproteobacteria;o__Caulobacterales;f__Caulobacteraceae
map04260	K00411	1.10.2.2	k__Bacteria;p__Proteobacteria;c__Alphaproteobacteria;o__Caulobacterales;f__Caulobacteraceae;g__Asticcacaulis
map04260	K00411	1.10.2.2	k__Bacteria;p__Proteobacteria;c__Alphaproteobacteria;o__Caulobacterales;f__Unclassified;g__Unclassified;s__Caulobacterales bacterium 32-69-10
map04260	K00411	1.10.2.2	k__Bacteria;p__Proteobacteria;c__Alphaproteobacteria;o__Rhizobiales
map04260	K00411	1.10.2.2	k__Bacteria;p__Proteobacteria;c__Alphaproteobacteria;o__Rhizobiales
map04260	K00411	1.10.2.2	k__Bacteria;p__Proteobacteria;c__Alphaproteobacteria;o__Rhizobiales
map04260	K00411	1.10.2.2	k__Bacteria;p__Proteobacteria;c__Alphaproteobacteria;o__Rhizobiales
map04260	K00411	1.10.2.2	k__Bacteria;p__Proteobacteria;c__Alphaproteobacteria;o__Rhizobiales;f__Bradyrhizobiaceae;g__Bradyrhizobium
map04260	K00411	1.10.2.2	k__Bacteria;p__Proteobacteria;c__Alphaproteobacteria;o__Rhizobiales;f__Methylobacteriaceae;g__Microvirga
map04260	K00411	1.10.2.2	k__Bacteria;p__Proteobacteria;c__Alphaproteobacteria;o__Rhizobiales;f__Methylobacteriaceae;g__Microvirga
map04260	K00411	1.10.2.2	k__Bacteria;p__Proteobacteria;c__Alphaproteobacteria;o__Rhizobiales;f__Methylobacteriaceae;g__Microvirga
map04260	K00411	1.10.2.2	k__Bacteria;p__Proteobacteria;c__Alphaproteobacteria;o__Rhizobiales;f__Methylobacteriaceae;g__Microvirga
map04260	K00411	1.10.2.2	k__Bacteria;p__Proteobacteria;c__Alphaproteobacteria;o__Rhizobiales;f__Methylobacteriaceae;g__Microvirga;s__Microvirga massiliensis
map04260	K00411	1.10.2.2	k__Bacteria;p__Proteobacteria;c__Alphaproteobacteria;o__Rhizobiales;f__Methylobacteriaceae;g__Microvirga;s__Microvirga sp. BSC39
map04260	K00411	1.10.2.2	k__Bacteria;p__Proteobacteria;c__Alphaproteobacteria;o__Rhizobiales;f__Methylobacteriaceae;g__Microvirga;s__Microvirga sp. BSC39
map04260	K00411	1.10.2.2	k__Bacteria;p__Proteobacteria;c__Alphaproteobacteria;o__Rhizobiales;f__Methylobacteriaceae;g__Microvirga;s__Microvirga sp. BSC39
map04260	K00411	1.10.2.2	k__Bacteria;p__Proteobacteria;c__Alphaproteobacteria;o__Rhizobiales;f__Methylobacteriaceae;g__Microvirga;s__Microvirga sp. BSC39
map04260	K00411	1.10.2.2	k__Bacteria;p__Proteobacteria;c__Alphaproteobacteria;o__Rhizobiales;f__Methylobacteriaceae;g__Microvirga;s__Microvirga sp. BSC39
map04260	K00411	1.10.2.2	k__Bacteria;p__Proteobacteria;c__Alphaproteobacteria;o__Rhizobiales;f__Methylobacteriaceae;g__Microvirga;s__Microvirga sp. c27j1
map04260	K00411	1.10.2.2	k__Bacteria;p__Proteobacteria;c__Alphaproteobacteria;o__Rhizobiales;f__Rhizobiaceae
map04260	K00411	1.10.2.2	k__Bacteria;p__Proteobacteria;c__Alphaproteobacteria;o__Rhizobiales;f__Unclassified;g__Unclassified;s__Rhizobiales bacterium 62-17
map04260	K00411	1.10.2.2	k__Bacteria;p__Proteobacteria;c__Alphaproteobacteria;o__Rhodobacterales;f__Rhodobacteraceae;g__Rubellimicrobium;s__Rubellimicrobium mesophilum
map04260	K00411	1.10.2.2	k__Bacteria;p__Proteobacteria;c__Alphaproteobacteria;o__Rhodobacterales;f__Rhodobacteraceae;g__Rubellimicrobium;s__Rubellimicrobium mesophilum
map04260	K00411	1.10.2.2	k__Bacteria;p__Proteobacteria;c__Alphaproteobacteria;o__Rhodobacterales;f__Rhodobacteraceae;g__Rubellimicrobium;s__Rubellimicrobium mesophilum
map04260	K00411	1.10.2.2	k__Bacteria;p__Proteobacteria;c__Alphaproteobacteria;o__Rhodobacterales;f__Rhodobacteraceae;g__Rubellimicrobium;s__Rubellimicrobium mesophilum
map04260	K00411	1.10.2.2	k__Bacteria;p__Proteobacteria;c__Alphaproteobacteria;o__Rhodobacterales;f__Rhodobacteraceae;g__Rubellimicrobium;s__Rubellimicrobium mesophilum
map04260	K00411	1.10.2.2	k__Bacteria;p__Proteobacteria;c__Alphaproteobacteria;o__Rhodospirillales
map04260	K00411	1.10.2.2	k__Bacteria;p__Proteobacteria;c__Alphaproteobacteria;o__Rhodospirillales
map04260	K00411	1.10.2.2	k__Bacteria;p__Proteobacteria;c__Alphaproteobacteria;o__Rhodospirillales;f__Acetobacteraceae
map04260	K00411	1.10.2.2	k__Bacteria;p__Proteobacteria;c__Alphaproteobacteria;o__Rhodospirillales;f__Acetobacteraceae;g__Belnapia;s__Belnapia moabensis
map04260	K00411	1.10.2.2	k__Bacteria;p__Proteobacteria;c__Alphaproteobacteria;o__Rhodospirillales;f__Acetobacteraceae;g__Roseomonas
map04260	K00411	1.10.2.2	k__Bacteria;p__Proteobacteria;c__Alphaproteobacteria;o__Rhodospirillales;f__Acetobacteraceae;g__Roseomonas
map04260	K00411	1.10.2.2	k__Bacteria;p__Proteobacteria;c__Alphaproteobacteria;o__Rhodospirillales;f__Acetobacteraceae;g__Roseomonas
map04260	K00411	1.10.2.2	k__Bacteria;p__Proteobacteria;c__Alphaproteobacteria;o__Rhodospirillales;f__Acetobacteraceae;g__Roseomonas;s__Roseomonas stagni
map04260	K00411	1.10.2.2	k__Bacteria;p__Proteobacteria;c__Alphaproteobacteria;o__Rhodospirillales;f__Rhodospirillaceae;g__Unclassified;s__Rhodospirillaceae bacterium SYSU D60006
map04260	K00411	1.10.2.2	k__Bacteria;p__Proteobacteria;c__Alphaproteobacteria;o__Rhodospirillales;f__Rhodospirillaceae;g__Unclassified;s__Rhodospirillaceae bacterium SYSU D60006
map04260	K00411	1.10.2.2	k__Bacteria;p__Proteobacteria;c__Alphaproteobacteria;o__Rhodospirillales;f__Rhodospirillaceae;g__Unclassified;s__Rhodospirillaceae bacterium SYSU D60009
map04260	K00411	1.10.2.2	k__Bacteria;p__Proteobacteria;c__Alphaproteobacteria;o__Sphingomonadales
map04260	K00411	1.10.2.2	k__Bacteria;p__Proteobacteria;c__Alphaproteobacteria;o__Sphingomonadales
map04260	K00411	1.10.2.2	k__Bacteria;p__Proteobacteria;c__Alphaproteobacteria;o__Sphingomonadales
map04260	K00411	1.10.2.2	k__Bacteria;p__Proteobacteria;c__Alphaproteobacteria;o__Sphingomonadales
map04260	K00411	1.10.2.2	k__Bacteria;p__Proteobacteria;c__Alphaproteobacteria;o__Sphingomonadales
map04260	K00411	1.10.2.2	k__Bacteria;p__Proteobacteria;c__Alphaproteobacteria;o__Sphingomonadales;f__Sphingomonadaceae
map04260	K00411	1.10.2.2	k__Bacteria;p__Proteobacteria;c__Alphaproteobacteria;o__Sphingomonadales;f__Sphingomonadaceae
map04260	K00411	1.10.2.2	k__Bacteria;p__Proteobacteria;c__Alphaproteobacteria;o__Sphingomonadales;f__Sphingomonadaceae
map04260	K00411	1.10.2.2	k__Bacteria;p__Proteobacteria;c__Alphaproteobacteria;o__Sphingomonadales;f__Sphingomonadaceae
map04260	K00411	1.10.2.2	k__Bacteria;p__Proteobacteria;c__Alphaproteobacteria;o__Sphingomonadales;f__Sphingomonadaceae
map04260	K00411	1.10.2.2	k__Bacteria;p__Proteobacteria;c__Alphaproteobacteria;o__Sphingomonadales;f__Sphingomonadaceae
map04260	K00411	1.10.2.2	k__Bacteria;p__Proteobacteria;c__Alphaproteobacteria;o__Sphingomonadales;f__Sphingomonadaceae;g__Sphingomonas
map04260	K00411	1.10.2.2	k__Bacteria;p__Proteobacteria;c__Alphaproteobacteria;o__Sphingomonadales;f__Sphingomonadaceae;g__Sphingomonas
map04260	K00411	1.10.2.2	k__Bacteria;p__Proteobacteria;c__Alphaproteobacteria;o__Sphingomonadales;f__Sphingomonadaceae;g__Sphingomonas
map04260	K00411	1.10.2.2	k__Bacteria;p__Proteobacteria;c__Alphaproteobacteria;o__Sphingomonadales;f__Sphingomonadaceae;g__Sphingomonas
map04260	K00411	1.10.2.2	k__Bacteria;p__Proteobacteria;c__Alphaproteobacteria;o__Sphingomonadales;f__Sphingomonadaceae;g__Sphingomonas
map04260	K00411	1.10.2.2	k__Bacteria;p__Proteobacteria;c__Alphaproteobacteria;o__Sphingomonadales;f__Sphingomonadaceae;g__Sphingomonas
map04260	K00411	1.10.2.2	k__Bacteria;p__Proteobacteria;c__Alphaproteobacteria;o__Sphingomonadales;f__Sphingomonadaceae;g__Sphingomonas
map04260	K00411	1.10.2.2	k__Bacteria;p__Proteobacteria;c__Alphaproteobacteria;o__Sphingomonadales;f__Sphingomonadaceae;g__Sphingomonas
map04260	K00411	1.10.2.2	k__Bacteria;p__Proteobacteria;c__Alphaproteobacteria;o__Sphingomonadales;f__Sphingomonadaceae;g__Sphingomonas;s__Sphingomonas jaspsi
map04260	K00411	1.10.2.2	k__Bacteria;p__Proteobacteria;c__Alphaproteobacteria;o__Sphingomonadales;f__Sphingomonadaceae;g__Sphingomonas;s__Sphingomonas jaspsi
map04260	K00411	1.10.2.2	k__Bacteria;p__Proteobacteria;c__Alphaproteobacteria;o__Sphingomonadales;f__Sphingomonadaceae;g__Sphingomonas;s__Sphingomonas jaspsi
map04260	K00411	1.10.2.2	k__Bacteria;p__Proteobacteria;c__Alphaproteobacteria;o__Sphingomonadales;f__Sphingomonadaceae;g__Sphingomonas;s__Sphingomonas sp. DAC4
map04260	K00411	1.10.2.2	k__Bacteria;p__Proteobacteria;c__Alphaproteobacteria;o__Sphingomonadales;f__Sphingomonadaceae;g__Sphingomonas;s__Sphingomonas sp. DAC4
map04260	K00411	1.10.2.2	k__Bacteria;p__Proteobacteria;c__Alphaproteobacteria;o__Sphingomonadales;f__Sphingomonadaceae;g__Sphingomonas;s__Sphingomonas sp. SYSUP0001
map04260	K00411	1.10.2.2	k__Bacteria;p__Proteobacteria;c__Alphaproteobacteria;o__Sphingomonadales;f__Sphingomonadaceae;g__Sphingomonas;s__Sphingomonas sp. SYSUP0001
map04260	K00411	1.10.2.2	k__Bacteria;p__Proteobacteria;c__Alphaproteobacteria;o__Sphingomonadales;f__Sphingomonadaceae;g__Sphingomonas;s__Sphingomonas sp. SYSUP0001
map04260	K00411	1.10.2.2	k__Bacteria;p__Proteobacteria;c__Alphaproteobacteria;o__Sphingomonadales;f__Sphingomonadaceae;g__Sphingosinicella
map04260	K00411	1.10.2.2	k__Bacteria;p__Proteobacteria;c__Alphaproteobacteria;o__Sphingomonadales;f__Sphingomonadaceae;g__Sphingosinicella
map04260	K00411	1.10.2.2	k__Bacteria;p__Proteobacteria;c__Alphaproteobacteria;o__Sphingomonadales;f__Sphingomonadaceae;g__Sphingosinicella
map04260	K00411	1.10.2.2	k__Bacteria;p__Proteobacteria;c__Alphaproteobacteria;o__Sphingomonadales;f__Sphingomonadaceae;g__Sphingosinicella
map04260	K00411	1.10.2.2	k__Bacteria;p__Proteobacteria;c__Alphaproteobacteria;o__Sphingomonadales;f__Sphingomonadaceae;g__Sphingosinicella
map04260	K00411	1.10.2.2	k__Bacteria;p__Proteobacteria;c__Alphaproteobacteria;o__Sphingomonadales;f__Sphingomonadaceae;g__Sphingosinicella
map04260	K00411	1.10.2.2	k__Bacteria;p__Proteobacteria;c__Alphaproteobacteria;o__Sphingomonadales;f__Sphingomonadaceae;g__Sphingosinicella
map04260	K00411	1.10.2.2	k__Bacteria;p__Proteobacteria;c__Alphaproteobacteria;o__Sphingomonadales;f__Sphingomonadaceae;g__Sphingosinicella;s__Sphingosinicella microcystinivorans
map04260	K00411	1.10.2.2	k__Bacteria;p__Proteobacteria;c__Alphaproteobacteria;o__Sphingomonadales;f__Sphingomonadaceae;g__Sphingosinicella;s__Sphingosinicella sp. GL-C-18
map04260	K00411	1.10.2.2	k__Bacteria;p__Proteobacteria;c__Alphaproteobacteria;o__Sphingomonadales;f__Sphingomonadaceae;g__Sphingosinicella;s__Sphingosinicella sp. GL-C-18
map04260	K00411	1.10.2.2	k__Bacteria;p__Proteobacteria;c__Alphaproteobacteria;o__Sphingomonadales;f__Sphingomonadaceae;g__Sphingosinicella;s__Sphingosinicella sp. QZX222
map04260	K00411	1.10.2.2	k__Bacteria;p__Proteobacteria;c__Alphaproteobacteria;o__Sphingomonadales;f__Sphingomonadaceae;g__Sphingosinicella;s__Sphingosinicella sp. QZX222
map04260	K00411	1.10.2.2	k__Bacteria;p__Proteobacteria;c__Alphaproteobacteria;o__Sphingomonadales;f__Sphingomonadaceae;g__Sphingosinicella;s__Sphingosinicella vermicomposti
map04260	K00411	1.10.2.2	k__Bacteria;p__Proteobacteria;c__Alphaproteobacteria;o__Sphingomonadales;f__Sphingomonadaceae;g__Sphingosinicella;s__Sphingosinicella vermicomposti
map04260	K00411	1.10.2.2	k__Bacteria;p__Proteobacteria;c__Alphaproteobacteria;o__Unclassified;f__Unclassified;g__Micavibrio;s__Micavibrio aeruginosavorus
map04260	K00411	1.10.2.2	k__Bacteria;p__Proteobacteria;c__Betaproteobacteria;o__Burkholderiales
map04260	K00411	1.10.2.2	k__Bacteria;p__Proteobacteria;c__Betaproteobacteria;o__Burkholderiales;f__Comamonadaceae;g__Ramlibacter
map04260	K00411	1.10.2.2	k__Bacteria;p__Proteobacteria;c__Betaproteobacteria;o__Burkholderiales;f__Comamonadaceae;g__Ramlibacter;s__Ramlibacter sp. Leaf400
map04260	K00411	1.10.2.2	k__Bacteria;p__Proteobacteria;c__Betaproteobacteria;o__Burkholderiales;f__Comamonadaceae;g__Ramlibacter;s__Ramlibacter tataouinensis
map04260	K00411	1.10.2.2	k__Bacteria;p__Proteobacteria;c__Betaproteobacteria;o__Burkholderiales;f__Comamonadaceae;g__Ramlibacter;s__Ramlibacter tataouinensis
map04260	K00411	1.10.2.2	k__Bacteria;p__Proteobacteria;c__Betaproteobacteria;o__Burkholderiales;f__Comamonadaceae;g__Schlegelella;s__Schlegelella thermodepolymerans
map04260	K00411	1.10.2.2	k__Bacteria;p__Proteobacteria;c__Betaproteobacteria;o__Burkholderiales;f__Comamonadaceae;g__Schlegelella;s__Schlegelella thermodepolymerans
map04260	K00411	1.10.2.2	k__Bacteria;p__Proteobacteria;c__Betaproteobacteria;o__Burkholderiales;f__Oxalobacteraceae
map04260	K00411	1.10.2.2	k__Bacteria;p__Proteobacteria;c__Betaproteobacteria;o__Burkholderiales;f__Oxalobacteraceae
map04260	K00411	1.10.2.2	k__Bacteria;p__Proteobacteria;c__Betaproteobacteria;o__Burkholderiales;f__Oxalobacteraceae;g__Massilia;s__Massilia sp. BSC265
map04260	K00411	1.10.2.2	k__Bacteria;p__Proteobacteria;c__Betaproteobacteria;o__Burkholderiales;f__Oxalobacteraceae;g__Massilia;s__Massilia sp. Leaf139
map04260	K00411	1.10.2.2	k__Bacteria;p__Proteobacteria;c__Betaproteobacteria;o__Burkholderiales;f__Oxalobacteraceae;g__Massilia;s__Massilia sp. Leaf139
[truncated: 150,429 more rows]

## Sheet: 1.6.5.3
Table S3. Description of query (or gene) IDs of ORFs and scaftigs (Novo_MIX) recovered from assembly of clean data of microbiomes of rhizosphere (R) and surrounding bulk (S) soils of M. oleifera along with their KEGG functional pathway and ortholog (KO) IDs with their available taxonomic ranks.
Pathway_ID	KO_ID	EC_ID	Taxonomy
map04723	K03878	1.6.5.3	k__Eukaryota
map04723	K03880	1.6.5.3	k__Eukaryota
map04723	K03881	1.6.5.3	k__Eukaryota
map04723	K03881	1.6.5.3	k__Eukaryota;p__Ascomycota
map04723	K03882	1.6.5.3	k__Eukaryota;p__Ascomycota
map04723	K03882	1.6.5.3	k__Eukaryota;p__Ascomycota
map04723	K03883	1.6.5.3	k__Eukaryota;p__Ascomycota
map04723	K03883	1.6.5.3	k__Eukaryota;p__Ascomycota
map04723	K03882	1.6.5.3	k__Eukaryota;p__Ascomycota
map04723	K03882	1.6.5.3	k__Eukaryota;p__Ascomycota
map04723	K03879	1.6.5.3	k__Eukaryota;p__Ascomycota;c__Dothideomycetes;o__Pleosporales
map04723	K03879	1.6.5.3	k__Eukaryota;p__Ascomycota;c__Dothideomycetes;o__Pleosporales
map04723	K03879	1.6.5.3	k__Eukaryota;p__Ascomycota;c__Dothideomycetes;o__Pleosporales
map04723	K03878	1.6.5.3	k__Eukaryota;p__Ascomycota;c__Dothideomycetes;o__Pleosporales
map04723	K03878	1.6.5.3	k__Eukaryota;p__Ascomycota;c__Dothideomycetes;o__Pleosporales
map04723	K03878	1.6.5.3	k__Eukaryota;p__Ascomycota;c__Dothideomycetes;o__Pleosporales
map04723	K03878	1.6.5.3	k__Eukaryota;p__Ascomycota;c__Dothideomycetes;o__Pleosporales
map04723	K03883	1.6.5.3	k__Eukaryota;p__Ascomycota;c__Dothideomycetes;o__Pleosporales;f__Didymellaceae;g__Didymella;s__Didymella pinodes
map04723	K03883	1.6.5.3	k__Eukaryota;p__Ascomycota;c__Dothideomycetes;o__Pleosporales;f__Didymellaceae;g__Didymella;s__Didymella pinodes
map04723	K03878	1.6.5.3	k__Eukaryota;p__Ascomycota;c__Dothideomycetes;o__Pleosporales;f__Didymellaceae;g__Didymella;s__Didymella pinodes
map04723	K03879	1.6.5.3	k__Eukaryota;p__Ascomycota;c__Dothideomycetes;o__Pleosporales;f__Didymellaceae;g__Didymella;s__Didymella pinodes
map04723	K03881	1.6.5.3	k__Eukaryota;p__Ascomycota;c__Dothideomycetes;o__Pleosporales;f__Phaeosphaeriaceae;g__Parastagonospora;s__Parastagonospora nodorum
map04723	K03880	1.6.5.3	k__Eukaryota;p__Ascomycota;c__Dothideomycetes;o__Pleosporales;f__Pleosporaceae;g__Alternaria;s__Alternaria alternata
map04723	K03883	1.6.5.3	k__Eukaryota;p__Ascomycota;c__Dothideomycetes;o__Pleosporales;f__Pleosporaceae;g__Bipolaris;s__Bipolaris cookei
map04723	K03881	1.6.5.3	k__Eukaryota;p__Ascomycota;c__Dothideomycetes;o__Pleosporales;f__Pleosporaceae;g__Stemphylium;s__Stemphylium lycopersici
map04723	K03880	1.6.5.3	k__Eukaryota;p__Ascomycota;c__Eurotiomycetes;o__Eurotiales;f__Aspergillaceae;g__Aspergillus
map04723	K03881	1.6.5.3	k__Eukaryota;p__Ascomycota;c__Pezizomycetes;o__Pezizales;f__Pyronemataceae;g__Pyronema;s__Pyronema omphalodes
map04723	K03884	1.6.5.3	k__Eukaryota;p__Ascomycota;c__Pezizomycetes;o__Pezizales;f__Pyronemataceae;g__Pyronema;s__Pyronema omphalodes
map04723	K03878	1.6.5.3	k__Eukaryota;p__Ascomycota;c__Sordariomycetes
map04723	K03883	1.6.5.3	k__Eukaryota;p__Ascomycota;c__Sordariomycetes
map04723	K03883	1.6.5.3	k__Eukaryota;p__Ascomycota;c__Sordariomycetes
map04723	K03881	1.6.5.3	k__Eukaryota;p__Ascomycota;c__Sordariomycetes
map04723	K03878	1.6.5.3	k__Eukaryota;p__Ascomycota;c__Sordariomycetes;o__Diaporthales;f__Cryphonectriaceae;g__Chrysoporthe;s__Chrysoporthe austroafricana
map04723	K03880	1.6.5.3	k__Eukaryota;p__Ascomycota;c__Sordariomycetes;o__Sordariales
map04723	K03883	1.6.5.3	k__Eukaryota;p__Ascomycota;c__Sordariomycetes;o__Sordariales
map04723	K03883	1.6.5.3	k__Eukaryota;p__Ascomycota;c__Sordariomycetes;o__Sordariales
map04723	K03879	1.6.5.3	k__Eukaryota;p__Ascomycota;c__Sordariomycetes;o__Sordariales;f__Chaetomiaceae;g__Chaetomium;s__Chaetomium thermophilum
map04723	K03879	1.6.5.3	k__Eukaryota;p__Ascomycota;c__Sordariomycetes;o__Sordariales;f__Chaetomiaceae;g__Chaetomium;s__Chaetomium thermophilum
map04723	K03883	1.6.5.3	k__Eukaryota;p__Ascomycota;c__Sordariomycetes;o__Sordariales;f__Chaetomiaceae;g__Thermothelomyces;s__Thermothelomyces thermophilus
map04723	K03878	1.6.5.3	k__Eukaryota;p__Ascomycota;c__Sordariomycetes;o__Sordariales;f__Lasiosphaeriaceae;g__Podospora;s__Podospora anserina
map04723	K03878	1.6.5.3	k__Eukaryota;p__Ascomycota;c__Sordariomycetes;o__Sordariales;f__Lasiosphaeriaceae;g__Podospora;s__Podospora anserina
map04723	K03881	1.6.5.3	k__Eukaryota;p__Ascomycota;c__Sordariomycetes;o__Sordariales;f__Sordariaceae
map04723	K03882	1.6.5.3	k__Eukaryota;p__Ascomycota;c__Sordariomycetes;o__Sordariales;f__Sordariaceae;g__Neurospora;s__Neurospora crassa
map04723	K03881	1.6.5.3	k__Eukaryota;p__Ascomycota;c__Sordariomycetes;o__Sordariales;f__Unclassified;g__Madurella;s__Madurella mycetomatis
map04723	K03879	1.6.5.3	k__Eukaryota;p__Ascomycota;c__Sordariomycetes;o__Sordariales;f__Unclassified;g__Madurella;s__Madurella mycetomatis
map04723	K03879	1.6.5.3	k__Eukaryota;p__Ascomycota;c__Sordariomycetes;o__Sordariales;f__Unclassified;g__Madurella;s__Madurella mycetomatis
map04723	K03883	1.6.5.3	k__Eukaryota;p__Ascomycota;c__Sordariomycetes;o__Sordariales;f__Unclassified;g__Madurella;s__Madurella mycetomatis
map04723	K03883	1.6.5.3	k__Eukaryota;p__Ascomycota;c__Sordariomycetes;o__Sordariales;f__Unclassified;g__Madurella;s__Madurella mycetomatis
map04723	K03878	1.6.5.3	k__Eukaryota;p__Ascomycota;c__Sordariomycetes;o__Sordariales;f__Unclassified;g__Madurella;s__Madurella mycetomatis
map04723	K03878	1.6.5.3	k__Eukaryota;p__Ascomycota;c__Sordariomycetes;o__Sordariales;f__Unclassified;g__Madurella;s__Madurella mycetomatis
map04723	K03880	1.6.5.3	k__Eukaryota;p__Ascomycota;c__Sordariomycetes;o__Xylariales
map04723	K03879	1.6.5.3	k__Eukaryota;p__Ascomycota;c__Sordariomycetes;o__Xylariales
map04723	K03881	1.6.5.3	k__Eukaryota;p__Ascomycota;c__Sordariomycetes;o__Xylariales
map04723	K03879	1.6.5.3	k__Eukaryota;p__Ascomycota;c__Sordariomycetes;o__Xylariales;f__Apiosporaceae;g__Arthrinium;s__Arthrinium arundinis
map04723	K03879	1.6.5.3	k__Eukaryota;p__Ascomycota;c__Sordariomycetes;o__Xylariales;f__Apiosporaceae;g__Arthrinium;s__Arthrinium arundinis
map04723	K03881	1.6.5.3	k__Eukaryota;p__Ascomycota;c__Sordariomycetes;o__Xylariales;f__Hypoxylaceae;g__Hypoxylon;s__Hypoxylon sp. EC38
map04723	K03884	1.6.5.3	k__Eukaryota;p__Ascomycota;c__Sordariomycetes;o__Xylariales;f__Sporocadaceae;g__Pestalotiopsis;s__Pestalotiopsis fici
map04723	K03883	1.6.5.3	k__Eukaryota;p__Ascomycota;c__Sordariomycetes;o__Xylariales;f__Sporocadaceae;g__Pestalotiopsis;s__Pestalotiopsis fici
map04723	K03883	1.6.5.3	k__Eukaryota;p__Ascomycota;c__Sordariomycetes;o__Xylariales;f__Sporocadaceae;g__Pestalotiopsis;s__Pestalotiopsis fici
map04723	K03879	1.6.5.3	k__Eukaryota;p__Basidiomycota;c__Agaricomycetes
map04723	K03879	1.6.5.3	k__Eukaryota;p__Basidiomycota;c__Agaricomycetes
map04723	K03878	1.6.5.3	k__Eukaryota;p__Basidiomycota;c__Agaricomycetes;o__Agaricales
map04723	K03881	1.6.5.3	k__Eukaryota;p__Basidiomycota;c__Agaricomycetes;o__Cantharellales;f__Ceratobasidiaceae;g__Rhizoctonia;s__Rhizoctonia solani
map04723	K03881	1.6.5.3	k__Eukaryota;p__Basidiomycota;c__Agaricomycetes;o__Cantharellales;f__Ceratobasidiaceae;g__Rhizoctonia;s__Rhizoctonia solani
map04723	K03884	1.6.5.3	k__Eukaryota;p__Basidiomycota;c__Agaricomycetes;o__Cantharellales;f__Ceratobasidiaceae;g__Rhizoctonia;s__Rhizoctonia solani
map04723	K03884	1.6.5.3	k__Eukaryota;p__Basidiomycota;c__Agaricomycetes;o__Cantharellales;f__Ceratobasidiaceae;g__Rhizoctonia;s__Rhizoctonia solani
map04723	K03883	1.6.5.3	k__Eukaryota;p__Basidiomycota;c__Agaricomycetes;o__Cantharellales;f__Ceratobasidiaceae;g__Rhizoctonia;s__Rhizoctonia solani
map04723	K03883	1.6.5.3	k__Eukaryota;p__Basidiomycota;c__Agaricomycetes;o__Cantharellales;f__Ceratobasidiaceae;g__Rhizoctonia;s__Rhizoctonia solani
map04723	K03882	1.6.5.3	k__Eukaryota;p__Basidiomycota;c__Agaricomycetes;o__Cantharellales;f__Ceratobasidiaceae;g__Rhizoctonia;s__Rhizoctonia solani
map04723	K03882	1.6.5.3	k__Eukaryota;p__Basidiomycota;c__Agaricomycetes;o__Cantharellales;f__Ceratobasidiaceae;g__Rhizoctonia;s__Rhizoctonia solani
map04723	K03883	1.6.5.3	k__Eukaryota;p__Basidiomycota;c__Agaricomycetes;o__Polyporales;f__Dacryobolaceae;g__Postia;s__Postia placenta
map04723	K03883	1.6.5.3	k__Eukaryota;p__Basidiomycota;c__Agaricomycetes;o__Polyporales;f__Dacryobolaceae;g__Postia;s__Postia placenta
map04723	K03881	1.6.5.3	k__Eukaryota;p__Basidiomycota;c__Agaricomycetes;o__Russulales;f__Russulaceae
map04723	K03881	1.6.5.3	k__Eukaryota;p__Basidiomycota;c__Agaricomycetes;o__Russulales;f__Russulaceae
map04723	K03879	1.6.5.3	k__Eukaryota;p__Basidiomycota;c__Pucciniomycetes;o__Pucciniales;f__Pucciniaceae;g__Puccinia;s__Puccinia striiformis
map04723	K03879	1.6.5.3	k__Eukaryota;p__Basidiomycota;c__Pucciniomycetes;o__Pucciniales;f__Pucciniaceae;g__Puccinia;s__Puccinia striiformis
map04723	K03879	1.6.5.3	k__Eukaryota;p__Mucoromycota;c__Glomeromycetes;o__Glomerales;f__Glomeraceae
map04723	K03879	1.6.5.3	k__Eukaryota;p__Mucoromycota;c__Glomeromycetes;o__Glomerales;f__Glomeraceae
map04723	K03883	1.6.5.3	k__Eukaryota;p__Mucoromycota;c__Glomeromycetes;o__Glomerales;f__Glomeraceae
map04723	K03883	1.6.5.3	k__Eukaryota;p__Mucoromycota;c__Glomeromycetes;o__Glomerales;f__Glomeraceae
map04723	K03878	1.6.5.3	k__Eukaryota;p__Mucoromycota;c__Glomeromycetes;o__Glomerales;f__Glomeraceae
map04723	K03878	1.6.5.3	k__Eukaryota;p__Mucoromycota;c__Glomeromycetes;o__Glomerales;f__Glomeraceae
map04723	K03879	1.6.5.3	k__Eukaryota;p__Mucoromycota;c__Glomeromycetes;o__Glomerales;f__Glomeraceae
map04723	K03879	1.6.5.3	k__Eukaryota;p__Mucoromycota;c__Glomeromycetes;o__Glomerales;f__Glomeraceae
map04723	K03881	1.6.5.3	k__Eukaryota;p__Mucoromycota;c__Glomeromycetes;o__Glomerales;f__Glomeraceae
map04723	K03881	1.6.5.3	k__Eukaryota;p__Mucoromycota;c__Glomeromycetes;o__Glomerales;f__Glomeraceae
map04723	K03881	1.6.5.3	k__Eukaryota;p__Streptophyta;c__Unclassified
map04723	K03880	1.6.5.3	k__Eukaryota;p__Streptophyta;c__Unclassified
map04723	K03881	1.6.5.3	k__Eukaryota;p__Streptophyta;c__Unclassified
map04723	K03882	1.6.5.3	k__Eukaryota;p__Streptophyta;c__Unclassified
map04723	K03881	1.6.5.3	k__Eukaryota;p__Streptophyta;c__Unclassified
map04723	K03883	1.6.5.3	k__Eukaryota;p__Streptophyta;c__Unclassified
map04723	K03881	1.6.5.3	k__Eukaryota;p__Streptophyta;c__Unclassified
map04723	K03883	1.6.5.3	k__Eukaryota;p__Streptophyta;c__Unclassified
map04723	K03881	1.6.5.3	k__Eukaryota;p__Streptophyta;c__Unclassified
map04723	K03881	1.6.5.3	k__Eukaryota;p__Streptophyta;c__Unclassified
map04723	K03881	1.6.5.3	k__Eukaryota;p__Streptophyta;c__Unclassified
map04723	K03878	1.6.5.3	k__Eukaryota;p__Streptophyta;c__Unclassified;o__Fabales;f__Fabaceae
map04723	K03883	1.6.5.3	k__Eukaryota;p__Unclassified;c__Unclassified;o__Longamoebia;f__Acanthamoebidae;g__Acanthamoeba

## Sheet: 2.7.7.7
map03030	K02322	2.7.7.7	k__Archaea;p__Euryarchaeota;c__Thermoplasmata;o__Thermoplasmatales;f__Unclassified;g__Unclassified;s__Thermoplasmatales archaeon SR1-50
map03030	K02322	2.7.7.7	k__Archaea;p__Euryarchaeota;c__Thermoplasmata;o__Unclassified;f__Unclassified;g__Unclassified;s__Thermoplasmata archaeon HGW-Thermoplasmata-1
map03030	K02322	2.7.7.7	k__Archaea;p__Thaumarchaeota;c__Nitrososphaeria;o__Nitrososphaerales;f__Nitrososphaeraceae;g__Candidatus Nitrosocosmicus;s__Candidatus Nitrosocosmicus oleophilus
map03030	K02322	2.7.7.7	k__Archaea;p__Thaumarchaeota;c__Nitrososphaeria;o__Nitrososphaerales;f__Nitrososphaeraceae;g__Candidatus Nitrosocosmicus;s__Candidatus Nitrosocosmicus oleophilus
map03030	K02323	2.7.7.7	k__Archaea;p__Thaumarchaeota;c__Nitrososphaeria;o__Nitrososphaerales;f__Nitrososphaeraceae;g__Candidatus Nitrosocosmicus;s__Candidatus Nitrosocosmicus oleophilus
map03030	K02319	2.7.7.7	k__Archaea;p__Thaumarchaeota;c__Nitrososphaeria;o__Nitrososphaerales;f__Nitrososphaeraceae;g__Candidatus Nitrosocosmicus;s__Candidatus Nitrosocosmicus oleophilus
map03030	K02323	2.7.7.7	k__Archaea;p__Thaumarchaeota;c__Nitrososphaeria;o__Nitrososphaerales;f__Nitrososphaeraceae;g__Candidatus Nitrosocosmicus;s__Candidatus Nitrosocosmicus oleophilus
map03030	K02319	2.7.7.7	k__Archaea;p__Thaumarchaeota;c__Nitrososphaeria;o__Nitrososphaerales;f__Nitrososphaeraceae;g__Nitrososphaera
map03030	K02322	2.7.7.7	k__Archaea;p__Thaumarchaeota;c__Nitrososphaeria;o__Nitrososphaerales;f__Nitrososphaeraceae;g__Nitrososphaera;s__Candidatus Nitrososphaera gargensis
map03030	K02322	2.7.7.7	k__Archaea;p__Thaumarchaeota;c__Nitrososphaeria;o__Nitrososphaerales;f__Nitrososphaeraceae;g__Nitrososphaera;s__Candidatus Nitrososphaera gargensis
map03030	K02322	2.7.7.7	k__Archaea;p__Thaumarchaeota;c__Nitrososphaeria;o__Nitrososphaerales;f__Nitrososphaeraceae;g__Nitrososphaera;s__Candidatus Nitrososphaera gargensis
map03030	K02322	2.7.7.7	k__Archaea;p__Thaumarchaeota;c__Nitrososphaeria;o__Nitrososphaerales;f__Nitrososphaeraceae;g__Nitrososphaera;s__Candidatus Nitrososphaera gargensis
map03030	K02319	2.7.7.7	k__Archaea;p__Thaumarchaeota;c__Unclassified;o__Unclassified;f__Unclassified;g__Unclassified;s__Thaumarchaeota archaeon
map03030	K02335	2.7.7.7	k__Bacteria
map03030	K02338	2.7.7.7	k__Bacteria
map03030	K02337	2.7.7.7	k__Bacteria
map03030	K02341	2.7.7.7	k__Bacteria
map03030	K02335	2.7.7.7	k__Bacteria
map03030	K02337	2.7.7.7	k__Bacteria
map03030	K02337	2.7.7.7	k__Bacteria
map03030	K02335	2.7.7.7	k__Bacteria
map03030	K02337	2.7.7.7	k__Bacteria
map03030	K02337	2.7.7.7	k__Bacteria
map03030	K02337	2.7.7.7	k__Bacteria
map03030	K02337	2.7.7.7	k__Bacteria
map03030	K02343	2.7.7.7	k__Bacteria
map03030	K02343	2.7.7.7	k__Bacteria
map03030	K02341	2.7.7.7	k__Bacteria
map03030	K02335	2.7.7.7	k__Bacteria
map03030	K02337	2.7.7.7	k__Bacteria
map03030	K02337	2.7.7.7	k__Bacteria
map03030	K02337	2.7.7.7	k__Bacteria
map03030	K02338	2.7.7.7	k__Bacteria
map03030	K02335	2.7.7.7	k__Bacteria
map03030	K02337	2.7.7.7	k__Bacteria
map03030	K02337	2.7.7.7	k__Bacteria
map03030	K02343	2.7.7.7	k__Bacteria
map03030	K02337	2.7.7.7	k__Bacteria
map03030	K02335	2.7.7.7	k__Bacteria
map03030	K02337	2.7.7.7	k__Bacteria
map03030	K02343	2.7.7.7	k__Bacteria
map03030	K02343	2.7.7.7	k__Bacteria
map03030	K02337	2.7.7.7	k__Bacteria
map03030	K02337	2.7.7.7	k__Bacteria
map03030	K02338	2.7.7.7	k__Bacteria
map03030	K02337	2.7.7.7	k__Bacteria
map03030	K02337	2.7.7.7	k__Bacteria
map03030	K02335	2.7.7.7	k__Bacteria
map03030	K02335	2.7.7.7	k__Bacteria
map03030	K02337	2.7.7.7	k__Bacteria
map03030	K02343	2.7.7.7	k__Bacteria
map03030	K02343	2.7.7.7	k__Bacteria
map03030	K02335	2.7.7.7	k__Bacteria
map03030	K02337	2.7.7.7	k__Bacteria
map03030	K02343	2.7.7.7	k__Bacteria
map03030	K02337	2.7.7.7	k__Bacteria
map03030	K02335	2.7.7.7	k__Bacteria
map03030	K02335	2.7.7.7	k__Bacteria
map03410	K02335	2.7.7.7	k__Bacteria
map03410	K02335	2.7.7.7	k__Bacteria
map03410	K02335	2.7.7.7	k__Bacteria
map03410	K02335	2.7.7.7	k__Bacteria
map03410	K02335	2.7.7.7	k__Bacteria
map03410	K02335	2.7.7.7	k__Bacteria
map03410	K02335	2.7.7.7	k__Bacteria
map03410	K02335	2.7.7.7	k__Bacteria
map03410	K02335	2.7.7.7	k__Bacteria
map03410	K02335	2.7.7.7	k__Bacteria
map03410	K02335	2.7.7.7	k__Bacteria
map03420	K02335	2.7.7.7	k__Bacteria
map03420	K02335	2.7.7.7	k__Bacteria
map03420	K02335	2.7.7.7	k__Bacteria
map03420	K02335	2.7.7.7	k__Bacteria
map03420	K02335	2.7.7.7	k__Bacteria
map03420	K02335	2.7.7.7	k__Bacteria
map03420	K02335	2.7.7.7	k__Bacteria
map03420	K02335	2.7.7.7	k__Bacteria
map03420	K02335	2.7.7.7	k__Bacteria
map03420	K02335	2.7.7.7	k__Bacteria
map03420	K02335	2.7.7.7	k__Bacteria
map03430	K02338	2.7.7.7	k__Bacteria
map03430	K02337	2.7.7.7	k__Bacteria
map03430	K02341	2.7.7.7	k__Bacteria
map03430	K02337	2.7.7.7	k__Bacteria
map03430	K02337	2.7.7.7	k__Bacteria
map03430	K02337	2.7.7.7	k__Bacteria
map03430	K02337	2.7.7.7	k__Bacteria
map03430	K02337	2.7.7.7	k__Bacteria
map03430	K02337	2.7.7.7	k__Bacteria
map03430	K02343	2.7.7.7	k__Bacteria
map03430	K02343	2.7.7.7	k__Bacteria
map03430	K02341	2.7.7.7	k__Bacteria
map03430	K02337	2.7.7.7	k__Bacteria
map03430	K02337	2.7.7.7	k__Bacteria
map03430	K02337	2.7.7.7	k__Bacteria
map03430	K02338	2.7.7.7	k__Bacteria
map03430	K02337	2.7.7.7	k__Bacteria
map03430	K02337	2.7.7.7	k__Bacteria
map03430	K02343	2.7.7.7	k__Bacteria
map03430	K02337	2.7.7.7	k__Bacteria
map03430	K02337	2.7.7.7	k__Bacteria
map03430	K02343	2.7.7.7	k__Bacteria
map03430	K02343	2.7.7.7	k__Bacteria
map03430	K02337	2.7.7.7	k__Bacteria
map03430	K02337	2.7.7.7	k__Bacteria
map03430	K02338	2.7.7.7	k__Bacteria
map03430	K02337	2.7.7.7	k__Bacteria
map03430	K02337	2.7.7.7	k__Bacteria
map03430	K02337	2.7.7.7	k__Bacteria
map03430	K02343	2.7.7.7	k__Bacteria
map03430	K02343	2.7.7.7	k__Bacteria
map03430	K02337	2.7.7.7	k__Bacteria
map03430	K02343	2.7.7.7	k__Bacteria
map03430	K02337	2.7.7.7	k__Bacteria
map03440	K02335	2.7.7.7	k__Bacteria
map03440	K02338	2.7.7.7	k__Bacteria
map03440	K02337	2.7.7.7	k__Bacteria
map03440	K02341	2.7.7.7	k__Bacteria
map03440	K02335	2.7.7.7	k__Bacteria
map03440	K02337	2.7.7.7	k__Bacteria
map03440	K02337	2.7.7.7	k__Bacteria
map03440	K02335	2.7.7.7	k__Bacteria
map03440	K02337	2.7.7.7	k__Bacteria
map03440	K02337	2.7.7.7	k__Bacteria
map03440	K02337	2.7.7.7	k__Bacteria
map03440	K02337	2.7.7.7	k__Bacteria
map03440	K02343	2.7.7.7	k__Bacteria
map03440	K02343	2.7.7.7	k__Bacteria
map03440	K02341	2.7.7.7	k__Bacteria
map03440	K02335	2.7.7.7	k__Bacteria
map03440	K02337	2.7.7.7	k__Bacteria
map03440	K02337	2.7.7.7	k__Bacteria
map03440	K02337	2.7.7.7	k__Bacteria
map03440	K02338	2.7.7.7	k__Bacteria
map03440	K02335	2.7.7.7	k__Bacteria
map03440	K02337	2.7.7.7	k__Bacteria
map03440	K02337	2.7.7.7	k__Bacteria
map03440	K02343	2.7.7.7	k__Bacteria
map03440	K02337	2.7.7.7	k__Bacteria
map03440	K02335	2.7.7.7	k__Bacteria
map03440	K02337	2.7.7.7	k__Bacteria
map03440	K02343	2.7.7.7	k__Bacteria
map03440	K02343	2.7.7.7	k__Bacteria
map03440	K02337	2.7.7.7	k__Bacteria
map03440	K02337	2.7.7.7	k__Bacteria
map03440	K02338	2.7.7.7	k__Bacteria
map03440	K02337	2.7.7.7	k__Bacteria
map03440	K02337	2.7.7.7	k__Bacteria
map03440	K02335	2.7.7.7	k__Bacteria
map03440	K02335	2.7.7.7	k__Bacteria
map03440	K02337	2.7.7.7	k__Bacteria
map03440	K02343	2.7.7.7	k__Bacteria
map03440	K02343	2.7.7.7	k__Bacteria
map03440	K02335	2.7.7.7	k__Bacteria
map03440	K02337	2.7.7.7	k__Bacteria
map03440	K02343	2.7.7.7	k__Bacteria
map03440	K02337	2.7.7.7	k__Bacteria
map03440	K02335	2.7.7.7	k__Bacteria
map03440	K02335	2.7.7.7	k__Bacteria
map03030	K02338	2.7.7.7	k__Bacteria;p__Acidobacteria
map03030	K02335	2.7.7.7	k__Bacteria;p__Acidobacteria
map03030	K02342	2.7.7.7	k__Bacteria;p__Acidobacteria
map03030	K02337	2.7.7.7	k__Bacteria;p__Acidobacteria
map03030	K02337	2.7.7.7	k__Bacteria;p__Acidobacteria
map03030	K02337	2.7.7.7	k__Bacteria;p__Acidobacteria
map03410	K02335	2.7.7.7	k__Bacteria;p__Acidobacteria
map03420	K02335	2.7.7.7	k__Bacteria;p__Acidobacteria
map03430	K02338	2.7.7.7	k__Bacteria;p__Acidobacteria
map03430	K02342	2.7.7.7	k__Bacteria;p__Acidobacteria
map03430	K02337	2.7.7.7	k__Bacteria;p__Acidobacteria
map03430	K02337	2.7.7.7	k__Bacteria;p__Acidobacteria
map03430	K02337	2.7.7.7	k__Bacteria;p__Acidobacteria
map03440	K02338	2.7.7.7	k__Bacteria;p__Acidobacteria
map03440	K02335	2.7.7.7	k__Bacteria;p__Acidobacteria
map03440	K02342	2.7.7.7	k__Bacteria;p__Acidobacteria
map03440	K02337	2.7.7.7	k__Bacteria;p__Acidobacteria
map03440	K02337	2.7.7.7	k__Bacteria;p__Acidobacteria
map03440	K02337	2.7.7.7	k__Bacteria;p__Acidobacteria
map03030	K02338	2.7.7.7	k__Bacteria;p__Acidobacteria;c__Acidobacteria subdivision 6;o__Unclassified;f__Vicinamibacteraceae;g__Luteitalea;s__Luteitalea pratensis
map03030	K02335	2.7.7.7	k__Bacteria;p__Acidobacteria;c__Acidobacteria subdivision 6;o__Unclassified;f__Vicinamibacteraceae;g__Luteitalea;s__Luteitalea pratensis
map03030	K02335	2.7.7.7	k__Bacteria;p__Acidobacteria;c__Acidobacteria subdivision 6;o__Unclassified;f__Vicinamibacteraceae;g__Luteitalea;s__Luteitalea pratensis
map03030	K02337	2.7.7.7	k__Bacteria;p__Acidobacteria;c__Acidobacteria subdivision 6;o__Unclassified;f__Vicinamibacteraceae;g__Luteitalea;s__Luteitalea pratensis
map03030	K02337	2.7.7.7	k__Bacteria;p__Acidobacteria;c__Acidobacteria subdivision 6;o__Unclassified;f__Vicinamibacteraceae;g__Luteitalea;s__Luteitalea pratensis
map03030	K02343	2.7.7.7	k__Bacteria;p__Acidobacteria;c__Acidobacteria subdivision 6;o__Unclassified;f__Vicinamibacteraceae;g__Luteitalea;s__Luteitalea pratensis
map03030	K02341	2.7.7.7	k__Bacteria;p__Acidobacteria;c__Acidobacteria subdivision 6;o__Unclassified;f__Vicinamibacteraceae;g__Luteitalea;s__Luteitalea pratensis
map03030	K02337	2.7.7.7	k__Bacteria;p__Acidobacteria;c__Acidobacteria subdivision 6;o__Unclassified;f__Vicinamibacteraceae;g__Luteitalea;s__Luteitalea pratensis
map03030	K02338	2.7.7.7	k__Bacteria;p__Acidobacteria;c__Acidobacteria subdivision 6;o__Unclassified;f__Vicinamibacteraceae;g__Luteitalea;s__Luteitalea pratensis
map03030	K02343	2.7.7.7	k__Bacteria;p__Acidobacteria;c__Acidobacteria subdivision 6;o__Unclassified;f__Vicinamibacteraceae;g__Luteitalea;s__Luteitalea pratensis
map03030	K02337	2.7.7.7	k__Bacteria;p__Acidobacteria;c__Acidobacteria subdivision 6;o__Unclassified;f__Vicinamibacteraceae;g__Luteitalea;s__Luteitalea pratensis
map03030	K02337	2.7.7.7	k__Bacteria;p__Acidobacteria;c__Acidobacteria subdivision 6;o__Unclassified;f__Vicinamibacteraceae;g__Luteitalea;s__Luteitalea pratensis
map03030	K02337	2.7.7.7	k__Bacteria;p__Acidobacteria;c__Acidobacteria subdivision 6;o__Unclassified;f__Vicinamibacteraceae;g__Luteitalea;s__Luteitalea pratensis
map03030	K02343	2.7.7.7	k__Bacteria;p__Acidobacteria;c__Acidobacteria subdivision 6;o__Unclassified;f__Vicinamibacteraceae;g__Luteitalea;s__Luteitalea pratensis
map03410	K02335	2.7.7.7	k__Bacteria;p__Acidobacteria;c__Acidobacteria subdivision 6;o__Unclassified;f__Vicinamibacteraceae;g__Luteitalea;s__Luteitalea pratensis
map03410	K02335	2.7.7.7	k__Bacteria;p__Acidobacteria;c__Acidobacteria subdivision 6;o__Unclassified;f__Vicinamibacteraceae;g__Luteitalea;s__Luteitalea pratensis
map03420	K02335	2.7.7.7	k__Bacteria;p__Acidobacteria;c__Acidobacteria subdivision 6;o__Unclassified;f__Vicinamibacteraceae;g__Luteitalea;s__Luteitalea pratensis
map03420	K02335	2.7.7.7	k__Bacteria;p__Acidobacteria;c__Acidobacteria subdivision 6;o__Unclassified;f__Vicinamibacteraceae;g__Luteitalea;s__Luteitalea pratensis
map03430	K02338	2.7.7.7	k__Bacteria;p__Acidobacteria;c__Acidobacteria subdivision 6;o__Unclassified;f__Vicinamibacteraceae;g__Luteitalea;s__Luteitalea pratensis
map03430	K02337	2.7.7.7	k__Bacteria;p__Acidobacteria;c__Acidobacteria subdivision 6;o__Unclassified;f__Vicinamibacteraceae;g__Luteitalea;s__Luteitalea pratensis
map03430	K02337	2.7.7.7	k__Bacteria;p__Acidobacteria;c__Acidobacteria subdivision 6;o__Unclassified;f__Vicinamibacteraceae;g__Luteitalea;s__Luteitalea pratensis
map03430	K02343	2.7.7.7	k__Bacteria;p__Acidobacteria;c__Acidobacteria subdivision 6;o__Unclassified;f__Vicinamibacteraceae;g__Luteitalea;s__Luteitalea pratensis
map03430	K02341	2.7.7.7	k__Bacteria;p__Acidobacteria;c__Acidobacteria subdivision 6;o__Unclassified;f__Vicinamibacteraceae;g__Luteitalea;s__Luteitalea pratensis
map03430	K02337	2.7.7.7	k__Bacteria;p__Acidobacteria;c__Acidobacteria subdivision 6;o__Unclassified;f__Vicinamibacteraceae;g__Luteitalea;s__Luteitalea pratensis
map03430	K02338	2.7.7.7	k__Bacteria;p__Acidobacteria;c__Acidobacteria subdivision 6;o__Unclassified;f__Vicinamibacteraceae;g__Luteitalea;s__Luteitalea pratensis
map03430	K02343	2.7.7.7	k__Bacteria;p__Acidobacteria;c__Acidobacteria subdivision 6;o__Unclassified;f__Vicinamibacteraceae;g__Luteitalea;s__Luteitalea pratensis
map03430	K02337	2.7.7.7	k__Bacteria;p__Acidobacteria;c__Acidobacteria subdivision 6;o__Unclassified;f__Vicinamibacteraceae;g__Luteitalea;s__Luteitalea pratensis
map03430	K02337	2.7.7.7	k__Bacteria;p__Acidobacteria;c__Acidobacteria subdivision 6;o__Unclassified;f__Vicinamibacteraceae;g__Luteitalea;s__Luteitalea pratensis
map03430	K02337	2.7.7.7	k__Bacteria;p__Acidobacteria;c__Acidobacteria subdivision 6;o__Unclassified;f__Vicinamibacteraceae;g__Luteitalea;s__Luteitalea pratensis
map03430	K02343	2.7.7.7	k__Bacteria;p__Acidobacteria;c__Acidobacteria subdivision 6;o__Unclassified;f__Vicinamibacteraceae;g__Luteitalea;s__Luteitalea pratensis
map03440	K02338	2.7.7.7	k__Bacteria;p__Acidobacteria;c__Acidobacteria subdivision 6;o__Unclassified;f__Vicinamibacteraceae;g__Luteitalea;s__Luteitalea pratensis
map03440	K02335	2.7.7.7	k__Bacteria;p__Acidobacteria;c__Acidobacteria subdivision 6;o__Unclassified;f__Vicinamibacteraceae;g__Luteitalea;s__Luteitalea pratensis
map03440	K02335	2.7.7.7	k__Bacteria;p__Acidobacteria;c__Acidobacteria subdivision 6;o__Unclassified;f__Vicinamibacteraceae;g__Luteitalea;s__Luteitalea pratensis
map03440	K02337	2.7.7.7	k__Bacteria;p__Acidobacteria;c__Acidobacteria subdivision 6;o__Unclassified;f__Vicinamibacteraceae;g__Luteitalea;s__Luteitalea pratensis
map03440	K02337	2.7.7.7	k__Bacteria;p__Acidobacteria;c__Acidobacteria subdivision 6;o__Unclassified;f__Vicinamibacteraceae;g__Luteitalea;s__Luteitalea pratensis
map03440	K02343	2.7.7.7	k__Bacteria;p__Acidobacteria;c__Acidobacteria subdivision 6;o__Unclassified;f__Vicinamibacteraceae;g__Luteitalea;s__Luteitalea pratensis
map03440	K02341	2.7.7.7	k__Bacteria;p__Acidobacteria;c__Acidobacteria subdivision 6;o__Unclassified;f__Vicinamibacteraceae;g__Luteitalea;s__Luteitalea pratensis
map03440	K02337	2.7.7.7	k__Bacteria;p__Acidobacteria;c__Acidobacteria subdivision 6;o__Unclassified;f__Vicinamibacteraceae;g__Luteitalea;s__Luteitalea pratensis
map03440	K02338	2.7.7.7	k__Bacteria;p__Acidobacteria;c__Acidobacteria subdivision 6;o__Unclassified;f__Vicinamibacteraceae;g__Luteitalea;s__Luteitalea pratensis
map03440	K02343	2.7.7.7	k__Bacteria;p__Acidobacteria;c__Acidobacteria subdivision 6;o__Unclassified;f__Vicinamibacteraceae;g__Luteitalea;s__Luteitalea pratensis
map03440	K02337	2.7.7.7	k__Bacteria;p__Acidobacteria;c__Acidobacteria subdivision 6;o__Unclassified;f__Vicinamibacteraceae;g__Luteitalea;s__Luteitalea pratensis
map03440	K02337	2.7.7.7	k__Bacteria;p__Acidobacteria;c__Acidobacteria subdivision 6;o__Unclassified;f__Vicinamibacteraceae;g__Luteitalea;s__Luteitalea pratensis
map03440	K02337	2.7.7.7	k__Bacteria;p__Acidobacteria;c__Acidobacteria subdivision 6;o__Unclassified;f__Vicinamibacteraceae;g__Luteitalea;s__Luteitalea pratensis
map03440	K02343	2.7.7.7	k__Bacteria;p__Acidobacteria;c__Acidobacteria subdivision 6;o__Unclassified;f__Vicinamibacteraceae;g__Luteitalea;s__Luteitalea pratensis
map03030	K02338	2.7.7.7	k__Bacteria;p__Acidobacteria;c__Acidobacteriia;o__Acidobacteriales;f__Acidobacteriaceae;g__Acidobacterium;s__Acidobacterium sp.
map03030	K02337	2.7.7.7	k__Bacteria;p__Acidobacteria;c__Acidobacteriia;o__Acidobacteriales;f__Acidobacteriaceae;g__Acidobacterium;s__Acidobacterium sp.
map03030	K02338	2.7.7.7	k__Bacteria;p__Acidobacteria;c__Acidobacteriia;o__Acidobacteriales;f__Acidobacteriaceae;g__Acidobacterium;s__Acidobacterium sp.
map03030	K02335	2.7.7.7	k__Bacteria;p__Acidobacteria;c__Acidobacteriia;o__Acidobacteriales;f__Acidobacteriaceae;g__Acidobacterium;s__Acidobacterium sp.
map03410	K02335	2.7.7.7	k__Bacteria;p__Acidobacteria;c__Acidobacteriia;o__Acidobacteriales;f__Acidobacteriaceae;g__Acidobacterium;s__Acidobacterium sp.
map03420	K02335	2.7.7.7	k__Bacteria;p__Acidobacteria;c__Acidobacteriia;o__Acidobacteriales;f__Acidobacteriaceae;g__Acidobacterium;s__Acidobacterium sp.
map03430	K02338	2.7.7.7	k__Bacteria;p__Acidobacteria;c__Acidobacteriia;o__Acidobacteriales;f__Acidobacteriaceae;g__Acidobacterium;s__Acidobacterium sp.
map03430	K02337	2.7.7.7	k__Bacteria;p__Acidobacteria;c__Acidobacteriia;o__Acidobacteriales;f__Acidobacteriaceae;g__Acidobacterium;s__Acidobacterium sp.
map03430	K02338	2.7.7.7	k__Bacteria;p__Acidobacteria;c__Acidobacteriia;o__Acidobacteriales;f__Acidobacteriaceae;g__Acidobacterium;s__Acidobacterium sp.
map03440	K02338	2.7.7.7	k__Bacteria;p__Acidobacteria;c__Acidobacteriia;o__Acidobacteriales;f__Acidobacteriaceae;g__Acidobacterium;s__Acidobacterium sp.
map03440	K02337	2.7.7.7	k__Bacteria;p__Acidobacteria;c__Acidobacteriia;o__Acidobacteriales;f__Acidobacteriaceae;g__Acidobacterium;s__Acidobacterium sp.
map03440	K02338	2.7.7.7	k__Bacteria;p__Acidobacteria;c__Acidobacteriia;o__Acidobacteriales;f__Acidobacteriaceae;g__Acidobacterium;s__Acidobacterium sp.
map03440	K02335	2.7.7.7	k__Bacteria;p__Acidobacteria;c__Acidobacteriia;o__Acidobacteriales;f__Acidobacteriaceae;g__Acidobacterium;s__Acidobacterium sp.
map03030	K02335	2.7.7.7	k__Bacteria;p__Acidobacteria;c__Acidobacteriia;o__Acidobacteriales;f__Acidobacteriaceae;g__Unclassified;s__Acidobacteriaceae bacterium KBS 96
map03410	K02335	2.7.7.7	k__Bacteria;p__Acidobacteria;c__Acidobacteriia;o__Acidobacteriales;f__Acidobacteriaceae;g__Unclassified;s__Acidobacteriaceae bacterium KBS 96
map03420	K02335	2.7.7.7	k__Bacteria;p__Acidobacteria;c__Acidobacteriia;o__Acidobacteriales;f__Acidobacteriaceae;g__Unclassified;s__Acidobacteriaceae bacterium KBS 96
map03440	K02335	2.7.7.7	k__Bacteria;p__Acidobacteria;c__Acidobacteriia;o__Acidobacteriales;f__Acidobacteriaceae;g__Unclassified;s__Acidobacteriaceae bacterium KBS 96
map03030	K02335	2.7.7.7	k__Bacteria;p__Acidobacteria;c__Blastocatellia;o__Unclassified;f__Unclassified;g__Unclassified;s__Blastocatellia bacterium
map03030	K02335	2.7.7.7	k__Bacteria;p__Acidobacteria;c__Blastocatellia;o__Unclassified;f__Unclassified;g__Unclassified;s__Blastocatellia bacterium
map03410	K02335	2.7.7.7	k__Bacteria;p__Acidobacteria;c__Blastocatellia;o__Unclassified;f__Unclassified;g__Unclassified;s__Blastocatellia bacterium
map03410	K02335	2.7.7.7	k__Bacteria;p__Acidobacteria;c__Blastocatellia;o__Unclassified;f__Unclassified;g__Unclassified;s__Blastocatellia bacterium
map03420	K02335	2.7.7.7	k__Bacteria;p__Acidobacteria;c__Blastocatellia;o__Unclassified;f__Unclassified;g__Unclassified;s__Blastocatellia bacterium
map03420	K02335	2.7.7.7	k__Bacteria;p__Acidobacteria;c__Blastocatellia;o__Unclassified;f__Unclassified;g__Unclassified;s__Blastocatellia bacterium
map03440	K02335	2.7.7.7	k__Bacteria;p__Acidobacteria;c__Blastocatellia;o__Unclassified;f__Unclassified;g__Unclassified;s__Blastocatellia bacterium
map03440	K02335	2.7.7.7	k__Bacteria;p__Acidobacteria;c__Blastocatellia;o__Unclassified;f__Unclassified;g__Unclassified;s__Blastocatellia bacterium
map03030	K02335	2.7.7.7	k__Bacteria;p__Acidobacteria;c__Unclassified;o__Unclassified;f__Unclassified;g__Unclassified
map03030	K02337	2.7.7.7	k__Bacteria;p__Acidobacteria;c__Unclassified;o__Unclassified;f__Unclassified;g__Unclassified
map03030	K02335	2.7.7.7	k__Bacteria;p__Acidobacteria;c__Unclassified;o__Unclassified;f__Unclassified;g__Unclassified
map03030	K02337	2.7.7.7	k__Bacteria;p__Acidobacteria;c__Unclassified;o__Unclassified;f__Unclassified;g__Unclassified
map03030	K02337	2.7.7.7	k__Bacteria;p__Acidobacteria;c__Unclassified;o__Unclassified;f__Unclassified;g__Unclassified
map03030	K02343	2.7.7.7	k__Bacteria;p__Acidobacteria;c__Unclassified;o__Unclassified;f__Unclassified;g__Unclassified
map03030	K02337	2.7.7.7	k__Bacteria;p__Acidobacteria;c__Unclassified;o__Unclassified;f__Unclassified;g__Unclassified
map03030	K02343	2.7.7.7	k__Bacteria;p__Acidobacteria;c__Unclassified;o__Unclassified;f__Unclassified;g__Unclassified
map03030	K02343	2.7.7.7	k__Bacteria;p__Acidobacteria;c__Unclassified;o__Unclassified;f__Unclassified;g__Unclassified
map03030	K02335	2.7.7.7	k__Bacteria;p__Acidobacteria;c__Unclassified;o__Unclassified;f__Unclassified;g__Unclassified
map03030	K02337	2.7.7.7	k__Bacteria;p__Acidobacteria;c__Unclassified;o__Unclassified;f__Unclassified;g__Unclassified
map03030	K02337	2.7.7.7	k__Bacteria;p__Acidobacteria;c__Unclassified;o__Unclassified;f__Unclassified;g__Unclassified
map03410	K02335	2.7.7.7	k__Bacteria;p__Acidobacteria;c__Unclassified;o__Unclassified;f__Unclassified;g__Unclassified
map03410	K02335	2.7.7.7	k__Bacteria;p__Acidobacteria;c__Unclassified;o__Unclassified;f__Unclassified;g__Unclassified
map03410	K02335	2.7.7.7	k__Bacteria;p__Acidobacteria;c__Unclassified;o__Unclassified;f__Unclassified;g__Unclassified
map03420	K02335	2.7.7.7	k__Bacteria;p__Acidobacteria;c__Unclassified;o__Unclassified;f__Unclassified;g__Unclassified
map03420	K02335	2.7.7.7	k__Bacteria;p__Acidobacteria;c__Unclassified;o__Unclassified;f__Unclassified;g__Unclassified
map03420	K02335	2.7.7.7	k__Bacteria;p__Acidobacteria;c__Unclassified;o__Unclassified;f__Unclassified;g__Unclassified
map03430	K02337	2.7.7.7	k__Bacteria;p__Acidobacteria;c__Unclassified;o__Unclassified;f__Unclassified;g__Unclassified
map03430	K02337	2.7.7.7	k__Bacteria;p__Acidobacteria;c__Unclassified;o__Unclassified;f__Unclassified;g__Unclassified
map03430	K02337	2.7.7.7	k__Bacteria;p__Acidobacteria;c__Unclassified;o__Unclassified;f__Unclassified;g__Unclassified
map03430	K02343	2.7.7.7	k__Bacteria;p__Acidobacteria;c__Unclassified;o__Unclassified;f__Unclassified;g__Unclassified
map03430	K02337	2.7.7.7	k__Bacteria;p__Acidobacteria;c__Unclassified;o__Unclassified;f__Unclassified;g__Unclassified
map03430	K02343	2.7.7.7	k__Bacteria;p__Acidobacteria;c__Unclassified;o__Unclassified;f__Unclassified;g__Unclassified
map03430	K02343	2.7.7.7	k__Bacteria;p__Acidobacteria;c__Unclassified;o__Unclassified;f__Unclassified;g__Unclassified
map03430	K02337	2.7.7.7	k__Bacteria;p__Acidobacteria;c__Unclassified;o__Unclassified;f__Unclassified;g__Unclassified
map03430	K02337	2.7.7.7	k__Bacteria;p__Acidobacteria;c__Unclassified;o__Unclassified;f__Unclassified;g__Unclassified
map03440	K02335	2.7.7.7	k__Bacteria;p__Acidobacteria;c__Unclassified;o__Unclassified;f__Unclassified;g__Unclassified
map03440	K02337	2.7.7.7	k__Bacteria;p__Acidobacteria;c__Unclassified;o__Unclassified;f__Unclassified;g__Unclassified
map03440	K02335	2.7.7.7	k__Bacteria;p__Acidobacteria;c__Unclassified;o__Unclassified;f__Unclassified;g__Unclassified
map03440	K02337	2.7.7.7	k__Bacteria;p__Acidobacteria;c__Unclassified;o__Unclassified;f__Unclassified;g__Unclassified
map03440	K02337	2.7.7.7	k__Bacteria;p__Acidobacteria;c__Unclassified;o__Unclassified;f__Unclassified;g__Unclassified
map03440	K02343	2.7.7.7	k__Bacteria;p__Acidobacteria;c__Unclassified;o__Unclassified;f__Unclassified;g__Unclassified
map03440	K02337	2.7.7.7	k__Bacteria;p__Acidobacteria;c__Unclassified;o__Unclassified;f__Unclassified;g__Unclassified
map03440	K02343	2.7.7.7	k__Bacteria;p__Acidobacteria;c__Unclassified;o__Unclassified;f__Unclassified;g__Unclassified
map03440	K02343	2.7.7.7	k__Bacteria;p__Acidobacteria;c__Unclassified;o__Unclassified;f__Unclassified;g__Unclassified
map03440	K02335	2.7.7.7	k__Bacteria;p__Acidobacteria;c__Unclassified;o__Unclassified;f__Unclassified;g__Unclassified
map03440	K02337	2.7.7.7	k__Bacteria;p__Acidobacteria;c__Unclassified;o__Unclassified;f__Unclassified;g__Unclassified
map03440	K02337	2.7.7.7	k__Bacteria;p__Acidobacteria;c__Unclassified;o__Unclassified;f__Unclassified;g__Unclassified
map03030	K02338	2.7.7.7	k__Bacteria;p__Acidobacteria;c__Unclassified;o__Unclassified;f__Unclassified;g__Unclassified;s__Acidobacteria bacterium
map03030	K02337	2.7.7.7	k__Bacteria;p__Acidobacteria;c__Unclassified;o__Unclassified;f__Unclassified;g__Unclassified;s__Acidobacteria bacterium
map03030	K02343	2.7.7.7	k__Bacteria;p__Acidobacteria;c__Unclassified;o__Unclassified;f__Unclassified;g__Unclassified;s__Acidobacteria bacterium
map03030	K02337	2.7.7.7	k__Bacteria;p__Acidobacteria;c__Unclassified;o__Unclassified;f__Unclassified;g__Unclassified;s__Acidobacteria bacterium
map03030	K02335	2.7.7.7	k__Bacteria;p__Acidobacteria;c__Unclassified;o__Unclassified;f__Unclassified;g__Unclassified;s__Acidobacteria bacterium
map03030	K02335	2.7.7.7	k__Bacteria;p__Acidobacteria;c__Unclassified;o__Unclassified;f__Unclassified;g__Unclassified;s__Acidobacteria bacterium
map03030	K02337	2.7.7.7	k__Bacteria;p__Acidobacteria;c__Unclassified;o__Unclassified;f__Unclassified;g__Unclassified;s__Acidobacteria bacterium
map03030	K02335	2.7.7.7	k__Bacteria;p__Acidobacteria;c__Unclassified;o__Unclassified;f__Unclassified;g__Unclassified;s__Acidobacteria bacterium
map03030	K02335	2.7.7.7	k__Bacteria;p__Acidobacteria;c__Unclassified;o__Unclassified;f__Unclassified;g__Unclassified;s__Acidobacteria bacterium
map03030	K02335	2.7.7.7	k__Bacteria;p__Acidobacteria;c__Unclassified;o__Unclassified;f__Unclassified;g__Unclassified;s__Acidobacteria bacterium
map03030	K02335	2.7.7.7	k__Bacteria;p__Acidobacteria;c__Unclassified;o__Unclassified;f__Unclassified;g__Unclassified;s__Acidobacteria bacterium
map03030	K02337	2.7.7.7	k__Bacteria;p__Acidobacteria;c__Unclassified;o__Unclassified;f__Unclassified;g__Unclassified;s__Acidobacteria bacterium
map03030	K02338	2.7.7.7	k__Bacteria;p__Acidobacteria;c__Unclassified;o__Unclassified;f__Unclassified;g__Unclassified;s__Acidobacteria bacterium
map03030	K02338	2.7.7.7	k__Bacteria;p__Acidobacteria;c__Unclassified;o__Unclassified;f__Unclassified;g__Unclassified;s__Acidobacteria bacterium
map03030	K02337	2.7.7.7	k__Bacteria;p__Acidobacteria;c__Unclassified;o__Unclassified;f__Unclassified;g__Unclassified;s__Acidobacteria bacterium
map03030	K02335	2.7.7.7	k__Bacteria;p__Acidobacteria;c__Unclassified;o__Unclassified;f__Unclassified;g__Unclassified;s__Acidobacteria bacterium
map03030	K02335	2.7.7.7	k__Bacteria;p__Acidobacteria;c__Unclassified;o__Unclassified;f__Unclassified;g__Unclassified;s__Acidobacteria bacterium
map03030	K02335	2.7.7.7	k__Bacteria;p__Acidobacteria;c__Unclassified;o__Unclassified;f__Unclassified;g__Unclassified;s__Acidobacteria bacterium
map03030	K02338	2.7.7.7	k__Bacteria;p__Acidobacteria;c__Unclassified;o__Unclassified;f__Unclassified;g__Unclassified;s__Acidobacteria bacterium
map03030	K02343	2.7.7.7	k__Bacteria;p__Acidobacteria;c__Unclassified;o__Unclassified;f__Unclassified;g__Unclassified;s__Acidobacteria bacterium
map03030	K02338	2.7.7.7	k__Bacteria;p__Acidobacteria;c__Unclassified;o__Unclassified;f__Unclassified;g__Unclassified;s__Acidobacteria bacterium
map03030	K02335	2.7.7.7	k__Bacteria;p__Acidobacteria;c__Unclassified;o__Unclassified;f__Unclassified;g__Unclassified;s__Acidobacteria bacterium
map03030	K02337	2.7.7.7	k__Bacteria;p__Acidobacteria;c__Unclassified;o__Unclassified;f__Unclassified;g__Unclassified;s__Acidobacteria bacterium
map03030	K02337	2.7.7.7	k__Bacteria;p__Acidobacteria;c__Unclassified;o__Unclassified;f__Unclassified;g__Unclassified;s__Acidobacteria bacterium
map03030	K02335	2.7.7.7	k__Bacteria;p__Acidobacteria;c__Unclassified;o__Unclassified;f__Unclassified;g__Unclassified;s__Acidobacteria bacterium
map03030	K02337	2.7.7.7	k__Bacteria;p__Acidobacteria;c__Unclassified;o__Unclassified;f__Unclassified;g__Unclassified;s__Acidobacteria bacterium
map03030	K02343	2.7.7.7	k__Bacteria;p__Acidobacteria;c__Unclassified;o__Unclassified;f__Unclassified;g__Unclassified;s__Acidobacteria bacterium
map03030	K02335	2.7.7.7	k__Bacteria;p__Acidobacteria;c__Unclassified;o__Unclassified;f__Unclassified;g__Unclassified;s__Acidobacteria bacterium
map03030	K02343	2.7.7.7	k__Bacteria;p__Acidobacteria;c__Unclassified;o__Unclassified;f__Unclassified;g__Unclassified;s__Acidobacteria bacterium
map03030	K02343	2.7.7.7	k__Bacteria;p__Acidobacteria;c__Unclassified;o__Unclassified;f__Unclassified;g__Unclassified;s__Acidobacteria bacterium
map03030	K02337	2.7.7.7	k__Bacteria;p__Acidobacteria;c__Unclassified;o__Unclassified;f__Unclassified;g__Unclassified;s__Acidobacteria bacterium
map03030	K02338	2.7.7.7	k__Bacteria;p__Acidobacteria;c__Unclassified;o__Unclassified;f__Unclassified;g__Unclassified;s__Acidobacteria bacterium
map03030	K02335	2.7.7.7	k__Bacteria;p__Acidobacteria;c__Unclassified;o__Unclassified;f__Unclassified;g__Unclassified;s__Acidobacteria bacterium
map03030	K02337	2.7.7.7	k__Bacteria;p__Acidobacteria;c__Unclassified;o__Unclassified;f__Unclassified;g__Unclassified;s__Acidobacteria bacterium
map03030	K02335	2.7.7.7	k__Bacteria;p__Acidobacteria;c__Unclassified;o__Unclassified;f__Unclassified;g__Unclassified;s__Acidobacteria bacterium
map03030	K02335	2.7.7.7	k__Bacteria;p__Acidobacteria;c__Unclassified;o__Unclassified;f__Unclassified;g__Unclassified;s__Acidobacteria bacterium
map03030	K02337	2.7.7.7	k__Bacteria;p__Acidobacteria;c__Unclassified;o__Unclassified;f__Unclassified;g__Unclassified;s__Acidobacteria bacterium
map03030	K02335	2.7.7.7	k__Bacteria;p__Acidobacteria;c__Unclassified;o__Unclassified;f__Unclassified;g__Unclassified;s__Acidobacteria bacterium
map03030	K02337	2.7.7.7	k__Bacteria;p__Acidobacteria;c__Unclassified;o__Unclassified;f__Unclassified;g__Unclassified;s__Acidobacteria bacterium
map03030	K02335	2.7.7.7	k__Bacteria;p__Acidobacteria;c__Unclassified;o__Unclassified;f__Unclassified;g__Unclassified;s__Acidobacteria bacterium
map03030	K02335	2.7.7.7	k__Bacteria;p__Acidobacteria;c__Unclassified;o__Unclassified;f__Unclassified;g__Unclassified;s__Acidobacteria bacterium
map03030	K02337	2.7.7.7	k__Bacteria;p__Acidobacteria;c__Unclassified;o__Unclassified;f__Unclassified;g__Unclassified;s__Acidobacteria bacterium
map03030	K02342	2.7.7.7	k__Bacteria;p__Acidobacteria;c__Unclassified;o__Unclassified;f__Unclassified;g__Unclassified;s__Acidobacteria bacterium
map03030	K02335	2.7.7.7	k__Bacteria;p__Acidobacteria;c__Unclassified;o__Unclassified;f__Unclassified;g__Unclassified;s__Acidobacteria bacterium
map03030	K02337	2.7.7.7	k__Bacteria;p__Acidobacteria;c__Unclassified;o__Unclassified;f__Unclassified;g__Unclassified;s__Acidobacteria bacterium
map03030	K02337	2.7.7.7	k__Bacteria;p__Acidobacteria;c__Unclassified;o__Unclassified;f__Unclassified;g__Unclassified;s__Acidobacteria bacterium
map03030	K02337	2.7.7.7	k__Bacteria;p__Acidobacteria;c__Unclassified;o__Unclassified;f__Unclassified;g__Unclassified;s__Acidobacteria bacterium
map03030	K02342	2.7.7.7	k__Bacteria;p__Acidobacteria;c__Unclassified;o__Unclassified;f__Unclassified;g__Unclassified;s__Acidobacteria bacterium
map03030	K02335	2.7.7.7	k__Bacteria;p__Acidobacteria;c__Unclassified;o__Unclassified;f__Unclassified;g__Unclassified;s__Acidobacteria bacterium
map03030	K02338	2.7.7.7	k__Bacteria;p__Acidobacteria;c__Unclassified;o__Unclassified;f__Unclassified;g__Unclassified;s__Acidobacteria bacterium
map03030	K02338	2.7.7.7	k__Bacteria;p__Acidobacteria;c__Unclassified;o__Unclassified;f__Unclassified;g__Unclassified;s__Acidobacteria bacterium
map03030	K02338	2.7.7.7	k__Bacteria;p__Acidobacteria;c__Unclassified;o__Unclassified;f__Unclassified;g__Unclassified;s__Acidobacteria bacterium
map03030	K02338	2.7.7.7	k__Bacteria;p__Acidobacteria;c__Unclassified;o__Unclassified;f__Unclassified;g__Unclassified;s__Acidobacteria bacterium
map03030	K02343	2.7.7.7	k__Bacteria;p__Acidobacteria;c__Unclassified;o__Unclassified;f__Unclassified;g__Unclassified;s__Acidobacteria bacterium
map03030	K02343	2.7.7.7	k__Bacteria;p__Acidobacteria;c__Unclassified;o__Unclassified;f__Unclassified;g__Unclassified;s__Acidobacteria bacterium
map03030	K02335	2.7.7.7	k__Bacteria;p__Acidobacteria;c__Unclassified;o__Unclassified;f__Unclassified;g__Unclassified;s__Acidobacteria bacterium
map03030	K02338	2.7.7.7	k__Bacteria;p__Acidobacteria;c__Unclassified;o__Unclassified;f__Unclassified;g__Unclassified;s__Acidobacteria bacterium
map03030	K02337	2.7.7.7	k__Bacteria;p__Acidobacteria;c__Unclassified;o__Unclassified;f__Unclassified;g__Unclassified;s__Acidobacteria bacterium
map03030	K02335	2.7.7.7	k__Bacteria;p__Acidobacteria;c__Unclassified;o__Unclassified;f__Unclassified;g__Unclassified;s__Acidobacteria bacterium
map03030	K02343	2.7.7.7	k__Bacteria;p__Acidobacteria;c__Unclassified;o__Unclassified;f__Unclassified;g__Unclassified;s__Acidobacteria bacterium
map03030	K02335	2.7.7.7	k__Bacteria;p__Acidobacteria;c__Unclassified;o__Unclassified;f__Unclassified;g__Unclassified;s__Acidobacteria bacterium
map03030	K02335	2.7.7.7	k__Bacteria;p__Acidobacteria;c__Unclassified;o__Unclassified;f__Unclassified;g__Unclassified;s__Acidobacteria bacterium
map03030	K02335	2.7.7.7	k__Bacteria;p__Acidobacteria;c__Unclassified;o__Unclassified;f__Unclassified;g__Unclassified;s__Acidobacteria bacterium
map03030	K02343	2.7.7.7	k__Bacteria;p__Acidobacteria;c__Unclassified;o__Unclassified;f__Unclassified;g__Unclassified;s__Acidobacteria bacterium
map03030	K02343	2.7.7.7	k__Bacteria;p__Acidobacteria;c__Unclassified;o__Unclassified;f__Unclassified;g__Unclassified;s__Acidobacteria bacterium
map03030	K02335	2.7.7.7	k__Bacteria;p__Acidobacteria;c__Unclassified;o__Unclassified;f__Unclassified;g__Unclassified;s__Acidobacteria bacterium
map03030	K02338	2.7.7.7	k__Bacteria;p__Acidobacteria;c__Unclassified;o__Unclassified;f__Unclassified;g__Unclassified;s__Acidobacteria bacterium
map03030	K02337	2.7.7.7	k__Bacteria;p__Acidobacteria;c__Unclassified;o__Unclassified;f__Unclassified;g__Unclassified;s__Acidobacteria bacterium
map03030	K02337	2.7.7.7	k__Bacteria;p__Acidobacteria;c__Unclassified;o__Unclassified;f__Unclassified;g__Unclassified;s__Acidobacteria bacterium
map03030	K02337	2.7.7.7	k__Bacteria;p__Acidobacteria;c__Unclassified;o__Unclassified;f__Unclassified;g__Unclassified;s__Acidobacteria bacterium
map03030	K02335	2.7.7.7	k__Bacteria;p__Acidobacteria;c__Unclassified;o__Unclassified;f__Unclassified;g__Unclassified;s__Acidobacteria bacterium
map03030	K02337	2.7.7.7	k__Bacteria;p__Acidobacteria;c__Unclassified;o__Unclassified;f__Unclassified;g__Unclassified;s__Acidobacteria bacterium
map03030	K02337	2.7.7.7	k__Bacteria;p__Acidobacteria;c__Unclassified;o__Unclassified;f__Unclassified;g__Unclassified;s__Acidobacteria bacterium
map03030	K02335	2.7.7.7	k__Bacteria;p__Acidobacteria;c__Unclassified;o__Unclassified;f__Unclassified;g__Unclassified;s__Acidobacteria bacterium
map03030	K02337	2.7.7.7	k__Bacteria;p__Acidobacteria;c__Unclassified;o__Unclassified;f__Unclassified;g__Unclassified;s__Acidobacteria bacterium
map03030	K02335	2.7.7.7	k__Bacteria;p__Acidobacteria;c__Unclassified;o__Unclassified;f__Unclassified;g__Unclassified;s__Acidobacteria bacterium
map03030	K02335	2.7.7.7	k__Bacteria;p__Acidobacteria;c__Unclassified;o__Unclassified;f__Unclassified;g__Unclassified;s__Acidobacteria bacterium
map03030	K02335	2.7.7.7	k__Bacteria;p__Acidobacteria;c__Unclassified;o__Unclassified;f__Unclassified;g__Unclassified;s__Acidobacteria bacterium
map03030	K02337	2.7.7.7	k__Bacteria;p__Acidobacteria;c__Unclassified;o__Unclassified;f__Unclassified;g__Unclassified;s__Acidobacteria bacterium
map03030	K02335	2.7.7.7	k__Bacteria;p__Acidobacteria;c__Unclassified;o__Unclassified;f__Unclassified;g__Unclassified;s__Acidobacteria bacterium
map03030	K02338	2.7.7.7	k__Bacteria;p__Acidobacteria;c__Unclassified;o__Unclassified;f__Unclassified;g__Unclassified;s__Acidobacteria bacterium
map03030	K02342	2.7.7.7	k__Bacteria;p__Acidobacteria;c__Unclassified;o__Unclassified;f__Unclassified;g__Unclassified;s__Acidobacteria bacterium
map03030	K02343	2.7.7.7	k__Bacteria;p__Acidobacteria;c__Unclassified;o__Unclassified;f__Unclassified;g__Unclassified;s__Acidobacteria bacterium
map03030	K02337	2.7.7.7	k__Bacteria;p__Acidobacteria;c__Unclassified;o__Unclassified;f__Unclassified;g__Unclassified;s__Acidobacteria bacterium
map03030	K02342	2.7.7.7	k__Bacteria;p__Acidobacteria;c__Unclassified;o__Unclassified;f__Unclassified;g__Unclassified;s__Acidobacteria bacterium
map03030	K02343	2.7.7.7	k__Bacteria;p__Acidobacteria;c__Unclassified;o__Unclassified;f__Unclassified;g__Unclassified;s__Acidobacteria bacterium
map03030	K02343	2.7.7.7	k__Bacteria;p__Acidobacteria;c__Unclassified;o__Unclassified;f__Unclassified;g__Unclassified;s__Acidobacteria bacterium
map03030	K02337	2.7.7.7	k__Bacteria;p__Acidobacteria;c__Unclassified;o__Unclassified;f__Unclassified;g__Unclassified;s__Acidobacteria bacterium
map03030	K02343	2.7.7.7	k__Bacteria;p__Acidobacteria;c__Unclassified;o__Unclassified;f__Unclassified;g__Unclassified;s__Acidobacteria bacterium
map03030	K02338	2.7.7.7	k__Bacteria;p__Acidobacteria;c__Unclassified;o__Unclassified;f__Unclassified;g__Unclassified;s__Acidobacteria bacterium
map03030	K02335	2.7.7.7	k__Bacteria;p__Acidobacteria;c__Unclassified;o__Unclassified;f__Unclassified;g__Unclassified;s__Acidobacteria bacterium
map03030	K02335	2.7.7.7	k__Bacteria;p__Acidobacteria;c__Unclassified;o__Unclassified;f__Unclassified;g__Unclassified;s__Acidobacteria bacterium
map03030	K02343	2.7.7.7	k__Bacteria;p__Acidobacteria;c__Unclassified;o__Unclassified;f__Unclassified;g__Unclassified;s__Acidobacteria bacterium
map03030	K02337	2.7.7.7	k__Bacteria;p__Acidobacteria;c__Unclassified;o__Unclassified;f__Unclassified;g__Unclassified;s__Acidobacteria bacterium
map03030	K02343	2.7.7.7	k__Bacteria;p__Acidobacteria;c__Unclassified;o__Unclassified;f__Unclassified;g__Unclassified;s__Acidobacteria bacterium
map03030	K02335	2.7.7.7	k__Bacteria;p__Acidobacteria;c__Unclassified;o__Unclassified;f__Unclassified;g__Unclassified;s__Acidobacteria bacterium
map03030	K02343	2.7.7.7	k__Bacteria;p__Acidobacteria;c__Unclassified;o__Unclassified;f__Unclassified;g__Unclassified;s__Acidobacteria bacterium
map03030	K02337	2.7.7.7	k__Bacteria;p__Acidobacteria;c__Unclassified;o__Unclassified;f__Unclassified;g__Unclassified;s__Acidobacteria bacterium
map03030	K02338	2.7.7.7	k__Bacteria;p__Acidobacteria;c__Unclassified;o__Unclassified;f__Unclassified;g__Unclassified;s__Acidobacteria bacterium
map03030	K02337	2.7.7.7	k__Bacteria;p__Acidobacteria;c__Unclassified;o__Unclassified;f__Unclassified;g__Unclassified;s__Acidobacteria bacterium
map03030	K02343	2.7.7.7	k__Bacteria;p__Acidobacteria;c__Unclassified;o__Unclassified;f__Unclassified;g__Unclassified;s__Acidobacteria bacterium
map03030	K02335	2.7.7.7	k__Bacteria;p__Acidobacteria;c__Unclassified;o__Unclassified;f__Unclassified;g__Unclassified;s__Acidobacteria bacterium
map03030	K02335	2.7.7.7	k__Bacteria;p__Acidobacteria;c__Unclassified;o__Unclassified;f__Unclassified;g__Unclassified;s__Acidobacteria bacterium
map03030	K02335	2.7.7.7	k__Bacteria;p__Acidobacteria;c__Unclassified;o__Unclassified;f__Unclassified;g__Unclassified;s__Acidobacteria bacterium
map03030	K02343	2.7.7.7	k__Bacteria;p__Acidobacteria;c__Unclassified;o__Unclassified;f__Unclassified;g__Unclassified;s__Acidobacteria bacterium
map03030	K02343	2.7.7.7	k__Bacteria;p__Acidobacteria;c__Unclassified;o__Unclassified;f__Unclassified;g__Unclassified;s__Acidobacteria bacterium
map03030	K02335	2.7.7.7	k__Bacteria;p__Acidobacteria;c__Unclassified;o__Unclassified;f__Unclassified;g__Unclassified;s__Acidobacteria bacterium
map03410	K02335	2.7.7.7	k__Bacteria;p__Acidobacteria;c__Unclassified;o__Unclassified;f__Unclassified;g__Unclassified;s__Acidobacteria bacterium
map03410	K02335	2.7.7.7	k__Bacteria;p__Acidobacteria;c__Unclassified;o__Unclassified;f__Unclassified;g__Unclassified;s__Acidobacteria bacterium
map03410	K02335	2.7.7.7	k__Bacteria;p__Acidobacteria;c__Unclassified;o__Unclassified;f__Unclassified;g__Unclassified;s__Acidobacteria bacterium
map03410	K02335	2.7.7.7	k__Bacteria;p__Acidobacteria;c__Unclassified;o__Unclassified;f__Unclassified;g__Unclassified;s__Acidobacteria bacterium
map03410	K02335	2.7.7.7	k__Bacteria;p__Acidobacteria;c__Unclassified;o__Unclassified;f__Unclassified;g__Unclassified;s__Acidobacteria bacterium
map03410	K02335	2.7.7.7	k__Bacteria;p__Acidobacteria;c__Unclassified;o__Unclassified;f__Unclassified;g__Unclassified;s__Acidobacteria bacterium
map03410	K02335	2.7.7.7	k__Bacteria;p__Acidobacteria;c__Unclassified;o__Unclassified;f__Unclassified;g__Unclassified;s__Acidobacteria bacterium
map03410	K02335	2.7.7.7	k__Bacteria;p__Acidobacteria;c__Unclassified;o__Unclassified;f__Unclassified;g__Unclassified;s__Acidobacteria bacterium
map03410	K02335	2.7.7.7	k__Bacteria;p__Acidobacteria;c__Unclassified;o__Unclassified;f__Unclassified;g__Unclassified;s__Acidobacteria bacterium
map03410	K02335	2.7.7.7	k__Bacteria;p__Acidobacteria;c__Unclassified;o__Unclassified;f__Unclassified;g__Unclassified;s__Acidobacteria bacterium
map03410	K02335	2.7.7.7	k__Bacteria;p__Acidobacteria;c__Unclassified;o__Unclassified;f__Unclassified;g__Unclassified;s__Acidobacteria bacterium
map03410	K02335	2.7.7.7	k__Bacteria;p__Acidobacteria;c__Unclassified;o__Unclassified;f__Unclassified;g__Unclassified;s__Acidobacteria bacterium
map03410	K02335	2.7.7.7	k__Bacteria;p__Acidobacteria;c__Unclassified;o__Unclassified;f__Unclassified;g__Unclassified;s__Acidobacteria bacterium
map03410	K02335	2.7.7.7	k__Bacteria;p__Acidobacteria;c__Unclassified;o__Unclassified;f__Unclassified;g__Unclassified;s__Acidobacteria bacterium
map03410	K02335	2.7.7.7	k__Bacteria;p__Acidobacteria;c__Unclassified;o__Unclassified;f__Unclassified;g__Unclassified;s__Acidobacteria bacterium
map03410	K02335	2.7.7.7	k__Bacteria;p__Acidobacteria;c__Unclassified;o__Unclassified;f__Unclassified;g__Unclassified;s__Acidobacteria bacterium
map03410	K02335	2.7.7.7	k__Bacteria;p__Acidobacteria;c__Unclassified;o__Unclassified;f__Unclassified;g__Unclassified;s__Acidobacteria bacterium
map03410	K02335	2.7.7.7	k__Bacteria;p__Acidobacteria;c__Unclassified;o__Unclassified;f__Unclassified;g__Unclassified;s__Acidobacteria bacterium
map03410	K02335	2.7.7.7	k__Bacteria;p__Acidobacteria;c__Unclassified;o__Unclassified;f__Unclassified;g__Unclassified;s__Acidobacteria bacterium
map03410	K02335	2.7.7.7	k__Bacteria;p__Acidobacteria;c__Unclassified;o__Unclassified;f__Unclassified;g__Unclassified;s__Acidobacteria bacterium
map03410	K02335	2.7.7.7	k__Bacteria;p__Acidobacteria;c__Unclassified;o__Unclassified;f__Unclassified;g__Unclassified;s__Acidobacteria bacterium
map03410	K02335	2.7.7.7	k__Bacteria;p__Acidobacteria;c__Unclassified;o__Unclassified;f__Unclassified;g__Unclassified;s__Acidobacteria bacterium
map03410	K02335	2.7.7.7	k__Bacteria;p__Acidobacteria;c__Unclassified;o__Unclassified;f__Unclassified;g__Unclassified;s__Acidobacteria bacterium
map03410	K02335	2.7.7.7	k__Bacteria;p__Acidobacteria;c__Unclassified;o__Unclassified;f__Unclassified;g__Unclassified;s__Acidobacteria bacterium
map03410	K02335	2.7.7.7	k__Bacteria;p__Acidobacteria;c__Unclassified;o__Unclassified;f__Unclassified;g__Unclassified;s__Acidobacteria bacterium
map03410	K02335	2.7.7.7	k__Bacteria;p__Acidobacteria;c__Unclassified;o__Unclassified;f__Unclassified;g__Unclassified;s__Acidobacteria bacterium
map03410	K02335	2.7.7.7	k__Bacteria;p__Acidobacteria;c__Unclassified;o__Unclassified;f__Unclassified;g__Unclassified;s__Acidobacteria bacterium
map03410	K02335	2.7.7.7	k__Bacteria;p__Acidobacteria;c__Unclassified;o__Unclassified;f__Unclassified;g__Unclassified;s__Acidobacteria bacterium
map03410	K02335	2.7.7.7	k__Bacteria;p__Acidobacteria;c__Unclassified;o__Unclassified;f__Unclassified;g__Unclassified;s__Acidobacteria bacterium
map03410	K02335	2.7.7.7	k__Bacteria;p__Acidobacteria;c__Unclassified;o__Unclassified;f__Unclassified;g__Unclassified;s__Acidobacteria bacterium
map03410	K02335	2.7.7.7	k__Bacteria;p__Acidobacteria;c__Unclassified;o__Unclassified;f__Unclassified;g__Unclassified;s__Acidobacteria bacterium
map03410	K02335	2.7.7.7	k__Bacteria;p__Acidobacteria;c__Unclassified;o__Unclassified;f__Unclassified;g__Unclassified;s__Acidobacteria bacterium
map03410	K02335	2.7.7.7	k__Bacteria;p__Acidobacteria;c__Unclassified;o__Unclassified;f__Unclassified;g__Unclassified;s__Acidobacteria bacterium
map03410	K02335	2.7.7.7	k__Bacteria;p__Acidobacteria;c__Unclassified;o__Unclassified;f__Unclassified;g__Unclassified;s__Acidobacteria bacterium
map03410	K02335	2.7.7.7	k__Bacteria;p__Acidobacteria;c__Unclassified;o__Unclassified;f__Unclassified;g__Unclassified;s__Acidobacteria bacterium
map03410	K02335	2.7.7.7	k__Bacteria;p__Acidobacteria;c__Unclassified;o__Unclassified;f__Unclassified;g__Unclassified;s__Acidobacteria bacterium
map03410	K02335	2.7.7.7	k__Bacteria;p__Acidobacteria;c__Unclassified;o__Unclassified;f__Unclassified;g__Unclassified;s__Acidobacteria bacterium
map03410	K02335	2.7.7.7	k__Bacteria;p__Acidobacteria;c__Unclassified;o__Unclassified;f__Unclassified;g__Unclassified;s__Acidobacteria bacterium
map03410	K02335	2.7.7.7	k__Bacteria;p__Acidobacteria;c__Unclassified;o__Unclassified;f__Unclassified;g__Unclassified;s__Acidobacteria bacterium
map03420	K02335	2.7.7.7	k__Bacteria;p__Acidobacteria;c__Unclassified;o__Unclassified;f__Unclassified;g__Unclassified;s__Acidobacteria bacterium
map03420	K02335	2.7.7.7	k__Bacteria;p__Acidobacteria;c__Unclassified;o__Unclassified;f__Unclassified;g__Unclassified;s__Acidobacteria bacterium
map03420	K02335	2.7.7.7	k__Bacteria;p__Acidobacteria;c__Unclassified;o__Unclassified;f__Unclassified;g__Unclassified;s__Acidobacteria bacterium
map03420	K02335	2.7.7.7	k__Bacteria;p__Acidobacteria;c__Unclassified;o__Unclassified;f__Unclassified;g__Unclassified;s__Acidobacteria bacterium
map03420	K02335	2.7.7.7	k__Bacteria;p__Acidobacteria;c__Unclassified;o__Unclassified;f__Unclassified;g__Unclassified;s__Acidobacteria bacterium
map03420	K02335	2.7.7.7	k__Bacteria;p__Acidobacteria;c__Unclassified;o__Unclassified;f__Unclassified;g__Unclassified;s__Acidobacteria bacterium
map03420	K02335	2.7.7.7	k__Bacteria;p__Acidobacteria;c__Unclassified;o__Unclassified;f__Unclassified;g__Unclassified;s__Acidobacteria bacterium
map03420	K02335	2.7.7.7	k__Bacteria;p__Acidobacteria;c__Unclassified;o__Unclassified;f__Unclassified;g__Unclassified;s__Acidobacteria bacterium
map03420	K02335	2.7.7.7	k__Bacteria;p__Acidobacteria;c__Unclassified;o__Unclassified;f__Unclassified;g__Unclassified;s__Acidobacteria bacterium
map03420	K02335	2.7.7.7	k__Bacteria;p__Acidobacteria;c__Unclassified;o__Unclassified;f__Unclassified;g__Unclassified;s__Acidobacteria bacterium
map03420	K02335	2.7.7.7	k__Bacteria;p__Acidobacteria;c__Unclassified;o__Unclassified;f__Unclassified;g__Unclassified;s__Acidobacteria bacterium
map03420	K02335	2.7.7.7	k__Bacteria;p__Acidobacteria;c__Unclassified;o__Unclassified;f__Unclassified;g__Unclassified;s__Acidobacteria bacterium
map03420	K02335	2.7.7.7	k__Bacteria;p__Acidobacteria;c__Unclassified;o__Unclassified;f__Unclassified;g__Unclassified;s__Acidobacteria bacterium
map03420	K02335	2.7.7.7	k__Bacteria;p__Acidobacteria;c__Unclassified;o__Unclassified;f__Unclassified;g__Unclassified;s__Acidobacteria bacterium
map03420	K02335	2.7.7.7	k__Bacteria;p__Acidobacteria;c__Unclassified;o__Unclassified;f__Unclassified;g__Unclassified;s__Acidobacteria bacterium
map03420	K02335	2.7.7.7	k__Bacteria;p__Acidobacteria;c__Unclassified;o__Unclassified;f__Unclassified;g__Unclassified;s__Acidobacteria bacterium
map03420	K02335	2.7.7.7	k__Bacteria;p__Acidobacteria;c__Unclassified;o__Unclassified;f__Unclassified;g__Unclassified;s__Acidobacteria bacterium
map03420	K02335	2.7.7.7	k__Bacteria;p__Acidobacteria;c__Unclassified;o__Unclassified;f__Unclassified;g__Unclassified;s__Acidobacteria bacterium
map03420	K02335	2.7.7.7	k__Bacteria;p__Acidobacteria;c__Unclassified;o__Unclassified;f__Unclassified;g__Unclassified;s__Acidobacteria bacterium
map03420	K02335	2.7.7.7	k__Bacteria;p__Acidobacteria;c__Unclassified;o__Unclassified;f__Unclassified;g__Unclassified;s__Acidobacteria bacterium
map03420	K02335	2.7.7.7	k__Bacteria;p__Acidobacteria;c__Unclassified;o__Unclassified;f__Unclassified;g__Unclassified;s__Acidobacteria bacterium
map03420	K02335	2.7.7.7	k__Bacteria;p__Acidobacteria;c__Unclassified;o__Unclassified;f__Unclassified;g__Unclassified;s__Acidobacteria bacterium
map03420	K02335	2.7.7.7	k__Bacteria;p__Acidobacteria;c__Unclassified;o__Unclassified;f__Unclassified;g__Unclassified;s__Acidobacteria bacterium
map03420	K02335	2.7.7.7	k__Bacteria;p__Acidobacteria;c__Unclassified;o__Unclassified;f__Unclassified;g__Unclassified;s__Acidobacteria bacterium
map03420	K02335	2.7.7.7	k__Bacteria;p__Acidobacteria;c__Unclassified;o__Unclassified;f__Unclassified;g__Unclassified;s__Acidobacteria bacterium
map03420	K02335	2.7.7.7	k__Bacteria;p__Acidobacteria;c__Unclassified;o__Unclassified;f__Unclassified;g__Unclassified;s__Acidobacteria bacterium
map03420	K02335	2.7.7.7	k__Bacteria;p__Acidobacteria;c__Unclassified;o__Unclassified;f__Unclassified;g__Unclassified;s__Acidobacteria bacterium
map03420	K02335	2.7.7.7	k__Bacteria;p__Acidobacteria;c__Unclassified;o__Unclassified;f__Unclassified;g__Unclassified;s__Acidobacteria bacterium
map03420	K02335	2.7.7.7	k__Bacteria;p__Acidobacteria;c__Unclassified;o__Unclassified;f__Unclassified;g__Unclassified;s__Acidobacteria bacterium
map03420	K02335	2.7.7.7	k__Bacteria;p__Acidobacteria;c__Unclassified;o__Unclassified;f__Unclassified;g__Unclassified;s__Acidobacteria bacterium
map03420	K02335	2.7.7.7	k__Bacteria;p__Acidobacteria;c__Unclassified;o__Unclassified;f__Unclassified;g__Unclassified;s__Acidobacteria bacterium
map03420	K02335	2.7.7.7	k__Bacteria;p__Acidobacteria;c__Unclassified;o__Unclassified;f__Unclassified;g__Unclassified;s__Acidobacteria bacterium
map03420	K02335	2.7.7.7	k__Bacteria;p__Acidobacteria;c__Unclassified;o__Unclassified;f__Unclassified;g__Unclassified;s__Acidobacteria bacterium
map03420	K02335	2.7.7.7	k__Bacteria;p__Acidobacteria;c__Unclassified;o__Unclassified;f__Unclassified;g__Unclassified;s__Acidobacteria bacterium
map03420	K02335	2.7.7.7	k__Bacteria;p__Acidobacteria;c__Unclassified;o__Unclassified;f__Unclassified;g__Unclassified;s__Acidobacteria bacterium
map03420	K02335	2.7.7.7	k__Bacteria;p__Acidobacteria;c__Unclassified;o__Unclassified;f__Unclassified;g__Unclassified;s__Acidobacteria bacterium
map03420	K02335	2.7.7.7	k__Bacteria;p__Acidobacteria;c__Unclassified;o__Unclassified;f__Unclassified;g__Unclassified;s__Acidobacteria bacterium
map03420	K02335	2.7.7.7	k__Bacteria;p__Acidobacteria;c__Unclassified;o__Unclassified;f__Unclassified;g__Unclassified;s__Acidobacteria bacterium
map03420	K02335	2.7.7.7	k__Bacteria;p__Acidobacteria;c__Unclassified;o__Unclassified;f__Unclassified;g__Unclassified;s__Acidobacteria bacterium
map03430	K02338	2.7.7.7	k__Bacteria;p__Acidobacteria;c__Unclassified;o__Unclassified;f__Unclassified;g__Unclassified;s__Acidobacteria bacterium
map03430	K02337	2.7.7.7	k__Bacteria;p__Acidobacteria;c__Unclassified;o__Unclassified;f__Unclassified;g__Unclassified;s__Acidobacteria bacterium
map03430	K02343	2.7.7.7	k__Bacteria;p__Acidobacteria;c__Unclassified;o__Unclassified;f__Unclassified;g__Unclassified;s__Acidobacteria bacterium
map03430	K02337	2.7.7.7	k__Bacteria;p__Acidobacteria;c__Unclassified;o__Unclassified;f__Unclassified;g__Unclassified;s__Acidobacteria bacterium
map03430	K02337	2.7.7.7	k__Bacteria;p__Acidobacteria;c__Unclassified;o__Unclassified;f__Unclassified;g__Unclassified;s__Acidobacteria bacterium
map03430	K02337	2.7.7.7	k__Bacteria;p__Acidobacteria;c__Unclassified;o__Unclassified;f__Unclassified;g__Unclassified;s__Acidobacteria bacterium
map03430	K02338	2.7.7.7	k__Bacteria;p__Acidobacteria;c__Unclassified;o__Unclassified;f__Unclassified;g__Unclassified;s__Acidobacteria bacterium
map03430	K02338	2.7.7.7	k__Bacteria;p__Acidobacteria;c__Unclassified;o__Unclassified;f__Unclassified;g__Unclassified;s__Acidobacteria bacterium
map03430	K02337	2.7.7.7	k__Bacteria;p__Acidobacteria;c__Unclassified;o__Unclassified;f__Unclassified;g__Unclassified;s__Acidobacteria bacterium
map03430	K02338	2.7.7.7	k__Bacteria;p__Acidobacteria;c__Unclassified;o__Unclassified;f__Unclassified;g__Unclassified;s__Acidobacteria bacterium
map03430	K02343	2.7.7.7	k__Bacteria;p__Acidobacteria;c__Unclassified;o__Unclassified;f__Unclassified;g__Unclassified;s__Acidobacteria bacterium
map03430	K02338	2.7.7.7	k__Bacteria;p__Acidobacteria;c__Unclassified;o__Unclassified;f__Unclassified;g__Unclassified;s__Acidobacteria bacterium
map03430	K02337	2.7.7.7	k__Bacteria;p__Acidobacteria;c__Unclassified;o__Unclassified;f__Unclassified;g__Unclassified;s__Acidobacteria bacterium
map03430	K02337	2.7.7.7	k__Bacteria;p__Acidobacteria;c__Unclassified;o__Unclassified;f__Unclassified;g__Unclassified;s__Acidobacteria bacterium
map03430	K02337	2.7.7.7	k__Bacteria;p__Acidobacteria;c__Unclassified;o__Unclassified;f__Unclassified;g__Unclassified;s__Acidobacteria bacterium
map03430	K02343	2.7.7.7	k__Bacteria;p__Acidobacteria;c__Unclassified;o__Unclassified;f__Unclassified;g__Unclassified;s__Acidobacteria bacterium
map03430	K02343	2.7.7.7	k__Bacteria;p__Acidobacteria;c__Unclassified;o__Unclassified;f__Unclassified;g__Unclassified;s__Acidobacteria bacterium
map03430	K02343	2.7.7.7	k__Bacteria;p__Acidobacteria;c__Unclassified;o__Unclassified;f__Unclassified;g__Unclassified;s__Acidobacteria bacterium
map03430	K02337	2.7.7.7	k__Bacteria;p__Acidobacteria;c__Unclassified;o__Unclassified;f__Unclassified;g__Unclassified;s__Acidobacteria bacterium
map03430	K02338	2.7.7.7	k__Bacteria;p__Acidobacteria;c__Unclassified;o__Unclassified;f__Unclassified;g__Unclassified;s__Acidobacteria bacterium
map03430	K02337	2.7.7.7	k__Bacteria;p__Acidobacteria;c__Unclassified;o__Unclassified;f__Unclassified;g__Unclassified;s__Acidobacteria bacterium
map03430	K02337	2.7.7.7	k__Bacteria;p__Acidobacteria;c__Unclassified;o__Unclassified;f__Unclassified;g__Unclassified;s__Acidobacteria bacterium
map03430	K02337	2.7.7.7	k__Bacteria;p__Acidobacteria;c__Unclassified;o__Unclassified;f__Unclassified;g__Unclassified;s__Acidobacteria bacterium
map03430	K02337	2.7.7.7	k__Bacteria;p__Acidobacteria;c__Unclassified;o__Unclassified;f__Unclassified;g__Unclassified;s__Acidobacteria bacterium
map03430	K02342	2.7.7.7	k__Bacteria;p__Acidobacteria;c__Unclassified;o__Unclassified;f__Unclassified;g__Unclassified;s__Acidobacteria bacterium
map03430	K02337	2.7.7.7	k__Bacteria;p__Acidobacteria;c__Unclassified;o__Unclassified;f__Unclassified;g__Unclassified;s__Acidobacteria bacterium
map03430	K02337	2.7.7.7	k__Bacteria;p__Acidobacteria;c__Unclassified;o__Unclassified;f__Unclassified;g__Unclassified;s__Acidobacteria bacterium
map03430	K02337	2.7.7.7	k__Bacteria;p__Acidobacteria;c__Unclassified;o__Unclassified;f__Unclassified;g__Unclassified;s__Acidobacteria bacterium
map03430	K02342	2.7.7.7	k__Bacteria;p__Acidobacteria;c__Unclassified;o__Unclassified;f__Unclassified;g__Unclassified;s__Acidobacteria bacterium
map03430	K02338	2.7.7.7	k__Bacteria;p__Acidobacteria;c__Unclassified;o__Unclassified;f__Unclassified;g__Unclassified;s__Acidobacteria bacterium
map03430	K02338	2.7.7.7	k__Bacteria;p__Acidobacteria;c__Unclassified;o__Unclassified;f__Unclassified;g__Unclassified;s__Acidobacteria bacterium
map03430	K02338	2.7.7.7	k__Bacteria;p__Acidobacteria;c__Unclassified;o__Unclassified;f__Unclassified;g__Unclassified;s__Acidobacteria bacterium
map03430	K02338	2.7.7.7	k__Bacteria;p__Acidobacteria;c__Unclassified;o__Unclassified;f__Unclassified;g__Unclassified;s__Acidobacteria bacterium
map03430	K02343	2.7.7.7	k__Bacteria;p__Acidobacteria;c__Unclassified;o__Unclassified;f__Unclassified;g__Unclassified;s__Acidobacteria bacterium
map03430	K02343	2.7.7.7	k__Bacteria;p__Acidobacteria;c__Unclassified;o__Unclassified;f__Unclassified;g__Unclassified;s__Acidobacteria bacterium
map03430	K02338	2.7.7.7	k__Bacteria;p__Acidobacteria;c__Unclassified;o__Unclassified;f__Unclassified;g__Unclassified;s__Acidobacteria bacterium
map03430	K02337	2.7.7.7	k__Bacteria;p__Acidobacteria;c__Unclassified;o__Unclassified;f__Unclassified;g__Unclassified;s__Acidobacteria bacterium
map03430	K02343	2.7.7.7	k__Bacteria;p__Acidobacteria;c__Unclassified;o__Unclassified;f__Unclassified;g__Unclassified;s__Acidobacteria bacterium
map03430	K02343	2.7.7.7	k__Bacteria;p__Acidobacteria;c__Unclassified;o__Unclassified;f__Unclassified;g__Unclassified;s__Acidobacteria bacterium
map03430	K02343	2.7.7.7	k__Bacteria;p__Acidobacteria;c__Unclassified;o__Unclassified;f__Unclassified;g__Unclassified;s__Acidobacteria bacterium
map03430	K02338	2.7.7.7	k__Bacteria;p__Acidobacteria;c__Unclassified;o__Unclassified;f__Unclassified;g__Unclassified;s__Acidobacteria bacterium
map03430	K02337	2.7.7.7	k__Bacteria;p__Acidobacteria;c__Unclassified;o__Unclassified;f__Unclassified;g__Unclassified;s__Acidobacteria bacterium
map03430	K02337	2.7.7.7	k__Bacteria;p__Acidobacteria;c__Unclassified;o__Unclassified;f__Unclassified;g__Unclassified;s__Acidobacteria bacterium
map03430	K02337	2.7.7.7	k__Bacteria;p__Acidobacteria;c__Unclassified;o__Unclassified;f__Unclassified;g__Unclassified;s__Acidobacteria bacterium
map03430	K02337	2.7.7.7	k__Bacteria;p__Acidobacteria;c__Unclassified;o__Unclassified;f__Unclassified;g__Unclassified;s__Acidobacteria bacterium
map03430	K02337	2.7.7.7	k__Bacteria;p__Acidobacteria;c__Unclassified;o__Unclassified;f__Unclassified;g__Unclassified;s__Acidobacteria bacterium
map03430	K02337	2.7.7.7	k__Bacteria;p__Acidobacteria;c__Unclassified;o__Unclassified;f__Unclassified;g__Unclassified;s__Acidobacteria bacterium
map03430	K02337	2.7.7.7	k__Bacteria;p__Acidobacteria;c__Unclassified;o__Unclassified;f__Unclassified;g__Unclassified;s__Acidobacteria bacterium
map03430	K02338	2.7.7.7	k__Bacteria;p__Acidobacteria;c__Unclassified;o__Unclassified;f__Unclassified;g__Unclassified;s__Acidobacteria bacterium
map03430	K02342	2.7.7.7	k__Bacteria;p__Acidobacteria;c__Unclassified;o__Unclassified;f__Unclassified;g__Unclassified;s__Acidobacteria bacterium
map03430	K02343	2.7.7.7	k__Bacteria;p__Acidobacteria;c__Unclassified;o__Unclassified;f__Unclassified;g__Unclassified;s__Acidobacteria bacterium
map03430	K02337	2.7.7.7	k__Bacteria;p__Acidobacteria;c__Unclassified;o__Unclassified;f__Unclassified;g__Unclassified;s__Acidobacteria bacterium
map03430	K02342	2.7.7.7	k__Bacteria;p__Acidobacteria;c__Unclassified;o__Unclassified;f__Unclassified;g__Unclassified;s__Acidobacteria bacterium
map03430	K02343	2.7.7.7	k__Bacteria;p__Acidobacteria;c__Unclassified;o__Unclassified;f__Unclassified;g__Unclassified;s__Acidobacteria bacterium
map03430	K02343	2.7.7.7	k__Bacteria;p__Acidobacteria;c__Unclassified;o__Unclassified;f__Unclassified;g__Unclassified;s__Acidobacteria bacterium
map03430	K02337	2.7.7.7	k__Bacteria;p__Acidobacteria;c__Unclassified;o__Unclassified;f__Unclassified;g__Unclassified;s__Acidobacteria bacterium
map03430	K02343	2.7.7.7	k__Bacteria;p__Acidobacteria;c__Unclassified;o__Unclassified;f__Unclassified;g__Unclassified;s__Acidobacteria bacterium
map03430	K02338	2.7.7.7	k__Bacteria;p__Acidobacteria;c__Unclassified;o__Unclassified;f__Unclassified;g__Unclassified;s__Acidobacteria bacterium
map03430	K02343	2.7.7.7	k__Bacteria;p__Acidobacteria;c__Unclassified;o__Unclassified;f__Unclassified;g__Unclassified;s__Acidobacteria bacterium
map03430	K02337	2.7.7.7	k__Bacteria;p__Acidobacteria;c__Unclassified;o__Unclassified;f__Unclassified;g__Unclassified;s__Acidobacteria bacterium
map03430	K02343	2.7.7.7	k__Bacteria;p__Acidobacteria;c__Unclassified;o__Unclassified;f__Unclassified;g__Unclassified;s__Acidobacteria bacterium
map03430	K02343	2.7.7.7	k__Bacteria;p__Acidobacteria;c__Unclassified;o__Unclassified;f__Unclassified;g__Unclassified;s__Acidobacteria bacterium
map03430	K02337	2.7.7.7	k__Bacteria;p__Acidobacteria;c__Unclassified;o__Unclassified;f__Unclassified;g__Unclassified;s__Acidobacteria bacterium
map03430	K02338	2.7.7.7	k__Bacteria;p__Acidobacteria;c__Unclassified;o__Unclassified;f__Unclassified;g__Unclassified;s__Acidobacteria bacterium
map03430	K02337	2.7.7.7	k__Bacteria;p__Acidobacteria;c__Unclassified;o__Unclassified;f__Unclassified;g__Unclassified;s__Acidobacteria bacterium
map03430	K02343	2.7.7.7	k__Bacteria;p__Acidobacteria;c__Unclassified;o__Unclassified;f__Unclassified;g__Unclassified;s__Acidobacteria bacterium
map03430	K02343	2.7.7.7	k__Bacteria;p__Acidobacteria;c__Unclassified;o__Unclassified;f__Unclassified;g__Unclassified;s__Acidobacteria bacterium
map03430	K02343	2.7.7.7	k__Bacteria;p__Acidobacteria;c__Unclassified;o__Unclassified;f__Unclassified;g__Unclassified;s__Acidobacteria bacterium
map03440	K02338	2.7.7.7	k__Bacteria;p__Acidobacteria;c__Unclassified;o__Unclassified;f__Unclassified;g__Unclassified;s__Acidobacteria bacterium
map03440	K02337	2.7.7.7	k__Bacteria;p__Acidobacteria;c__Unclassified;o__Unclassified;f__Unclassified;g__Unclassified;s__Acidobacteria bacterium
map03440	K02343	2.7.7.7	k__Bacteria;p__Acidobacteria;c__Unclassified;o__Unclassified;f__Unclassified;g__Unclassified;s__Acidobacteria bacterium
map03440	K02337	2.7.7.7	k__Bacteria;p__Acidobacteria;c__Unclassified;o__Unclassified;f__Unclassified;g__Unclassified;s__Acidobacteria bacterium
map03440	K02335	2.7.7.7	k__Bacteria;p__Acidobacteria;c__Unclassified;o__Unclassified;f__Unclassified;g__Unclassified;s__Acidobacteria bacterium
map03440	K02335	2.7.7.7	k__Bacteria;p__Acidobacteria;c__Unclassified;o__Unclassified;f__Unclassified;g__Unclassified;s__Acidobacteria bacterium
map03440	K02337	2.7.7.7	k__Bacteria;p__Acidobacteria;c__Unclassified;o__Unclassified;f__Unclassified;g__Unclassified;s__Acidobacteria bacterium
map03440	K02335	2.7.7.7	k__Bacteria;p__Acidobacteria;c__Unclassified;o__Unclassified;f__Unclassified;g__Unclassified;s__Acidobacteria bacterium
map03440	K02335	2.7.7.7	k__Bacteria;p__Acidobacteria;c__Unclassified;o__Unclassified;f__Unclassified;g__Unclassified;s__Acidobacteria bacterium
map03440	K02335	2.7.7.7	k__Bacteria;p__Acidobacteria;c__Unclassified;o__Unclassified;f__Unclassified;g__Unclassified;s__Acidobacteria bacterium
map03440	K02335	2.7.7.7	k__Bacteria;p__Acidobacteria;c__Unclassified;o__Unclassified;f__Unclassified;g__Unclassified;s__Acidobacteria bacterium
map03440	K02337	2.7.7.7	k__Bacteria;p__Acidobacteria;c__Unclassified;o__Unclassified;f__Unclassified;g__Unclassified;s__Acidobacteria bacterium
map03440	K02338	2.7.7.7	k__Bacteria;p__Acidobacteria;c__Unclassified;o__Unclassified;f__Unclassified;g__Unclassified;s__Acidobacteria bacterium
map03440	K02338	2.7.7.7	k__Bacteria;p__Acidobacteria;c__Unclassified;o__Unclassified;f__Unclassified;g__Unclassified;s__Acidobacteria bacterium
map03440	K02337	2.7.7.7	k__Bacteria;p__Acidobacteria;c__Unclassified;o__Unclassified;f__Unclassified;g__Unclassified;s__Acidobacteria bacterium
map03440	K02335	2.7.7.7	k__Bacteria;p__Acidobacteria;c__Unclassified;o__Unclassified;f__Unclassified;g__Unclassified;s__Acidobacteria bacterium
map03440	K02335	2.7.7.7	k__Bacteria;p__Acidobacteria;c__Unclassified;o__Unclassified;f__Unclassified;g__Unclassified;s__Acidobacteria bacterium
map03440	K02335	2.7.7.7	k__Bacteria;p__Acidobacteria;c__Unclassified;o__Unclassified;f__Unclassified;g__Unclassified;s__Acidobacteria bacterium
map03440	K02338	2.7.7.7	k__Bacteria;p__Acidobacteria;c__Unclassified;o__Unclassified;f__Unclassified;g__Unclassified;s__Acidobacteria bacterium
map03440	K02343	2.7.7.7	k__Bacteria;p__Acidobacteria;c__Unclassified;o__Unclassified;f__Unclassified;g__Unclassified;s__Acidobacteria bacterium
map03440	K02338	2.7.7.7	k__Bacteria;p__Acidobacteria;c__Unclassified;o__Unclassified;f__Unclassified;g__Unclassified;s__Acidobacteria bacterium
map03440	K02335	2.7.7.7	k__Bacteria;p__Acidobacteria;c__Unclassified;o__Unclassified;f__Unclassified;g__Unclassified;s__Acidobacteria bacterium
map03440	K02337	2.7.7.7	k__Bacteria;p__Acidobacteria;c__Unclassified;o__Unclassified;f__Unclassified;g__Unclassified;s__Acidobacteria bacterium
map03440	K02337	2.7.7.7	k__Bacteria;p__Acidobacteria;c__Unclassified;o__Unclassified;f__Unclassified;g__Unclassified;s__Acidobacteria bacterium
map03440	K02335	2.7.7.7	k__Bacteria;p__Acidobacteria;c__Unclassified;o__Unclassified;f__Unclassified;g__Unclassified;s__Acidobacteria bacterium
map03440	K02337	2.7.7.7	k__Bacteria;p__Acidobacteria;c__Unclassified;o__Unclassified;f__Unclassified;g__Unclassified;s__Acidobacteria bacterium
map03440	K02343	2.7.7.7	k__Bacteria;p__Acidobacteria;c__Unclassified;o__Unclassified;f__Unclassified;g__Unclassified;s__Acidobacteria bacterium
map03440	K02335	2.7.7.7	k__Bacteria;p__Acidobacteria;c__Unclassified;o__Unclassified;f__Unclassified;g__Unclassified;s__Acidobacteria bacterium
map03440	K02343	2.7.7.7	k__Bacteria;p__Acidobacteria;c__Unclassified;o__Unclassified;f__Unclassified;g__Unclassified;s__Acidobacteria bacterium
map03440	K02343	2.7.7.7	k__Bacteria;p__Acidobacteria;c__Unclassified;o__Unclassified;f__Unclassified;g__Unclassified;s__Acidobacteria bacterium
map03440	K02337	2.7.7.7	k__Bacteria;p__Acidobacteria;c__Unclassified;o__Unclassified;f__Unclassified;g__Unclassified;s__Acidobacteria bacterium
map03440	K02338	2.7.7.7	k__Bacteria;p__Acidobacteria;c__Unclassified;o__Unclassified;f__Unclassified;g__Unclassified;s__Acidobacteria bacterium
map03440	K02335	2.7.7.7	k__Bacteria;p__Acidobacteria;c__Unclassified;o__Unclassified;f__Unclassified;g__Unclassified;s__Acidobacteria bacterium
map03440	K02337	2.7.7.7	k__Bacteria;p__Acidobacteria;c__Unclassified;o__Unclassified;f__Unclassified;g__Unclassified;s__Acidobacteria bacterium
map03440	K02335	2.7.7.7	k__Bacteria;p__Acidobacteria;c__Unclassified;o__Unclassified;f__Unclassified;g__Unclassified;s__Acidobacteria bacterium
map03440	K02335	2.7.7.7	k__Bacteria;p__Acidobacteria;c__Unclassified;o__Unclassified;f__Unclassified;g__Unclassified;s__Acidobacteria bacterium
map03440	K02337	2.7.7.7	k__Bacteria;p__Acidobacteria;c__Unclassified;o__Unclassified;f__Unclassified;g__Unclassified;s__Acidobacteria bacterium
map03440	K02335	2.7.7.7	k__Bacteria;p__Acidobacteria;c__Unclassified;o__Unclassified;f__Unclassified;g__Unclassified;s__Acidobacteria bacterium
map03440	K02337	2.7.7.7	k__Bacteria;p__Acidobacteria;c__Unclassified;o__Unclassified;f__Unclassified;g__Unclassified;s__Acidobacteria bacterium
map03440	K02335	2.7.7.7	k__Bacteria;p__Acidobacteria;c__Unclassified;o__Unclassified;f__Unclassified;g__Unclassified;s__Acidobacteria bacterium
map03440	K02335	2.7.7.7	k__Bacteria;p__Acidobacteria;c__Unclassified;o__Unclassified;f__Unclassified;g__Unclassified;s__Acidobacteria bacterium
map03440	K02337	2.7.7.7	k__Bacteria;p__Acidobacteria;c__Unclassified;o__Unclassified;f__Unclassified;g__Unclassified;s__Acidobacteria bacterium
map03440	K02342	2.7.7.7	k__Bacteria;p__Acidobacteria;c__Unclassified;o__Unclassified;f__Unclassified;g__Unclassified;s__Acidobacteria bacterium
map03440	K02335	2.7.7.7	k__Bacteria;p__Acidobacteria;c__Unclassified;o__Unclassified;f__Unclassified;g__Unclassified;s__Acidobacteria bacterium
map03440	K02337	2.7.7.7	k__Bacteria;p__Acidobacteria;c__Unclassified;o__Unclassified;f__Unclassified;g__Unclassified;s__Acidobacteria bacterium
map03440	K02337	2.7.7.7	k__Bacteria;p__Acidobacteria;c__Unclassified;o__Unclassified;f__Unclassified;g__Unclassified;s__Acidobacteria bacterium
map03440	K02337	2.7.7.7	k__Bacteria;p__Acidobacteria;c__Unclassified;o__Unclassified;f__Unclassified;g__Unclassified;s__Acidobacteria bacterium
map03440	K02342	2.7.7.7	k__Bacteria;p__Acidobacteria;c__Unclassified;o__Unclassified;f__Unclassified;g__Unclassified;s__Acidobacteria bacterium
map03440	K02335	2.7.7.7	k__Bacteria;p__Acidobacteria;c__Unclassified;o__Unclassified;f__Unclassified;g__Unclassified;s__Acidobacteria bacterium
map03440	K02338	2.7.7.7	k__Bacteria;p__Acidobacteria;c__Unclassified;o__Unclassified;f__Unclassified;g__Unclassified;s__Acidobacteria bacterium
map03440	K02338	2.7.7.7	k__Bacteria;p__Acidobacteria;c__Unclassified;o__Unclassified;f__Unclassified;g__Unclassified;s__Acidobacteria bacterium
map03440	K02338	2.7.7.7	k__Bacteria;p__Acidobacteria;c__Unclassified;o__Unclassified;f__Unclassified;g__Unclassified;s__Acidobacteria bacterium
map03440	K02338	2.7.7.7	k__Bacteria;p__Acidobacteria;c__Unclassified;o__Unclassified;f__Unclassified;g__Unclassified;s__Acidobacteria bacterium
map03440	K02343	2.7.7.7	k__Bacteria;p__Acidobacteria;c__Unclassified;o__Unclassified;f__Unclassified;g__Unclassified;s__Acidobacteria bacterium
map03440	K02343	2.7.7.7	k__Bacteria;p__Acidobacteria;c__Unclassified;o__Unclassified;f__Unclassified;g__Unclassified;s__Acidobacteria bacterium
map03440	K02335	2.7.7.7	k__Bacteria;p__Acidobacteria;c__Unclassified;o__Unclassified;f__Unclassified;g__Unclassified;s__Acidobacteria bacterium
map03440	K02338	2.7.7.7	k__Bacteria;p__Acidobacteria;c__Unclassified;o__Unclassified;f__Unclassified;g__Unclassified;s__Acidobacteria bacterium
map03440	K02337	2.7.7.7	k__Bacteria;p__Acidobacteria;c__Unclassified;o__Unclassified;f__Unclassified;g__Unclassified;s__Acidobacteria bacterium
map03440	K02335	2.7.7.7	k__Bacteria;p__Acidobacteria;c__Unclassified;o__Unclassified;f__Unclassified;g__Unclassified;s__Acidobacteria bacterium
map03440	K02343	2.7.7.7	k__Bacteria;p__Acidobacteria;c__Unclassified;o__Unclassified;f__Unclassified;g__Unclassified;s__Acidobacteria bacterium
map03440	K02335	2.7.7.7	k__Bacteria;p__Acidobacteria;c__Unclassified;o__Unclassified;f__Unclassified;g__Unclassified;s__Acidobacteria bacterium
map03440	K02335	2.7.7.7	k__Bacteria;p__Acidobacteria;c__Unclassified;o__Unclassified;f__Unclassified;g__Unclassified;s__Acidobacteria bacterium
map03440	K02335	2.7.7.7	k__Bacteria;p__Acidobacteria;c__Unclassified;o__Unclassified;f__Unclassified;g__Unclassified;s__Acidobacteria bacterium
map03440	K02343	2.7.7.7	k__Bacteria;p__Acidobacteria;c__Unclassified;o__Unclassified;f__Unclassified;g__Unclassified;s__Acidobacteria bacterium
map03440	K02343	2.7.7.7	k__Bacteria;p__Acidobacteria;c__Unclassified;o__Unclassified;f__Unclassified;g__Unclassified;s__Acidobacteria bacterium
map03440	K02335	2.7.7.7	k__Bacteria;p__Acidobacteria;c__Unclassified;o__Unclassified;f__Unclassified;g__Unclassified;s__Acidobacteria bacterium
map03440	K02338	2.7.7.7	k__Bacteria;p__Acidobacteria;c__Unclassified;o__Unclassified;f__Unclassified;g__Unclassified;s__Acidobacteria bacterium
map03440	K02337	2.7.7.7	k__Bacteria;p__Acidobacteria;c__Unclassified;o__Unclassified;f__Unclassified;g__Unclassified;s__Acidobacteria bacterium
map03440	K02337	2.7.7.7	k__Bacteria;p__Acidobacteria;c__Unclassified;o__Unclassified;f__Unclassified;g__Unclassified;s__Acidobacteria bacterium
map03440	K02337	2.7.7.7	k__Bacteria;p__Acidobacteria;c__Unclassified;o__Unclassified;f__Unclassified;g__Unclassified;s__Acidobacteria bacterium
map03440	K02335	2.7.7.7	k__Bacteria;p__Acidobacteria;c__Unclassified;o__Unclassified;f__Unclassified;g__Unclassified;s__Acidobacteria bacterium
map03440	K02337	2.7.7.7	k__Bacteria;p__Acidobacteria;c__Unclassified;o__Unclassified;f__Unclassified;g__Unclassified;s__Acidobacteria bacterium
map03440	K02337	2.7.7.7	k__Bacteria;p__Acidobacteria;c__Unclassified;o__Unclassified;f__Unclassified;g__Unclassified;s__Acidobacteria bacterium
map03440	K02335	2.7.7.7	k__Bacteria;p__Acidobacteria;c__Unclassified;o__Unclassified;f__Unclassified;g__Unclassified;s__Acidobacteria bacterium
map03440	K02337	2.7.7.7	k__Bacteria;p__Acidobacteria;c__Unclassified;o__Unclassified;f__Unclassified;g__Unclassified;s__Acidobacteria bacterium
map03440	K02335	2.7.7.7	k__Bacteria;p__Acidobacteria;c__Unclassified;o__Unclassified;f__Unclassified;g__Unclassified;s__Acidobacteria bacterium
map03440	K02335	2.7.7.7	k__Bacteria;p__Acidobacteria;c__Unclassified;o__Unclassified;f__Unclassified;g__Unclassified;s__Acidobacteria bacterium
map03440	K02335	2.7.7.7	k__Bacteria;p__Acidobacteria;c__Unclassified;o__Unclassified;f__Unclassified;g__Unclassified;s__Acidobacteria bacterium
map03440	K02337	2.7.7.7	k__Bacteria;p__Acidobacteria;c__Unclassified;o__Unclassified;f__Unclassified;g__Unclassified;s__Acidobacteria bacterium
map03440	K02335	2.7.7.7	k__Bacteria;p__Acidobacteria;c__Unclassified;o__Unclassified;f__Unclassified;g__Unclassified;s__Acidobacteria bacterium
map03440	K02338	2.7.7.7	k__Bacteria;p__Acidobacteria;c__Unclassified;o__Unclassified;f__Unclassified;g__Unclassified;s__Acidobacteria bacterium
map03440	K02342	2.7.7.7	k__Bacteria;p__Acidobacteria;c__Unclassified;o__Unclassified;f__Unclassified;g__Unclassified;s__Acidobacteria bacterium
map03440	K02343	2.7.7.7	k__Bacteria;p__Acidobacteria;c__Unclassified;o__Unclassified;f__Unclassified;g__Unclassified;s__Acidobacteria bacterium
map03440	K02337	2.7.7.7	k__Bacteria;p__Acidobacteria;c__Unclassified;o__Unclassified;f__Unclassified;g__Unclassified;s__Acidobacteria bacterium
map03440	K02342	2.7.7.7	k__Bacteria;p__Acidobacteria;c__Unclassified;o__Unclassified;f__Unclassified;g__Unclassified;s__Acidobacteria bacterium
map03440	K02343	2.7.7.7	k__Bacteria;p__Acidobacteria;c__Unclassified;o__Unclassified;f__Unclassified;g__Unclassified;s__Acidobacteria bacterium
map03440	K02343	2.7.7.7	k__Bacteria;p__Acidobacteria;c__Unclassified;o__Unclassified;f__Unclassified;g__Unclassified;s__Acidobacteria bacterium
map03440	K02337	2.7.7.7	k__Bacteria;p__Acidobacteria;c__Unclassified;o__Unclassified;f__Unclassified;g__Unclassified;s__Acidobacteria bacterium
map03440	K02343	2.7.7.7	k__Bacteria;p__Acidobacteria;c__Unclassified;o__Unclassified;f__Unclassified;g__Unclassified;s__Acidobacteria bacterium
map03440	K02338	2.7.7.7	k__Bacteria;p__Acidobacteria;c__Unclassified;o__Unclassified;f__Unclassified;g__Unclassified;s__Acidobacteria bacterium
map03440	K02335	2.7.7.7	k__Bacteria;p__Acidobacteria;c__Unclassified;o__Unclassified;f__Unclassified;g__Unclassified;s__Acidobacteria bacterium
map03440	K02335	2.7.7.7	k__Bacteria;p__Acidobacteria;c__Unclassified;o__Unclassified;f__Unclassified;g__Unclassified;s__Acidobacteria bacterium
map03440	K02343	2.7.7.7	k__Bacteria;p__Acidobacteria;c__Unclassified;o__Unclassified;f__Unclassified;g__Unclassified;s__Acidobacteria bacterium
map03440	K02337	2.7.7.7	k__Bacteria;p__Acidobacteria;c__Unclassified;o__Unclassified;f__Unclassified;g__Unclassified;s__Acidobacteria bacterium
map03440	K02343	2.7.7.7	k__Bacteria;p__Acidobacteria;c__Unclassified;o__Unclassified;f__Unclassified;g__Unclassified;s__Acidobacteria bacterium
map03440	K02335	2.7.7.7	k__Bacteria;p__Acidobacteria;c__Unclassified;o__Unclassified;f__Unclassified;g__Unclassified;s__Acidobacteria bacterium
map03440	K02343	2.7.7.7	k__Bacteria;p__Acidobacteria;c__Unclassified;o__Unclassified;f__Unclassified;g__Unclassified;s__Acidobacteria bacterium
map03440	K02337	2.7.7.7	k__Bacteria;p__Acidobacteria;c__Unclassified;o__Unclassified;f__Unclassified;g__Unclassified;s__Acidobacteria bacterium
map03440	K02338	2.7.7.7	k__Bacteria;p__Acidobacteria;c__Unclassified;o__Unclassified;f__Unclassified;g__Unclassified;s__Acidobacteria bacterium
map03440	K02337	2.7.7.7	k__Bacteria;p__Acidobacteria;c__Unclassified;o__Unclassified;f__Unclassified;g__Unclassified;s__Acidobacteria bacterium
map03440	K02343	2.7.7.7	k__Bacteria;p__Acidobacteria;c__Unclassified;o__Unclassified;f__Unclassified;g__Unclassified;s__Acidobacteria bacterium
map03440	K02335	2.7.7.7	k__Bacteria;p__Acidobacteria;c__Unclassified;o__Unclassified;f__Unclassified;g__Unclassified;s__Acidobacteria bacterium
map03440	K02335	2.7.7.7	k__Bacteria;p__Acidobacteria;c__Unclassified;o__Unclassified;f__Unclassified;g__Unclassified;s__Acidobacteria bacterium
map03440	K02335	2.7.7.7	k__Bacteria;p__Acidobacteria;c__Unclassified;o__Unclassified;f__Unclassified;g__Unclassified;s__Acidobacteria bacterium
map03440	K02343	2.7.7.7	k__Bacteria;p__Acidobacteria;c__Unclassified;o__Unclassified;f__Unclassified;g__Unclassified;s__Acidobacteria bacterium
map03440	K02343	2.7.7.7	k__Bacteria;p__Acidobacteria;c__Unclassified;o__Unclassified;f__Unclassified;g__Unclassified;s__Acidobacteria bacterium
map03440	K02335	2.7.7.7	k__Bacteria;p__Acidobacteria;c__Unclassified;o__Unclassified;f__Unclassified;g__Unclassified;s__Acidobacteria bacterium
map03030	K02337	2.7.7.7	k__Bacteria;p__Acidobacteria;c__Unclassified;o__Unclassified;f__Unclassified;g__Unclassified;s__Acidobacteria bacterium RIFCSPLOWO2_02_FULL_65_29
map03430	K02337	2.7.7.7	k__Bacteria;p__Acidobacteria;c__Unclassified;o__Unclassified;f__Unclassified;g__Unclassified;s__Acidobacteria bacterium RIFCSPLOWO2_02_FULL_65_29
map03440	K02337	2.7.7.7	k__Bacteria;p__Acidobacteria;c__Unclassified;o__Unclassified;f__Unclassified;g__Unclassified;s__Acidobacteria bacterium RIFCSPLOWO2_02_FULL_65_29
map03030	K02335	2.7.7.7	k__Bacteria;p__Acidobacteria;c__Unclassified;o__Unclassified;f__Unclassified;g__Unclassified;s__Acidobacteria bacterium RIFCSPLOWO2_02_FULL_67_21
map03030	K02335	2.7.7.7	k__Bacteria;p__Acidobacteria;c__Unclassified;o__Unclassified;f__Unclassified;g__Unclassified;s__Acidobacteria bacterium RIFCSPLOWO2_02_FULL_67_21
map03030	K02335	2.7.7.7	k__Bacteria;p__Acidobacteria;c__Unclassified;o__Unclassified;f__Unclassified;g__Unclassified;s__Acidobacteria bacterium RIFCSPLOWO2_02_FULL_67_21
map03030	K02335	2.7.7.7	k__Bacteria;p__Acidobacteria;c__Unclassified;o__Unclassified;f__Unclassified;g__Unclassified;s__Acidobacteria bacterium RIFCSPLOWO2_02_FULL_67_21
map03410	K02335	2.7.7.7	k__Bacteria;p__Acidobacteria;c__Unclassified;o__Unclassified;f__Unclassified;g__Unclassified;s__Acidobacteria bacterium RIFCSPLOWO2_02_FULL_67_21
map03410	K02335	2.7.7.7	k__Bacteria;p__Acidobacteria;c__Unclassified;o__Unclassified;f__Unclassified;g__Unclassified;s__Acidobacteria bacterium RIFCSPLOWO2_02_FULL_67_21
map03410	K02335	2.7.7.7	k__Bacteria;p__Acidobacteria;c__Unclassified;o__Unclassified;f__Unclassified;g__Unclassified;s__Acidobacteria bacterium RIFCSPLOWO2_02_FULL_67_21
map03410	K02335	2.7.7.7	k__Bacteria;p__Acidobacteria;c__Unclassified;o__Unclassified;f__Unclassified;g__Unclassified;s__Acidobacteria bacterium RIFCSPLOWO2_02_FULL_67_21
map03420	K02335	2.7.7.7	k__Bacteria;p__Acidobacteria;c__Unclassified;o__Unclassified;f__Unclassified;g__Unclassified;s__Acidobacteria bacterium RIFCSPLOWO2_02_FULL_67_21
map03420	K02335	2.7.7.7	k__Bacteria;p__Acidobacteria;c__Unclassified;o__Unclassified;f__Unclassified;g__Unclassified;s__Acidobacteria bacterium RIFCSPLOWO2_02_FULL_67_21
map03420	K02335	2.7.7.7	k__Bacteria;p__Acidobacteria;c__Unclassified;o__Unclassified;f__Unclassified;g__Unclassified;s__Acidobacteria bacterium RIFCSPLOWO2_02_FULL_67_21
map03420	K02335	2.7.7.7	k__Bacteria;p__Acidobacteria;c__Unclassified;o__Unclassified;f__Unclassified;g__Unclassified;s__Acidobacteria bacterium RIFCSPLOWO2_02_FULL_67_21
map03440	K02335	2.7.7.7	k__Bacteria;p__Acidobacteria;c__Unclassified;o__Unclassified;f__Unclassified;g__Unclassified;s__Acidobacteria bacterium RIFCSPLOWO2_02_FULL_67_21
map03440	K02335	2.7.7.7	k__Bacteria;p__Acidobacteria;c__Unclassified;o__Unclassified;f__Unclassified;g__Unclassified;s__Acidobacteria bacterium RIFCSPLOWO2_02_FULL_67_21
map03440	K02335	2.7.7.7	k__Bacteria;p__Acidobacteria;c__Unclassified;o__Unclassified;f__Unclassified;g__Unclassified;s__Acidobacteria bacterium RIFCSPLOWO2_02_FULL_67_21
map03440	K02335	2.7.7.7	k__Bacteria;p__Acidobacteria;c__Unclassified;o__Unclassified;f__Unclassified;g__Unclassified;s__Acidobacteria bacterium RIFCSPLOWO2_02_FULL_67_21
map03030	K02335	2.7.7.7	k__Bacteria;p__Acidobacteria;c__Unclassified;o__Unclassified;f__Unclassified;g__Unclassified;s__Acidobacteria bacterium RIFCSPLOWO2_02_FULL_67_36
map03030	K02337	2.7.7.7	k__Bacteria;p__Acidobacteria;c__Unclassified;o__Unclassified;f__Unclassified;g__Unclassified;s__Acidobacteria bacterium RIFCSPLOWO2_02_FULL_67_36
map03030	K02335	2.7.7.7	k__Bacteria;p__Acidobacteria;c__Unclassified;o__Unclassified;f__Unclassified;g__Unclassified;s__Acidobacteria bacterium RIFCSPLOWO2_02_FULL_67_36
map03030	K02338	2.7.7.7	k__Bacteria;p__Acidobacteria;c__Unclassified;o__Unclassified;f__Unclassified;g__Unclassified;s__Acidobacteria bacterium RIFCSPLOWO2_02_FULL_67_36
map03030	K02338	2.7.7.7	k__Bacteria;p__Acidobacteria;c__Unclassified;o__Unclassified;f__Unclassified;g__Unclassified;s__Acidobacteria bacterium RIFCSPLOWO2_02_FULL_67_36
map03030	K02337	2.7.7.7	k__Bacteria;p__Acidobacteria;c__Unclassified;o__Unclassified;f__Unclassified;g__Unclassified;s__Acidobacteria bacterium RIFCSPLOWO2_02_FULL_67_36
map03030	K02337	2.7.7.7	k__Bacteria;p__Acidobacteria;c__Unclassified;o__Unclassified;f__Unclassified;g__Unclassified;s__Acidobacteria bacterium RIFCSPLOWO2_02_FULL_67_36
map03410	K02335	2.7.7.7	k__Bacteria;p__Acidobacteria;c__Unclassified;o__Unclassified;f__Unclassified;g__Unclassified;s__Acidobacteria bacterium RIFCSPLOWO2_02_FULL_67_36
map03410	K02335	2.7.7.7	k__Bacteria;p__Acidobacteria;c__Unclassified;o__Unclassified;f__Unclassified;g__Unclassified;s__Acidobacteria bacterium RIFCSPLOWO2_02_FULL_67_36
map03420	K02335	2.7.7.7	k__Bacteria;p__Acidobacteria;c__Unclassified;o__Unclassified;f__Unclassified;g__Unclassified;s__Acidobacteria bacterium RIFCSPLOWO2_02_FULL_67_36
map03420	K02335	2.7.7.7	k__Bacteria;p__Acidobacteria;c__Unclassified;o__Unclassified;f__Unclassified;g__Unclassified;s__Acidobacteria bacterium RIFCSPLOWO2_02_FULL_67_36
map03430	K02337	2.7.7.7	k__Bacteria;p__Acidobacteria;c__Unclassified;o__Unclassified;f__Unclassified;g__Unclassified;s__Acidobacteria bacterium RIFCSPLOWO2_02_FULL_67_36
map03430	K02338	2.7.7.7	k__Bacteria;p__Acidobacteria;c__Unclassified;o__Unclassified;f__Unclassified;g__Unclassified;s__Acidobacteria bacterium RIFCSPLOWO2_02_FULL_67_36
map03430	K02338	2.7.7.7	k__Bacteria;p__Acidobacteria;c__Unclassified;o__Unclassified;f__Unclassified;g__Unclassified;s__Acidobacteria bacterium RIFCSPLOWO2_02_FULL_67_36
map03430	K02337	2.7.7.7	k__Bacteria;p__Acidobacteria;c__Unclassified;o__Unclassified;f__Unclassified;g__Unclassified;s__Acidobacteria bacterium RIFCSPLOWO2_02_FULL_67_36
map03430	K02337	2.7.7.7	k__Bacteria;p__Acidobacteria;c__Unclassified;o__Unclassified;f__Unclassified;g__Unclassified;s__Acidobacteria bacterium RIFCSPLOWO2_02_FULL_67_36
map03440	K02335	2.7.7.7	k__Bacteria;p__Acidobacteria;c__Unclassified;o__Unclassified;f__Unclassified;g__Unclassified;s__Acidobacteria bacterium RIFCSPLOWO2_02_FULL_67_36
map03440	K02337	2.7.7.7	k__Bacteria;p__Acidobacteria;c__Unclassified;o__Unclassified;f__Unclassified;g__Unclassified;s__Acidobacteria bacterium RIFCSPLOWO2_02_FULL_67_36
map03440	K02335	2.7.7.7	k__Bacteria;p__Acidobacteria;c__Unclassified;o__Unclassified;f__Unclassified;g__Unclassified;s__Acidobacteria bacterium RIFCSPLOWO2_02_FULL_67_36
map03440	K02338	2.7.7.7	k__Bacteria;p__Acidobacteria;c__Unclassified;o__Unclassified;f__Unclassified;g__Unclassified;s__Acidobacteria bacterium RIFCSPLOWO2_02_FULL_67_36
map03440	K02338	2.7.7.7	k__Bacteria;p__Acidobacteria;c__Unclassified;o__Unclassified;f__Unclassified;g__Unclassified;s__Acidobacteria bacterium RIFCSPLOWO2_02_FULL_67_36
map03440	K02337	2.7.7.7	k__Bacteria;p__Acidobacteria;c__Unclassified;o__Unclassified;f__Unclassified;g__Unclassified;s__Acidobacteria bacterium RIFCSPLOWO2_02_FULL_67_36
map03440	K02337	2.7.7.7	k__Bacteria;p__Acidobacteria;c__Unclassified;o__Unclassified;f__Unclassified;g__Unclassified;s__Acidobacteria bacterium RIFCSPLOWO2_02_FULL_67_36
map03030	K02338	2.7.7.7	k__Bacteria;p__Acidobacteria;c__Unclassified;o__Unclassified;f__Unclassified;g__Unclassified;s__Acidobacteria bacterium RIFCSPLOWO2_02_FULL_68_18
map03430	K02338	2.7.7.7	k__Bacteria;p__Acidobacteria;c__Unclassified;o__Unclassified;f__Unclassified;g__Unclassified;s__Acidobacteria bacterium RIFCSPLOWO2_02_FULL_68_18
map03440	K02338	2.7.7.7	k__Bacteria;p__Acidobacteria;c__Unclassified;o__Unclassified;f__Unclassified;g__Unclassified;s__Acidobacteria bacterium RIFCSPLOWO2_02_FULL_68_18
map03030	K02343	2.7.7.7	k__Bacteria;p__Acidobacteria;c__Unclassified;o__Unclassified;f__Unclassified;g__Unclassified;s__Acidobacteria bacterium RIFCSPLOWO2_12_FULL_67_14
map03430	K02343	2.7.7.7	k__Bacteria;p__Acidobacteria;c__Unclassified;o__Unclassified;f__Unclassified;g__Unclassified;s__Acidobacteria bacterium RIFCSPLOWO2_12_FULL_67_14
map03440	K02343	2.7.7.7	k__Bacteria;p__Acidobacteria;c__Unclassified;o__Unclassified;f__Unclassified;g__Unclassified;s__Acidobacteria bacterium RIFCSPLOWO2_12_FULL_67_14
map03030	K02335	2.7.7.7	k__Bacteria;p__Acidobacteria;c__Unclassified;o__Unclassified;f__Unclassified;g__Unclassified;s__Acidobacteria bacterium RIFCSPLOWO2_12_FULL_67_14b
map03030	K02335	2.7.7.7	k__Bacteria;p__Acidobacteria;c__Unclassified;o__Unclassified;f__Unclassified;g__Unclassified;s__Acidobacteria bacterium RIFCSPLOWO2_12_FULL_67_14b
map03030	K02343	2.7.7.7	k__Bacteria;p__Acidobacteria;c__Unclassified;o__Unclassified;f__Unclassified;g__Unclassified;s__Acidobacteria bacterium RIFCSPLOWO2_12_FULL_67_14b
map03030	K02343	2.7.7.7	k__Bacteria;p__Acidobacteria;c__Unclassified;o__Unclassified;f__Unclassified;g__Unclassified;s__Acidobacteria bacterium RIFCSPLOWO2_12_FULL_67_14b
map03030	K02343	2.7.7.7	k__Bacteria;p__Acidobacteria;c__Unclassified;o__Unclassified;f__Unclassified;g__Unclassified;s__Acidobacteria bacterium RIFCSPLOWO2_12_FULL_67_14b
map03030	K02337	2.7.7.7	k__Bacteria;p__Acidobacteria;c__Unclassified;o__Unclassified;f__Unclassified;g__Unclassified;s__Acidobacteria bacterium RIFCSPLOWO2_12_FULL_67_14b
map03410	K02335	2.7.7.7	k__Bacteria;p__Acidobacteria;c__Unclassified;o__Unclassified;f__Unclassified;g__Unclassified;s__Acidobacteria bacterium RIFCSPLOWO2_12_FULL_67_14b
map03410	K02335	2.7.7.7	k__Bacteria;p__Acidobacteria;c__Unclassified;o__Unclassified;f__Unclassified;g__Unclassified;s__Acidobacteria bacterium RIFCSPLOWO2_12_FULL_67_14b
map03420	K02335	2.7.7.7	k__Bacteria;p__Acidobacteria;c__Unclassified;o__Unclassified;f__Unclassified;g__Unclassified;s__Acidobacteria bacterium RIFCSPLOWO2_12_FULL_67_14b
map03420	K02335	2.7.7.7	k__Bacteria;p__Acidobacteria;c__Unclassified;o__Unclassified;f__Unclassified;g__Unclassified;s__Acidobacteria bacterium RIFCSPLOWO2_12_FULL_67_14b
map03430	K02343	2.7.7.7	k__Bacteria;p__Acidobacteria;c__Unclassified;o__Unclassified;f__Unclassified;g__Unclassified;s__Acidobacteria bacterium RIFCSPLOWO2_12_FULL_67_14b
map03430	K02343	2.7.7.7	k__Bacteria;p__Acidobacteria;c__Unclassified;o__Unclassified;f__Unclassified;g__Unclassified;s__Acidobacteria bacterium RIFCSPLOWO2_12_FULL_67_14b
map03430	K02343	2.7.7.7	k__Bacteria;p__Acidobacteria;c__Unclassified;o__Unclassified;f__Unclassified;g__Unclassified;s__Acidobacteria bacterium RIFCSPLOWO2_12_FULL_67_14b
map03430	K02337	2.7.7.7	k__Bacteria;p__Acidobacteria;c__Unclassified;o__Unclassified;f__Unclassified;g__Unclassified;s__Acidobacteria bacterium RIFCSPLOWO2_12_FULL_67_14b
map03440	K02335	2.7.7.7	k__Bacteria;p__Acidobacteria;c__Unclassified;o__Unclassified;f__Unclassified;g__Unclassified;s__Acidobacteria bacterium RIFCSPLOWO2_12_FULL_67_14b
map03440	K02335	2.7.7.7	k__Bacteria;p__Acidobacteria;c__Unclassified;o__Unclassified;f__Unclassified;g__Unclassified;s__Acidobacteria bacterium RIFCSPLOWO2_12_FULL_67_14b
map03440	K02343	2.7.7.7	k__Bacteria;p__Acidobacteria;c__Unclassified;o__Unclassified;f__Unclassified;g__Unclassified;s__Acidobacteria bacterium RIFCSPLOWO2_12_FULL_67_14b
map03440	K02343	2.7.7.7	k__Bacteria;p__Acidobacteria;c__Unclassified;o__Unclassified;f__Unclassified;g__Unclassified;s__Acidobacteria bacterium RIFCSPLOWO2_12_FULL_67_14b
map03440	K02343	2.7.7.7	k__Bacteria;p__Acidobacteria;c__Unclassified;o__Unclassified;f__Unclassified;g__Unclassified;s__Acidobacteria bacterium RIFCSPLOWO2_12_FULL_67_14b
map03440	K02337	2.7.7.7	k__Bacteria;p__Acidobacteria;c__Unclassified;o__Unclassified;f__Unclassified;g__Unclassified;s__Acidobacteria bacterium RIFCSPLOWO2_12_FULL_67_14b
map03030	K02343	2.7.7.7	k__Bacteria;p__Actinobacteria
map03030	K02337	2.7.7.7	k__Bacteria;p__Actinobacteria
map03030	K02343	2.7.7.7	k__Bacteria;p__Actinobacteria
map03030	K02337	2.7.7.7	k__Bacteria;p__Actinobacteria
map03030	K02337	2.7.7.7	k__Bacteria;p__Actinobacteria
map03030	K02337	2.7.7.7	k__Bacteria;p__Actinobacteria
map03030	K02337	2.7.7.7	k__Bacteria;p__Actinobacteria
map03030	K02337	2.7.7.7	k__Bacteria;p__Actinobacteria
map03030	K02337	2.7.7.7	k__Bacteria;p__Actinobacteria
map03030	K02335	2.7.7.7	k__Bacteria;p__Actinobacteria
map03030	K02337	2.7.7.7	k__Bacteria;p__Actinobacteria
map03030	K02337	2.7.7.7	k__Bacteria;p__Actinobacteria
map03030	K02337	2.7.7.7	k__Bacteria;p__Actinobacteria
map03030	K02337	2.7.7.7	k__Bacteria;p__Actinobacteria
map03030	K02337	2.7.7.7	k__Bacteria;p__Actinobacteria
map03030	K02335	2.7.7.7	k__Bacteria;p__Actinobacteria
map03410	K02335	2.7.7.7	k__Bacteria;p__Actinobacteria
map03410	K02335	2.7.7.7	k__Bacteria;p__Actinobacteria
map03420	K02335	2.7.7.7	k__Bacteria;p__Actinobacteria
map03420	K02335	2.7.7.7	k__Bacteria;p__Actinobacteria
map03430	K02343	2.7.7.7	k__Bacteria;p__Actinobacteria
map03430	K02337	2.7.7.7	k__Bacteria;p__Actinobacteria
map03430	K02343	2.7.7.7	k__Bacteria;p__Actinobacteria
map03430	K02337	2.7.7.7	k__Bacteria;p__Actinobacteria
map03430	K02337	2.7.7.7	k__Bacteria;p__Actinobacteria
map03430	K02337	2.7.7.7	k__Bacteria;p__Actinobacteria
map03430	K02337	2.7.7.7	k__Bacteria;p__Actinobacteria
map03430	K02337	2.7.7.7	k__Bacteria;p__Actinobacteria
map03430	K02337	2.7.7.7	k__Bacteria;p__Actinobacteria
map03430	K02337	2.7.7.7	k__Bacteria;p__Actinobacteria
map03430	K02337	2.7.7.7	k__Bacteria;p__Actinobacteria
map03430	K02337	2.7.7.7	k__Bacteria;p__Actinobacteria
map03430	K02337	2.7.7.7	k__Bacteria;p__Actinobacteria
map03430	K02337	2.7.7.7	k__Bacteria;p__Actinobacteria
map03440	K02343	2.7.7.7	k__Bacteria;p__Actinobacteria
map03440	K02337	2.7.7.7	k__Bacteria;p__Actinobacteria
map03440	K02343	2.7.7.7	k__Bacteria;p__Actinobacteria
map03440	K02337	2.7.7.7	k__Bacteria;p__Actinobacteria
map03440	K02337	2.7.7.7	k__Bacteria;p__Actinobacteria
map03440	K02337	2.7.7.7	k__Bacteria;p__Actinobacteria
map03440	K02337	2.7.7.7	k__Bacteria;p__Actinobacteria
map03440	K02337	2.7.7.7	k__Bacteria;p__Actinobacteria
map03440	K02337	2.7.7.7	k__Bacteria;p__Actinobacteria
map03440	K02335	2.7.7.7	k__Bacteria;p__Actinobacteria
map03440	K02337	2.7.7.7	k__Bacteria;p__Actinobacteria
map03440	K02337	2.7.7.7	k__Bacteria;p__Actinobacteria
map03440	K02337	2.7.7.7	k__Bacteria;p__Actinobacteria
map03440	K02337	2.7.7.7	k__Bacteria;p__Actinobacteria
map03440	K02337	2.7.7.7	k__Bacteria;p__Actinobacteria
map03440	K02335	2.7.7.7	k__Bacteria;p__Actinobacteria
map03030	K02337	2.7.7.7	k__Bacteria;p__Actinobacteria;c__Acidimicrobiia
map03430	K02337	2.7.7.7	k__Bacteria;p__Actinobacteria;c__Acidimicrobiia
map03440	K02337	2.7.7.7	k__Bacteria;p__Actinobacteria;c__Acidimicrobiia
map03030	K02337	2.7.7.7	k__Bacteria;p__Actinobacteria;c__Acidimicrobiia;o__Acidimicrobiales
map03030	K02337	2.7.7.7	k__Bacteria;p__Actinobacteria;c__Acidimicrobiia;o__Acidimicrobiales
map03030	K02337	2.7.7.7	k__Bacteria;p__Actinobacteria;c__Acidimicrobiia;o__Acidimicrobiales
map03030	K02337	2.7.7.7	k__Bacteria;p__Actinobacteria;c__Acidimicrobiia;o__Acidimicrobiales
map03030	K02335	2.7.7.7	k__Bacteria;p__Actinobacteria;c__Acidimicrobiia;o__Acidimicrobiales
map03030	K02337	2.7.7.7	k__Bacteria;p__Actinobacteria;c__Acidimicrobiia;o__Acidimicrobiales
map03030	K02337	2.7.7.7	k__Bacteria;p__Actinobacteria;c__Acidimicrobiia;o__Acidimicrobiales
map03030	K02337	2.7.7.7	k__Bacteria;p__Actinobacteria;c__Acidimicrobiia;o__Acidimicrobiales
map03030	K02337	2.7.7.7	k__Bacteria;p__Actinobacteria;c__Acidimicrobiia;o__Acidimicrobiales
map03030	K02337	2.7.7.7	k__Bacteria;p__Actinobacteria;c__Acidimicrobiia;o__Acidimicrobiales
map03030	K02337	2.7.7.7	k__Bacteria;p__Actinobacteria;c__Acidimicrobiia;o__Acidimicrobiales
map03030	K02335	2.7.7.7	k__Bacteria;p__Actinobacteria;c__Acidimicrobiia;o__Acidimicrobiales
map03030	K02337	2.7.7.7	k__Bacteria;p__Actinobacteria;c__Acidimicrobiia;o__Acidimicrobiales
map03410	K02335	2.7.7.7	k__Bacteria;p__Actinobacteria;c__Acidimicrobiia;o__Acidimicrobiales
map03410	K02335	2.7.7.7	k__Bacteria;p__Actinobacteria;c__Acidimicrobiia;o__Acidimicrobiales
map03420	K02335	2.7.7.7	k__Bacteria;p__Actinobacteria;c__Acidimicrobiia;o__Acidimicrobiales
map03420	K02335	2.7.7.7	k__Bacteria;p__Actinobacteria;c__Acidimicrobiia;o__Acidimicrobiales
map03430	K02337	2.7.7.7	k__Bacteria;p__Actinobacteria;c__Acidimicrobiia;o__Acidimicrobiales
map03430	K02337	2.7.7.7	k__Bacteria;p__Actinobacteria;c__Acidimicrobiia;o__Acidimicrobiales
map03430	K02337	2.7.7.7	k__Bacteria;p__Actinobacteria;c__Acidimicrobiia;o__Acidimicrobiales
map03430	K02337	2.7.7.7	k__Bacteria;p__Actinobacteria;c__Acidimicrobiia;o__Acidimicrobiales
map03430	K02337	2.7.7.7	k__Bacteria;p__Actinobacteria;c__Acidimicrobiia;o__Acidimicrobiales
map03430	K02337	2.7.7.7	k__Bacteria;p__Actinobacteria;c__Acidimicrobiia;o__Acidimicrobiales
map03430	K02337	2.7.7.7	k__Bacteria;p__Actinobacteria;c__Acidimicrobiia;o__Acidimicrobiales
map03430	K02337	2.7.7.7	k__Bacteria;p__Actinobacteria;c__Acidimicrobiia;o__Acidimicrobiales
map03430	K02337	2.7.7.7	k__Bacteria;p__Actinobacteria;c__Acidimicrobiia;o__Acidimicrobiales
map03430	K02337	2.7.7.7	k__Bacteria;p__Actinobacteria;c__Acidimicrobiia;o__Acidimicrobiales
map03430	K02337	2.7.7.7	k__Bacteria;p__Actinobacteria;c__Acidimicrobiia;o__Acidimicrobiales
map03440	K02337	2.7.7.7	k__Bacteria;p__Actinobacteria;c__Acidimicrobiia;o__Acidimicrobiales
map03440	K02337	2.7.7.7	k__Bacteria;p__Actinobacteria;c__Acidimicrobiia;o__Acidimicrobiales
map03440	K02337	2.7.7.7	k__Bacteria;p__Actinobacteria;c__Acidimicrobiia;o__Acidimicrobiales
map03440	K02337	2.7.7.7	k__Bacteria;p__Actinobacteria;c__Acidimicrobiia;o__Acidimicrobiales
map03440	K02335	2.7.7.7	k__Bacteria;p__Actinobacteria;c__Acidimicrobiia;o__Acidimicrobiales
map03440	K02337	2.7.7.7	k__Bacteria;p__Actinobacteria;c__Acidimicrobiia;o__Acidimicrobiales
map03440	K02337	2.7.7.7	k__Bacteria;p__Actinobacteria;c__Acidimicrobiia;o__Acidimicrobiales
map03440	K02337	2.7.7.7	k__Bacteria;p__Actinobacteria;c__Acidimicrobiia;o__Acidimicrobiales
map03440	K02337	2.7.7.7	k__Bacteria;p__Actinobacteria;c__Acidimicrobiia;o__Acidimicrobiales
map03440	K02337	2.7.7.7	k__Bacteria;p__Actinobacteria;c__Acidimicrobiia;o__Acidimicrobiales
map03440	K02337	2.7.7.7	k__Bacteria;p__Actinobacteria;c__Acidimicrobiia;o__Acidimicrobiales
map03440	K02335	2.7.7.7	k__Bacteria;p__Actinobacteria;c__Acidimicrobiia;o__Acidimicrobiales
map03440	K02337	2.7.7.7	k__Bacteria;p__Actinobacteria;c__Acidimicrobiia;o__Acidimicrobiales
map03030	K02337	2.7.7.7	k__Bacteria;p__Actinobacteria;c__Acidimicrobiia;o__Acidimicrobiales;f__Acidimicrobiaceae;g__Ferrithrix;s__Ferrithrix thermotolerans
map03030	K02337	2.7.7.7	k__Bacteria;p__Actinobacteria;c__Acidimicrobiia;o__Acidimicrobiales;f__Acidimicrobiaceae;g__Ferrithrix;s__Ferrithrix thermotolerans
map03030	K02337	2.7.7.7	k__Bacteria;p__Actinobacteria;c__Acidimicrobiia;o__Acidimicrobiales;f__Acidimicrobiaceae;g__Ferrithrix;s__Ferrithrix thermotolerans
map03430	K02337	2.7.7.7	k__Bacteria;p__Actinobacteria;c__Acidimicrobiia;o__Acidimicrobiales;f__Acidimicrobiaceae;g__Ferrithrix;s__Ferrithrix thermotolerans
map03430	K02337	2.7.7.7	k__Bacteria;p__Actinobacteria;c__Acidimicrobiia;o__Acidimicrobiales;f__Acidimicrobiaceae;g__Ferrithrix;s__Ferrithrix thermotolerans
map03430	K02337	2.7.7.7	k__Bacteria;p__Actinobacteria;c__Acidimicrobiia;o__Acidimicrobiales;f__Acidimicrobiaceae;g__Ferrithrix;s__Ferrithrix thermotolerans
map03440	K02337	2.7.7.7	k__Bacteria;p__Actinobacteria;c__Acidimicrobiia;o__Acidimicrobiales;f__Acidimicrobiaceae;g__Ferrithrix;s__Ferrithrix thermotolerans
map03440	K02337	2.7.7.7	k__Bacteria;p__Actinobacteria;c__Acidimicrobiia;o__Acidimicrobiales;f__Acidimicrobiaceae;g__Ferrithrix;s__Ferrithrix thermotolerans
map03440	K02337	2.7.7.7	k__Bacteria;p__Actinobacteria;c__Acidimicrobiia;o__Acidimicrobiales;f__Acidimicrobiaceae;g__Ferrithrix;s__Ferrithrix thermotolerans
map03030	K02335	2.7.7.7	k__Bacteria;p__Actinobacteria;c__Acidimicrobiia;o__Acidimicrobiales;f__Ilumatobacteraceae
map03410	K02335	2.7.7.7	k__Bacteria;p__Actinobacteria;c__Acidimicrobiia;o__Acidimicrobiales;f__Ilumatobacteraceae
map03420	K02335	2.7.7.7	k__Bacteria;p__Actinobacteria;c__Acidimicrobiia;o__Acidimicrobiales;f__Ilumatobacteraceae
map03440	K02335	2.7.7.7	k__Bacteria;p__Actinobacteria;c__Acidimicrobiia;o__Acidimicrobiales;f__Ilumatobacteraceae
map03030	K02337	2.7.7.7	k__Bacteria;p__Actinobacteria;c__Acidimicrobiia;o__Acidimicrobiales;f__Ilumatobacteraceae;g__Ilumatobacter
map03030	K02335	2.7.7.7	k__Bacteria;p__Actinobacteria;c__Acidimicrobiia;o__Acidimicrobiales;f__Ilumatobacteraceae;g__Ilumatobacter
map03410	K02335	2.7.7.7	k__Bacteria;p__Actinobacteria;c__Acidimicrobiia;o__Acidimicrobiales;f__Ilumatobacteraceae;g__Ilumatobacter
map03420	K02335	2.7.7.7	k__Bacteria;p__Actinobacteria;c__Acidimicrobiia;o__Acidimicrobiales;f__Ilumatobacteraceae;g__Ilumatobacter
map03430	K02337	2.7.7.7	k__Bacteria;p__Actinobacteria;c__Acidimicrobiia;o__Acidimicrobiales;f__Ilumatobacteraceae;g__Ilumatobacter
map03440	K02337	2.7.7.7	k__Bacteria;p__Actinobacteria;c__Acidimicrobiia;o__Acidimicrobiales;f__Ilumatobacteraceae;g__Ilumatobacter
map03440	K02335	2.7.7.7	k__Bacteria;p__Actinobacteria;c__Acidimicrobiia;o__Acidimicrobiales;f__Ilumatobacteraceae;g__Ilumatobacter
map03030	K02335	2.7.7.7	k__Bacteria;p__Actinobacteria;c__Acidimicrobiia;o__Acidimicrobiales;f__Ilumatobacteraceae;g__Ilumatobacter;s__Ilumatobacter coccineus
map03410	K02335	2.7.7.7	k__Bacteria;p__Actinobacteria;c__Acidimicrobiia;o__Acidimicrobiales;f__Ilumatobacteraceae;g__Ilumatobacter;s__Ilumatobacter coccineus
map03420	K02335	2.7.7.7	k__Bacteria;p__Actinobacteria;c__Acidimicrobiia;o__Acidimicrobiales;f__Ilumatobacteraceae;g__Ilumatobacter;s__Ilumatobacter coccineus
map03440	K02335	2.7.7.7	k__Bacteria;p__Actinobacteria;c__Acidimicrobiia;o__Acidimicrobiales;f__Ilumatobacteraceae;g__Ilumatobacter;s__Ilumatobacter coccineus
map03030	K02337	2.7.7.7	k__Bacteria;p__Actinobacteria;c__Acidimicrobiia;o__Acidimicrobiales;f__Ilumatobacteraceae;g__Ilumatobacter;s__Ilumatobacter nonamiensis
map03030	K02342	2.7.7.7	k__Bacteria;p__Actinobacteria;c__Acidimicrobiia;o__Acidimicrobiales;f__Ilumatobacteraceae;g__Ilumatobacter;s__Ilumatobacter nonamiensis
map03030	K02337	2.7.7.7	k__Bacteria;p__Actinobacteria;c__Acidimicrobiia;o__Acidimicrobiales;f__Ilumatobacteraceae;g__Ilumatobacter;s__Ilumatobacter nonamiensis
map03030	K02337	2.7.7.7	k__Bacteria;p__Actinobacteria;c__Acidimicrobiia;o__Acidimicrobiales;f__Ilumatobacteraceae;g__Ilumatobacter;s__Ilumatobacter nonamiensis
map03430	K02337	2.7.7.7	k__Bacteria;p__Actinobacteria;c__Acidimicrobiia;o__Acidimicrobiales;f__Ilumatobacteraceae;g__Ilumatobacter;s__Ilumatobacter nonamiensis
map03430	K02342	2.7.7.7	k__Bacteria;p__Actinobacteria;c__Acidimicrobiia;o__Acidimicrobiales;f__Ilumatobacteraceae;g__Ilumatobacter;s__Ilumatobacter nonamiensis
map03430	K02337	2.7.7.7	k__Bacteria;p__Actinobacteria;c__Acidimicrobiia;o__Acidimicrobiales;f__Ilumatobacteraceae;g__Ilumatobacter;s__Ilumatobacter nonamiensis
map03430	K02337	2.7.7.7	k__Bacteria;p__Actinobacteria;c__Acidimicrobiia;o__Acidimicrobiales;f__Ilumatobacteraceae;g__Ilumatobacter;s__Ilumatobacter nonamiensis
map03440	K02337	2.7.7.7	k__Bacteria;p__Actinobacteria;c__Acidimicrobiia;o__Acidimicrobiales;f__Ilumatobacteraceae;g__Ilumatobacter;s__Ilumatobacter nonamiensis
map03440	K02342	2.7.7.7	k__Bacteria;p__Actinobacteria;c__Acidimicrobiia;o__Acidimicrobiales;f__Ilumatobacteraceae;g__Ilumatobacter;s__Ilumatobacter nonamiensis
map03440	K02337	2.7.7.7	k__Bacteria;p__Actinobacteria;c__Acidimicrobiia;o__Acidimicrobiales;f__Ilumatobacteraceae;g__Ilumatobacter;s__Ilumatobacter nonamiensis
map03440	K02337	2.7.7.7	k__Bacteria;p__Actinobacteria;c__Acidimicrobiia;o__Acidimicrobiales;f__Ilumatobacteraceae;g__Ilumatobacter;s__Ilumatobacter nonamiensis
map03030	K02335	2.7.7.7	k__Bacteria;p__Actinobacteria;c__Acidimicrobiia;o__Acidimicrobiales;f__Microthrixaceae;g__Candidatus Microthrix;s__Candidatus Microthrix parvicella
map03030	K02335	2.7.7.7	k__Bacteria;p__Actinobacteria;c__Acidimicrobiia;o__Acidimicrobiales;f__Microthrixaceae;g__Candidatus Microthrix;s__Candidatus Microthrix parvicella
map03030	K02342	2.7.7.7	k__Bacteria;p__Actinobacteria;c__Acidimicrobiia;o__Acidimicrobiales;f__Microthrixaceae;g__Candidatus Microthrix;s__Candidatus Microthrix parvicella
map03030	K02337	2.7.7.7	k__Bacteria;p__Actinobacteria;c__Acidimicrobiia;o__Acidimicrobiales;f__Microthrixaceae;g__Candidatus Microthrix;s__Candidatus Microthrix parvicella
map03410	K02335	2.7.7.7	k__Bacteria;p__Actinobacteria;c__Acidimicrobiia;o__Acidimicrobiales;f__Microthrixaceae;g__Candidatus Microthrix;s__Candidatus Microthrix parvicella
map03410	K02335	2.7.7.7	k__Bacteria;p__Actinobacteria;c__Acidimicrobiia;o__Acidimicrobiales;f__Microthrixaceae;g__Candidatus Microthrix;s__Candidatus Microthrix parvicella
map03420	K02335	2.7.7.7	k__Bacteria;p__Actinobacteria;c__Acidimicrobiia;o__Acidimicrobiales;f__Microthrixaceae;g__Candidatus Microthrix;s__Candidatus Microthrix parvicella
map03420	K02335	2.7.7.7	k__Bacteria;p__Actinobacteria;c__Acidimicrobiia;o__Acidimicrobiales;f__Microthrixaceae;g__Candidatus Microthrix;s__Candidatus Microthrix parvicella
map03430	K02342	2.7.7.7	k__Bacteria;p__Actinobacteria;c__Acidimicrobiia;o__Acidimicrobiales;f__Microthrixaceae;g__Candidatus Microthrix;s__Candidatus Microthrix parvicella
map03430	K02337	2.7.7.7	k__Bacteria;p__Actinobacteria;c__Acidimicrobiia;o__Acidimicrobiales;f__Microthrixaceae;g__Candidatus Microthrix;s__Candidatus Microthrix parvicella
map03440	K02335	2.7.7.7	k__Bacteria;p__Actinobacteria;c__Acidimicrobiia;o__Acidimicrobiales;f__Microthrixaceae;g__Candidatus Microthrix;s__Candidatus Microthrix parvicella
map03440	K02335	2.7.7.7	k__Bacteria;p__Actinobacteria;c__Acidimicrobiia;o__Acidimicrobiales;f__Microthrixaceae;g__Candidatus Microthrix;s__Candidatus Microthrix parvicella
map03440	K02342	2.7.7.7	k__Bacteria;p__Actinobacteria;c__Acidimicrobiia;o__Acidimicrobiales;f__Microthrixaceae;g__Candidatus Microthrix;s__Candidatus Microthrix parvicella
map03440	K02337	2.7.7.7	k__Bacteria;p__Actinobacteria;c__Acidimicrobiia;o__Acidimicrobiales;f__Microthrixaceae;g__Candidatus Microthrix;s__Candidatus Microthrix parvicella
map03030	K02335	2.7.7.7	k__Bacteria;p__Actinobacteria;c__Acidimicrobiia;o__Acidimicrobiales;f__Unclassified;g__Unclassified;s__Acidimicrobiales bacterium
map03030	K02335	2.7.7.7	k__Bacteria;p__Actinobacteria;c__Acidimicrobiia;o__Acidimicrobiales;f__Unclassified;g__Unclassified;s__Acidimicrobiales bacterium
map03030	K02335	2.7.7.7	k__Bacteria;p__Actinobacteria;c__Acidimicrobiia;o__Acidimicrobiales;f__Unclassified;g__Unclassified;s__Acidimicrobiales bacterium
map03030	K02335	2.7.7.7	k__Bacteria;p__Actinobacteria;c__Acidimicrobiia;o__Acidimicrobiales;f__Unclassified;g__Unclassified;s__Acidimicrobiales bacterium
map03030	K02335	2.7.7.7	k__Bacteria;p__Actinobacteria;c__Acidimicrobiia;o__Acidimicrobiales;f__Unclassified;g__Unclassified;s__Acidimicrobiales bacterium
map03030	K02337	2.7.7.7	k__Bacteria;p__Actinobacteria;c__Acidimicrobiia;o__Acidimicrobiales;f__Unclassified;g__Unclassified;s__Acidimicrobiales bacterium
map03030	K02337	2.7.7.7	k__Bacteria;p__Actinobacteria;c__Acidimicrobiia;o__Acidimicrobiales;f__Unclassified;g__Unclassified;s__Acidimicrobiales bacterium
map03030	K02337	2.7.7.7	k__Bacteria;p__Actinobacteria;c__Acidimicrobiia;o__Acidimicrobiales;f__Unclassified;g__Unclassified;s__Acidimicrobiales bacterium
map03030	K02335	2.7.7.7	k__Bacteria;p__Actinobacteria;c__Acidimicrobiia;o__Acidimicrobiales;f__Unclassified;g__Unclassified;s__Acidimicrobiales bacterium
map03030	K02335	2.7.7.7	k__Bacteria;p__Actinobacteria;c__Acidimicrobiia;o__Acidimicrobiales;f__Unclassified;g__Unclassified;s__Acidimicrobiales bacterium
map03030	K02337	2.7.7.7	k__Bacteria;p__Actinobacteria;c__Acidimicrobiia;o__Acidimicrobiales;f__Unclassified;g__Unclassified;s__Acidimicrobiales bacterium
map03030	K02335	2.7.7.7	k__Bacteria;p__Actinobacteria;c__Acidimicrobiia;o__Acidimicrobiales;f__Unclassified;g__Unclassified;s__Acidimicrobiales bacterium
map03030	K02343	2.7.7.7	k__Bacteria;p__Actinobacteria;c__Acidimicrobiia;o__Acidimicrobiales;f__Unclassified;g__Unclassified;s__Acidimicrobiales bacterium
map03030	K02335	2.7.7.7	k__Bacteria;p__Actinobacteria;c__Acidimicrobiia;o__Acidimicrobiales;f__Unclassified;g__Unclassified;s__Acidimicrobiales bacterium
map03030	K02337	2.7.7.7	k__Bacteria;p__Actinobacteria;c__Acidimicrobiia;o__Acidimicrobiales;f__Unclassified;g__Unclassified;s__Acidimicrobiales bacterium
map03030	K02335	2.7.7.7	k__Bacteria;p__Actinobacteria;c__Acidimicrobiia;o__Acidimicrobiales;f__Unclassified;g__Unclassified;s__Acidimicrobiales bacterium
map03030	K02335	2.7.7.7	k__Bacteria;p__Actinobacteria;c__Acidimicrobiia;o__Acidimicrobiales;f__Unclassified;g__Unclassified;s__Acidimicrobiales bacterium
map03030	K02337	2.7.7.7	k__Bacteria;p__Actinobacteria;c__Acidimicrobiia;o__Acidimicrobiales;f__Unclassified;g__Unclassified;s__Acidimicrobiales bacterium
map03030	K02335	2.7.7.7	k__Bacteria;p__Actinobacteria;c__Acidimicrobiia;o__Acidimicrobiales;f__Unclassified;g__Unclassified;s__Acidimicrobiales bacterium
map03030	K02337	2.7.7.7	k__Bacteria;p__Actinobacteria;c__Acidimicrobiia;o__Acidimicrobiales;f__Unclassified;g__Unclassified;s__Acidimicrobiales bacterium
map03030	K02337	2.7.7.7	k__Bacteria;p__Actinobacteria;c__Acidimicrobiia;o__Acidimicrobiales;f__Unclassified;g__Unclassified;s__Acidimicrobiales bacterium
map03030	K02337	2.7.7.7	k__Bacteria;p__Actinobacteria;c__Acidimicrobiia;o__Acidimicrobiales;f__Unclassified;g__Unclassified;s__Acidimicrobiales bacterium
map03030	K02335	2.7.7.7	k__Bacteria;p__Actinobacteria;c__Acidimicrobiia;o__Acidimicrobiales;f__Unclassified;g__Unclassified;s__Acidimicrobiales bacterium
map03030	K02335	2.7.7.7	k__Bacteria;p__Actinobacteria;c__Acidimicrobiia;o__Acidimicrobiales;f__Unclassified;g__Unclassified;s__Acidimicrobiales bacterium
map03030	K02337	2.7.7.7	k__Bacteria;p__Actinobacteria;c__Acidimicrobiia;o__Acidimicrobiales;f__Unclassified;g__Unclassified;s__Acidimicrobiales bacterium
map03030	K02337	2.7.7.7	k__Bacteria;p__Actinobacteria;c__Acidimicrobiia;o__Acidimicrobiales;f__Unclassified;g__Unclassified;s__Acidimicrobiales bacterium
map03030	K02343	2.7.7.7	k__Bacteria;p__Actinobacteria;c__Acidimicrobiia;o__Acidimicrobiales;f__Unclassified;g__Unclassified;s__Acidimicrobiales bacterium
map03030	K02337	2.7.7.7	k__Bacteria;p__Actinobacteria;c__Acidimicrobiia;o__Acidimicrobiales;f__Unclassified;g__Unclassified;s__Acidimicrobiales bacterium
map03030	K02341	2.7.7.7	k__Bacteria;p__Actinobacteria;c__Acidimicrobiia;o__Acidimicrobiales;f__Unclassified;g__Unclassified;s__Acidimicrobiales bacterium
map03410	K02335	2.7.7.7	k__Bacteria;p__Actinobacteria;c__Acidimicrobiia;o__Acidimicrobiales;f__Unclassified;g__Unclassified;s__Acidimicrobiales bacterium
map03410	K02335	2.7.7.7	k__Bacteria;p__Actinobacteria;c__Acidimicrobiia;o__Acidimicrobiales;f__Unclassified;g__Unclassified;s__Acidimicrobiales bacterium
map03410	K02335	2.7.7.7	k__Bacteria;p__Actinobacteria;c__Acidimicrobiia;o__Acidimicrobiales;f__Unclassified;g__Unclassified;s__Acidimicrobiales bacterium
map03410	K02335	2.7.7.7	k__Bacteria;p__Actinobacteria;c__Acidimicrobiia;o__Acidimicrobiales;f__Unclassified;g__Unclassified;s__Acidimicrobiales bacterium
map03410	K02335	2.7.7.7	k__Bacteria;p__Actinobacteria;c__Acidimicrobiia;o__Acidimicrobiales;f__Unclassified;g__Unclassified;s__Acidimicrobiales bacterium
map03410	K02335	2.7.7.7	k__Bacteria;p__Actinobacteria;c__Acidimicrobiia;o__Acidimicrobiales;f__Unclassified;g__Unclassified;s__Acidimicrobiales bacterium
map03410	K02335	2.7.7.7	k__Bacteria;p__Actinobacteria;c__Acidimicrobiia;o__Acidimicrobiales;f__Unclassified;g__Unclassified;s__Acidimicrobiales bacterium
map03410	K02335	2.7.7.7	k__Bacteria;p__Actinobacteria;c__Acidimicrobiia;o__Acidimicrobiales;f__Unclassified;g__Unclassified;s__Acidimicrobiales bacterium
map03410	K02335	2.7.7.7	k__Bacteria;p__Actinobacteria;c__Acidimicrobiia;o__Acidimicrobiales;f__Unclassified;g__Unclassified;s__Acidimicrobiales bacterium
map03410	K02335	2.7.7.7	k__Bacteria;p__Actinobacteria;c__Acidimicrobiia;o__Acidimicrobiales;f__Unclassified;g__Unclassified;s__Acidimicrobiales bacterium
map03410	K02335	2.7.7.7	k__Bacteria;p__Actinobacteria;c__Acidimicrobiia;o__Acidimicrobiales;f__Unclassified;g__Unclassified;s__Acidimicrobiales bacterium
map03410	K02335	2.7.7.7	k__Bacteria;p__Actinobacteria;c__Acidimicrobiia;o__Acidimicrobiales;f__Unclassified;g__Unclassified;s__Acidimicrobiales bacterium
map03410	K02335	2.7.7.7	k__Bacteria;p__Actinobacteria;c__Acidimicrobiia;o__Acidimicrobiales;f__Unclassified;g__Unclassified;s__Acidimicrobiales bacterium
map03410	K02335	2.7.7.7	k__Bacteria;p__Actinobacteria;c__Acidimicrobiia;o__Acidimicrobiales;f__Unclassified;g__Unclassified;s__Acidimicrobiales bacterium
map03420	K02335	2.7.7.7	k__Bacteria;p__Actinobacteria;c__Acidimicrobiia;o__Acidimicrobiales;f__Unclassified;g__Unclassified;s__Acidimicrobiales bacterium
map03420	K02335	2.7.7.7	k__Bacteria;p__Actinobacteria;c__Acidimicrobiia;o__Acidimicrobiales;f__Unclassified;g__Unclassified;s__Acidimicrobiales bacterium
map03420	K02335	2.7.7.7	k__Bacteria;p__Actinobacteria;c__Acidimicrobiia;o__Acidimicrobiales;f__Unclassified;g__Unclassified;s__Acidimicrobiales bacterium
map03420	K02335	2.7.7.7	k__Bacteria;p__Actinobacteria;c__Acidimicrobiia;o__Acidimicrobiales;f__Unclassified;g__Unclassified;s__Acidimicrobiales bacterium
map03420	K02335	2.7.7.7	k__Bacteria;p__Actinobacteria;c__Acidimicrobiia;o__Acidimicrobiales;f__Unclassified;g__Unclassified;s__Acidimicrobiales bacterium
map03420	K02335	2.7.7.7	k__Bacteria;p__Actinobacteria;c__Acidimicrobiia;o__Acidimicrobiales;f__Unclassified;g__Unclassified;s__Acidimicrobiales bacterium
map03420	K02335	2.7.7.7	k__Bacteria;p__Actinobacteria;c__Acidimicrobiia;o__Acidimicrobiales;f__Unclassified;g__Unclassified;s__Acidimicrobiales bacterium
map03420	K02335	2.7.7.7	k__Bacteria;p__Actinobacteria;c__Acidimicrobiia;o__Acidimicrobiales;f__Unclassified;g__Unclassified;s__Acidimicrobiales bacterium
map03420	K02335	2.7.7.7	k__Bacteria;p__Actinobacteria;c__Acidimicrobiia;o__Acidimicrobiales;f__Unclassified;g__Unclassified;s__Acidimicrobiales bacterium
map03420	K02335	2.7.7.7	k__Bacteria;p__Actinobacteria;c__Acidimicrobiia;o__Acidimicrobiales;f__Unclassified;g__Unclassified;s__Acidimicrobiales bacterium
map03420	K02335	2.7.7.7	k__Bacteria;p__Actinobacteria;c__Acidimicrobiia;o__Acidimicrobiales;f__Unclassified;g__Unclassified;s__Acidimicrobiales bacterium
map03420	K02335	2.7.7.7	k__Bacteria;p__Actinobacteria;c__Acidimicrobiia;o__Acidimicrobiales;f__Unclassified;g__Unclassified;s__Acidimicrobiales bacterium
map03420	K02335	2.7.7.7	k__Bacteria;p__Actinobacteria;c__Acidimicrobiia;o__Acidimicrobiales;f__Unclassified;g__Unclassified;s__Acidimicrobiales bacterium
map03420	K02335	2.7.7.7	k__Bacteria;p__Actinobacteria;c__Acidimicrobiia;o__Acidimicrobiales;f__Unclassified;g__Unclassified;s__Acidimicrobiales bacterium
map03430	K02337	2.7.7.7	k__Bacteria;p__Actinobacteria;c__Acidimicrobiia;o__Acidimicrobiales;f__Unclassified;g__Unclassified;s__Acidimicrobiales bacterium
map03430	K02337	2.7.7.7	k__Bacteria;p__Actinobacteria;c__Acidimicrobiia;o__Acidimicrobiales;f__Unclassified;g__Unclassified;s__Acidimicrobiales bacterium
map03430	K02337	2.7.7.7	k__Bacteria;p__Actinobacteria;c__Acidimicrobiia;o__Acidimicrobiales;f__Unclassified;g__Unclassified;s__Acidimicrobiales bacterium
map03430	K02337	2.7.7.7	k__Bacteria;p__Actinobacteria;c__Acidimicrobiia;o__Acidimicrobiales;f__Unclassified;g__Unclassified;s__Acidimicrobiales bacterium
map03430	K02343	2.7.7.7	k__Bacteria;p__Actinobacteria;c__Acidimicrobiia;o__Acidimicrobiales;f__Unclassified;g__Unclassified;s__Acidimicrobiales bacterium
map03430	K02337	2.7.7.7	k__Bacteria;p__Actinobacteria;c__Acidimicrobiia;o__Acidimicrobiales;f__Unclassified;g__Unclassified;s__Acidimicrobiales bacterium
map03430	K02337	2.7.7.7	k__Bacteria;p__Actinobacteria;c__Acidimicrobiia;o__Acidimicrobiales;f__Unclassified;g__Unclassified;s__Acidimicrobiales bacterium
map03430	K02337	2.7.7.7	k__Bacteria;p__Actinobacteria;c__Acidimicrobiia;o__Acidimicrobiales;f__Unclassified;g__Unclassified;s__Acidimicrobiales bacterium
map03430	K02337	2.7.7.7	k__Bacteria;p__Actinobacteria;c__Acidimicrobiia;o__Acidimicrobiales;f__Unclassified;g__Unclassified;s__Acidimicrobiales bacterium
map03430	K02337	2.7.7.7	k__Bacteria;p__Actinobacteria;c__Acidimicrobiia;o__Acidimicrobiales;f__Unclassified;g__Unclassified;s__Acidimicrobiales bacterium
map03430	K02337	2.7.7.7	k__Bacteria;p__Actinobacteria;c__Acidimicrobiia;o__Acidimicrobiales;f__Unclassified;g__Unclassified;s__Acidimicrobiales bacterium
map03430	K02337	2.7.7.7	k__Bacteria;p__Actinobacteria;c__Acidimicrobiia;o__Acidimicrobiales;f__Unclassified;g__Unclassified;s__Acidimicrobiales bacterium
map03430	K02343	2.7.7.7	k__Bacteria;p__Actinobacteria;c__Acidimicrobiia;o__Acidimicrobiales;f__Unclassified;g__Unclassified;s__Acidimicrobiales bacterium
map03430	K02337	2.7.7.7	k__Bacteria;p__Actinobacteria;c__Acidimicrobiia;o__Acidimicrobiales;f__Unclassified;g__Unclassified;s__Acidimicrobiales bacterium
map03430	K02341	2.7.7.7	k__Bacteria;p__Actinobacteria;c__Acidimicrobiia;o__Acidimicrobiales;f__Unclassified;g__Unclassified;s__Acidimicrobiales bacterium
map03440	K02335	2.7.7.7	k__Bacteria;p__Actinobacteria;c__Acidimicrobiia;o__Acidimicrobiales;f__Unclassified;g__Unclassified;s__Acidimicrobiales bacterium
map03440	K02335	2.7.7.7	k__Bacteria;p__Actinobacteria;c__Acidimicrobiia;o__Acidimicrobiales;f__Unclassified;g__Unclassified;s__Acidimicrobiales bacterium
map03440	K02335	2.7.7.7	k__Bacteria;p__Actinobacteria;c__Acidimicrobiia;o__Acidimicrobiales;f__Unclassified;g__Unclassified;s__Acidimicrobiales bacterium
map03440	K02335	2.7.7.7	k__Bacteria;p__Actinobacteria;c__Acidimicrobiia;o__Acidimicrobiales;f__Unclassified;g__Unclassified;s__Acidimicrobiales bacterium
map03440	K02335	2.7.7.7	k__Bacteria;p__Actinobacteria;c__Acidimicrobiia;o__Acidimicrobiales;f__Unclassified;g__Unclassified;s__Acidimicrobiales bacterium
map03440	K02337	2.7.7.7	k__Bacteria;p__Actinobacteria;c__Acidimicrobiia;o__Acidimicrobiales;f__Unclassified;g__Unclassified;s__Acidimicrobiales bacterium
map03440	K02337	2.7.7.7	k__Bacteria;p__Actinobacteria;c__Acidimicrobiia;o__Acidimicrobiales;f__Unclassified;g__Unclassified;s__Acidimicrobiales bacterium
map03440	K02337	2.7.7.7	k__Bacteria;p__Actinobacteria;c__Acidimicrobiia;o__Acidimicrobiales;f__Unclassified;g__Unclassified;s__Acidimicrobiales bacterium
map03440	K02335	2.7.7.7	k__Bacteria;p__Actinobacteria;c__Acidimicrobiia;o__Acidimicrobiales;f__Unclassified;g__Unclassified;s__Acidimicrobiales bacterium
map03440	K02335	2.7.7.7	k__Bacteria;p__Actinobacteria;c__Acidimicrobiia;o__Acidimicrobiales;f__Unclassified;g__Unclassified;s__Acidimicrobiales bacterium
map03440	K02337	2.7.7.7	k__Bacteria;p__Actinobacteria;c__Acidimicrobiia;o__Acidimicrobiales;f__Unclassified;g__Unclassified;s__Acidimicrobiales bacterium
map03440	K02335	2.7.7.7	k__Bacteria;p__Actinobacteria;c__Acidimicrobiia;o__Acidimicrobiales;f__Unclassified;g__Unclassified;s__Acidimicrobiales bacterium
map03440	K02343	2.7.7.7	k__Bacteria;p__Actinobacteria;c__Acidimicrobiia;o__Acidimicrobiales;f__Unclassified;g__Unclassified;s__Acidimicrobiales bacterium
map03440	K02335	2.7.7.7	k__Bacteria;p__Actinobacteria;c__Acidimicrobiia;o__Acidimicrobiales;f__Unclassified;g__Unclassified;s__Acidimicrobiales bacterium
map03440	K02337	2.7.7.7	k__Bacteria;p__Actinobacteria;c__Acidimicrobiia;o__Acidimicrobiales;f__Unclassified;g__Unclassified;s__Acidimicrobiales bacterium
[truncated: 11,882 more rows]

## Sheet: 3.6.4.12
map03440	K03655	3.6.4.12	k__Archaea;p__Euryarchaeota;c__Methanomicrobia;o__Methanosarcinales;f__Methanosarcinaceae;g__Methanomethylovorans;s__Methanomethylovorans hollandica
[truncated: 6,775 more rows]

[truncated: 14 more sheets: 2.7.13.3, 1.9.3.1, 2.7.7.6, 3.6.4.13, 6.2.1.3, 2.3.1.9, 1.2.4.1, 6.3.5.6, 2.2.1.6, 2.7.4.6, 3.6.3.54, 2.7.4.25, 3.6.3.14, 3.6.3.17]
