# Supplementary material for: Exploration of genes encoding KEGG pathway enzymes in rhizospheric microbiome of the wild plant Abutilon fruticosum
Source: AMB Express. 2024 Feb 21;14:27. doi: 10.1186/s13568-024-01678-4 (PMC10881953; doi:10.1186/s13568-024-01678-4)
Supplement: Supplementary file 2 — Additional file 2: Table S1. Sequence alignment results of gene queries of microbiomes of rhizosphere (R) and surrounding bulk (S) soils of A. fruticosum. Query ID refers to genes in individual or mixed less abundant microbiome samples, while subject IDs refers to the sequences in the National Center for Biotechnology Information (NCBI) that showed considerable sequence homology with one or more gene queries. Table S2. Number of genes encoding enzymes of different functional categories of Kyoto Encyclopedia of Genes and Genomes (KEGG) level 1 across microbiomes of rhizosphere (R) and surrounding bulk (S) soils of A. fruticosum. Gray color boxes refer to less frequent (˂ 50,000) KEGG categories that were not analyzed further. Table S3. Abundance of assembled genes encoding enzymes of different functional categories of Kyoto Encyclopedia of Genes and Genomes (KEGG) level 1 in microbiomes of rhizosphere (R) and surrounding bulk (S) soils of A. fruticosum. Gray color boxes refer to less frequent (˂ 50,000) KEGG categories that were not analyzed further. Table S4. Number of genes encoding enzymes of highly enriched functional sub-categories of KEGG level 2 across microbiomes of rhizosphere (R) and surrounding bulk (S) soils of A. fruticosum. Text in gray refers to less frequent (˂ 10,000) KEGG sub-categories that were not analyzed further. Table S5. Highly enriched functional categories and their sub-categories of Kyoto Encyclopedia of Genes and Genomes (KEGG) functional orthologs (KO) database in microbiomes of A. fruticosum. Boxes with gray color either refer to less KEGG sub-categories with less enriched enzymes and were not analyzed further. Table S6. Abundance of assembled genes encoding enzymes of highly enriched functional sub-categories of KEGG level 2 in microbiomes of rhizosphere (R) and surrounding bulk (S) soils of A. fruticosum. Table S7. Abundance of genes encoding enzymes of highly enriched functional sub-categories of KEGG level 2 in microbiomes of rhizos [file 13568_2024_1678_MOESM2_ESM.zip › Supplementary Tables/Table S2.xlsx]

## Sheet: Unigenes.absolute.level1
Table S2. Number of genes encoding enzymes in diverse functional categories of Kyoto Encyclopedia of Genes and Genomes (KEGG) Level 1 across A. fruticosum rhizosphere (R) and surrounding bulk (S) soil microbiomes. Gray-colored boxes designate infrequent (< 50,000) KEGG categories not subjected to further analysis.
KO_Category_Level 1	Gene query_Num	Gene query_IDs
Metabolism	316264	NOVO_MIX_490352	NOVO_MIX_2259867	NOVO_MIX_3013510	NOVO_MIX_2951811	NOVO_MIX_450839	NOVO_MIX_206328	R2_194860	S3_598771	S3_409380	NOVO_MIX_2508196	R3_168511	R3_164450	NOVO_MIX_1205741	NOVO_MIX_3392083	R1_470499	R3_34764	R3_381296	NOVO_MIX_2053425	NOVO_MIX_2191492	NOVO_MIX_294708	R1_334902	R2_51212	NOVO_MIX_3936783	R1_541635	R1_525399	R1_119287	NOVO_MIX_846653	NOVO_MIX_1075470	NOVO_MIX_832890	R3_428317	S3_132578	NOVO_MIX_2975011	R3_636674	NOVO_MIX_2309493	NOVO_MIX_2529930	NOVO_MIX_1867123	R1_287111	R2_217050	R1_749483	NOVO_MIX_3128884	R1_541097	NOVO_MIX_1355275	R2_223131	S1_88888	NOVO_MIX_2255999	NOVO_MIX_2449834	R2_446303	NOVO_MIX_46786
Genetic Information Processing	83995	NOVO_MIX_3016538	NOVO_MIX_1128821	NOVO_MIX_3741083	NOVO_MIX_2428670	NOVO_MIX_2514147	NOVO_MIX_2937476	NOVO_MIX_2887719	NOVO_MIX_1483587	NOVO_MIX_3357810	R3_497138	R1_722285	NOVO_MIX_623645	NOVO_MIX_3360434	R2_405840	S3_490171	NOVO_MIX_24107	NOVO_MIX_610606	NOVO_MIX_2162450	NOVO_MIX_1351422	R2_157047	NOVO_MIX_996737	R2_390034	NOVO_MIX_2153415	NOVO_MIX_1171489	R3_708227	R1_129726	R2_143001	R1_186388	S1_422408	S3_403259	NOVO_MIX_2887490	NOVO_MIX_1955809	NOVO_MIX_1436008	NOVO_MIX_2591674	NOVO_MIX_2589865	NOVO_MIX_94012	R1_453149	R1_341361	S3_408625	S3_514153	R3_310719	R3_376182	NOVO_MIX_2470816	R3_501231	NOVO_MIX_3028394	NOVO_MIX_1918831	NOVO_MIX_1758941	NOVO_MIX_2366982
Environmental Information Processing	74069	NOVO_MIX_3444197	R1_388481	NOVO_MIX_2149935	R3_61264	NOVO_MIX_79850	NOVO_MIX_2317548	NOVO_MIX_3526027	NOVO_MIX_1320153	R2_521113	R3_400300	S2_352839	R3_156745	NOVO_MIX_928437	NOVO_MIX_3457111	NOVO_MIX_1171593	R1_757377	NOVO_MIX_693997	R2_253661	S3_10374	R1_233705	S1_396151	R2_264778	NOVO_MIX_1320331	NOVO_MIX_1544618	NOVO_MIX_232435	R3_68933	R1_704561	NOVO_MIX_2355940	R2_70250	R1_454789	R1_558072	NOVO_MIX_3800091	NOVO_MIX_3012058	R3_546594	R1_505214	R3_292509	NOVO_MIX_1548615	NOVO_MIX_2854289	NOVO_MIX_3234966	R3_83370	S1_318310	NOVO_MIX_283698	NOVO_MIX_377364	NOVO_MIX_988210	NOVO_MIX_1281266	R1_671087	NOVO_MIX_2257162	NOVO_MIX_3641362
Cellular Processes	54288	NOVO_MIX_2172092	NOVO_MIX_1453985	NOVO_MIX_3930058	NOVO_MIX_3599865	R3_261144	R3_327768	NOVO_MIX_634914	NOVO_MIX_539056	NOVO_MIX_612927	NOVO_MIX_1597512	NOVO_MIX_3665256	R1_74120	NOVO_MIX_2366061	NOVO_MIX_2351485	R1_184531	NOVO_MIX_165353	NOVO_MIX_3926652	NOVO_MIX_637673	NOVO_MIX_3555035	NOVO_MIX_3412268	NOVO_MIX_3796095	NOVO_MIX_137379	R3_221955	R1_165708	S3_60305	NOVO_MIX_1105460	R1_200580	NOVO_MIX_2672830	NOVO_MIX_1199092	R3_718845	NOVO_MIX_384350	NOVO_MIX_708754	NOVO_MIX_2576930	NOVO_MIX_3464126	R2_486361	S2_67073	NOVO_MIX_3830791	R1_400236	S3_155429	R1_269341	NOVO_MIX_2381497	S3_148024	S3_428471	NOVO_MIX_1763806	R1_80671	R3_599659	S1_125892	NOVO_MIX_2469891
Human Diseases	34316	NOVO_MIX_1730129	R3_620694	NOVO_MIX_1385051	S1_166567	S3_575511	NOVO_MIX_1012206	R2_256570	NOVO_MIX_2386148	NOVO_MIX_540040	S2_323773	NOVO_MIX_1175381	S3_554552	NOVO_MIX_386313	NOVO_MIX_2604059	NOVO_MIX_2484712	NOVO_MIX_2598253	NOVO_MIX_2364536	NOVO_MIX_3960248	NOVO_MIX_2995063	NOVO_MIX_501916	R3_215288	NOVO_MIX_1094589	S2_781	R1_762890	NOVO_MIX_2092202	NOVO_MIX_1620716	NOVO_MIX_1080249	R2_67518	NOVO_MIX_602318	NOVO_MIX_163809	R1_735777	NOVO_MIX_1885772	NOVO_MIX_2384834	NOVO_MIX_2991084	NOVO_MIX_803370	R2_353069	NOVO_MIX_3368443	NOVO_MIX_1743066	NOVO_MIX_3010404	NOVO_MIX_1958275	S3_310608	R2_403579	NOVO_MIX_3497519	NOVO_MIX_3191918	S2_235548	R2_124841	NOVO_MIX_795407	NOVO_MIX_1013565
Organismal Systems	21938	NOVO_MIX_2692289	R3_321665	R1_743113	S1_172368	R3_686934	NOVO_MIX_927477	S3_562165	R3_30222	R3_351704	S1_411626	S3_507249	NOVO_MIX_1829644	S3_69930	NOVO_MIX_3699523	R3_371481	NOVO_MIX_498807	R1_708550	NOVO_MIX_2242759	NOVO_MIX_1586433	NOVO_MIX_1446491	NOVO_MIX_1485200	S1_338310	NOVO_MIX_749960	S3_377888	NOVO_MIX_641747	R2_130643	NOVO_MIX_645387	S1_213179	NOVO_MIX_1164038	NOVO_MIX_1787054	NOVO_MIX_152978	NOVO_MIX_3011523	R2_200271	S3_374845	NOVO_MIX_504962	NOVO_MIX_1133332	NOVO_MIX_1291335	R2_545229	NOVO_MIX_840427	S3_344678	R3_202565	NOVO_MIX_432947	R3_389842	NOVO_MIX_3765824	S3_449270	NOVO_MIX_1810631	R1_99813	NOVO_MIX_2884204
[truncated: 5,000 more columns]
