# Supplementary material for: Exploration of genes encoding KEGG pathway enzymes in rhizospheric microbiome of the wild plant Abutilon fruticosum
Source: AMB Express. 2024 Feb 21;14:27. doi: 10.1186/s13568-024-01678-4 (PMC10881953; doi:10.1186/s13568-024-01678-4)
Supplement: Supplementary file 2 — Additional file 2: Table S1. Sequence alignment results of gene queries of microbiomes of rhizosphere (R) and surrounding bulk (S) soils of A. fruticosum. Query ID refers to genes in individual or mixed less abundant microbiome samples, while subject IDs refers to the sequences in the National Center for Biotechnology Information (NCBI) that showed considerable sequence homology with one or more gene queries. Table S2. Number of genes encoding enzymes of different functional categories of Kyoto Encyclopedia of Genes and Genomes (KEGG) level 1 across microbiomes of rhizosphere (R) and surrounding bulk (S) soils of A. fruticosum. Gray color boxes refer to less frequent (˂ 50,000) KEGG categories that were not analyzed further. Table S3. Abundance of assembled genes encoding enzymes of different functional categories of Kyoto Encyclopedia of Genes and Genomes (KEGG) level 1 in microbiomes of rhizosphere (R) and surrounding bulk (S) soils of A. fruticosum. Gray color boxes refer to less frequent (˂ 50,000) KEGG categories that were not analyzed further. Table S4. Number of genes encoding enzymes of highly enriched functional sub-categories of KEGG level 2 across microbiomes of rhizosphere (R) and surrounding bulk (S) soils of A. fruticosum. Text in gray refers to less frequent (˂ 10,000) KEGG sub-categories that were not analyzed further. Table S5. Highly enriched functional categories and their sub-categories of Kyoto Encyclopedia of Genes and Genomes (KEGG) functional orthologs (KO) database in microbiomes of A. fruticosum. Boxes with gray color either refer to less KEGG sub-categories with less enriched enzymes and were not analyzed further. Table S6. Abundance of assembled genes encoding enzymes of highly enriched functional sub-categories of KEGG level 2 in microbiomes of rhizosphere (R) and surrounding bulk (S) soils of A. fruticosum. Table S7. Abundance of genes encoding enzymes of highly enriched functional sub-categories of KEGG level 2 in microbiomes of rhizos [file 13568_2024_1678_MOESM2_ESM.zip › Supplementary Tables/Table S4.xlsx]

## Sheet: Unigenes.absolute.level2
Table S4. Number of genes encoding enzymes in highly abundant functional sub-categories of KEGG Level 2 across microbiomes of A. fruticosum rhizosphere (R) and surrounding bulk (S) soils. Gray text denotes less frequent (< 10,000) KEGG sub-categories that were not further examined.
KO_Category_Level1	KO_Sub-Category_Level2	Gene query_Num	Gene query_IDs
Metabolism	Carbohydrate metabolism	99137	NOVO_MIX_1512120	NOVO_MIX_2755498	NOVO_MIX_1468932	R1_713396	S3_173887	R1_575038	NOVO_MIX_3022524	R1_162355	NOVO_MIX_630563	NOVO_MIX_2114673	NOVO_MIX_2027893	NOVO_MIX_867743	NOVO_MIX_3878011	R3_752328	NOVO_MIX_2655294	R3_266926	NOVO_MIX_1462868	NOVO_MIX_3388019	NOVO_MIX_1512230	S2_140755	S1_119787	NOVO_MIX_869991	S2_73801	NOVO_MIX_858339	NOVO_MIX_2157851	R2_358473	NOVO_MIX_1182058	S3_290388	S1_220500	NOVO_MIX_3773589	R3_733284	NOVO_MIX_2767791	NOVO_MIX_2486539	NOVO_MIX_1011377	NOVO_MIX_3098259	NOVO_MIX_3937737	S3_262789	NOVO_MIX_1676733	NOVO_MIX_2487262	NOVO_MIX_1024027	NOVO_MIX_2271419	NOVO_MIX_1655144	NOVO_MIX_3819873	S1_127053	R1_474759	NOVO_MIX_204433	R1_586429
Metabolism	Amino acid metabolism	93089	NOVO_MIX_2780512	NOVO_MIX_3517338	NOVO_MIX_3603671	NOVO_MIX_3932288	R3_667440	NOVO_MIX_814514	S3_415443	NOVO_MIX_3065311	NOVO_MIX_3799354	R2_339229	NOVO_MIX_1856473	NOVO_MIX_1745337	S1_46684	NOVO_MIX_1578633	NOVO_MIX_489959	NOVO_MIX_2388083	NOVO_MIX_3026984	NOVO_MIX_2131480	NOVO_MIX_1960698	NOVO_MIX_248912	S3_527109	NOVO_MIX_2929326	R1_538931	NOVO_MIX_437163	R1_83613	NOVO_MIX_1713400	R1_98676	NOVO_MIX_3962583	R3_98825	R2_20653	NOVO_MIX_1053299	NOVO_MIX_750147	NOVO_MIX_3817330	NOVO_MIX_1344953	R3_397690	S3_113997	R1_561734	R3_506705	NOVO_MIX_2641487	NOVO_MIX_3751506	NOVO_MIX_2010783	NOVO_MIX_3705215	NOVO_MIX_839665	R1_439862	NOVO_MIX_118725	S3_586229	NOVO_MIX_3188605
Metabolism	Energy metabolism	65039	NOVO_MIX_2100407	S3_342593	R1_466841	NOVO_MIX_3782172	NOVO_MIX_2023409	R1_562029	R3_644352	R1_414560	R1_177098	NOVO_MIX_29874	NOVO_MIX_2221014	NOVO_MIX_54526	NOVO_MIX_1108143	NOVO_MIX_3853590	R3_380871	NOVO_MIX_447197	NOVO_MIX_2444847	NOVO_MIX_477452	R3_311277	NOVO_MIX_1451150	NOVO_MIX_668054	R2_407594	S1_328355	NOVO_MIX_3952701	NOVO_MIX_2145696	NOVO_MIX_2202109	NOVO_MIX_2750025	R1_321502	NOVO_MIX_106026	NOVO_MIX_206436	NOVO_MIX_3589334	S1_27500	NOVO_MIX_1852543	R1_654958	R1_736041	NOVO_MIX_3729377	NOVO_MIX_1183404	NOVO_MIX_3099622	NOVO_MIX_3556613	R3_133328	R1_507588	NOVO_MIX_3231173	NOVO_MIX_963344	R1_47136	NOVO_MIX_3247815	R1_105646	S3_194593
Environmental Information Processing	Membrane transport	42760	R1_42401	R3_636277	NOVO_MIX_659213	NOVO_MIX_1585792	NOVO_MIX_2531769	NOVO_MIX_3671895	NOVO_MIX_257214	R1_762674	R1_664314	R1_147797	NOVO_MIX_3161593	R1_255046	R3_646069	NOVO_MIX_3924182	NOVO_MIX_1627125	S3_580716	S2_349310	NOVO_MIX_3852834	NOVO_MIX_1298772	S1_97669	NOVO_MIX_465197	NOVO_MIX_463393	NOVO_MIX_1742281	R3_78108	R2_41988	S2_304181	R2_449714	NOVO_MIX_3945585	NOVO_MIX_3289975	NOVO_MIX_476226	NOVO_MIX_3581382	NOVO_MIX_3138779	NOVO_MIX_3926959	NOVO_MIX_2491536	NOVO_MIX_2759536	NOVO_MIX_3436793	NOVO_MIX_1333698	NOVO_MIX_3329060	R3_248532	R1_573899	NOVO_MIX_2801637	NOVO_MIX_246297	R1_671405	NOVO_MIX_1305770	NOVO_MIX_62445	R2_6422	NOVO_MIX_442089
Metabolism	Nucleotide metabolism	38616	NOVO_MIX_180417	R1_147900	NOVO_MIX_2251820	R1_780109	R2_70459	NOVO_MIX_3665542	NOVO_MIX_362473	NOVO_MIX_2189864	S2_140004	S3_63561	NOVO_MIX_1448880	NOVO_MIX_739294	R2_164741	R3_76492	R2_302987	R1_115121	NOVO_MIX_2512939	S3_195745	S3_136158	S1_358911	R1_406001	NOVO_MIX_348410	NOVO_MIX_3825896	NOVO_MIX_1593124	S3_478748	NOVO_MIX_1580760	R2_371625	R1_138561	NOVO_MIX_1108043	S3_2397	NOVO_MIX_1965077	NOVO_MIX_1308249	NOVO_MIX_37111	NOVO_MIX_977995	NOVO_MIX_2162289	NOVO_MIX_3141867	R2_253541	NOVO_MIX_2317901	R1_148719	S3_447075	R3_451636	NOVO_MIX_3259837	S3_319521	R1_512853	S3_310844	NOVO_MIX_3392918	NOVO_MIX_1483950
Environmental Information Processing	Signal transduction	32142	NOVO_MIX_1209579	R1_50761	NOVO_MIX_898192	R3_212557	NOVO_MIX_3006050	NOVO_MIX_1056950	R1_683788	NOVO_MIX_279526	NOVO_MIX_256925	R3_13234	S1_356563	R2_241134	NOVO_MIX_2143152	NOVO_MIX_1109733	S1_411888	NOVO_MIX_3387999	NOVO_MIX_1725318	R1_727203	NOVO_MIX_3522886	NOVO_MIX_3474582	NOVO_MIX_86714	NOVO_MIX_3033663	R1_239304	NOVO_MIX_232540	R1_764241	NOVO_MIX_1596602	NOVO_MIX_1651932	R2_532480	NOVO_MIX_862759	R1_412782	NOVO_MIX_2559747	NOVO_MIX_3796485	S2_73770	NOVO_MIX_440727	NOVO_MIX_1222037	NOVO_MIX_1511900	NOVO_MIX_994669	NOVO_MIX_1576688	NOVO_MIX_1049122	NOVO_MIX_1750461	R1_523965	NOVO_MIX_208584	NOVO_MIX_1519354	NOVO_MIX_2626945	R1_626356	R1_400519	NOVO_MIX_3711419
Genetic Information Processing	Translation	31465	NOVO_MIX_3050182	R3_258215	R2_457336	R2_314393	S3_41019	S3_482995	NOVO_MIX_763827	S3_269363	NOVO_MIX_412106	S3_178071	NOVO_MIX_694387	NOVO_MIX_2677843	NOVO_MIX_2736015	NOVO_MIX_344897	NOVO_MIX_3271848	R2_300391	NOVO_MIX_1663197	NOVO_MIX_2894125	R3_246599	S3_361482	NOVO_MIX_1665473	R3_347649	NOVO_MIX_1865962	R2_375696	NOVO_MIX_1617942	NOVO_MIX_596942	R1_444598	NOVO_MIX_2077528	NOVO_MIX_3538951	NOVO_MIX_3521805	NOVO_MIX_3735477	NOVO_MIX_3025717	NOVO_MIX_966324	NOVO_MIX_2859704	NOVO_MIX_3658702	S2_196518	NOVO_MIX_1529020	R2_261834	R1_526945	NOVO_MIX_369676	NOVO_MIX_3810480	NOVO_MIX_325653	S3_597213	NOVO_MIX_3792126	R2_387698	R1_651967	NOVO_MIX_2481933
Cellular Processes	Cellular community - prokaryotes	31347	NOVO_MIX_1599038	NOVO_MIX_2147518	NOVO_MIX_741620	R3_394792	NOVO_MIX_3667521	R2_146980	NOVO_MIX_2554603	R1_763963	S2_241341	NOVO_MIX_3168043	NOVO_MIX_3727234	R3_241930	R3_218284	R2_116425	NOVO_MIX_31184	S3_269312	NOVO_MIX_991053	NOVO_MIX_3397445	NOVO_MIX_2763136	R3_249845	NOVO_MIX_775329	S3_144652	NOVO_MIX_137413	NOVO_MIX_1920344	NOVO_MIX_829333	R1_421784	R3_487900	NOVO_MIX_195136	R3_206181	NOVO_MIX_876777	S3_148623	NOVO_MIX_545827	R1_143700	NOVO_MIX_1023473	NOVO_MIX_832083	NOVO_MIX_517517	NOVO_MIX_2080649	NOVO_MIX_974903	NOVO_MIX_114946	S2_192926	R1_176595	NOVO_MIX_2480899	R3_307001	R3_4450	NOVO_MIX_97171	NOVO_MIX_2344353	NOVO_MIX_395435
Metabolism	Lipid metabolism	28698	R3_513988	R3_107291	R1_19594	R1_237179	NOVO_MIX_2881657	NOVO_MIX_2962086	S2_343542	R2_401729	S3_88793	NOVO_MIX_1801252	NOVO_MIX_3177399	NOVO_MIX_726693	NOVO_MIX_3137964	S1_361300	R1_72653	NOVO_MIX_331912	R1_123847	R1_48106	R2_364070	S3_597904	NOVO_MIX_2408988	NOVO_MIX_478299	NOVO_MIX_1189875	S3_2185	R1_72048	NOVO_MIX_220440	NOVO_MIX_3819723	S1_291058	NOVO_MIX_2340769	R3_636833	R2_245353	NOVO_MIX_69561	R1_138079	NOVO_MIX_2104252	NOVO_MIX_2127987	R1_566240	NOVO_MIX_500725	NOVO_MIX_1967774	R3_154739	NOVO_MIX_3928519	NOVO_MIX_2003538	S2_145707	NOVO_MIX_1308006	NOVO_MIX_1691838	NOVO_MIX_2638125	S2_366862	NOVO_MIX_3757347
Genetic Information Processing	Replication and repair	28139	NOVO_MIX_408743	NOVO_MIX_52137	R3_461567	NOVO_MIX_1745572	NOVO_MIX_3088913	NOVO_MIX_2417581	NOVO_MIX_2821471	NOVO_MIX_3052784	S1_332063	NOVO_MIX_3955503	NOVO_MIX_2624085	R1_271207	NOVO_MIX_2473424	S3_477610	NOVO_MIX_2890744	R2_495385	R2_500235	R1_132808	S2_278630	NOVO_MIX_3642053	NOVO_MIX_2642184	NOVO_MIX_1564165	R1_360011	R3_366569	R3_214217	NOVO_MIX_924863	R2_91061	R1_226916	NOVO_MIX_2931595	R2_539825	NOVO_MIX_2781874	NOVO_MIX_2833978	NOVO_MIX_1567390	S2_56690	NOVO_MIX_2249060	NOVO_MIX_3333360	R2_453345	NOVO_MIX_2908329	NOVO_MIX_2908954	R3_631321	NOVO_MIX_562450	NOVO_MIX_2297412	NOVO_MIX_3156269	NOVO_MIX_3310986	NOVO_MIX_2141277	R1_216316	R1_552678
Metabolism	Metabolism of other amino acids	26277	NOVO_MIX_2864034	NOVO_MIX_3568047	NOVO_MIX_2320228	NOVO_MIX_2224942	R1_591154	S2_130400	NOVO_MIX_1294851	S3_44833	NOVO_MIX_1944428	NOVO_MIX_3863409	R2_8991	NOVO_MIX_3502450	NOVO_MIX_1132843	NOVO_MIX_3940222	NOVO_MIX_3168339	R3_506146	S3_393488	NOVO_MIX_3505472	NOVO_MIX_3800585	R1_58081	NOVO_MIX_648831	R3_213683	S1_23945	R1_164250	NOVO_MIX_3780665	R1_364299	S1_309449	R3_731792	R3_268413	R3_279910	NOVO_MIX_1434661	R2_283865	S1_225933	NOVO_MIX_3787346	NOVO_MIX_1844953	R1_672543	NOVO_MIX_1613689	R1_432094	NOVO_MIX_2415232	R3_416882	R3_298978	R1_494396	NOVO_MIX_1685878	S2_110868	S2_25422	NOVO_MIX_90480	NOVO_MIX_595862
Metabolism	Xenobiotics biodegradation and metabolism	21037	NOVO_MIX_241456	NOVO_MIX_2140709	NOVO_MIX_629203	NOVO_MIX_1950388	NOVO_MIX_3581492	R3_615070	S2_250492	NOVO_MIX_287052	NOVO_MIX_2958808	NOVO_MIX_1094401	R3_689961	S3_95197	R2_68931	R1_473368	NOVO_MIX_3126438	NOVO_MIX_1993228	NOVO_MIX_3067336	NOVO_MIX_3765800	S2_87317	S3_618963	S3_90215	R3_157886	NOVO_MIX_2173301	NOVO_MIX_2115178	R1_721611	R3_372252	NOVO_MIX_3558233	NOVO_MIX_2120118	R3_101343	R3_186591	NOVO_MIX_3607830	S2_162827	R3_243794	S2_143770	NOVO_MIX_594058	R1_771773	R3_458552	NOVO_MIX_3641757	NOVO_MIX_1178489	NOVO_MIX_1777138	NOVO_MIX_493119	NOVO_MIX_2517046	NOVO_MIX_1334743	R1_480285	R1_320643	R1_746129	R3_714274
Genetic Information Processing	Folding, sorting and degradation	20957	S1_185999	NOVO_MIX_1766767	R1_689963	NOVO_MIX_1073395	S3_214897	NOVO_MIX_3775849	R2_501715	R3_485863	S2_213553	S2_139642	NOVO_MIX_935977	NOVO_MIX_1473621	NOVO_MIX_2615530	R3_210285	NOVO_MIX_3635842	NOVO_MIX_2298771	R3_555019	R1_123972	NOVO_MIX_39530	R3_76700	NOVO_MIX_2159929	NOVO_MIX_105987	R2_259571	NOVO_MIX_454975	S3_284170	S1_285730	NOVO_MIX_474832	S3_119144	S1_271710	NOVO_MIX_802658	R2_396998	NOVO_MIX_410689	R1_106326	NOVO_MIX_2230332	NOVO_MIX_3727943	NOVO_MIX_413888	NOVO_MIX_2308301	NOVO_MIX_1473736	NOVO_MIX_142107	NOVO_MIX_274185	NOVO_MIX_2261982	NOVO_MIX_1197351	NOVO_MIX_412923	NOVO_MIX_2784891	NOVO_MIX_3840495	NOVO_MIX_772292	NOVO_MIX_211732
Metabolism	Biosynthesis of other secondary metabolites	18644	S1_103993	R1_163675	NOVO_MIX_5505	NOVO_MIX_3102962	NOVO_MIX_860709	NOVO_MIX_2684530	R3_37100	NOVO_MIX_3461190	NOVO_MIX_1887894	S3_590737	S2_376792	NOVO_MIX_2905596	NOVO_MIX_2457678	NOVO_MIX_2430353	R2_803	S2_321089	S2_239799	R3_295448	R2_287257	NOVO_MIX_3638818	R1_297527	R2_521519	S2_106294	NOVO_MIX_2140170	NOVO_MIX_2838067	NOVO_MIX_3529890	R3_669897	NOVO_MIX_3528445	NOVO_MIX_817550	NOVO_MIX_1017123	NOVO_MIX_1828838	R3_97685	R2_117844	NOVO_MIX_766895	NOVO_MIX_772605	R1_192732	NOVO_MIX_167237	R1_91894	NOVO_MIX_3467609	R1_177017	NOVO_MIX_2544913	R1_608817	R1_523036	S1_105665	NOVO_MIX_1887215	NOVO_MIX_1813664	R1_44653
Metabolism	Metabolism of terpenoids and polyketides	16417	NOVO_MIX_414922	NOVO_MIX_1592689	R2_503975	R3_229916	NOVO_MIX_3036146	NOVO_MIX_781432	NOVO_MIX_1898571	NOVO_MIX_3293327	NOVO_MIX_1386836	NOVO_MIX_1744605	NOVO_MIX_391304	R2_221869	NOVO_MIX_2779770	R1_515712	R3_268207	R1_154748	NOVO_MIX_3059700	NOVO_MIX_1876308	NOVO_MIX_858620	NOVO_MIX_1019537	NOVO_MIX_242357	NOVO_MIX_1981643	NOVO_MIX_3815028	R1_788782	S3_505910	NOVO_MIX_1720686	NOVO_MIX_190882	NOVO_MIX_3829410	S1_244007	NOVO_MIX_2630669	NOVO_MIX_155636	NOVO_MIX_3590647	NOVO_MIX_796860	NOVO_MIX_1203080	NOVO_MIX_2444451	R1_148796	R2_192963	R3_239676	S1_375281	NOVO_MIX_2787195	NOVO_MIX_3669106	NOVO_MIX_3741161	R2_425665	R1_18141	NOVO_MIX_3952048	R2_453389	NOVO_MIX_2773514
Metabolism	Glycan biosynthesis and metabolism	13539	R2_463508	NOVO_MIX_1922602	R3_663264	R2_166119	NOVO_MIX_315489	NOVO_MIX_538715	R3_739570	NOVO_MIX_813273	S1_164478	S2_263647	NOVO_MIX_3312243	NOVO_MIX_2055921	NOVO_MIX_523716	NOVO_MIX_1100808	NOVO_MIX_1211624	NOVO_MIX_1290324	NOVO_MIX_1756602	S2_381776	NOVO_MIX_3205814	NOVO_MIX_2037744	NOVO_MIX_3667467	NOVO_MIX_3182248	NOVO_MIX_2064750	R1_24742	NOVO_MIX_3255464	R3_453438	NOVO_MIX_1232223	S1_280296	NOVO_MIX_2053049	R3_486397	R2_486525	NOVO_MIX_2999086	NOVO_MIX_1192853	NOVO_MIX_1129386	NOVO_MIX_2767516	NOVO_MIX_2877864	NOVO_MIX_1717738	R1_730885	NOVO_MIX_2945128	S2_314042	NOVO_MIX_1730077	NOVO_MIX_1066717	S1_143219	NOVO_MIX_1353107	NOVO_MIX_3482784	NOVO_MIX_1654249	R3_337584
Cellular Processes	Cell growth and death	13459	NOVO_MIX_510365	R2_10205	NOVO_MIX_3749518	NOVO_MIX_2191593	NOVO_MIX_2400634	S1_63973	S3_214923	NOVO_MIX_52361	NOVO_MIX_2177707	S3_583913	NOVO_MIX_3886625	S1_81157	NOVO_MIX_1859855	NOVO_MIX_158391	R3_653485	NOVO_MIX_3437699	NOVO_MIX_2747819	R3_474613	NOVO_MIX_417127	NOVO_MIX_1806098	NOVO_MIX_1856591	NOVO_MIX_2471485	R2_225989	R3_601367	R1_134510	NOVO_MIX_3198268	S3_620441	R3_25213	NOVO_MIX_645453	S1_169625	NOVO_MIX_92697	R1_314772	NOVO_MIX_550425	NOVO_MIX_912753	S3_410911	R2_379447	NOVO_MIX_2224093	NOVO_MIX_15031	NOVO_MIX_227189	NOVO_MIX_3346392	NOVO_MIX_2444765	NOVO_MIX_1754511	S1_259976	S3_541141	NOVO_MIX_3430056	NOVO_MIX_2949291	R2_485547
Cellular Processes	Cell motility	8157	NOVO_MIX_53799	NOVO_MIX_781460	NOVO_MIX_1746375	NOVO_MIX_2366636	R1_115604	NOVO_MIX_3894338	NOVO_MIX_3593446	NOVO_MIX_1196290	NOVO_MIX_939557	NOVO_MIX_2052108	S1_306802	S1_224345	NOVO_MIX_1517918	NOVO_MIX_2298041	NOVO_MIX_760698	R2_208171	NOVO_MIX_3339842	NOVO_MIX_720641	R3_668571	NOVO_MIX_1343332	NOVO_MIX_2601564	R1_737856	R1_784410	R1_598681	S3_368159	NOVO_MIX_58126	NOVO_MIX_2309872	S3_323345	NOVO_MIX_2578680	R3_370126	NOVO_MIX_2964591	NOVO_MIX_1603916	NOVO_MIX_2959002	NOVO_MIX_3125533	NOVO_MIX_3248093	NOVO_MIX_747281	NOVO_MIX_2666710	NOVO_MIX_3230781	NOVO_MIX_975795	NOVO_MIX_3068899	NOVO_MIX_549330	NOVO_MIX_689417	S3_120729	R2_350258	R1_256202	R1_454258	NOVO_MIX_943868
Cellular Processes	Transport and catabolism	7758	NOVO_MIX_1135420	R3_558572	NOVO_MIX_3524377	R1_479551	R1_289764	R1_82944	NOVO_MIX_1277131	NOVO_MIX_3009727	NOVO_MIX_1919179	NOVO_MIX_3519701	S2_325235	NOVO_MIX_3524975	S3_552300	R1_576203	NOVO_MIX_3478740	S1_41780	NOVO_MIX_2592586	R1_256221	R2_552442	NOVO_MIX_1327289	S1_161015	NOVO_MIX_2632933	NOVO_MIX_322313	S3_164078	S3_103373	NOVO_MIX_2593455	S2_42029	R3_69166	NOVO_MIX_3621313	NOVO_MIX_285613	R2_225642	R3_565991	NOVO_MIX_125704	R1_416969	NOVO_MIX_748803	S2_93403	R3_316549	NOVO_MIX_529393	S1_435683	R1_338548	R1_692141	S1_365270	NOVO_MIX_3508942	R1_410052	NOVO_MIX_2170497	NOVO_MIX_470446	NOVO_MIX_2204129
Genetic Information Processing	Transcription	3910	S1_148459	NOVO_MIX_3915140	NOVO_MIX_1921454	R3_75762	NOVO_MIX_1466629	S1_193500	R1_311114	R3_734014	R3_604364	NOVO_MIX_2223803	NOVO_MIX_1166094	R3_599528	R1_506827	R1_602136	S3_261510	S1_141786	NOVO_MIX_1529576	R3_452843	NOVO_MIX_812734	R1_66341	S1_440883	S3_11336	S2_378383	NOVO_MIX_1859430	R3_649548	S1_159784	NOVO_MIX_1387559	NOVO_MIX_1349006	R3_409170	NOVO_MIX_2444347	R1_412957	NOVO_MIX_2670900	R2_165562	NOVO_MIX_1050952	NOVO_MIX_3631065	S2_333993	S1_153011	R1_573117	R2_160247	NOVO_MIX_1642727	NOVO_MIX_2713365	NOVO_MIX_710303	R1_743774	R3_420256	S3_274508	S2_381024	NOVO_MIX_216810
Cellular Processes	Cellular community - eukaryotes	337	S2_136057	NOVO_MIX_767694	S1_121390	NOVO_MIX_1637872	S1_239085	NOVO_MIX_468618	S2_274898	S1_134870	NOVO_MIX_690605	S1_416834	NOVO_MIX_2620591	S1_167672	S1_262048	S3_606143	S3_318580	S1_414409	S1_373149	S2_90857	NOVO_MIX_533024	NOVO_MIX_2556077	S1_55805	NOVO_MIX_754174	NOVO_MIX_1915774	NOVO_MIX_2726288	S3_223600	NOVO_MIX_3563634	S3_565569	S1_289998	NOVO_MIX_3442836	NOVO_MIX_2697127	S3_511637	S3_303073	NOVO_MIX_2690737	S1_376800	S2_281659	S2_190508	NOVO_MIX_3380214	NOVO_MIX_1269917	NOVO_MIX_778863	S3_335238	S1_416883	NOVO_MIX_3942238	NOVO_MIX_1621937	S3_120729	NOVO_MIX_68876	NOVO_MIX_2650035	NOVO_MIX_2313500
Environmental Information Processing	Signaling molecules and interaction	93	NOVO_MIX_391234	NOVO_MIX_497185	S3_157506	NOVO_MIX_3880989	NOVO_MIX_2474075	NOVO_MIX_220189	NOVO_MIX_2298004	R1_750928	S3_187539	NOVO_MIX_2353193	R1_244068	NOVO_MIX_2974257	NOVO_MIX_3688846	R1_5429	NOVO_MIX_3560211	S3_370373	R1_198573	NOVO_MIX_1037231	R1_123279	NOVO_MIX_1947926	NOVO_MIX_2470687	S3_98399	NOVO_MIX_2634997	R3_726638	NOVO_MIX_624489	NOVO_MIX_2302280	R2_205173	R3_135898	NOVO_MIX_1774283	NOVO_MIX_219497	NOVO_MIX_491472	NOVO_MIX_1825527	NOVO_MIX_3705042	NOVO_MIX_3876026	NOVO_MIX_3393785	R1_447898	R1_390617	NOVO_MIX_1904140	NOVO_MIX_2854951	NOVO_MIX_2408237	R3_358710	NOVO_MIX_3682902	NOVO_MIX_2828518	NOVO_MIX_17819	S1_287387	NOVO_MIX_1353049	R2_543062
[truncated: 5,000 more columns]
