# Supplementary material for: Exploration of genes encoding KEGG pathway enzymes in rhizospheric microbiome of the wild plant Abutilon fruticosum
Source: AMB Express. 2024 Feb 21;14:27. doi: 10.1186/s13568-024-01678-4 (PMC10881953; doi:10.1186/s13568-024-01678-4)
Supplement: Supplementary file 2 — Additional file 2: Table S1. Sequence alignment results of gene queries of microbiomes of rhizosphere (R) and surrounding bulk (S) soils of A. fruticosum. Query ID refers to genes in individual or mixed less abundant microbiome samples, while subject IDs refers to the sequences in the National Center for Biotechnology Information (NCBI) that showed considerable sequence homology with one or more gene queries. Table S2. Number of genes encoding enzymes of different functional categories of Kyoto Encyclopedia of Genes and Genomes (KEGG) level 1 across microbiomes of rhizosphere (R) and surrounding bulk (S) soils of A. fruticosum. Gray color boxes refer to less frequent (˂ 50,000) KEGG categories that were not analyzed further. Table S3. Abundance of assembled genes encoding enzymes of different functional categories of Kyoto Encyclopedia of Genes and Genomes (KEGG) level 1 in microbiomes of rhizosphere (R) and surrounding bulk (S) soils of A. fruticosum. Gray color boxes refer to less frequent (˂ 50,000) KEGG categories that were not analyzed further. Table S4. Number of genes encoding enzymes of highly enriched functional sub-categories of KEGG level 2 across microbiomes of rhizosphere (R) and surrounding bulk (S) soils of A. fruticosum. Text in gray refers to less frequent (˂ 10,000) KEGG sub-categories that were not analyzed further. Table S5. Highly enriched functional categories and their sub-categories of Kyoto Encyclopedia of Genes and Genomes (KEGG) functional orthologs (KO) database in microbiomes of A. fruticosum. Boxes with gray color either refer to less KEGG sub-categories with less enriched enzymes and were not analyzed further. Table S6. Abundance of assembled genes encoding enzymes of highly enriched functional sub-categories of KEGG level 2 in microbiomes of rhizosphere (R) and surrounding bulk (S) soils of A. fruticosum. Table S7. Abundance of genes encoding enzymes of highly enriched functional sub-categories of KEGG level 2 in microbiomes of rhizos [file 13568_2024_1678_MOESM2_ESM.zip › Supplementary Tables/Table S5.xlsx]

## Sheet: Sheet1
Table S5. Highly abundant functional categories and their sub-categories from Kyoto Encyclopedia of Genes and Genomes (KEGG) functional orthologs (KO) database within A. fruticosum microbiomes. Gray-shaded boxes represent lesser-enriched KEGG sub-categories devoid of extended analysis.
KO_Category_Level1	KO_Sub-Category_Level2
Cellular Processes	Cellular community - prokaryotes																	R3_266926	NOVO_MIX_1462868	NOVO_MIX_3388019	NOVO_MIX_1512230	S2_140755	S1_119787	NOVO_MIX_869991	S2_73801	NOVO_MIX_858339	NOVO_MIX_2157851	R2_358473	NOVO_MIX_1182058	S3_290388	S1_220500	NOVO_MIX_3773589	R3_733284	NOVO_MIX_2767791	NOVO_MIX_2486539	NOVO_MIX_1011377	NOVO_MIX_3098259	NOVO_MIX_3937737	S3_262789	NOVO_MIX_1676733	NOVO_MIX_2487262	NOVO_MIX_1024027	NOVO_MIX_2271419	NOVO_MIX_1655144	NOVO_MIX_3819873	S1_127053	R1_474759	NOVO_MIX_204433	R1_586429
	Cell growth and death																	NOVO_MIX_2388083	NOVO_MIX_3026984	NOVO_MIX_2131480	NOVO_MIX_1960698	NOVO_MIX_248912	S3_527109	NOVO_MIX_2929326	R1_538931	NOVO_MIX_437163	R1_83613	NOVO_MIX_1713400	R1_98676	NOVO_MIX_3962583	R3_98825	R2_20653	NOVO_MIX_1053299	NOVO_MIX_750147	NOVO_MIX_3817330	NOVO_MIX_1344953	R3_397690	S3_113997	R1_561734	R3_506705	NOVO_MIX_2641487	NOVO_MIX_3751506	NOVO_MIX_2010783	NOVO_MIX_3705215	NOVO_MIX_839665	R1_439862	NOVO_MIX_118725	S3_586229	NOVO_MIX_3188605
Environmental Information Processing	Membrane transport																	NOVO_MIX_447197	NOVO_MIX_2444847	NOVO_MIX_477452	R3_311277	NOVO_MIX_1451150	NOVO_MIX_668054	R2_407594	S1_328355	NOVO_MIX_3952701	NOVO_MIX_2145696	NOVO_MIX_2202109	NOVO_MIX_2750025	R1_321502	NOVO_MIX_106026	NOVO_MIX_206436	NOVO_MIX_3589334	S1_27500	NOVO_MIX_1852543	R1_654958	R1_736041	NOVO_MIX_3729377	NOVO_MIX_1183404	NOVO_MIX_3099622	NOVO_MIX_3556613	R3_133328	R1_507588	NOVO_MIX_3231173	NOVO_MIX_963344	R1_47136	NOVO_MIX_3247815	R1_105646	S3_194593
	Signal transduction																	NOVO_MIX_3346130	NOVO_MIX_3654749	R1_368881	R3_449691	NOVO_MIX_588743	NOVO_MIX_2114397	NOVO_MIX_635677	R3_419917	NOVO_MIX_2299286	NOVO_MIX_2820778	R2_405680	R1_536411	S3_470511	R1_425678	NOVO_MIX_284936	NOVO_MIX_2040816	NOVO_MIX_2937252	NOVO_MIX_828032	R3_441262	R3_13642	R2_483432	NOVO_MIX_3343455	S3_520479	NOVO_MIX_2828732	NOVO_MIX_1351607	NOVO_MIX_52192	NOVO_MIX_2950315	NOVO_MIX_2382009	NOVO_MIX_2988734	R2_399836	NOVO_MIX_3549574	NOVO_MIX_3176229
Genetic Information Processing	Translation																	S3_580716	S2_349310	NOVO_MIX_3852834	NOVO_MIX_1298772	S1_97669	NOVO_MIX_465197	NOVO_MIX_463393	NOVO_MIX_1742281	R3_78108	R2_41988	S2_304181	R2_449714	NOVO_MIX_3945585	NOVO_MIX_3289975	NOVO_MIX_476226	NOVO_MIX_3581382	NOVO_MIX_3138779	NOVO_MIX_3926959	NOVO_MIX_2491536	NOVO_MIX_2759536	NOVO_MIX_3436793	NOVO_MIX_1333698	NOVO_MIX_3329060	R3_248532	R1_573899	NOVO_MIX_2801637	NOVO_MIX_246297	R1_671405	NOVO_MIX_1305770	NOVO_MIX_62445	R2_6422	NOVO_MIX_442089
	Replication and repair																	R1_115121	NOVO_MIX_2512939	S3_195745	S3_136158	S1_358911	R1_406001	NOVO_MIX_348410	NOVO_MIX_3825896	NOVO_MIX_1593124	S3_478748	NOVO_MIX_1580760	R2_371625	R1_138561	NOVO_MIX_1108043	S3_2397	NOVO_MIX_1965077	NOVO_MIX_1308249	NOVO_MIX_37111	NOVO_MIX_977995	NOVO_MIX_2162289	NOVO_MIX_3141867	R2_253541	NOVO_MIX_2317901	R1_148719	S3_447075	R3_451636	NOVO_MIX_3259837	S3_319521	R1_512853	S3_310844	NOVO_MIX_3392918	NOVO_MIX_1483950
	Folding, sorting and degradation																	NOVO_MIX_3387999	NOVO_MIX_1725318	R1_727203	NOVO_MIX_3522886	NOVO_MIX_3474582	NOVO_MIX_86714	NOVO_MIX_3033663	R1_239304	NOVO_MIX_232540	R1_764241	NOVO_MIX_1596602	NOVO_MIX_1651932	R2_532480	NOVO_MIX_862759	R1_412782	NOVO_MIX_2559747	NOVO_MIX_3796485	S2_73770	NOVO_MIX_440727	NOVO_MIX_1222037	NOVO_MIX_1511900	NOVO_MIX_994669	NOVO_MIX_1576688	NOVO_MIX_1049122	NOVO_MIX_1750461	R1_523965	NOVO_MIX_208584	NOVO_MIX_1519354	NOVO_MIX_2626945	R1_626356	R1_400519	NOVO_MIX_3711419
Metabolism	Carbohydrate metabolism																	R2_300391	NOVO_MIX_1663197	NOVO_MIX_2894125	R3_246599	S3_361482	NOVO_MIX_1665473	R3_347649	NOVO_MIX_1865962	R2_375696	NOVO_MIX_1617942	NOVO_MIX_596942	R1_444598	NOVO_MIX_2077528	NOVO_MIX_3538951	NOVO_MIX_3521805	NOVO_MIX_3735477	NOVO_MIX_3025717	NOVO_MIX_966324	NOVO_MIX_2859704	NOVO_MIX_3658702	S2_196518	NOVO_MIX_1529020	R2_261834	R1_526945	NOVO_MIX_369676	NOVO_MIX_3810480	NOVO_MIX_325653	S3_597213	NOVO_MIX_3792126	R2_387698	R1_651967	NOVO_MIX_2481933
	Amino acid metabolism																	S3_269312	NOVO_MIX_991053	NOVO_MIX_3397445	NOVO_MIX_2763136	R3_249845	NOVO_MIX_775329	S3_144652	NOVO_MIX_137413	NOVO_MIX_1920344	NOVO_MIX_829333	R1_421784	R3_487900	NOVO_MIX_195136	R3_206181	NOVO_MIX_876777	S3_148623	NOVO_MIX_545827	R1_143700	NOVO_MIX_1023473	NOVO_MIX_832083	NOVO_MIX_517517	NOVO_MIX_2080649	NOVO_MIX_974903	NOVO_MIX_114946	S2_192926	R1_176595	NOVO_MIX_2480899	R3_307001	R3_4450	NOVO_MIX_97171	NOVO_MIX_2344353	NOVO_MIX_395435
	Energy metabolism																	NOVO_MIX_331912	R1_123847	R1_48106	R2_364070	S3_597904	NOVO_MIX_2408988	NOVO_MIX_478299	NOVO_MIX_1189875	S3_2185	R1_72048	NOVO_MIX_220440	NOVO_MIX_3819723	S1_291058	NOVO_MIX_2340769	R3_636833	R2_245353	NOVO_MIX_69561	R1_138079	NOVO_MIX_2104252	NOVO_MIX_2127987	R1_566240	NOVO_MIX_500725	NOVO_MIX_1967774	R3_154739	NOVO_MIX_3928519	NOVO_MIX_2003538	S2_145707	NOVO_MIX_1308006	NOVO_MIX_1691838	NOVO_MIX_2638125	S2_366862	NOVO_MIX_3757347
	Nucleotide metabolism																	R2_495385	R2_500235	R1_132808	S2_278630	NOVO_MIX_3642053	NOVO_MIX_2642184	NOVO_MIX_1564165	R1_360011	R3_366569	R3_214217	NOVO_MIX_924863	R2_91061	R1_226916	NOVO_MIX_2931595	R2_539825	NOVO_MIX_2781874	NOVO_MIX_2833978	NOVO_MIX_1567390	S2_56690	NOVO_MIX_2249060	NOVO_MIX_3333360	R2_453345	NOVO_MIX_2908329	NOVO_MIX_2908954	R3_631321	NOVO_MIX_562450	NOVO_MIX_2297412	NOVO_MIX_3156269	NOVO_MIX_3310986	NOVO_MIX_2141277	R1_216316	R1_552678
	Lipid metabolism																	R3_506146	S3_393488	NOVO_MIX_3505472	NOVO_MIX_3800585	R1_58081	NOVO_MIX_648831	R3_213683	S1_23945	R1_164250	NOVO_MIX_3780665	R1_364299	S1_309449	R3_731792	R3_268413	R3_279910	NOVO_MIX_1434661	R2_283865	S1_225933	NOVO_MIX_3787346	NOVO_MIX_1844953	R1_672543	NOVO_MIX_1613689	R1_432094	NOVO_MIX_2415232	R3_416882	R3_298978	R1_494396	NOVO_MIX_1685878	S2_110868	S2_25422	NOVO_MIX_90480	NOVO_MIX_595862
	Metabolism of other amino acids																	NOVO_MIX_1993228	NOVO_MIX_3067336	NOVO_MIX_3765800	S2_87317	S3_618963	S3_90215	R3_157886	NOVO_MIX_2173301	NOVO_MIX_2115178	R1_721611	R3_372252	NOVO_MIX_3558233	NOVO_MIX_2120118	R3_101343	R3_186591	NOVO_MIX_3607830	S2_162827	R3_243794	S2_143770	NOVO_MIX_594058	R1_771773	R3_458552	NOVO_MIX_3641757	NOVO_MIX_1178489	NOVO_MIX_1777138	NOVO_MIX_493119	NOVO_MIX_2517046	NOVO_MIX_1334743	R1_480285	R1_320643	R1_746129	R3_714274
	Biosynthesis of other secondary metabolites																	S2_321089	S2_239799	R3_295448	R2_287257	NOVO_MIX_3638818	R1_297527	R2_521519	S2_106294	NOVO_MIX_2140170	NOVO_MIX_2838067	NOVO_MIX_3529890	R3_669897	NOVO_MIX_3528445	NOVO_MIX_817550	NOVO_MIX_1017123	NOVO_MIX_1828838	R3_97685	R2_117844	NOVO_MIX_766895	NOVO_MIX_772605	R1_192732	NOVO_MIX_167237	R1_91894	NOVO_MIX_3467609	R1_177017	NOVO_MIX_2544913	R1_608817	R1_523036	S1_105665	NOVO_MIX_1887215	NOVO_MIX_1813664	R1_44653
	Metabolism of terpenoids and polyketides																	R1_154748	NOVO_MIX_3059700	NOVO_MIX_1876308	NOVO_MIX_858620	NOVO_MIX_1019537	NOVO_MIX_242357	NOVO_MIX_1981643	NOVO_MIX_3815028	R1_788782	S3_505910	NOVO_MIX_1720686	NOVO_MIX_190882	NOVO_MIX_3829410	S1_244007	NOVO_MIX_2630669	NOVO_MIX_155636	NOVO_MIX_3590647	NOVO_MIX_796860	NOVO_MIX_1203080	NOVO_MIX_2444451	R1_148796	R2_192963	R3_239676	S1_375281	NOVO_MIX_2787195	NOVO_MIX_3669106	NOVO_MIX_3741161	R2_425665	R1_18141	NOVO_MIX_3952048	R2_453389	NOVO_MIX_2773514
	Glycan biosynthesis and metabolism																	NOVO_MIX_1290324	NOVO_MIX_1756602	S2_381776	NOVO_MIX_3205814	NOVO_MIX_2037744	NOVO_MIX_3667467	NOVO_MIX_3182248	NOVO_MIX_2064750	R1_24742	NOVO_MIX_3255464	R3_453438	NOVO_MIX_1232223	S1_280296	NOVO_MIX_2053049	R3_486397	R2_486525	NOVO_MIX_2999086	NOVO_MIX_1192853	NOVO_MIX_1129386	NOVO_MIX_2767516	NOVO_MIX_2877864	NOVO_MIX_1717738	R1_730885	NOVO_MIX_2945128	S2_314042	NOVO_MIX_1730077	NOVO_MIX_1066717	S1_143219	NOVO_MIX_1353107	NOVO_MIX_3482784	NOVO_MIX_1654249	R3_337584
[truncated: 5,000 more columns]
