# Supplementary material for: Exploration of genes encoding KEGG pathway enzymes in rhizospheric microbiome of the wild plant Abutilon fruticosum
Source: AMB Express. 2024 Feb 21;14:27. doi: 10.1186/s13568-024-01678-4 (PMC10881953; doi:10.1186/s13568-024-01678-4)
Supplement: Supplementary file 2 — Additional file 2: Table S1. Sequence alignment results of gene queries of microbiomes of rhizosphere (R) and surrounding bulk (S) soils of A. fruticosum. Query ID refers to genes in individual or mixed less abundant microbiome samples, while subject IDs refers to the sequences in the National Center for Biotechnology Information (NCBI) that showed considerable sequence homology with one or more gene queries. Table S2. Number of genes encoding enzymes of different functional categories of Kyoto Encyclopedia of Genes and Genomes (KEGG) level 1 across microbiomes of rhizosphere (R) and surrounding bulk (S) soils of A. fruticosum. Gray color boxes refer to less frequent (˂ 50,000) KEGG categories that were not analyzed further. Table S3. Abundance of assembled genes encoding enzymes of different functional categories of Kyoto Encyclopedia of Genes and Genomes (KEGG) level 1 in microbiomes of rhizosphere (R) and surrounding bulk (S) soils of A. fruticosum. Gray color boxes refer to less frequent (˂ 50,000) KEGG categories that were not analyzed further. Table S4. Number of genes encoding enzymes of highly enriched functional sub-categories of KEGG level 2 across microbiomes of rhizosphere (R) and surrounding bulk (S) soils of A. fruticosum. Text in gray refers to less frequent (˂ 10,000) KEGG sub-categories that were not analyzed further. Table S5. Highly enriched functional categories and their sub-categories of Kyoto Encyclopedia of Genes and Genomes (KEGG) functional orthologs (KO) database in microbiomes of A. fruticosum. Boxes with gray color either refer to less KEGG sub-categories with less enriched enzymes and were not analyzed further. Table S6. Abundance of assembled genes encoding enzymes of highly enriched functional sub-categories of KEGG level 2 in microbiomes of rhizosphere (R) and surrounding bulk (S) soils of A. fruticosum. Table S7. Abundance of genes encoding enzymes of highly enriched functional sub-categories of KEGG level 2 in microbiomes of rhizos [file 13568_2024_1678_MOESM2_ESM.zip › Supplementary Tables/Table S6.xlsx]

## Sheet: Unigenes.absolute.level2
Table S6. Abundance of assembled genes encoding enzymes in different functional sub-categories of KEGG Level 2 within A. fruticosum rhizosphere (R) and surrounding bulk (S) soils.
KO_Sub-Category_Level2	S1	S2	S3	R1	R2	R3
Cellular Processes; Cell growth and death	54258.5	51860.5	52218.5	51099.1	51302	49466.3
Cellular Processes; Cell motility	14439.1	19665.7	25044.2	33797.2	32743.8	29254.8
Cellular Processes; Cellular community - eukaryotes	7414.44	5709.32	3931.42	45.7146	10.5923	73.2624
Cellular Processes; Cellular community - prokaryotes	62170.9	77667.3	91389.9	131517	128564	124215
Cellular Processes; Transport and catabolism	50880.6	42277.4	36285.9	26404.9	25317.8	24978.8
Environmental Information Processing; Membrane transport	88638.4	112588	125932	186812	177571	170527
Environmental Information Processing; Signal transduction	124731	126639	128210	117159	118147	109184
Environmental Information Processing; Signaling molecules and interaction	110.095	181.436	341.695	536.923	483.702	389.789
Genetic Information Processing; Folding, sorting and degradation	75686.6	76302.3	78978	90086	86274	86722.4
Genetic Information Processing; Replication and repair	58450.8	70384.2	83153.2	118996	115267	116181
Genetic Information Processing; Transcription	30798.8	24078.3	20735.9	14534.1	15558.5	14498
Genetic Information Processing; Translation	137196	126454	129074	146026	142554	144940
Human Diseases; Cancers: Overview	44898.6	39588.4	35204.5	22156.2	21637.4	21109.5
Human Diseases; Cancers: Specific types	18058	16962.1	14731.5	7774.38	7559.61	7066.91
Human Diseases; Cardiovascular diseases	9695.56	11602	11739	9271.32	9434.01	8894.42
Human Diseases; Drug resistance: Antimicrobial	13321.4	23165	30453.6	34600.5	35601.9	32013.4
Human Diseases; Drug resistance: Antineoplastic	17168.4	18234.5	19196.7	19209	18699.6	17729.4
Human Diseases; Endocrine and metabolic diseases	34539.6	23961.3	22317.2	18363.2	18075.5	17359.9
Human Diseases; Immune diseases	4145.54	3595.88	3156.68	2730	2607.28	2452.9
Human Diseases; Infectious diseases: Bacterial	32410.2	29558.7	29114.8	22621.3	22682.2	21827.8
Human Diseases; Infectious diseases: Parasitic	18099	15410.8	13074.2	3813.36	3656.71	3462.94
Human Diseases; Infectious diseases: Viral	40213.6	31238.1	24354.3	4284.08	4081.09	3968.53
Human Diseases; Neurodegenerative diseases	58170.8	31352.7	25150.9	8061.56	8928.56	7778.62
Human Diseases; Substance dependence	5018.42	4257.18	3637.81	1453.38	1672.03	1593.61
Metabolism; Amino acid metabolism	203456	237514	274922	394284	383972	386590
Metabolism; Biosynthesis of other secondary metabolites	56290.5	59654.7	63515	75266.6	71169.8	72993.3
Metabolism; Carbohydrate metabolism	243163	269571	300563	410774	397646	399919
Metabolism; Energy metabolism	291527	246851	241366	285489	276431	280066
Metabolism; Glycan biosynthesis and metabolism	30720.1	39239.5	47418.1	51350.5	50523.5	48187.7
Metabolism; Lipid metabolism	87983.7	93390.8	96007.8	119661	117189	115324
Metabolism; Metabolism of cofactors and vitamins	121837	142587	164825	247249	234443	238766
Metabolism; Metabolism of other amino acids	60088.6	73845.5	82383.2	103848	102284	100188
Metabolism; Metabolism of terpenoids and polyketides	48658.1	51352.4	54271.6	68201.6	66724.2	69034
Metabolism; Nucleotide metabolism	87980.7	103157	117844	167991	165100	163012
Metabolism; Xenobiotics biodegradation and metabolism	49094.8	59563.3	64690.3	89274.8	86455.8	86067.7
Organismal Systems; Aging	24753.8	22623.5	22384.5	22766.8	23396	22302.5
Organismal Systems; Circulatory system	14862.1	7882.8	6526.76	1242.4	1522.21	1153.57
Organismal Systems; Development	1060.8	601.002	607.022	0	0	7.48741
Organismal Systems; Digestive system	13395.3	11071	9004.11	1996.69	2164.82	1949.71
Organismal Systems; Endocrine system	44768.2	42278.4	40021.6	37744	36935	35526.1
Organismal Systems; Environmental adaptation	22286.2	17969.2	15056.9	4999.44	4851.75	4577.87
Organismal Systems; Excretory system	7586.8	6443.26	5321.2	4436.43	4042.69	4509.03
Organismal Systems; Immune system	25555.7	20313.7	15824.6	4197.15	4108.05	3948.85
Organismal Systems; Nervous system	56596.7	34559.5	27209	7969.45	8427.27	8193.49
Organismal Systems; Sensory system	1674.67	1213.89	952.146	6.40272	0	2.12255
Others	8.20027e+06	8.16971e+06	8.03599e+06	7.52403e+06	7.60831e+06	7.63612e+06
