# Supplementary material for: Exploration of genes encoding KEGG pathway enzymes in rhizospheric microbiome of the wild plant Abutilon fruticosum
Source: AMB Express. 2024 Feb 21;14:27. doi: 10.1186/s13568-024-01678-4 (PMC10881953; doi:10.1186/s13568-024-01678-4)
Supplement: Supplementary file 2 — Additional file 2: Table S1. Sequence alignment results of gene queries of microbiomes of rhizosphere (R) and surrounding bulk (S) soils of A. fruticosum. Query ID refers to genes in individual or mixed less abundant microbiome samples, while subject IDs refers to the sequences in the National Center for Biotechnology Information (NCBI) that showed considerable sequence homology with one or more gene queries. Table S2. Number of genes encoding enzymes of different functional categories of Kyoto Encyclopedia of Genes and Genomes (KEGG) level 1 across microbiomes of rhizosphere (R) and surrounding bulk (S) soils of A. fruticosum. Gray color boxes refer to less frequent (˂ 50,000) KEGG categories that were not analyzed further. Table S3. Abundance of assembled genes encoding enzymes of different functional categories of Kyoto Encyclopedia of Genes and Genomes (KEGG) level 1 in microbiomes of rhizosphere (R) and surrounding bulk (S) soils of A. fruticosum. Gray color boxes refer to less frequent (˂ 50,000) KEGG categories that were not analyzed further. Table S4. Number of genes encoding enzymes of highly enriched functional sub-categories of KEGG level 2 across microbiomes of rhizosphere (R) and surrounding bulk (S) soils of A. fruticosum. Text in gray refers to less frequent (˂ 10,000) KEGG sub-categories that were not analyzed further. Table S5. Highly enriched functional categories and their sub-categories of Kyoto Encyclopedia of Genes and Genomes (KEGG) functional orthologs (KO) database in microbiomes of A. fruticosum. Boxes with gray color either refer to less KEGG sub-categories with less enriched enzymes and were not analyzed further. Table S6. Abundance of assembled genes encoding enzymes of highly enriched functional sub-categories of KEGG level 2 in microbiomes of rhizosphere (R) and surrounding bulk (S) soils of A. fruticosum. Table S7. Abundance of genes encoding enzymes of highly enriched functional sub-categories of KEGG level 2 in microbiomes of rhizos [file 13568_2024_1678_MOESM2_ESM.zip › Supplementary Tables/Table S7.xlsx]

## Sheet: Sheet1
Table S7. Abundance of genes encoding enzymes in highly abundant functional sub-categories of KEGG Level 2 within A. fruticosum rhizosphere (R) and surrounding bulk (S) soils.
KO_Sub-Category_Level2	S1	S2	S3	R1	R2	R3
Cellular Processes; Cellular community - prokaryotes	62170.9	77667.3	91389.9	131517	128564	124215
Environmental Information Processing; Membrane transport	88638.4	112588	125932	186812	177571	170527
Environmental Information Processing; Signal transduction	124731	126639	128210	217159	218147	209184
Genetic Information Processing; Translation	117196	126454	129074	146026	142554	144940
Metabolism; Amino acid metabolism	203456	237514	274922	394284	383972	386590
Metabolism; Carbohydrate metabolism	243163	269571	300563	410774	397646	399919
Metabolism; Energy metabolism	291527	246851	241366	585489	576431	480066
Metabolism; Nucleotide metabolism	87980.7	103157	117844	167991	165100	163012
