# Supplementary material for: Exploration of genes encoding KEGG pathway enzymes in rhizospheric microbiome of the wild plant Abutilon fruticosum
Source: AMB Express. 2024 Feb 21;14:27. doi: 10.1186/s13568-024-01678-4 (PMC10881953; doi:10.1186/s13568-024-01678-4)
Supplement: Supplementary file 2 — Additional file 2: Table S1. Sequence alignment results of gene queries of microbiomes of rhizosphere (R) and surrounding bulk (S) soils of A. fruticosum. Query ID refers to genes in individual or mixed less abundant microbiome samples, while subject IDs refers to the sequences in the National Center for Biotechnology Information (NCBI) that showed considerable sequence homology with one or more gene queries. Table S2. Number of genes encoding enzymes of different functional categories of Kyoto Encyclopedia of Genes and Genomes (KEGG) level 1 across microbiomes of rhizosphere (R) and surrounding bulk (S) soils of A. fruticosum. Gray color boxes refer to less frequent (˂ 50,000) KEGG categories that were not analyzed further. Table S3. Abundance of assembled genes encoding enzymes of different functional categories of Kyoto Encyclopedia of Genes and Genomes (KEGG) level 1 in microbiomes of rhizosphere (R) and surrounding bulk (S) soils of A. fruticosum. Gray color boxes refer to less frequent (˂ 50,000) KEGG categories that were not analyzed further. Table S4. Number of genes encoding enzymes of highly enriched functional sub-categories of KEGG level 2 across microbiomes of rhizosphere (R) and surrounding bulk (S) soils of A. fruticosum. Text in gray refers to less frequent (˂ 10,000) KEGG sub-categories that were not analyzed further. Table S5. Highly enriched functional categories and their sub-categories of Kyoto Encyclopedia of Genes and Genomes (KEGG) functional orthologs (KO) database in microbiomes of A. fruticosum. Boxes with gray color either refer to less KEGG sub-categories with less enriched enzymes and were not analyzed further. Table S6. Abundance of assembled genes encoding enzymes of highly enriched functional sub-categories of KEGG level 2 in microbiomes of rhizosphere (R) and surrounding bulk (S) soils of A. fruticosum. Table S7. Abundance of genes encoding enzymes of highly enriched functional sub-categories of KEGG level 2 in microbiomes of rhizos [file 13568_2024_1678_MOESM2_ESM.zip › Supplementary Tables/Table S8.xlsx]

## Sheet: Unigenes.absolute.level3
Table S8. Number of genes encoding enzymes in highly abundant KEGG Level 3 functional pathways across microbiomes of A. fruticosum rhizosphere (R) and surrounding bulk (S) soils. Gray text signifies less frequent (< 14,000) KEGG pathways excluded from further analysis.
KO_Pathway_ID	Pathway_Name	Gene query_Num	Gene query_IDs
ko02010	Environmental Information Processing; Membrane transport; ABC transporters	35099	NOVO_MIX_1011059	NOVO_MIX_220917	R1_159209	NOVO_MIX_589382	NOVO_MIX_1792655	R1_263927	NOVO_MIX_2674630	S1_89229	NOVO_MIX_2627800	NOVO_MIX_2876446	S1_174719	NOVO_MIX_562062	NOVO_MIX_2243423	NOVO_MIX_32380	NOVO_MIX_2094591	NOVO_MIX_774300	R1_789867	R2_157771	NOVO_MIX_2153810	NOVO_MIX_844412	NOVO_MIX_1078449	NOVO_MIX_3740701	NOVO_MIX_1473152	R3_99729	NOVO_MIX_2469279	R3_9933	S3_506539	R3_679803	R1_29189	NOVO_MIX_3874494	S2_29969	NOVO_MIX_369171	R3_199309	R1_634055	NOVO_MIX_1142928	NOVO_MIX_3866238	R2_57858	R3_528838	NOVO_MIX_2158304	NOVO_MIX_2972009	NOVO_MIX_2271783	NOVO_MIX_2959003	R2_28765	NOVO_MIX_3345766	NOVO_MIX_3097714	S1_97718	NOVO_MIX_674594
ko00230	Metabolism; Nucleotide metabolism; Purine metabolism	29370	R3_215694	NOVO_MIX_1823162	R3_747830	NOVO_MIX_380742	S1_228645	R3_104192	NOVO_MIX_610960	S2_1765	R1_85846	R2_156342	S1_204531	NOVO_MIX_3487303	NOVO_MIX_1893626	NOVO_MIX_2284035	NOVO_MIX_2100892	NOVO_MIX_1905937	NOVO_MIX_3673539	R3_489627	NOVO_MIX_1116747	S3_87476	R3_726610	NOVO_MIX_2842925	NOVO_MIX_1557594	NOVO_MIX_3237588	R3_175877	S2_367378	S2_295486	NOVO_MIX_18472	NOVO_MIX_762935	NOVO_MIX_2312531	S1_48855	NOVO_MIX_797916	R3_337866	S3_469009	R3_229954	NOVO_MIX_503101	R1_741722	NOVO_MIX_2390234	R1_224481	R1_776412	NOVO_MIX_3850151	NOVO_MIX_2237487	R3_677667	NOVO_MIX_3479034	R3_191083	NOVO_MIX_705670	S1_122425
ko02024	Cellular Processes; Cellular community - prokaryotes; Quorum sensing	24567	R1_134102	NOVO_MIX_823485	R2_285553	NOVO_MIX_675090	NOVO_MIX_3781232	NOVO_MIX_3853183	R3_448686	R1_382523	R3_302311	R1_200348	NOVO_MIX_1093153	S1_89203	R1_498116	S3_538649	NOVO_MIX_127696	NOVO_MIX_1348538	S1_250697	R1_538513	NOVO_MIX_2807765	NOVO_MIX_1306732	R2_493927	NOVO_MIX_657916	R1_757850	R1_213707	NOVO_MIX_2039658	R2_478523	NOVO_MIX_1222800	NOVO_MIX_3025324	R2_323600	NOVO_MIX_128727	R3_348709	NOVO_MIX_2669709	NOVO_MIX_1032185	NOVO_MIX_3002045	NOVO_MIX_2086209	R1_97178	NOVO_MIX_3385038	R3_22937	NOVO_MIX_1185493	NOVO_MIX_229418	R3_296406	R2_415117	R3_284486	NOVO_MIX_41475	NOVO_MIX_3552910	R1_620437	R2_306436
ko00190	Metabolism; Energy metabolism; Oxidative phosphorylation	21781	R3_240349	R3_33211	S3_178059	S1_273129	S1_8725	R1_132752	NOVO_MIX_2058654	NOVO_MIX_3961126	NOVO_MIX_3447388	NOVO_MIX_1753486	NOVO_MIX_444	R3_122092	S3_384829	S3_212352	NOVO_MIX_1108408	R2_77669	R1_641896	NOVO_MIX_2250367	R3_119423	NOVO_MIX_823544	S1_287040	R3_47846	NOVO_MIX_779893	NOVO_MIX_3942909	NOVO_MIX_903205	NOVO_MIX_258960	S1_364784	NOVO_MIX_664837	R1_100305	NOVO_MIX_567514	R1_502142	R1_58566	NOVO_MIX_2856580	R3_41330	R3_129897	R2_273903	R3_676158	NOVO_MIX_1017387	NOVO_MIX_3387957	NOVO_MIX_899352	R1_576689	NOVO_MIX_3066868	NOVO_MIX_2157975	NOVO_MIX_1486052	S1_194685	R2_555972	S3_155794
ko02020	Environmental Information Processing; Signal transduction; Two-component system	21661	NOVO_MIX_2858879	NOVO_MIX_3618639	NOVO_MIX_2073347	R3_726907	NOVO_MIX_1498383	NOVO_MIX_2952681	R2_46164	S3_47748	NOVO_MIX_1083650	NOVO_MIX_213234	NOVO_MIX_2451019	NOVO_MIX_1572505	NOVO_MIX_1953775	NOVO_MIX_339236	NOVO_MIX_3217706	NOVO_MIX_1089174	NOVO_MIX_879647	NOVO_MIX_2868311	R2_397614	NOVO_MIX_3656974	NOVO_MIX_3196553	NOVO_MIX_1230113	NOVO_MIX_655300	NOVO_MIX_1060531	S2_172625	NOVO_MIX_3923869	R3_127841	NOVO_MIX_2533318	NOVO_MIX_3230595	R2_521444	NOVO_MIX_3222573	NOVO_MIX_3460072	R1_775639	S3_178122	NOVO_MIX_2800885	NOVO_MIX_2280922	NOVO_MIX_3739941	NOVO_MIX_1037399	NOVO_MIX_2459988	R1_752105	NOVO_MIX_372252	R1_615650	R2_344920	NOVO_MIX_294353	NOVO_MIX_2382740	R3_718811	R1_177747
ko00240	Metabolism; Nucleotide metabolism; Pyrimidine metabolism	20295	NOVO_MIX_267644	S2_357975	R1_379848	R2_497848	NOVO_MIX_283985	S3_492359	NOVO_MIX_3566075	NOVO_MIX_3895114	NOVO_MIX_2296501	NOVO_MIX_2010810	NOVO_MIX_1185607	R3_223688	NOVO_MIX_333217	NOVO_MIX_1914429	R2_75933	R1_283178	NOVO_MIX_1607961	R3_683083	R1_105932	R3_185758	R1_426137	NOVO_MIX_1471504	S3_525035	NOVO_MIX_2828398	NOVO_MIX_3912443	NOVO_MIX_2877109	R2_422040	NOVO_MIX_2855797	R2_519758	R3_13493	R2_180118	R3_677886	NOVO_MIX_728904	NOVO_MIX_434299	S2_85978	NOVO_MIX_1572968	R3_323511	NOVO_MIX_2515059	R1_548754	R3_241927	S3_376509	R3_167081	NOVO_MIX_3501973	NOVO_MIX_1510057	NOVO_MIX_2215625	R3_74832	NOVO_MIX_547299
ko00620	Metabolism; Carbohydrate metabolism; Pyruvate metabolism	19788	R1_116403	NOVO_MIX_2408732	NOVO_MIX_1577934	NOVO_MIX_2981218	R2_130107	NOVO_MIX_1365309	NOVO_MIX_2342224	R3_247309	R1_738573	NOVO_MIX_2102892	NOVO_MIX_132519	R2_415309	R2_274625	NOVO_MIX_382793	NOVO_MIX_905487	NOVO_MIX_3794296	R1_152578	NOVO_MIX_1807898	NOVO_MIX_183573	NOVO_MIX_1711150	NOVO_MIX_164487	NOVO_MIX_3941226	R3_42527	R1_13609	NOVO_MIX_1916145	NOVO_MIX_2870428	NOVO_MIX_2250038	NOVO_MIX_3134369	NOVO_MIX_2896211	NOVO_MIX_1523476	R2_8638	R3_744581	R1_429127	NOVO_MIX_488762	NOVO_MIX_3337313	NOVO_MIX_1531005	NOVO_MIX_221531	R3_370224	NOVO_MIX_1792159	NOVO_MIX_1706467	NOVO_MIX_2707225	S2_374881	R3_515503	R3_43718	R3_391320	NOVO_MIX_2053871	NOVO_MIX_590622
ko00630	Metabolism; Carbohydrate metabolism; Glyoxylate and dicarboxylate metabolism	18923	NOVO_MIX_2765660	NOVO_MIX_660971	S1_96592	R2_224928	R2_278476	NOVO_MIX_2851527	NOVO_MIX_1014031	R3_512915	NOVO_MIX_2054559	NOVO_MIX_3816074	NOVO_MIX_161154	R3_528837	NOVO_MIX_211111	R3_150409	R1_325419	NOVO_MIX_835759	R1_60030	S3_436443	R3_326930	S3_597261	R3_685579	NOVO_MIX_2385653	NOVO_MIX_118703	S1_60088	NOVO_MIX_399408	NOVO_MIX_3824414	NOVO_MIX_2971172	S2_137705	NOVO_MIX_728112	NOVO_MIX_3039986	NOVO_MIX_1150490	S1_439838	S2_338669	NOVO_MIX_1819784	NOVO_MIX_716464	NOVO_MIX_58952	NOVO_MIX_3000609	NOVO_MIX_1710474	R3_80746	NOVO_MIX_3676565	R2_120813	R3_572134	NOVO_MIX_394938	R2_563072	NOVO_MIX_983117	NOVO_MIX_1697883	NOVO_MIX_2725882
ko00970	Genetic Information Processing; Translation; Aminoacyl-tRNA biosynthesis	17065	R2_510937	NOVO_MIX_3572694	NOVO_MIX_3579508	NOVO_MIX_232596	R3_418000	NOVO_MIX_3337431	R1_76583	S3_576945	R1_414094	NOVO_MIX_2640857	NOVO_MIX_1194662	R1_29202	NOVO_MIX_3170034	NOVO_MIX_3101447	NOVO_MIX_3212879	R3_558320	R3_617515	NOVO_MIX_769108	NOVO_MIX_2055546	S2_195875	NOVO_MIX_1627457	R3_69658	NOVO_MIX_3437304	S3_90891	R1_755000	NOVO_MIX_990197	NOVO_MIX_851262	NOVO_MIX_3375159	NOVO_MIX_2794199	R2_429294	S1_93163	NOVO_MIX_1750072	R3_1818	R1_652504	S2_235772	NOVO_MIX_600362	R3_143703	NOVO_MIX_459659	R2_475743	R1_13346	NOVO_MIX_2080342	NOVO_MIX_219832	NOVO_MIX_3935789	NOVO_MIX_3086475	NOVO_MIX_911690	R2_405202	NOVO_MIX_1875986
ko00720	Metabolism; Energy metabolism; Carbon fixation pathways in prokaryotes	16304	R3_98172	NOVO_MIX_2131023	NOVO_MIX_2116587	NOVO_MIX_2541008	R1_327419	NOVO_MIX_1146860	NOVO_MIX_861525	NOVO_MIX_1215354	R3_722887	R3_734834	S3_352939	NOVO_MIX_733970	NOVO_MIX_1343481	R1_429674	R3_465840	NOVO_MIX_2648663	NOVO_MIX_3407319	NOVO_MIX_3821143	R1_164328	NOVO_MIX_1362825	NOVO_MIX_711207	S2_316155	R2_185318	NOVO_MIX_2627553	NOVO_MIX_1936148	NOVO_MIX_2799830	NOVO_MIX_2113342	NOVO_MIX_91006	NOVO_MIX_2532277	NOVO_MIX_655128	R1_537325	NOVO_MIX_2125639	S3_193876	R2_175010	NOVO_MIX_706904	NOVO_MIX_2197945	NOVO_MIX_394952	NOVO_MIX_1711692	S1_139788	NOVO_MIX_1720970	R2_324501	S1_136807	S3_613050	NOVO_MIX_747247	R3_288905	R1_619156	NOVO_MIX_1433647
ko00010	Metabolism; Carbohydrate metabolism; Glycolysis / Gluconeogenesis	16058	NOVO_MIX_2334103	NOVO_MIX_1060195	R3_650950	S3_123513	S3_141967	NOVO_MIX_2453365	R3_636982	R3_180524	NOVO_MIX_3076899	NOVO_MIX_1966308	S2_94113	NOVO_MIX_204984	NOVO_MIX_2851269	NOVO_MIX_3005710	S3_10822	NOVO_MIX_2858632	R2_21449	S2_10565	R3_223822	NOVO_MIX_549861	S2_142020	NOVO_MIX_2919197	NOVO_MIX_3587300	R2_392740	NOVO_MIX_3937620	R3_614930	NOVO_MIX_238118	S3_282301	S3_311072	R1_508469	NOVO_MIX_2845840	R3_279687	NOVO_MIX_405343	R3_276110	S3_45801	S1_405435	S1_389028	NOVO_MIX_1219102	NOVO_MIX_440674	R3_578954	S1_211677	NOVO_MIX_3504148	S1_211241	NOVO_MIX_1371450	NOVO_MIX_3221805	R2_520656	NOVO_MIX_2849191
ko00250	Metabolism; Amino acid metabolism; Alanine, aspartate and glutamate metabolism	15636	S3_114787	S2_111425	NOVO_MIX_452541	NOVO_MIX_2177279	R3_340946	NOVO_MIX_1638351	R1_247336	NOVO_MIX_2220169	NOVO_MIX_3025567	NOVO_MIX_3754288	NOVO_MIX_2043537	R2_391591	NOVO_MIX_2278058	NOVO_MIX_3296972	R1_468347	NOVO_MIX_2194981	S3_340965	NOVO_MIX_2397699	R3_447384	NOVO_MIX_2725390	R2_524202	NOVO_MIX_3800898	S3_178754	R3_264532	R1_769661	S2_164534	NOVO_MIX_2196055	S2_48015	R3_662755	R3_536441	NOVO_MIX_3629654	NOVO_MIX_136454	S2_69289	R3_387742	NOVO_MIX_477226	NOVO_MIX_795817	S2_372828	R1_578767	R2_476423	R1_332541	S2_3843	NOVO_MIX_2841467	NOVO_MIX_3692296	NOVO_MIX_154085	R3_65132	R1_414201	S3_154548
ko00260	Metabolism; Amino acid metabolism; Glycine, serine and threonine metabolism	15385	S2_260609	R1_569776	NOVO_MIX_299116	R1_774263	S2_68229	NOVO_MIX_2636990	NOVO_MIX_3958987	S3_13070	NOVO_MIX_2488559	NOVO_MIX_2373873	NOVO_MIX_3044455	R1_667798	R1_169343	S1_4496	NOVO_MIX_1065611	S3_34780	S3_272291	S2_257033	S1_377101	R1_221014	NOVO_MIX_778594	NOVO_MIX_1652384	NOVO_MIX_3803274	NOVO_MIX_3697371	S1_168191	R3_162189	S1_146260	S3_37718	NOVO_MIX_3154917	NOVO_MIX_92260	NOVO_MIX_2729490	NOVO_MIX_2529061	R3_48217	S3_90934	NOVO_MIX_1758960	R1_598063	NOVO_MIX_630574	NOVO_MIX_361983	R1_126737	R2_385628	NOVO_MIX_2669882	NOVO_MIX_2309008	NOVO_MIX_3623415	NOVO_MIX_1707708	S3_391524	NOVO_MIX_147009	NOVO_MIX_3407071
ko00520	Metabolism; Carbohydrate metabolism; Amino sugar and nucleotide sugar metabolism	15012	R2_1841	R1_323409	NOVO_MIX_580191	R2_250795	NOVO_MIX_2965324	R1_140938	NOVO_MIX_2800447	NOVO_MIX_550844	S1_15373	R2_16274	NOVO_MIX_731509	S3_239314	NOVO_MIX_3130100	NOVO_MIX_1651105	NOVO_MIX_746608	NOVO_MIX_903679	NOVO_MIX_1217143	S3_560489	S3_106948	NOVO_MIX_3672968	S3_470720	NOVO_MIX_2381581	NOVO_MIX_3199021	NOVO_MIX_1941763	R2_109309	NOVO_MIX_24378	R1_55758	NOVO_MIX_1816193	R2_209043	NOVO_MIX_3680842	NOVO_MIX_75156	R1_727565	NOVO_MIX_2901065	NOVO_MIX_377226	NOVO_MIX_1495447	R2_498760	R2_182438	NOVO_MIX_227985	R3_551357	NOVO_MIX_2807329	R3_587947	NOVO_MIX_3289901	NOVO_MIX_825080	R1_167729	NOVO_MIX_2853683	NOVO_MIX_2082490	NOVO_MIX_525277
ko00500	Metabolism; Carbohydrate metabolism; Starch and sucrose metabolism	14562	R3_400953	NOVO_MIX_2876263	R1_307253	NOVO_MIX_2457857	S1_291042	S1_109793	NOVO_MIX_241223	NOVO_MIX_3817768	R1_408828	NOVO_MIX_1686863	NOVO_MIX_3237071	R3_207713	NOVO_MIX_3720755	NOVO_MIX_820796	NOVO_MIX_2335793	NOVO_MIX_2231617	R1_2032	NOVO_MIX_3718877	NOVO_MIX_1135677	NOVO_MIX_1835344	S2_9215	R1_234643	NOVO_MIX_2444234	R2_376332	NOVO_MIX_1552197	NOVO_MIX_1838285	NOVO_MIX_2778687	NOVO_MIX_2057020	NOVO_MIX_3235353	NOVO_MIX_272226	NOVO_MIX_2324139	S3_521192	NOVO_MIX_2463962	NOVO_MIX_2235369	NOVO_MIX_1332986	NOVO_MIX_1895537	NOVO_MIX_271258	R2_347717	NOVO_MIX_2367564	S2_248985	NOVO_MIX_605461	NOVO_MIX_723507	NOVO_MIX_1308955	NOVO_MIX_262925	NOVO_MIX_989478	NOVO_MIX_873685	R1_700256
ko00280	Metabolism; Amino acid metabolism; Valine, leucine and isoleucine degradation	14491	NOVO_MIX_3443749	NOVO_MIX_998251	NOVO_MIX_857807	NOVO_MIX_2264617	NOVO_MIX_3332093	NOVO_MIX_3559228	NOVO_MIX_257876	S1_240766	NOVO_MIX_1209436	NOVO_MIX_3119839	S2_70366	NOVO_MIX_800930	R1_210048	R2_340044	NOVO_MIX_599609	S2_141962	NOVO_MIX_1129826	S3_590739	NOVO_MIX_2229224	R2_486657	NOVO_MIX_1793721	R3_757157	NOVO_MIX_821700	NOVO_MIX_3060817	NOVO_MIX_2159014	NOVO_MIX_633104	S3_403312	NOVO_MIX_2605344	NOVO_MIX_1330587	NOVO_MIX_1147073	R2_460488	R2_26631	NOVO_MIX_1608875	NOVO_MIX_3449542	S1_10497	NOVO_MIX_1816971	S3_177462	R2_488765	NOVO_MIX_3219583	NOVO_MIX_1761793	NOVO_MIX_3327299	NOVO_MIX_1833699	NOVO_MIX_1143426	S3_21904	NOVO_MIX_2731141	S3_3908	R1_24264
ko00290	Metabolism; Amino acid metabolism; Valine, leucine and isoleucine biosynthesis	14404	NOVO_MIX_3163103	R1_695523	NOVO_MIX_3055374	S1_147543	NOVO_MIX_3257468	R3_721525	R2_427052	R2_372996	R2_445395	R1_26973	NOVO_MIX_457295	NOVO_MIX_1523391	NOVO_MIX_1420161	R1_597312	NOVO_MIX_2622500	S1_244994	NOVO_MIX_2335215	S1_115216	NOVO_MIX_2373873	R1_165167	NOVO_MIX_2396054	R1_477988	R2_362369	NOVO_MIX_2173284	R1_157721	NOVO_MIX_2019938	NOVO_MIX_2923124	NOVO_MIX_1689838	R2_385628	R1_763837	NOVO_MIX_1137033	R3_625366	R3_246060	NOVO_MIX_944084	NOVO_MIX_361983	NOVO_MIX_1293766	NOVO_MIX_16961	R1_533140	NOVO_MIX_568314	NOVO_MIX_3723405	NOVO_MIX_15634	NOVO_MIX_2367883	R1_490433	NOVO_MIX_496456	NOVO_MIX_92260	R3_732138	R3_301367
ko00020	Metabolism; Carbohydrate metabolism; Citrate cycle (TCA cycle)	14362	NOVO_MIX_3718839	NOVO_MIX_1201114	NOVO_MIX_3188020	NOVO_MIX_1005193	NOVO_MIX_1662104	NOVO_MIX_112103	R3_733257	R3_707113	NOVO_MIX_2454268	NOVO_MIX_3846744	NOVO_MIX_2034384	R1_736014	NOVO_MIX_1224198	NOVO_MIX_3275829	R3_334881	NOVO_MIX_3128601	NOVO_MIX_3675692	NOVO_MIX_2436723	NOVO_MIX_2007494	S1_120093	S3_465572	NOVO_MIX_667807	S2_109918	S3_293658	R3_270831	NOVO_MIX_1922524	S1_98666	NOVO_MIX_2680269	NOVO_MIX_3103818	R3_546479	R3_398032	R1_76944	R3_207974	NOVO_MIX_987209	R2_183456	NOVO_MIX_3396575	NOVO_MIX_2036749	NOVO_MIX_2640118	NOVO_MIX_3623868	R3_429525	NOVO_MIX_1556916	NOVO_MIX_1698902	S2_87916	NOVO_MIX_2628116	R2_519819	S3_609772	S3_27731
ko00650	Metabolism; Carbohydrate metabolism; Butanoate metabolism	13603	R3_570602	R1_513741	NOVO_MIX_2203424	NOVO_MIX_3728058	NOVO_MIX_3226085	NOVO_MIX_673530	R1_172675	R3_619588	NOVO_MIX_111572	R1_91936	NOVO_MIX_2563476	NOVO_MIX_1069859	NOVO_MIX_1962211	S3_567440	NOVO_MIX_3469146	R1_147121	NOVO_MIX_1832533	R1_213984	NOVO_MIX_660183	R3_653762	NOVO_MIX_2616681	NOVO_MIX_1153381	NOVO_MIX_674792	R1_630427	R3_502428	R2_447103	NOVO_MIX_2919364	NOVO_MIX_1042628	R1_408155	NOVO_MIX_828256	R2_342071	NOVO_MIX_2781291	NOVO_MIX_3634923	R2_113266	NOVO_MIX_864238	NOVO_MIX_1196395	NOVO_MIX_1055162	NOVO_MIX_2020053	R3_642611	NOVO_MIX_824048	R2_486222	NOVO_MIX_3915578	NOVO_MIX_469199	NOVO_MIX_2477443	NOVO_MIX_3579903	R1_585854	R3_719486
ko00680	Metabolism; Energy metabolism; Methane metabolism	12470	NOVO_MIX_830247	NOVO_MIX_2793162	NOVO_MIX_2490373	NOVO_MIX_3180635	NOVO_MIX_1887964	S3_557735	R2_128257	S3_605399	NOVO_MIX_381341	R3_597297	NOVO_MIX_3026116	NOVO_MIX_2093950	NOVO_MIX_1495255	R3_65330	NOVO_MIX_1196491	NOVO_MIX_2794281	NOVO_MIX_588630	R3_754520	S3_585379	NOVO_MIX_217684	NOVO_MIX_1726985	NOVO_MIX_2963558	NOVO_MIX_3465854	NOVO_MIX_2190127	NOVO_MIX_2418908	NOVO_MIX_3384493	NOVO_MIX_535137	NOVO_MIX_986615	S3_19992	S2_391164	S3_305918	NOVO_MIX_1406545	R1_149699	NOVO_MIX_2173153	NOVO_MIX_519263	R3_289408	S3_434752	NOVO_MIX_2947440	R1_567352	R1_539243	NOVO_MIX_3584238	NOVO_MIX_160290	R1_107802	NOVO_MIX_3423572	NOVO_MIX_3786831	S3_514260	NOVO_MIX_1434415
ko03010	Genetic Information Processing; Translation; Ribosome	12224	NOVO_MIX_1416866	R3_509310	R2_539283	NOVO_MIX_2616620	NOVO_MIX_299868	S2_215500	R3_51052	R3_279349	NOVO_MIX_1068456	NOVO_MIX_1745538	NOVO_MIX_2925514	R2_50604	NOVO_MIX_1659704	NOVO_MIX_1171142	R1_134401	R1_575143	S3_414304	NOVO_MIX_2688322	R1_205311	NOVO_MIX_576035	NOVO_MIX_1895355	NOVO_MIX_526802	R2_53316	NOVO_MIX_377772	R3_122328	R3_466868	R1_678463	NOVO_MIX_1553341	NOVO_MIX_3014999	NOVO_MIX_1681223	NOVO_MIX_661218	NOVO_MIX_3154924	R3_195581	NOVO_MIX_115368	R2_194304	NOVO_MIX_1170889	NOVO_MIX_1454552	R2_123751	NOVO_MIX_3520391	NOVO_MIX_1525781	R2_61524	S3_182193	NOVO_MIX_3816025	R3_641898	S3_524297	R2_241190	NOVO_MIX_559091
ko00270	Metabolism; Amino acid metabolism; Cysteine and methionine metabolism	11574	NOVO_MIX_761564	NOVO_MIX_3139313	NOVO_MIX_1136037	NOVO_MIX_1456598	S2_42605	NOVO_MIX_3071761	NOVO_MIX_3137973	NOVO_MIX_2656355	S3_72071	NOVO_MIX_2470944	NOVO_MIX_2487771	NOVO_MIX_2143473	NOVO_MIX_723664	NOVO_MIX_3319225	NOVO_MIX_1794071	NOVO_MIX_3478399	NOVO_MIX_2631053	R2_235999	S2_286709	NOVO_MIX_1193868	NOVO_MIX_644768	R2_543667	NOVO_MIX_856439	S2_303077	R3_570027	S2_84325	NOVO_MIX_3113693	NOVO_MIX_3904740	NOVO_MIX_1766598	NOVO_MIX_3882502	NOVO_MIX_346442	NOVO_MIX_1953767	R1_102423	NOVO_MIX_3224989	NOVO_MIX_2369429	S3_57213	NOVO_MIX_1014864	S3_306156	R1_562243	R3_27250	R2_414043	NOVO_MIX_551567	NOVO_MIX_3622873	NOVO_MIX_3938821	R3_540964	R2_346106	NOVO_MIX_1221966
ko03440	Genetic Information Processing; Replication and repair; Homologous recombination	10224	NOVO_MIX_5012	S2_330632	NOVO_MIX_2032045	NOVO_MIX_1232515	R1_385425	NOVO_MIX_2889438	R3_23223	R1_183714	NOVO_MIX_783150	NOVO_MIX_2641685	S3_565705	R3_267203	R2_117025	NOVO_MIX_917081	R3_679050	NOVO_MIX_678238	NOVO_MIX_883664	NOVO_MIX_1577975	R1_368934	NOVO_MIX_3735267	NOVO_MIX_3392663	NOVO_MIX_892703	NOVO_MIX_264327	S2_133882	R3_507506	NOVO_MIX_3088394	NOVO_MIX_3130781	NOVO_MIX_3405941	R1_238543	NOVO_MIX_2052987	NOVO_MIX_2128447	R2_45537	NOVO_MIX_2133729	S2_133044	S2_292547	R1_214163	NOVO_MIX_3883577	NOVO_MIX_252270	S2_9408	NOVO_MIX_3730659	NOVO_MIX_145052	NOVO_MIX_3803866	R2_182417	S2_122649	NOVO_MIX_995047	R2_420604	S1_221968
ko00030	Metabolism; Carbohydrate metabolism; Pentose phosphate pathway	9931	NOVO_MIX_3732433	S1_226110	R3_658696	NOVO_MIX_351167	R1_698420	R3_703056	NOVO_MIX_44248	NOVO_MIX_1863902	R1_584109	R3_412557	NOVO_MIX_5485	R3_505615	NOVO_MIX_3907679	NOVO_MIX_3497182	R3_53619	NOVO_MIX_1510095	NOVO_MIX_3242004	R1_393992	NOVO_MIX_1622160	R3_698746	NOVO_MIX_3690533	NOVO_MIX_3804417	NOVO_MIX_646366	R1_481322	NOVO_MIX_1015074	NOVO_MIX_574009	NOVO_MIX_3151365	R3_134373	S2_97058	NOVO_MIX_2586824	R1_501779	NOVO_MIX_1286554	R3_675524	R1_434835	S2_351418	S3_513678	NOVO_MIX_3554406	NOVO_MIX_2595643	NOVO_MIX_2756773	NOVO_MIX_2286964	NOVO_MIX_2642240	NOVO_MIX_2664713	S3_304866	NOVO_MIX_2628526	NOVO_MIX_3960144	NOVO_MIX_3265387	NOVO_MIX_3550603
ko00071	Metabolism; Lipid metabolism; Fatty acid degradation	9875	NOVO_MIX_1972912	NOVO_MIX_1776464	R2_140053	R1_28938	R3_146219	S2_46705	NOVO_MIX_597192	R1_675393	R3_378871	NOVO_MIX_1086325	NOVO_MIX_2729467	NOVO_MIX_685161	R1_499087	NOVO_MIX_1496790	S1_292367	R3_726380	R1_108943	NOVO_MIX_2966286	S3_456403	S1_208679	S3_66847	S3_117479	NOVO_MIX_3210620	R1_476097	NOVO_MIX_1338577	NOVO_MIX_1826044	NOVO_MIX_3055708	R3_665055	S3_246638	S1_153201	NOVO_MIX_1956494	S1_426451	NOVO_MIX_2923701	NOVO_MIX_2597600	NOVO_MIX_3254309	NOVO_MIX_2449955	NOVO_MIX_3480213	R2_526409	R3_152627	NOVO_MIX_472472	NOVO_MIX_1230020	R1_630427	NOVO_MIX_1035315	R1_513741	NOVO_MIX_3382285	R3_196609	NOVO_MIX_673530
ko00380	Metabolism; Amino acid metabolism; Tryptophan metabolism	9224	S3_130404	NOVO_MIX_2860143	R3_30914	R2_358686	NOVO_MIX_2880814	S3_189312	NOVO_MIX_613831	NOVO_MIX_2727968	R1_196424	NOVO_MIX_518451	NOVO_MIX_2900575	R1_726169	S2_153402	R1_457501	NOVO_MIX_2861234	NOVO_MIX_3836012	NOVO_MIX_1815585	NOVO_MIX_1081143	NOVO_MIX_206998	NOVO_MIX_3379297	NOVO_MIX_2625820	S3_470452	NOVO_MIX_1425683	S2_121792	S2_356870	R3_604229	R2_448733	NOVO_MIX_2229146	NOVO_MIX_1740017	R1_148497	S1_34061	NOVO_MIX_3084420	R3_579529	NOVO_MIX_3455570	R2_430470	R2_82541	R1_403661	S2_139290	NOVO_MIX_2138415	R2_60500	R1_386157	NOVO_MIX_3014485	NOVO_MIX_186935	NOVO_MIX_770366	NOVO_MIX_3600098	NOVO_MIX_1097674	S1_147458
ko00860	Metabolism; Metabolism of cofactors and vitamins; Porphyrin and chlorophyll metabolism	9204	S3_528793	NOVO_MIX_1100263	NOVO_MIX_182121	NOVO_MIX_3352032	NOVO_MIX_3117708	NOVO_MIX_2130967	NOVO_MIX_3540885	NOVO_MIX_3172028	NOVO_MIX_2589893	NOVO_MIX_1108834	NOVO_MIX_916699	NOVO_MIX_1705662	NOVO_MIX_3516422	NOVO_MIX_583398	NOVO_MIX_1843310	NOVO_MIX_3273257	NOVO_MIX_3158525	NOVO_MIX_1824065	NOVO_MIX_137844	NOVO_MIX_386600	NOVO_MIX_1759664	R1_368803	NOVO_MIX_2755936	R1_46474	R1_641042	NOVO_MIX_1339	R1_68366	NOVO_MIX_563202	NOVO_MIX_793545	R1_601271	NOVO_MIX_3708181	NOVO_MIX_1565276	NOVO_MIX_2982507	NOVO_MIX_1510251	NOVO_MIX_1371024	R2_411417	NOVO_MIX_2049781	NOVO_MIX_2185535	NOVO_MIX_1711156	S3_105174	S3_300873	NOVO_MIX_3427631	NOVO_MIX_2154308	R1_760286	NOVO_MIX_3572690	R1_530032	NOVO_MIX_406208
ko00360	Metabolism; Amino acid metabolism; Phenylalanine metabolism	8800	R1_559703	NOVO_MIX_3070086	NOVO_MIX_2799428	NOVO_MIX_1401806	NOVO_MIX_1029408	NOVO_MIX_2485699	NOVO_MIX_836790	NOVO_MIX_3064173	NOVO_MIX_3954425	NOVO_MIX_2956764	R1_753907	S1_353425	NOVO_MIX_719540	NOVO_MIX_3301458	NOVO_MIX_3556615	R1_262807	R2_104054	R1_591360	R3_571611	NOVO_MIX_2079803	NOVO_MIX_3897221	NOVO_MIX_3323399	R2_320949	NOVO_MIX_727929	NOVO_MIX_1270582	NOVO_MIX_2331602	R1_681423	NOVO_MIX_2498147	NOVO_MIX_1638798	NOVO_MIX_1206147	NOVO_MIX_3598083	R3_581206	NOVO_MIX_3060139	NOVO_MIX_2527591	NOVO_MIX_2816480	NOVO_MIX_3318677	NOVO_MIX_2554200	NOVO_MIX_2810800	NOVO_MIX_2773251	NOVO_MIX_764205	R2_426636	NOVO_MIX_744775	NOVO_MIX_1188419	NOVO_MIX_3296028	NOVO_MIX_3614692	R3_207573	R1_172186
ko03430	Genetic Information Processing; Replication and repair; Mismatch repair	8706	NOVO_MIX_3286409	NOVO_MIX_3761782	NOVO_MIX_1427437	NOVO_MIX_2459066	R1_186641	S2_41637	NOVO_MIX_2072535	NOVO_MIX_1462185	NOVO_MIX_1986400	R3_340319	NOVO_MIX_1663261	NOVO_MIX_488737	R2_428657	NOVO_MIX_2503708	NOVO_MIX_487072	NOVO_MIX_3838487	R3_317518	NOVO_MIX_3192324	R1_272869	NOVO_MIX_1644882	NOVO_MIX_263486	NOVO_MIX_2806912	R1_734740	R2_52367	NOVO_MIX_3515632	R1_358665	NOVO_MIX_514094	NOVO_MIX_297529	NOVO_MIX_1710896	S2_280014	NOVO_MIX_163079	NOVO_MIX_1571905	R1_92387	R1_71105	NOVO_MIX_1254852	NOVO_MIX_708736	NOVO_MIX_765476	R3_597748	NOVO_MIX_368233	R3_298531	S2_40959	R2_406044	NOVO_MIX_176741	NOVO_MIX_2609955	S3_207405	NOVO_MIX_2088623	NOVO_MIX_1454396
ko03420	Genetic Information Processing; Replication and repair; Nucleotide excision repair	8567	NOVO_MIX_671726	NOVO_MIX_1742416	R3_736125	NOVO_MIX_3606891	NOVO_MIX_140700	NOVO_MIX_2399306	NOVO_MIX_363941	NOVO_MIX_3028420	NOVO_MIX_1123573	NOVO_MIX_2258664	R3_4582	R3_107576	R3_725248	NOVO_MIX_1497226	S2_238272	NOVO_MIX_3748279	R1_420230	S1_394018	NOVO_MIX_3748524	NOVO_MIX_1410454	R1_342223	NOVO_MIX_3785048	NOVO_MIX_1910971	NOVO_MIX_2826506	NOVO_MIX_2064823	R3_244784	NOVO_MIX_2821069	NOVO_MIX_1026544	R1_235433	NOVO_MIX_444672	NOVO_MIX_460502	R3_717110	S3_368567	NOVO_MIX_1035966	NOVO_MIX_1399798	NOVO_MIX_1690450	NOVO_MIX_1143447	NOVO_MIX_356882	NOVO_MIX_79204	R2_293070	R1_404381	R3_591889	S2_73152	NOVO_MIX_1851637	R1_452248	NOVO_MIX_3146510	NOVO_MIX_154057
ko00550	Metabolism; Glycan biosynthesis and metabolism; Peptidoglycan biosynthesis	8518	NOVO_MIX_2833959	NOVO_MIX_1966098	NOVO_MIX_178853	NOVO_MIX_1480881	NOVO_MIX_1464245	R3_49629	NOVO_MIX_2269600	NOVO_MIX_2673036	R1_549906	S3_198371	R1_665885	R1_571604	NOVO_MIX_2461088	NOVO_MIX_548831	NOVO_MIX_1285657	NOVO_MIX_1491994	NOVO_MIX_231211	NOVO_MIX_522508	R1_73785	R3_148214	NOVO_MIX_631406	R1_9978	NOVO_MIX_3888797	NOVO_MIX_3835608	R1_193550	NOVO_MIX_537170	NOVO_MIX_2424552	NOVO_MIX_1443368	R1_636353	NOVO_MIX_3794801	R3_242284	R2_91681	R3_401142	R3_240203	NOVO_MIX_755029	NOVO_MIX_622663	R2_157091	NOVO_MIX_2372686	R1_242161	NOVO_MIX_3151851	NOVO_MIX_1795005	NOVO_MIX_2499031	NOVO_MIX_2396538	R3_329252	NOVO_MIX_2518321	NOVO_MIX_2847579	NOVO_MIX_2842824
ko00061	Metabolism; Lipid metabolism; Fatty acid biosynthesis	8481	NOVO_MIX_3573183	R1_26610	NOVO_MIX_55866	NOVO_MIX_1032394	NOVO_MIX_56476	NOVO_MIX_1312682	NOVO_MIX_377021	NOVO_MIX_1327699	NOVO_MIX_47949	NOVO_MIX_1979609	R1_688271	NOVO_MIX_1024203	NOVO_MIX_2105006	NOVO_MIX_1245945	NOVO_MIX_752778	NOVO_MIX_2728918	NOVO_MIX_1848888	NOVO_MIX_702059	R3_158183	NOVO_MIX_1557764	R3_629727	NOVO_MIX_3495867	S3_45197	NOVO_MIX_3432535	NOVO_MIX_317571	R2_160382	NOVO_MIX_3251871	NOVO_MIX_1431003	NOVO_MIX_3601287	S2_207389	NOVO_MIX_2522209	NOVO_MIX_330793	R3_574339	NOVO_MIX_3552995	NOVO_MIX_3319890	R3_685661	NOVO_MIX_3809214	NOVO_MIX_3925534	S1_81951	NOVO_MIX_3357118	S2_82372	S2_126581	NOVO_MIX_3321077	NOVO_MIX_2721980	NOVO_MIX_287924	R2_216517	NOVO_MIX_1609497
ko00330	Metabolism; Amino acid metabolism; Arginine and proline metabolism	8444	NOVO_MIX_3079956	NOVO_MIX_2499596	R2_351399	R3_592650	R1_646651	R2_145542	NOVO_MIX_2034837	NOVO_MIX_2843249	NOVO_MIX_2686835	R1_492430	S3_213241	NOVO_MIX_1561084	NOVO_MIX_3820477	S2_282192	NOVO_MIX_610498	R3_588002	NOVO_MIX_1357293	NOVO_MIX_864070	R1_257772	R2_521206	R2_362299	NOVO_MIX_3246234	NOVO_MIX_1812469	NOVO_MIX_182039	NOVO_MIX_1758831	S3_503951	NOVO_MIX_616791	NOVO_MIX_1142794	NOVO_MIX_1381372	NOVO_MIX_1858316	NOVO_MIX_1966118	NOVO_MIX_2327238	NOVO_MIX_2948103	R2_267458	NOVO_MIX_2830284	R3_14609	NOVO_MIX_1850750	NOVO_MIX_2749064	S3_520534	S1_58510	NOVO_MIX_1816458	NOVO_MIX_3536916	S2_345086	NOVO_MIX_1874722	NOVO_MIX_2132377	NOVO_MIX_2395152	NOVO_MIX_3849257
ko03018	Genetic Information Processing; Folding, sorting and degradation; RNA degradation	8390	R2_66212	NOVO_MIX_3610416	NOVO_MIX_49853	NOVO_MIX_2821752	NOVO_MIX_2989869	NOVO_MIX_805739	NOVO_MIX_1579766	NOVO_MIX_388407	NOVO_MIX_2691608	S3_52372	NOVO_MIX_411771	R3_690465	R2_391528	NOVO_MIX_2391749	NOVO_MIX_974394	NOVO_MIX_620636	NOVO_MIX_3686225	S1_427325	NOVO_MIX_639120	NOVO_MIX_3477219	R3_165981	S1_253985	NOVO_MIX_3852526	R3_490940	R3_212169	NOVO_MIX_3641943	NOVO_MIX_3172058	R1_456902	NOVO_MIX_3793814	NOVO_MIX_1513409	NOVO_MIX_3627952	R2_187701	NOVO_MIX_2758350	NOVO_MIX_2305908	S3_334599	NOVO_MIX_1537439	NOVO_MIX_2249263	NOVO_MIX_3401166	R1_490482	NOVO_MIX_774243	NOVO_MIX_2948664	NOVO_MIX_1127183	NOVO_MIX_2128459	NOVO_MIX_111694	R1_492290	NOVO_MIX_1398961	R1_792610
ko03030	Genetic Information Processing; Replication and repair; DNA replication	8380	NOVO_MIX_1501171	NOVO_MIX_207905	R1_274752	S3_460099	NOVO_MIX_177878	NOVO_MIX_1902022	NOVO_MIX_1130098	R1_666082	NOVO_MIX_3943011	R3_725066	R1_99287	S1_326391	R1_379211	NOVO_MIX_358865	S3_128001	NOVO_MIX_387383	NOVO_MIX_1159612	R2_140373	NOVO_MIX_1177317	R1_685170	NOVO_MIX_1015846	S2_254207	S2_156963	NOVO_MIX_1700605	NOVO_MIX_290821	NOVO_MIX_2129284	S3_359557	R1_495776	NOVO_MIX_3507041	NOVO_MIX_215796	R1_55954	R1_41841	NOVO_MIX_2488641	NOVO_MIX_3220212	NOVO_MIX_3122779	NOVO_MIX_395541	R3_767839	NOVO_MIX_147378	NOVO_MIX_1349470	NOVO_MIX_2789818	NOVO_MIX_498772	NOVO_MIX_1823145	NOVO_MIX_3956768	NOVO_MIX_2479088	NOVO_MIX_997054	NOVO_MIX_1892939	NOVO_MIX_754760
ko00910	Metabolism; Energy metabolism; Nitrogen metabolism	8287	R1_179363	NOVO_MIX_2304323	NOVO_MIX_1405639	S1_285083	NOVO_MIX_1541870	NOVO_MIX_3274609	NOVO_MIX_3526831	NOVO_MIX_2493952	NOVO_MIX_965575	S3_345903	NOVO_MIX_3588409	NOVO_MIX_3255050	NOVO_MIX_395339	NOVO_MIX_1816987	R1_325416	R2_74149	S3_305448	NOVO_MIX_2698512	NOVO_MIX_3611634	NOVO_MIX_3719255	R2_33419	R1_137102	S3_162430	R3_749562	NOVO_MIX_631994	R1_718544	NOVO_MIX_3040860	NOVO_MIX_3154388	R3_620748	NOVO_MIX_2981811	NOVO_MIX_2689719	R3_502311	NOVO_MIX_3770089	NOVO_MIX_3508426	NOVO_MIX_3175590	NOVO_MIX_298765	R1_339507	R3_460622	R2_353270	NOVO_MIX_2283537	S2_129592	R2_417330	NOVO_MIX_3007247	NOVO_MIX_1889151	NOVO_MIX_1413801	S2_242079	R2_384041
ko00310	Metabolism; Amino acid metabolism; Lysine degradation	7998	R2_265706	NOVO_MIX_3431137	R1_160303	R1_95782	NOVO_MIX_1844223	NOVO_MIX_1326574	NOVO_MIX_2096949	NOVO_MIX_1086660	NOVO_MIX_3828988	R1_438133	S2_162850	S3_547974	NOVO_MIX_2592900	S1_258276	NOVO_MIX_2752256	NOVO_MIX_1238603	R3_733308	R1_568874	R1_214059	NOVO_MIX_2072293	R1_35345	S1_389149	R3_477024	R1_256847	NOVO_MIX_1325789	NOVO_MIX_679495	NOVO_MIX_1954678	NOVO_MIX_3910741	R1_345251	NOVO_MIX_3894661	NOVO_MIX_3085786	R1_652006	R3_58211	R2_76180	NOVO_MIX_3870344	NOVO_MIX_40209	NOVO_MIX_3425325	R1_428159	NOVO_MIX_2166032	R1_744395	S3_90002	NOVO_MIX_50517	S3_116179	R3_762980	S3_537817	NOVO_MIX_1503318	R3_303494
ko00220	Metabolism; Amino acid metabolism; Arginine biosynthesis	7956	NOVO_MIX_2680154	R3_25213	NOVO_MIX_620184	R1_528955	NOVO_MIX_3704824	NOVO_MIX_56569	NOVO_MIX_2503245	S3_207901	NOVO_MIX_2810189	R1_41947	R1_384756	NOVO_MIX_570668	NOVO_MIX_3298074	NOVO_MIX_1555406	R1_482810	R1_305411	NOVO_MIX_1101459	S2_199306	NOVO_MIX_2040231	R1_229832	R2_532548	NOVO_MIX_1530840	R1_64726	R2_103248	NOVO_MIX_3483469	NOVO_MIX_368367	R1_326063	NOVO_MIX_1277382	NOVO_MIX_1061817	R2_371161	NOVO_MIX_2191593	NOVO_MIX_3605876	NOVO_MIX_1899630	NOVO_MIX_2241017	NOVO_MIX_3749518	NOVO_MIX_1483423	S3_370356	S2_142912	NOVO_MIX_2664159	NOVO_MIX_2869557	NOVO_MIX_310553	R2_359607	NOVO_MIX_3091091	NOVO_MIX_3204651	NOVO_MIX_3895867	NOVO_MIX_2621729	R1_763043
ko00400	Metabolism; Amino acid metabolism; Phenylalanine, tyrosine and tryptophan biosynthesis	7897	R2_185355	S3_611033	S1_159947	NOVO_MIX_1881445	S1_241626	S1_211933	R1_169034	S3_383683	NOVO_MIX_2924736	NOVO_MIX_1470232	R3_568495	R3_57179	NOVO_MIX_2009564	R2_429404	NOVO_MIX_1939387	NOVO_MIX_1076102	R2_425439	NOVO_MIX_2091412	S1_418283	NOVO_MIX_3637266	NOVO_MIX_301641	NOVO_MIX_3597041	NOVO_MIX_2645779	NOVO_MIX_55464	NOVO_MIX_1659896	NOVO_MIX_525879	NOVO_MIX_2911966	NOVO_MIX_3691974	NOVO_MIX_739960	NOVO_MIX_1555651	R1_757500	R2_218713	NOVO_MIX_1350026	S3_376155	NOVO_MIX_1760927	NOVO_MIX_1690346	NOVO_MIX_3305651	NOVO_MIX_896046	NOVO_MIX_2996712	S1_245993	R3_524253	NOVO_MIX_882305	NOVO_MIX_1956330	NOVO_MIX_224246	NOVO_MIX_3799574	S3_488080	NOVO_MIX_34775
ko03410	Genetic Information Processing; Replication and repair; Base excision repair	7880	R3_126867	S3_328280	NOVO_MIX_2644149	NOVO_MIX_3499275	NOVO_MIX_2548572	NOVO_MIX_1428266	NOVO_MIX_3799034	S1_337151	NOVO_MIX_1289452	NOVO_MIX_82173	NOVO_MIX_2529717	NOVO_MIX_644260	NOVO_MIX_1397306	R3_751844	NOVO_MIX_2601074	NOVO_MIX_1886691	R1_450205	NOVO_MIX_657336	NOVO_MIX_279127	R2_521204	NOVO_MIX_3413524	S1_368273	NOVO_MIX_1605906	NOVO_MIX_2226996	R3_67965	NOVO_MIX_3465836	R1_674711	NOVO_MIX_1210170	NOVO_MIX_1739236	NOVO_MIX_3669323	R2_484071	R1_702569	NOVO_MIX_2713569	S1_158519	NOVO_MIX_1440497	NOVO_MIX_1509788	R1_323434	S3_348458	R3_523723	NOVO_MIX_2545728	R2_28160	R2_149603	NOVO_MIX_3573910	NOVO_MIX_3955338	NOVO_MIX_2947940	R2_505212	R1_485225
ko00760	Metabolism; Metabolism of cofactors and vitamins; Nicotinate and nicotinamide metabolism	7747	NOVO_MIX_2947477	NOVO_MIX_1088585	R3_272387	R1_708239	NOVO_MIX_3448755	R1_124608	NOVO_MIX_843090	R2_525751	R1_93541	R1_347349	NOVO_MIX_3266681	NOVO_MIX_404100	NOVO_MIX_3286836	R1_784364	NOVO_MIX_2173469	NOVO_MIX_3786075	R3_248649	NOVO_MIX_1955069	R3_297224	NOVO_MIX_2624403	R1_220376	NOVO_MIX_365246	NOVO_MIX_1105625	NOVO_MIX_1086337	R1_564501	S3_323078	R3_603200	NOVO_MIX_3380769	NOVO_MIX_897182	NOVO_MIX_587858	R3_142489	R1_533836	NOVO_MIX_2300776	NOVO_MIX_1049790	NOVO_MIX_3883359	NOVO_MIX_3790946	R1_725751	NOVO_MIX_2913369	R1_90633	R2_48550	NOVO_MIX_621635	NOVO_MIX_822354	S2_226382	S3_321382	S1_430569	NOVO_MIX_2793962	NOVO_MIX_164863
ko00362	Metabolism; Xenobiotics biodegradation and metabolism; Benzoate degradation	7651	R3_382323	R1_520612	S1_16815	NOVO_MIX_3772700	NOVO_MIX_2485455	R1_280150	NOVO_MIX_2421371	R1_612571	S2_255881	R1_544641	NOVO_MIX_3024501	R3_741627	NOVO_MIX_1530307	NOVO_MIX_3851521	S1_392667	R2_77265	NOVO_MIX_1272176	NOVO_MIX_414912	NOVO_MIX_3942863	NOVO_MIX_3290657	NOVO_MIX_2569139	R3_527342	R1_263052	NOVO_MIX_76437	NOVO_MIX_705313	NOVO_MIX_1469853	NOVO_MIX_3773894	NOVO_MIX_2932797	NOVO_MIX_3202027	S3_334994	R1_243591	NOVO_MIX_3343237	S3_401998	NOVO_MIX_133835	NOVO_MIX_1559081	NOVO_MIX_677078	NOVO_MIX_2898414	R1_446581	S3_149179	NOVO_MIX_3944833	NOVO_MIX_2721639	S1_82708	R1_772473	NOVO_MIX_630687	R2_505923	NOVO_MIX_2153877	NOVO_MIX_1061050
ko00710	Metabolism; Energy metabolism; Carbon fixation in photosynthetic organisms	7320	NOVO_MIX_2900452	NOVO_MIX_2033829	NOVO_MIX_163676	R3_617560	NOVO_MIX_3333996	NOVO_MIX_2511435	S3_79550	NOVO_MIX_2843496	NOVO_MIX_1624874	NOVO_MIX_770212	NOVO_MIX_2962064	NOVO_MIX_954498	S3_424580	S3_536167	S1_181241	NOVO_MIX_3618866	R1_622492	R3_670563	R3_292328	NOVO_MIX_2976871	NOVO_MIX_2204237	S1_131758	R3_7486	NOVO_MIX_3292890	R3_687524	NOVO_MIX_3187775	NOVO_MIX_71119	R3_228848	NOVO_MIX_98801	S1_30808	NOVO_MIX_159949	R1_213835	R3_91356	R1_778983	NOVO_MIX_561108	NOVO_MIX_3558443	NOVO_MIX_2650648	NOVO_MIX_2197103	NOVO_MIX_719873	R2_222192	NOVO_MIX_3223854	R1_18913	NOVO_MIX_1849311	NOVO_MIX_2116721	R1_292925	NOVO_MIX_270506	R2_165915
ko00770	Metabolism; Metabolism of cofactors and vitamins; Pantothenate and CoA biosynthesis	7119	R1_712708	R2_72726	NOVO_MIX_1490233	R3_767184	NOVO_MIX_1144081	NOVO_MIX_379263	NOVO_MIX_390411	R2_225551	R2_253105	NOVO_MIX_745974	R3_378231	R3_140	R1_381805	R3_665329	NOVO_MIX_3886001	NOVO_MIX_29787	NOVO_MIX_1592361	NOVO_MIX_1515	NOVO_MIX_989042	NOVO_MIX_2663358	R3_278044	NOVO_MIX_3582404	R1_641518	R2_97435	S1_390680	R3_277750	NOVO_MIX_1857351	R1_753500	NOVO_MIX_1103372	R1_370699	NOVO_MIX_2951373	NOVO_MIX_638216	NOVO_MIX_3206802	NOVO_MIX_3676113	R1_742829	NOVO_MIX_3264041	NOVO_MIX_1470440	NOVO_MIX_3168385	R3_301632	R3_503218	NOVO_MIX_756815	NOVO_MIX_3166831	R3_507207	NOVO_MIX_1247408	NOVO_MIX_1961209	R1_346923	NOVO_MIX_3842432
ko00051	Metabolism; Carbohydrate metabolism; Fructose and mannose metabolism	6938	R3_69151	R2_4843	R2_181127	NOVO_MIX_1946148	R3_384210	R3_203573	NOVO_MIX_2056495	NOVO_MIX_688987	NOVO_MIX_1884213	NOVO_MIX_2241914	NOVO_MIX_505992	R1_758861	NOVO_MIX_3676111	NOVO_MIX_179131	R2_176976	NOVO_MIX_340945	NOVO_MIX_1219279	NOVO_MIX_2806569	S3_296604	R2_521446	R3_355908	NOVO_MIX_108761	NOVO_MIX_970943	R2_232857	S2_152056	NOVO_MIX_2231190	NOVO_MIX_3610778	NOVO_MIX_1797168	NOVO_MIX_3887565	NOVO_MIX_167507	NOVO_MIX_3455962	NOVO_MIX_582579	NOVO_MIX_1052695	R1_360088	R1_516793	S1_402875	NOVO_MIX_782877	NOVO_MIX_937791	NOVO_MIX_1602928	S3_403189	NOVO_MIX_2510615	NOVO_MIX_3924260	S1_310843	S1_207604	NOVO_MIX_1761502	NOVO_MIX_2588864	NOVO_MIX_1171127
ko00900	Metabolism; Metabolism of terpenoids and polyketides; Terpenoid backbone biosynthesis	6763	R3_285538	R1_16787	R3_492771	S2_25794	R3_416289	R3_171300	NOVO_MIX_2774559	S1_166681	S3_118425	NOVO_MIX_2621121	NOVO_MIX_1126466	NOVO_MIX_141076	NOVO_MIX_948143	R1_661022	NOVO_MIX_3653793	NOVO_MIX_164294	NOVO_MIX_3632363	R1_793210	NOVO_MIX_686042	R3_658422	NOVO_MIX_3165546	NOVO_MIX_2518384	S3_153786	R1_748037	NOVO_MIX_2700852	R3_615943	R1_623408	NOVO_MIX_1365822	NOVO_MIX_1082976	NOVO_MIX_831486	R1_504979	NOVO_MIX_2720567	NOVO_MIX_1779755	NOVO_MIX_2361210	NOVO_MIX_2009806	R3_541978	R1_525683	R1_84577	NOVO_MIX_782957	R1_706407	NOVO_MIX_1446334	R3_270738	NOVO_MIX_1165302	NOVO_MIX_2554053	R3_270403	S2_337517	R1_692646
ko00790	Metabolism; Metabolism of cofactors and vitamins; Folate biosynthesis	6653	NOVO_MIX_1059410	R2_420632	NOVO_MIX_2264368	NOVO_MIX_2459771	R3_60376	NOVO_MIX_2777337	NOVO_MIX_1805042	NOVO_MIX_2211902	R2_406128	S2_267243	NOVO_MIX_631053	NOVO_MIX_1632241	S3_493282	R3_498322	NOVO_MIX_1321402	R3_402950	NOVO_MIX_2967782	R1_351163	NOVO_MIX_3378655	NOVO_MIX_2913508	R3_267319	NOVO_MIX_586682	NOVO_MIX_714967	R1_359013	R3_665630	R2_544119	S1_64364	NOVO_MIX_335028	NOVO_MIX_3750230	S3_248114	NOVO_MIX_1427048	R1_499262	NOVO_MIX_1749945	NOVO_MIX_1189089	NOVO_MIX_1617657	R3_207347	S3_227249	NOVO_MIX_3501578	NOVO_MIX_2841777	NOVO_MIX_125615	NOVO_MIX_1232738	NOVO_MIX_3621889	NOVO_MIX_3271276	NOVO_MIX_3958197	R1_519795	NOVO_MIX_742235	R3_625113
ko03070	Environmental Information Processing; Membrane transport; Bacterial secretion system	6611	NOVO_MIX_3078222	R1_234057	R1_360780	NOVO_MIX_2132923	S2_210934	NOVO_MIX_2636252	R1_250225	NOVO_MIX_1607814	NOVO_MIX_470782	S3_440216	NOVO_MIX_2368381	NOVO_MIX_2228730	NOVO_MIX_87327	NOVO_MIX_3567155	R2_434355	NOVO_MIX_1612618	S3_580546	S2_161125	NOVO_MIX_3424638	NOVO_MIX_1335088	NOVO_MIX_3167752	S3_444628	NOVO_MIX_3542558	R2_245685	NOVO_MIX_323605	NOVO_MIX_1723423	NOVO_MIX_2967446	NOVO_MIX_1380448	R2_7814	NOVO_MIX_970892	NOVO_MIX_2202156	NOVO_MIX_1794671	NOVO_MIX_2435166	S3_104535	S2_64543	S2_23051	NOVO_MIX_2256349	NOVO_MIX_2035141	NOVO_MIX_1905038	NOVO_MIX_1537410	NOVO_MIX_1703310	R3_183015	NOVO_MIX_431221	NOVO_MIX_2274841	R3_82539	NOVO_MIX_2366464	R1_831
ko00480	Metabolism; Metabolism of other amino acids; Glutathione metabolism	6543	NOVO_MIX_3384730	NOVO_MIX_3886707	NOVO_MIX_2453550	NOVO_MIX_1621616	R1_683289	R1_37311	NOVO_MIX_1551067	R2_64950	S3_197977	S3_525301	S3_396686	NOVO_MIX_370946	R3_504799	NOVO_MIX_530478	NOVO_MIX_3009058	NOVO_MIX_325589	NOVO_MIX_2200177	NOVO_MIX_921981	NOVO_MIX_146901	NOVO_MIX_2906907	R1_347145	NOVO_MIX_3210997	S3_436594	R1_374732	R2_296135	NOVO_MIX_345227	NOVO_MIX_3121911	NOVO_MIX_1732533	R3_355604	NOVO_MIX_659341	NOVO_MIX_564708	NOVO_MIX_55658	NOVO_MIX_845844	NOVO_MIX_2729763	S3_80560	R2_46563	R3_752350	NOVO_MIX_3247911	S2_308054	NOVO_MIX_3272140	NOVO_MIX_2057230	S3_537734	R1_525943	NOVO_MIX_1664988	NOVO_MIX_1773925	NOVO_MIX_87782	R1_45159
ko00450	Metabolism; Metabolism of other amino acids; Selenocompound metabolism	6541	NOVO_MIX_3926676	NOVO_MIX_3422565	NOVO_MIX_90646	R2_114711	NOVO_MIX_360328	NOVO_MIX_2282401	R1_242179	NOVO_MIX_376924	R1_400778	R1_94732	R1_206064	S3_509513	NOVO_MIX_3084256	S2_82612	NOVO_MIX_1936473	NOVO_MIX_174020	NOVO_MIX_1235140	R3_159958	R1_14058	NOVO_MIX_3324160	NOVO_MIX_1795237	NOVO_MIX_3605378	R1_570385	NOVO_MIX_2052901	R2_407180	NOVO_MIX_937189	R3_276382	NOVO_MIX_1283084	R3_376141	NOVO_MIX_1661801	NOVO_MIX_1684045	R2_88218	NOVO_MIX_541123	NOVO_MIX_613958	R3_293458	S2_246847	R2_199490	R1_176056	NOVO_MIX_662597	NOVO_MIX_1789027	NOVO_MIX_1239744	R1_734807	R3_418389	NOVO_MIX_1432938	S3_196401	NOVO_MIX_3411704	NOVO_MIX_793682
ko00300	Metabolism; Amino acid metabolism; Lysine biosynthesis	6487	NOVO_MIX_3597635	NOVO_MIX_873593	S3_419378	S2_320291	R1_777447	NOVO_MIX_3364019	S3_562341	NOVO_MIX_2522294	NOVO_MIX_3912061	NOVO_MIX_3057473	NOVO_MIX_323115	NOVO_MIX_2092807	S1_272734	NOVO_MIX_236519	NOVO_MIX_3846554	NOVO_MIX_1401538	R1_356402	NOVO_MIX_3582397	S3_271557	NOVO_MIX_994709	NOVO_MIX_1688242	S2_162936	S3_406639	S3_107330	NOVO_MIX_428705	S3_603821	NOVO_MIX_3414779	NOVO_MIX_2963577	NOVO_MIX_3501081	R1_52345	NOVO_MIX_1376738	S3_61766	S3_361208	R3_31725	S3_196875	R1_213326	NOVO_MIX_3910855	NOVO_MIX_1694432	NOVO_MIX_409899	R2_101396	NOVO_MIX_2075193	NOVO_MIX_3756235	NOVO_MIX_2737204	NOVO_MIX_2921389	R3_343636	R3_72518	R3_297776
ko00052	Metabolism; Carbohydrate metabolism; Galactose metabolism	6421	NOVO_MIX_1792411	NOVO_MIX_3163304	NOVO_MIX_3578030	NOVO_MIX_3094007	NOVO_MIX_646627	NOVO_MIX_2090593	NOVO_MIX_690038	NOVO_MIX_996195	NOVO_MIX_1130038	NOVO_MIX_2744901	NOVO_MIX_1907684	NOVO_MIX_3951795	R2_527535	NOVO_MIX_1360824	NOVO_MIX_3383564	NOVO_MIX_2862880	NOVO_MIX_3377015	NOVO_MIX_3797348	NOVO_MIX_2730721	NOVO_MIX_1985237	NOVO_MIX_278060	NOVO_MIX_3082807	NOVO_MIX_1676018	NOVO_MIX_1194688	R1_405781	NOVO_MIX_514905	S1_148065	R1_311955	R2_226062	NOVO_MIX_2262818	S2_190064	NOVO_MIX_2916732	NOVO_MIX_3326684	NOVO_MIX_135578	R3_750205	S3_154544	NOVO_MIX_3338566	NOVO_MIX_3110754	NOVO_MIX_57314	NOVO_MIX_330754	R1_561866	R1_615188	S2_337239	NOVO_MIX_3260090	NOVO_MIX_2746206	NOVO_MIX_2928235	R3_594716
ko00920	Metabolism; Energy metabolism; Sulfur metabolism	6363	NOVO_MIX_149906	S3_200280	NOVO_MIX_1981264	NOVO_MIX_1907688	S3_145430	S3_35383	NOVO_MIX_702394	NOVO_MIX_1154727	NOVO_MIX_1475425	S2_307429	NOVO_MIX_1781047	NOVO_MIX_1365917	NOVO_MIX_3522671	R2_499127	NOVO_MIX_495255	NOVO_MIX_3244149	R3_645894	R3_598823	NOVO_MIX_99397	R1_702144	NOVO_MIX_2001760	NOVO_MIX_40220	R3_69910	NOVO_MIX_3701029	R3_303530	R1_179954	NOVO_MIX_3350091	NOVO_MIX_1761226	NOVO_MIX_1925827	NOVO_MIX_3930373	NOVO_MIX_3245543	S3_501935	NOVO_MIX_3060295	NOVO_MIX_698062	NOVO_MIX_2229990	R1_726081	NOVO_MIX_2460904	NOVO_MIX_3619767	NOVO_MIX_1244628	R1_328353	R3_275689	S1_126537	R1_534297	R2_92297	NOVO_MIX_3129629	NOVO_MIX_1678613	NOVO_MIX_2683098
ko03060	Genetic Information Processing; Folding, sorting and degradation; Protein export	6231	R1_412484	NOVO_MIX_160990	R2_179516	R3_619975	R1_388277	S1_48446	NOVO_MIX_2664197	NOVO_MIX_2181540	NOVO_MIX_3158964	R1_660951	R3_338348	NOVO_MIX_677859	NOVO_MIX_263963	R3_7977	R3_396526	NOVO_MIX_630973	NOVO_MIX_1945967	NOVO_MIX_640613	R3_425899	NOVO_MIX_1273124	NOVO_MIX_3717996	R1_464721	NOVO_MIX_380810	NOVO_MIX_2237227	NOVO_MIX_2054517	NOVO_MIX_3602558	NOVO_MIX_2080368	R3_1760	R2_300716	NOVO_MIX_3774555	NOVO_MIX_3101107	NOVO_MIX_1725564	NOVO_MIX_2072816	R3_603173	NOVO_MIX_1195769	NOVO_MIX_3475558	NOVO_MIX_2984446	NOVO_MIX_2092019	NOVO_MIX_501089	NOVO_MIX_1485010	R1_628382	R3_304880	NOVO_MIX_2703060	R2_25738	NOVO_MIX_3866788	NOVO_MIX_3226188	R2_429721
ko00564	Metabolism; Lipid metabolism; Glycerophospholipid metabolism	6143	R1_97421	NOVO_MIX_684240	NOVO_MIX_1818929	NOVO_MIX_191075	NOVO_MIX_1826469	NOVO_MIX_2493547	R1_540523	R1_724502	NOVO_MIX_228654	R1_96501	R1_622532	NOVO_MIX_122799	NOVO_MIX_287997	NOVO_MIX_2365669	NOVO_MIX_3284767	NOVO_MIX_978457	NOVO_MIX_3470655	NOVO_MIX_1779858	R3_26480	S2_155551	NOVO_MIX_2457316	S1_17406	NOVO_MIX_2295267	S1_228754	NOVO_MIX_2483104	NOVO_MIX_492291	NOVO_MIX_1794677	NOVO_MIX_2951058	NOVO_MIX_1143560	R3_315778	R1_291186	R2_554164	NOVO_MIX_727018	NOVO_MIX_785093	NOVO_MIX_1115046	NOVO_MIX_1478175	S3_416904	S3_458818	NOVO_MIX_3912481	NOVO_MIX_2324894	S3_295915	NOVO_MIX_1881327	NOVO_MIX_351164	NOVO_MIX_3258807	NOVO_MIX_776539	R1_46245	R2_413561
ko04112	Cellular Processes; Cell growth and death; Cell cycle - Caulobacter	6132	S3_102099	R1_636931	NOVO_MIX_2396538	NOVO_MIX_2172811	R2_405807	NOVO_MIX_59456	NOVO_MIX_1450354	NOVO_MIX_1795005	R1_242974	R3_422268	NOVO_MIX_3000776	NOVO_MIX_3572219	NOVO_MIX_2706116	NOVO_MIX_2398721	NOVO_MIX_3169128	NOVO_MIX_2264932	S1_89006	NOVO_MIX_3908426	R1_587192	S1_212470	NOVO_MIX_1036728	R3_694772	NOVO_MIX_1403411	NOVO_MIX_2596568	R2_151175	NOVO_MIX_3213088	NOVO_MIX_401846	S1_396707	R2_217664	S1_75597	R3_363890	NOVO_MIX_3816054	R2_26872	S1_9272	R1_162708	R2_207425	NOVO_MIX_3105982	NOVO_MIX_2916600	S3_47109	R1_422524	NOVO_MIX_3456106	NOVO_MIX_1045540	S3_497917	NOVO_MIX_3842019	NOVO_MIX_3854005	NOVO_MIX_212868	NOVO_MIX_625129
ko00340	Metabolism; Amino acid metabolism; Histidine metabolism	6111	NOVO_MIX_3322659	NOVO_MIX_428445	NOVO_MIX_394507	S1_140090	R3_293370	NOVO_MIX_365017	NOVO_MIX_2393682	NOVO_MIX_2156178	R3_741873	NOVO_MIX_1332261	S3_554805	S1_387390	R1_644349	NOVO_MIX_1783935	NOVO_MIX_1504378	S2_266324	NOVO_MIX_508077	NOVO_MIX_1029656	R1_423014	NOVO_MIX_3831818	NOVO_MIX_128827	NOVO_MIX_1688490	NOVO_MIX_1767329	NOVO_MIX_2832211	NOVO_MIX_372665	NOVO_MIX_277516	S3_129886	R3_206867	R1_192054	R1_569632	R2_343330	R2_513600	NOVO_MIX_2953599	R2_234098	R2_312908	R3_188885	NOVO_MIX_1316261	NOVO_MIX_3688229	R3_488458	NOVO_MIX_1155240	R1_261548	NOVO_MIX_3376532	R2_315575	NOVO_MIX_15583	NOVO_MIX_3179463	NOVO_MIX_2648541	NOVO_MIX_199957
ko00670	Metabolism; Metabolism of cofactors and vitamins; One carbon pool by folate	6084	NOVO_MIX_1135250	R3_512915	NOVO_MIX_3582215	R2_493200	R1_53546	R3_56866	R2_213376	NOVO_MIX_418950	NOVO_MIX_1014031	NOVO_MIX_34639	S3_267058	NOVO_MIX_559698	NOVO_MIX_3208322	NOVO_MIX_3767196	NOVO_MIX_410368	NOVO_MIX_2903383	S3_581975	R2_132717	R2_515424	R2_224928	NOVO_MIX_3540632	NOVO_MIX_1528804	NOVO_MIX_3623986	NOVO_MIX_833894	NOVO_MIX_2638247	NOVO_MIX_2765660	NOVO_MIX_3116409	NOVO_MIX_1647408	NOVO_MIX_2658815	NOVO_MIX_3284318	R1_141712	S2_351271	R3_597842	NOVO_MIX_2894132	R1_205816	NOVO_MIX_1341409	NOVO_MIX_1857315	NOVO_MIX_1834007	S3_367456	NOVO_MIX_2135636	NOVO_MIX_548257	R3_727748	NOVO_MIX_1742641	NOVO_MIX_2631970	R1_278787	R1_60030	NOVO_MIX_2536703
ko00350	Metabolism; Amino acid metabolism; Tyrosine metabolism	5373	S2_139613	R2_265256	NOVO_MIX_2357046	S2_328775	NOVO_MIX_1312880	NOVO_MIX_3489848	S3_278058	NOVO_MIX_1254518	NOVO_MIX_3528948	NOVO_MIX_334696	R3_751291	R3_273303	NOVO_MIX_205870	NOVO_MIX_2927065	NOVO_MIX_3944723	R1_556068	NOVO_MIX_834107	R1_229624	NOVO_MIX_3745959	NOVO_MIX_3874926	NOVO_MIX_1685822	R2_324814	NOVO_MIX_598602	NOVO_MIX_1192083	R3_443073	R2_351251	S2_147184	NOVO_MIX_3446056	NOVO_MIX_1290590	S3_609345	NOVO_MIX_2985358	NOVO_MIX_3879602	S3_244787	NOVO_MIX_250750	R3_124737	NOVO_MIX_470621	NOVO_MIX_2858750	NOVO_MIX_1809607	NOVO_MIX_2163176	S3_286362	NOVO_MIX_2784447	R1_73972	NOVO_MIX_3797632	R2_122498	NOVO_MIX_129908	R3_165494	R2_307042
ko04146	Cellular Processes; Transport and catabolism; Peroxisome	5328	R3_676586	NOVO_MIX_1635347	NOVO_MIX_2229798	R1_757034	S3_583102	NOVO_MIX_3653506	R3_117962	S3_426356	NOVO_MIX_3056563	NOVO_MIX_3932046	NOVO_MIX_3841921	NOVO_MIX_1874001	NOVO_MIX_12140	S3_501353	NOVO_MIX_636423	NOVO_MIX_731285	R1_122020	NOVO_MIX_2044191	R2_284738	R3_200742	NOVO_MIX_1118521	NOVO_MIX_812593	S3_36253	NOVO_MIX_1685721	R1_82014	R2_20503	R3_243002	NOVO_MIX_3515328	R2_141625	NOVO_MIX_2146654	NOVO_MIX_927973	NOVO_MIX_3650118	R3_129324	NOVO_MIX_775781	NOVO_MIX_267800	R1_4382	NOVO_MIX_3760491	NOVO_MIX_2198401	R1_329372	NOVO_MIX_3107483	NOVO_MIX_1527447	R3_137607	R2_222712	S2_327766	NOVO_MIX_1198768	NOVO_MIX_2472839	R3_684799
ko00410	Metabolism; Metabolism of other amino acids; beta-Alanine metabolism	5187	NOVO_MIX_737821	NOVO_MIX_125192	NOVO_MIX_850331	R2_227032	NOVO_MIX_2122982	NOVO_MIX_3071018	S3_385943	NOVO_MIX_3814325	NOVO_MIX_2500803	R3_82766	S2_355168	NOVO_MIX_2440171	NOVO_MIX_737820	NOVO_MIX_174747	R2_459839	NOVO_MIX_1966499	NOVO_MIX_2378956	R3_455372	R3_361666	NOVO_MIX_1021951	S2_311610	NOVO_MIX_1143018	NOVO_MIX_2130810	R3_320212	R1_594484	R3_409041	S1_64499	S3_498450	S1_81801	S1_305510	NOVO_MIX_2168662	NOVO_MIX_1136499	R1_13167	S1_371399	NOVO_MIX_1927810	NOVO_MIX_3422538	R3_479701	NOVO_MIX_3110745	NOVO_MIX_1023317	NOVO_MIX_1008559	NOVO_MIX_334848	R1_346178	R3_232859	NOVO_MIX_3295228	NOVO_MIX_347774	R1_91165	NOVO_MIX_2175001
ko01501	Human Diseases; Drug resistance: Antimicrobial; beta-Lactam resistance	5125	S2_378971	R1_720623	NOVO_MIX_431472	NOVO_MIX_466605	S2_163352	NOVO_MIX_2005364	S3_150176	NOVO_MIX_3533931	R1_83010	NOVO_MIX_1824758	R3_363447	NOVO_MIX_2821804	S3_489239	S3_110503	NOVO_MIX_131380	R1_42562	R3_44414	NOVO_MIX_1934432	NOVO_MIX_1505366	NOVO_MIX_2745174	R3_118343	NOVO_MIX_2559361	S3_190180	R3_448768	NOVO_MIX_1105458	NOVO_MIX_595412	NOVO_MIX_2758658	R1_227967	R3_241985	S1_116070	NOVO_MIX_3191917	NOVO_MIX_2974119	NOVO_MIX_560242	S2_92702	NOVO_MIX_2543324	S2_255263	S3_48913	NOVO_MIX_1994023	NOVO_MIX_1790099	NOVO_MIX_560026	NOVO_MIX_1320656	NOVO_MIX_1428890	NOVO_MIX_1950666	NOVO_MIX_129315	R1_789647	S3_118273	NOVO_MIX_3124826
ko00040	Metabolism; Carbohydrate metabolism; Pentose and glucuronate interconversions	5018	NOVO_MIX_3545626	NOVO_MIX_2346355	R3_83407	S1_111260	R2_397211	S2_44604	NOVO_MIX_2351296	R1_171723	NOVO_MIX_1562261	R1_250710	NOVO_MIX_838541	R1_672314	S1_206091	NOVO_MIX_3623553	R3_209243	NOVO_MIX_1910409	NOVO_MIX_1151289	S1_113790	NOVO_MIX_2589577	R3_575678	R2_17950	S3_475039	R3_301730	R1_396182	R1_347504	NOVO_MIX_3853190	S1_287953	NOVO_MIX_812796	NOVO_MIX_2109398	R3_665193	NOVO_MIX_1709380	NOVO_MIX_686678	NOVO_MIX_1616150	R1_659979	R1_236660	S3_602020	R1_724641	NOVO_MIX_858156	NOVO_MIX_1137884	NOVO_MIX_2903068	S3_395881	NOVO_MIX_3956794	NOVO_MIX_3473333	NOVO_MIX_57106	NOVO_MIX_3498918	NOVO_MIX_950943	NOVO_MIX_1952312
ko02040	Cellular Processes; Cell motility; Flagellar assembly	4554	R2_107655	R3_454968	NOVO_MIX_2703236	NOVO_MIX_3515994	R3_507364	NOVO_MIX_3636052	NOVO_MIX_2552330	NOVO_MIX_188224	NOVO_MIX_1663300	R2_455166	R1_601391	S3_141620	NOVO_MIX_590264	NOVO_MIX_1677029	NOVO_MIX_671220	NOVO_MIX_3153840	S3_206567	R3_689075	NOVO_MIX_1721530	NOVO_MIX_1330018	R1_141394	R2_14752	NOVO_MIX_2560314	NOVO_MIX_554735	NOVO_MIX_3052765	NOVO_MIX_288427	NOVO_MIX_3334274	NOVO_MIX_1538590	R2_453174	NOVO_MIX_298086	NOVO_MIX_539440	R1_645034	NOVO_MIX_1959060	NOVO_MIX_2044537	NOVO_MIX_3408237	NOVO_MIX_2627861	NOVO_MIX_653069	R1_290600	NOVO_MIX_1969073	NOVO_MIX_97592	NOVO_MIX_3530426	S3_210701	NOVO_MIX_3398516	NOVO_MIX_2928610	NOVO_MIX_1681442	NOVO_MIX_2891279	R2_117457
ko02030	Cellular Processes; Cell motility; Bacterial chemotaxis	4401	NOVO_MIX_2375184	S1_150432	R1_506052	NOVO_MIX_1028069	R2_226158	NOVO_MIX_3768772	R1_655001	NOVO_MIX_1132202	R3_585716	NOVO_MIX_2968383	S3_255835	S3_368276	NOVO_MIX_1395693	NOVO_MIX_2116855	NOVO_MIX_1185524	NOVO_MIX_886615	NOVO_MIX_176159	NOVO_MIX_3658601	NOVO_MIX_1858859	NOVO_MIX_577814	R2_243254	NOVO_MIX_3911321	NOVO_MIX_3195487	NOVO_MIX_3211400	NOVO_MIX_2476046	S3_393309	NOVO_MIX_1766220	S3_622130	NOVO_MIX_1106146	R3_576923	NOVO_MIX_766540	R1_515010	NOVO_MIX_268712	NOVO_MIX_3198913	NOVO_MIX_2858710	NOVO_MIX_2353011	R3_667563	S3_461359	NOVO_MIX_1944722	R2_296263	NOVO_MIX_2038991	S3_294111	S2_177410	R3_318544	R3_448362	NOVO_MIX_2099202	NOVO_MIX_3128583
ko03320	Organismal Systems; Endocrine system; PPAR signaling pathway	4389	S3_519392	R2_262860	NOVO_MIX_1859855	NOVO_MIX_604894	NOVO_MIX_1158757	S1_169625	R3_16768	S2_62714	R1_134510	NOVO_MIX_2836775	NOVO_MIX_2154936	R3_601367	NOVO_MIX_336998	NOVO_MIX_2471485	NOVO_MIX_1972738	NOVO_MIX_746750	NOVO_MIX_2033589	R3_131827	NOVO_MIX_15031	R2_379447	R3_57777	NOVO_MIX_784141	S1_199901	NOVO_MIX_3586715	NOVO_MIX_2720401	R1_529189	R1_756808	NOVO_MIX_2557465	R3_506811	R1_380357	NOVO_MIX_8969	NOVO_MIX_2113437	NOVO_MIX_1480558	R3_333282	S2_296451	R2_485547	NOVO_MIX_3186556	R1_481637	NOVO_MIX_25342	R2_520760	NOVO_MIX_248620	NOVO_MIX_3564618	NOVO_MIX_3106122	R1_223497	R2_60860	R3_44276	NOVO_MIX_1878852
ko00780	Metabolism; Metabolism of cofactors and vitamins; Biotin metabolism	4231	NOVO_MIX_1130538	NOVO_MIX_2685094	NOVO_MIX_2692248	NOVO_MIX_2815197	NOVO_MIX_1344346	NOVO_MIX_782408	NOVO_MIX_2799703	NOVO_MIX_571217	R3_518685	R2_198649	NOVO_MIX_1562093	NOVO_MIX_3507772	NOVO_MIX_93756	R3_7370	NOVO_MIX_562092	R3_504228	S1_84794	NOVO_MIX_285488	NOVO_MIX_2169085	R1_197706	NOVO_MIX_2930210	R2_57415	NOVO_MIX_1118502	NOVO_MIX_1297148	NOVO_MIX_1695352	NOVO_MIX_620436	NOVO_MIX_19789	NOVO_MIX_3094415	NOVO_MIX_1427440	R1_159834	R2_182852	R2_95313	NOVO_MIX_1001480	NOVO_MIX_3853498	NOVO_MIX_2463906	NOVO_MIX_751466	R3_281885	NOVO_MIX_568928	NOVO_MIX_2759693	NOVO_MIX_2672981	R2_465835	S3_39054	R2_232359	NOVO_MIX_1936172	R2_437275	NOVO_MIX_3792791	NOVO_MIX_3797208
ko00660	Metabolism; Carbohydrate metabolism; C5-Branched dibasic acid metabolism	4191	R3_707112	R1_304048	S3_554120	NOVO_MIX_2008100	S3_113815	NOVO_MIX_3231052	NOVO_MIX_1091255	NOVO_MIX_2691530	NOVO_MIX_2905771	NOVO_MIX_840075	S3_538342	R1_793934	NOVO_MIX_3097781	R3_222234	NOVO_MIX_1512265	NOVO_MIX_1013000	NOVO_MIX_91933	R1_15223	R1_784753	NOVO_MIX_2648905	R3_590034	S3_578463	R2_381882	NOVO_MIX_1277416	NOVO_MIX_1303627	S2_152253	NOVO_MIX_750120	NOVO_MIX_3229728	NOVO_MIX_2405128	NOVO_MIX_159113	S3_68379	R3_317028	R3_551777	S3_197547	S3_566242	R1_791063	R2_535318	NOVO_MIX_1463863	NOVO_MIX_2612342	NOVO_MIX_2428846	S3_488605	NOVO_MIX_2960888	R3_740176	R2_73013	NOVO_MIX_1161568	R2_288641	S3_481220
ko00521	Metabolism; Biosynthesis of other secondary metabolites; Streptomycin biosynthesis	4088	S3_507434	NOVO_MIX_613319	R1_259017	NOVO_MIX_602054	NOVO_MIX_1062552	NOVO_MIX_33299	NOVO_MIX_1087741	NOVO_MIX_3201308	R3_645643	NOVO_MIX_3328441	NOVO_MIX_1924868	R1_271544	R1_420504	NOVO_MIX_1587891	NOVO_MIX_3807468	NOVO_MIX_153604	R2_257883	NOVO_MIX_93709	R1_675136	R1_14005	NOVO_MIX_3441260	S2_250098	R1_362209	R3_200151	NOVO_MIX_535236	NOVO_MIX_491384	NOVO_MIX_3443000	NOVO_MIX_1458728	R2_337146	R2_62778	NOVO_MIX_1596922	R1_681175	NOVO_MIX_1807417	R1_80712	NOVO_MIX_807856	S3_565054	NOVO_MIX_1331357	NOVO_MIX_2495959	R3_296435	NOVO_MIX_2121153	R1_465744	NOVO_MIX_905965	NOVO_MIX_101123	NOVO_MIX_514906	NOVO_MIX_2368597	NOVO_MIX_2407069	R1_176864
ko00730	Metabolism; Metabolism of cofactors and vitamins; Thiamine metabolism	4050	NOVO_MIX_3586525	R2_407807	NOVO_MIX_2960441	NOVO_MIX_1460673	R3_534763	R3_573070	R3_442765	R3_748384	S3_241600	R1_279935	NOVO_MIX_20816	S1_121849	NOVO_MIX_1791320	NOVO_MIX_456178	R3_22639	R3_278018	NOVO_MIX_2990823	R1_387753	NOVO_MIX_1528555	R3_103805	NOVO_MIX_663466	R2_311947	S1_126044	NOVO_MIX_2320349	R2_318267	R3_657862	R2_124981	NOVO_MIX_1845611	R3_608159	NOVO_MIX_1404699	NOVO_MIX_2949631	R2_409730	NOVO_MIX_2672531	NOVO_MIX_2888857	R2_320914	R1_586903	NOVO_MIX_2407324	NOVO_MIX_3791637	NOVO_MIX_3544346	S3_131257	NOVO_MIX_275488	S3_249852	R1_307199	R1_784897	NOVO_MIX_2541674	R1_463943	R1_346465
ko00130	Metabolism; Metabolism of cofactors and vitamins; Ubiquinone and other terpenoid-quinone biosynthesis	3952	R2_268898	NOVO_MIX_1017732	NOVO_MIX_195616	S3_611495	NOVO_MIX_2085895	NOVO_MIX_803619	S3_100060	NOVO_MIX_447827	NOVO_MIX_2462432	NOVO_MIX_2802833	R3_207054	NOVO_MIX_3505514	NOVO_MIX_1998064	NOVO_MIX_52743	NOVO_MIX_1646585	R1_292760	S3_188481	S3_76739	NOVO_MIX_3580583	R1_365262	NOVO_MIX_737673	NOVO_MIX_3088020	NOVO_MIX_890898	NOVO_MIX_88666	R3_764603	NOVO_MIX_2790640	NOVO_MIX_3277193	S1_169749	R1_703999	NOVO_MIX_3057305	NOVO_MIX_2755385	NOVO_MIX_248858	NOVO_MIX_1780569	S1_439170	NOVO_MIX_2146882	NOVO_MIX_2687342	NOVO_MIX_307936	NOVO_MIX_1917125	R1_138424	NOVO_MIX_1264632	NOVO_MIX_2570781	NOVO_MIX_3733179	R2_73425	NOVO_MIX_1859065	NOVO_MIX_1307556	NOVO_MIX_1946491	R3_364527
ko00561	Metabolism; Lipid metabolism; Glycerolipid metabolism	3906	S1_262886	R1_715468	S2_80296	R2_21699	NOVO_MIX_669595	R1_421363	NOVO_MIX_3672668	NOVO_MIX_1751714	NOVO_MIX_771226	R3_388706	NOVO_MIX_2119571	NOVO_MIX_1751231	R1_733014	S2_48216	R2_79144	NOVO_MIX_61854	NOVO_MIX_2274898	R1_487925	NOVO_MIX_54455	R3_435950	NOVO_MIX_922147	NOVO_MIX_161154	R1_668067	NOVO_MIX_627153	NOVO_MIX_3289610	NOVO_MIX_2534734	NOVO_MIX_2927872	S1_305540	NOVO_MIX_2749970	NOVO_MIX_55472	R1_114117	NOVO_MIX_582932	NOVO_MIX_544963	R1_325419	NOVO_MIX_1582507	R2_352868	NOVO_MIX_2163391	NOVO_MIX_3498083	NOVO_MIX_3925690	NOVO_MIX_2575282	NOVO_MIX_1838998	NOVO_MIX_952105	NOVO_MIX_3118010	NOVO_MIX_175440	NOVO_MIX_2303593	NOVO_MIX_3347339	R1_419728
ko04122	Genetic Information Processing; Folding, sorting and degradation; Sulfur relay system	3680	NOVO_MIX_224374	S3_560941	NOVO_MIX_208513	NOVO_MIX_3224890	NOVO_MIX_295795	R1_35860	R1_290017	NOVO_MIX_3382845	NOVO_MIX_1828915	NOVO_MIX_632578	R2_62361	R3_561065	NOVO_MIX_3121595	NOVO_MIX_498458	R1_149406	S3_528741	NOVO_MIX_3144044	NOVO_MIX_1627042	R1_755834	NOVO_MIX_1941890	NOVO_MIX_3472865	NOVO_MIX_1486997	R1_790761	R2_326885	NOVO_MIX_286045	S2_220154	NOVO_MIX_2965781	NOVO_MIX_3835074	NOVO_MIX_2739965	S1_422075	S3_449291	R2_387385	NOVO_MIX_3268428	NOVO_MIX_3793336	NOVO_MIX_1304929	R2_68929	NOVO_MIX_3456688	NOVO_MIX_1968778	NOVO_MIX_2418255	NOVO_MIX_2739974	S3_504975	NOVO_MIX_280812	R3_54480	S3_406431	NOVO_MIX_1268840	NOVO_MIX_1115573	S1_110935
ko00627	Metabolism; Xenobiotics biodegradation and metabolism; Aminobenzoate degradation	3546	R3_685669	NOVO_MIX_3213787	S3_79131	NOVO_MIX_2185346	NOVO_MIX_2790536	NOVO_MIX_1733821	R1_409457	S2_139289	NOVO_MIX_98900	R2_357694	NOVO_MIX_1592521	NOVO_MIX_3266113	NOVO_MIX_1501143	NOVO_MIX_1976497	S3_109677	NOVO_MIX_3226628	NOVO_MIX_2568386	NOVO_MIX_514146	NOVO_MIX_2594980	R3_398734	R3_752663	NOVO_MIX_2644912	NOVO_MIX_904155	S3_409033	NOVO_MIX_1448035	S2_295619	NOVO_MIX_1855680	R1_221085	R2_546332	R3_567306	R1_406513	R1_231538	R1_422663	NOVO_MIX_2127601	S3_43325	NOVO_MIX_581192	NOVO_MIX_1980	S3_49412	R1_662821	NOVO_MIX_2069969	R1_79867	NOVO_MIX_2568756	NOVO_MIX_447851	R1_195096	NOVO_MIX_1278019	R1_34182	R1_389209
ko00460	Metabolism; Metabolism of other amino acids; Cyanoamino acid metabolism	3479	R1_480373	R3_186395	NOVO_MIX_149785	NOVO_MIX_1374728	NOVO_MIX_2258086	NOVO_MIX_897370	NOVO_MIX_2838572	NOVO_MIX_1905003	NOVO_MIX_2111539	S1_108821	NOVO_MIX_3601964	S2_36651	NOVO_MIX_209966	NOVO_MIX_1846244	R1_38535	R3_700040	S3_324746	NOVO_MIX_878144	S2_13555	R3_739610	R2_419691	R1_453039	NOVO_MIX_889550	R1_301793	NOVO_MIX_1930212	NOVO_MIX_1016519	NOVO_MIX_556750	S3_515757	NOVO_MIX_900369	NOVO_MIX_2915535	NOVO_MIX_902193	R1_740147	NOVO_MIX_1704259	NOVO_MIX_1320387	S3_16143	NOVO_MIX_2575398	NOVO_MIX_2558970	R3_197696	NOVO_MIX_109769	R1_421225	NOVO_MIX_529894	NOVO_MIX_3021815	R3_567747	NOVO_MIX_2219250	R1_693153	R3_759648	S2_320202
ko01040	Metabolism; Lipid metabolism; Biosynthesis of unsaturated fatty acids	3343	NOVO_MIX_3274288	R1_708398	R1_102130	R1_25056	R2_339781	S1_53539	NOVO_MIX_3876849	NOVO_MIX_3083761	R3_656088	NOVO_MIX_1875157	NOVO_MIX_2111818	NOVO_MIX_1442289	NOVO_MIX_3304677	NOVO_MIX_2620299	R1_257148	NOVO_MIX_542456	NOVO_MIX_777424	NOVO_MIX_129963	R3_8737	NOVO_MIX_3671511	NOVO_MIX_1591032	R3_34444	NOVO_MIX_1926687	NOVO_MIX_265918	S3_559297	NOVO_MIX_1655260	NOVO_MIX_871835	R3_480481	NOVO_MIX_2261417	R1_220196	R1_286278	R3_86601	NOVO_MIX_1339177	NOVO_MIX_89002	NOVO_MIX_3598493	S3_382356	NOVO_MIX_2377125	S2_271310	NOVO_MIX_872833	NOVO_MIX_1930016	R3_534417	R3_173458	NOVO_MIX_3783346	NOVO_MIX_42698	NOVO_MIX_914749	R3_676767	NOVO_MIX_2364763
ko00261	Metabolism; Biosynthesis of other secondary metabolites; Monobactam biosynthesis	3331	R3_339668	NOVO_MIX_692185	R1_414553	NOVO_MIX_2683433	NOVO_MIX_1904856	NOVO_MIX_740043	NOVO_MIX_586186	S3_444932	NOVO_MIX_3215729	R3_732661	R1_689106	NOVO_MIX_1492250	NOVO_MIX_890635	NOVO_MIX_1513969	NOVO_MIX_3712912	S1_5335	NOVO_MIX_3324142	R3_508870	S3_65424	R3_290381	R1_687176	NOVO_MIX_1949813	NOVO_MIX_1507882	NOVO_MIX_3704619	NOVO_MIX_1624275	R2_75674	R3_191390	NOVO_MIX_3668653	R2_167550	R3_290831	NOVO_MIX_1413661	NOVO_MIX_2156270	NOVO_MIX_3046281	S3_327548	NOVO_MIX_644161	NOVO_MIX_1878425	NOVO_MIX_3371839	S3_550193	R3_599553	NOVO_MIX_836696	NOVO_MIX_3890611	NOVO_MIX_2463433	S3_246899	R2_317753	R3_144639	NOVO_MIX_3349212	S3_477506
ko04212	Organismal Systems; Aging; Longevity regulating pathway - worm	3311	R1_776982	NOVO_MIX_890341	NOVO_MIX_382017	NOVO_MIX_1262275	NOVO_MIX_3107125	NOVO_MIX_2962661	NOVO_MIX_3154080	NOVO_MIX_2017734	R3_731414	S2_311008	R3_357599	S3_146785	S2_117348	S2_336753	NOVO_MIX_2142782	NOVO_MIX_26606	NOVO_MIX_86893	S2_106670	R2_516846	R1_41111	NOVO_MIX_3653388	NOVO_MIX_876137	NOVO_MIX_2757835	NOVO_MIX_678142	S1_92170	R1_674935	R3_646882	S2_378936	NOVO_MIX_2461621	S3_542639	S3_314126	NOVO_MIX_3306028	NOVO_MIX_2763793	R1_137463	S1_65554	S3_242266	NOVO_MIX_3946799	NOVO_MIX_1146030	S2_151405	R1_181635	R1_237135	NOVO_MIX_228631	NOVO_MIX_825060	NOVO_MIX_3420714	S3_428044	R1_791662	R1_616659
ko04922	Organismal Systems; Endocrine system; Glucagon signaling pathway	3255	NOVO_MIX_337974	S1_270883	S3_435585	NOVO_MIX_1968251	NOVO_MIX_3419821	S3_317173	R2_158066	NOVO_MIX_2120941	S2_136700	NOVO_MIX_2308639	NOVO_MIX_2277789	R2_66972	S3_145418	R3_220675	NOVO_MIX_1807100	R1_162878	NOVO_MIX_191997	NOVO_MIX_3841819	NOVO_MIX_1071573	NOVO_MIX_876828	NOVO_MIX_1481046	S3_139635	NOVO_MIX_602914	S3_46875	NOVO_MIX_2343916	R3_742940	S3_269720	NOVO_MIX_3124166	NOVO_MIX_1353615	NOVO_MIX_2608176	R3_336953	NOVO_MIX_2220743	R1_367291	NOVO_MIX_2271547	S3_304077	NOVO_MIX_3832201	R2_433066	NOVO_MIX_3221568	R2_26461	NOVO_MIX_3795785	NOVO_MIX_535675	R3_733026	NOVO_MIX_2665842	S1_98809	NOVO_MIX_2420387	NOVO_MIX_3245525	R1_715007
ko00430	Metabolism; Metabolism of other amino acids; Taurine and hypotaurine metabolism	3230	NOVO_MIX_1041974	NOVO_MIX_1906130	R3_735542	S2_65490	NOVO_MIX_3070452	NOVO_MIX_2849400	R2_365726	NOVO_MIX_1640970	NOVO_MIX_1075416	R3_153851	NOVO_MIX_1415051	NOVO_MIX_1441645	NOVO_MIX_126392	NOVO_MIX_2181083	NOVO_MIX_1842491	NOVO_MIX_38452	R3_515503	NOVO_MIX_576062	S3_135705	R3_575595	R2_437300	NOVO_MIX_434354	R3_526266	NOVO_MIX_2868125	NOVO_MIX_40133	NOVO_MIX_1212915	NOVO_MIX_3890208	NOVO_MIX_157620	R1_327425	R3_215510	NOVO_MIX_2313888	NOVO_MIX_1434788	S3_342226	NOVO_MIX_1448933	NOVO_MIX_1136072	R3_304480	R1_601658	NOVO_MIX_3268919	R1_461819	NOVO_MIX_3154528	NOVO_MIX_681582	NOVO_MIX_1770359	NOVO_MIX_3644716	NOVO_MIX_353454	NOVO_MIX_1330758	R1_380715	NOVO_MIX_771664
ko05134	Human Diseases; Infectious diseases: Bacterial; Legionellosis	3152	NOVO_MIX_312177	NOVO_MIX_425509	NOVO_MIX_171196	NOVO_MIX_3094533	R2_320061	R3_531978	NOVO_MIX_1265231	NOVO_MIX_3720334	NOVO_MIX_407590	NOVO_MIX_2975618	S1_14065	NOVO_MIX_3500283	S1_66554	S3_204429	R2_439426	S3_295830	NOVO_MIX_2457042	NOVO_MIX_124467	NOVO_MIX_2904352	NOVO_MIX_854166	S1_19072	S3_251760	S1_299905	S1_377517	NOVO_MIX_3502333	NOVO_MIX_3483754	S3_563877	NOVO_MIX_468612	NOVO_MIX_3210390	R1_149369	S1_302948	NOVO_MIX_2046709	NOVO_MIX_1831695	S1_130505	NOVO_MIX_415590	S3_243248	NOVO_MIX_190542	R3_406872	R1_155173	NOVO_MIX_3107360	S3_426505	NOVO_MIX_452617	NOVO_MIX_105987	R1_642027	NOVO_MIX_1179600	NOVO_MIX_3960574	S3_364034
ko05152	Human Diseases; Infectious diseases: Bacterial; Tuberculosis	3145	S3_203089	NOVO_MIX_2988622	S1_358306	NOVO_MIX_815816	S3_465025	R3_386978	NOVO_MIX_2234281	NOVO_MIX_178343	S2_283458	S2_162750	S1_231265	R2_429227	NOVO_MIX_2697078	R3_207987	R2_383657	NOVO_MIX_2735620	NOVO_MIX_345253	R3_569416	S1_82603	NOVO_MIX_3785297	NOVO_MIX_641151	NOVO_MIX_50545	NOVO_MIX_1672090	NOVO_MIX_991719	R3_705329	S3_225319	R1_22695	R1_74012	R1_391011	S2_149219	NOVO_MIX_304421	R1_419729	NOVO_MIX_1727482	S3_58102	S1_95131	R2_145978	NOVO_MIX_2657244	NOVO_MIX_2375136	NOVO_MIX_3039596	S3_432875	NOVO_MIX_414214	NOVO_MIX_2337104	S3_493121	NOVO_MIX_1561109	S3_285968	S2_393737	NOVO_MIX_179908
ko02026	Cellular Processes; Cellular community - prokaryotes; Biofilm formation - Escherichia coli	3129	R3_396948	NOVO_MIX_1202680	S1_271117	NOVO_MIX_3604536	R3_483553	NOVO_MIX_1449234	NOVO_MIX_2105844	R2_403360	S1_26922	NOVO_MIX_3902979	NOVO_MIX_340433	NOVO_MIX_492776	NOVO_MIX_1475851	NOVO_MIX_2135300	NOVO_MIX_3416600	R3_9020	NOVO_MIX_3042281	NOVO_MIX_1576643	S3_611787	R3_111835	S3_611665	NOVO_MIX_1252864	S1_270637	NOVO_MIX_2333047	NOVO_MIX_2020737	R3_383767	NOVO_MIX_756010	NOVO_MIX_525919	NOVO_MIX_1973939	R1_766550	NOVO_MIX_767690	NOVO_MIX_561381	NOVO_MIX_3490351	NOVO_MIX_259498	S3_98415	NOVO_MIX_547028	NOVO_MIX_2618108	NOVO_MIX_3195091	NOVO_MIX_1141221	NOVO_MIX_1217410	NOVO_MIX_379091	R3_207824	R3_437083	NOVO_MIX_3830264	NOVO_MIX_3313349	S3_318157	NOVO_MIX_1383219
ko04217	Cellular Processes; Cell growth and death; Necroptosis	3111	NOVO_MIX_1622984	R3_458484	NOVO_MIX_2891784	NOVO_MIX_999096	NOVO_MIX_754039	R1_616167	R1_635319	NOVO_MIX_2843464	NOVO_MIX_1974814	S3_104889	NOVO_MIX_2319940	NOVO_MIX_3423476	R3_78636	NOVO_MIX_1970178	R3_56330	NOVO_MIX_567813	R1_28209	NOVO_MIX_1352414	R3_676116	R1_678169	NOVO_MIX_2100341	NOVO_MIX_2175369	NOVO_MIX_247796	NOVO_MIX_47033	NOVO_MIX_757892	S2_252829	NOVO_MIX_1378445	NOVO_MIX_2491222	R3_622879	NOVO_MIX_2723138	NOVO_MIX_1882357	S2_94216	NOVO_MIX_2124362	NOVO_MIX_103873	NOVO_MIX_3139560	R2_199777	NOVO_MIX_277281	NOVO_MIX_3285243	NOVO_MIX_3109009	NOVO_MIX_3251404	R2_206135	NOVO_MIX_2173066	NOVO_MIX_3275155	NOVO_MIX_3321846	NOVO_MIX_239225	NOVO_MIX_48354	S1_163831
ko02025	Cellular Processes; Cellular community - prokaryotes; Biofilm formation - Pseudomonas aeruginosa	3101	NOVO_MIX_3281233	NOVO_MIX_3260560	NOVO_MIX_1395981	NOVO_MIX_930894	R1_594087	NOVO_MIX_1574248	R1_236253	NOVO_MIX_54185	NOVO_MIX_2429119	NOVO_MIX_2519057	NOVO_MIX_788557	NOVO_MIX_276388	NOVO_MIX_1016604	NOVO_MIX_1091491	NOVO_MIX_3254246	NOVO_MIX_3845404	R1_519160	R1_158523	S1_222914	R2_286816	NOVO_MIX_3825551	NOVO_MIX_1820925	NOVO_MIX_3780449	S3_119764	NOVO_MIX_614196	S2_291742	NOVO_MIX_2091201	NOVO_MIX_902245	NOVO_MIX_1208427	NOVO_MIX_3373132	NOVO_MIX_3248970	R3_271983	S3_608607	NOVO_MIX_3290292	NOVO_MIX_2776272	R3_653310	NOVO_MIX_1571926	NOVO_MIX_3141111	R1_239697	NOVO_MIX_1676403	NOVO_MIX_1899896	NOVO_MIX_77331	NOVO_MIX_1926653	NOVO_MIX_3729094	NOVO_MIX_3691460	NOVO_MIX_504484	NOVO_MIX_2561442
ko03020	Genetic Information Processing; Transcription; RNA polymerase	3041	NOVO_MIX_3081282	R2_191381	NOVO_MIX_1739177	S2_35062	NOVO_MIX_848742	NOVO_MIX_3545832	NOVO_MIX_2826067	NOVO_MIX_2666610	NOVO_MIX_2976820	R2_394906	R1_124768	NOVO_MIX_780189	R2_476106	R2_6805	S2_391419	NOVO_MIX_868562	NOVO_MIX_3897636	NOVO_MIX_2340521	NOVO_MIX_2974208	NOVO_MIX_414622	S1_201197	NOVO_MIX_3539489	R2_432413	NOVO_MIX_2438519	R1_578487	NOVO_MIX_1392964	S3_480091	NOVO_MIX_3626811	NOVO_MIX_3342122	NOVO_MIX_3030979	R2_253817	R2_315641	R3_542168	R2_375701	NOVO_MIX_1918999	NOVO_MIX_2532955	R2_20391	R1_639086	S1_319693	NOVO_MIX_1001269	NOVO_MIX_2009160	NOVO_MIX_2101582	R2_527310	R3_259889	R1_389485	R3_49787	NOVO_MIX_839742
ko00195	Metabolism; Energy metabolism; Photosynthesis	3013	NOVO_MIX_1049251	NOVO_MIX_626588	R1_307643	NOVO_MIX_1763274	R3_625915	NOVO_MIX_3363594	NOVO_MIX_1739632	NOVO_MIX_1130824	NOVO_MIX_2388773	NOVO_MIX_1488979	NOVO_MIX_3302935	NOVO_MIX_2270363	NOVO_MIX_1709226	NOVO_MIX_2053185	R1_778841	NOVO_MIX_3563740	NOVO_MIX_3086874	R1_750232	S3_594383	R1_266124	R1_380793	S2_168255	NOVO_MIX_1355350	NOVO_MIX_1507675	R2_298647	NOVO_MIX_3085014	NOVO_MIX_1966217	NOVO_MIX_1727806	R3_32729	NOVO_MIX_2538099	NOVO_MIX_892172	R3_259163	NOVO_MIX_336019	S3_414084	R1_784161	R1_239651	S2_11892	S1_321096	NOVO_MIX_497417	NOVO_MIX_2671308	NOVO_MIX_2216304	NOVO_MIX_3489021	NOVO_MIX_2264429	R3_737346	S1_352210	R1_187789	NOVO_MIX_3101699
ko05111	Cellular Processes; Cellular community - prokaryotes; Biofilm formation - Vibrio cholerae	2949	R3_688198	NOVO_MIX_2592375	NOVO_MIX_2155866	NOVO_MIX_1464681	NOVO_MIX_2124536	R3_452181	NOVO_MIX_1132743	NOVO_MIX_2934769	R3_563989	R3_168358	NOVO_MIX_2571091	R2_78970	S3_445955	NOVO_MIX_1185330	R1_421784	NOVO_MIX_1896314	NOVO_MIX_2763136	R2_410143	R3_249845	NOVO_MIX_1402521	NOVO_MIX_321292	R2_122860	NOVO_MIX_3873422	NOVO_MIX_3334625	R3_365074	R3_102608	NOVO_MIX_2795382	S2_337810	R3_357743	R2_270798	R3_218284	NOVO_MIX_1893421	S3_269312	R2_68050	NOVO_MIX_3698740	NOVO_MIX_2061230	NOVO_MIX_2554603	NOVO_MIX_2147518	NOVO_MIX_2900021	NOVO_MIX_3864594	NOVO_MIX_2631562	NOVO_MIX_3216583	NOVO_MIX_3673759	NOVO_MIX_3136596	R1_528362	NOVO_MIX_1365917	NOVO_MIX_1002844
ko00983	Metabolism; Xenobiotics biodegradation and metabolism; Drug metabolism - other enzymes	2947	NOVO_MIX_932877	R1_514564	R1_489024	NOVO_MIX_3562954	R1_698681	NOVO_MIX_446155	NOVO_MIX_160778	R3_50958	S3_462691	R3_81002	NOVO_MIX_3542292	R2_369187	R2_515417	NOVO_MIX_3223879	NOVO_MIX_1926354	NOVO_MIX_2359525	NOVO_MIX_55137	NOVO_MIX_532034	R2_389612	NOVO_MIX_2472482	R2_341497	R1_12632	NOVO_MIX_3045032	R3_180897	S3_573404	S3_619171	S2_63059	R2_539738	NOVO_MIX_808213	NOVO_MIX_2703735	S3_564839	S3_512739	R2_449520	NOVO_MIX_573993	R2_521924	S1_35478	R2_48798	R2_76245	S1_54057	NOVO_MIX_2738637	S1_365834	R2_461673	R1_543189	NOVO_MIX_1709187	NOVO_MIX_209475	NOVO_MIX_3324220	NOVO_MIX_1069755
ko00072	Metabolism; Lipid metabolism; Synthesis and degradation of ketone bodies	2839	R1_232969	NOVO_MIX_3752292	NOVO_MIX_2740573	R3_438523	R1_22114	NOVO_MIX_258336	S3_373276	S3_488302	NOVO_MIX_490089	R2_39910	NOVO_MIX_2512824	NOVO_MIX_468528	NOVO_MIX_664119	R1_741321	S3_214602	NOVO_MIX_1677153	NOVO_MIX_522844	R2_11895	NOVO_MIX_2991586	NOVO_MIX_782986	R3_520174	S1_209528	R1_541916	NOVO_MIX_450172	NOVO_MIX_40502	NOVO_MIX_271634	NOVO_MIX_2606152	R1_501134	NOVO_MIX_645322	NOVO_MIX_218277	R3_741647	NOVO_MIX_3150645	R1_740810	R1_442766	R2_421641	NOVO_MIX_2338850	NOVO_MIX_3121445	R1_699226	NOVO_MIX_2252587	NOVO_MIX_1953558	NOVO_MIX_3781222	NOVO_MIX_2714796	NOVO_MIX_2117253	R3_482631	S2_344565	NOVO_MIX_752950	NOVO_MIX_162157
ko04213	Organismal Systems; Aging; Longevity regulating pathway - multiple species	2830	NOVO_MIX_3840665	NOVO_MIX_755170	NOVO_MIX_676414	NOVO_MIX_3837486	NOVO_MIX_3582290	NOVO_MIX_3635316	NOVO_MIX_1505723	R3_737394	R3_291732	NOVO_MIX_3257339	R1_190201	NOVO_MIX_760061	NOVO_MIX_2959471	NOVO_MIX_3468375	NOVO_MIX_3156253	NOVO_MIX_2892124	R1_293107	NOVO_MIX_368934	NOVO_MIX_3315712	NOVO_MIX_139610	R2_219281	S3_494104	NOVO_MIX_1889460	NOVO_MIX_3700658	R2_501140	NOVO_MIX_2258309	S1_79068	S3_530429	R1_435056	NOVO_MIX_3079757	S2_50743	NOVO_MIX_386014	S1_2738	NOVO_MIX_29288	NOVO_MIX_2763793	R3_677802	S1_65554	NOVO_MIX_1494744	NOVO_MIX_3261640	NOVO_MIX_262993	R3_68324	NOVO_MIX_2224979	S3_333452	R2_234991	NOVO_MIX_918615	NOVO_MIX_825060	NOVO_MIX_228631
ko01524	Human Diseases; Drug resistance: Antineoplastic; Platinum drug resistance	2822	NOVO_MIX_1986053	NOVO_MIX_825008	NOVO_MIX_2211885	NOVO_MIX_682157	NOVO_MIX_74067	NOVO_MIX_1699608	NOVO_MIX_3581085	NOVO_MIX_10689	S3_262136	NOVO_MIX_1505263	NOVO_MIX_422039	R1_324590	R3_472489	NOVO_MIX_3174320	R1_588132	R3_596990	NOVO_MIX_3573679	NOVO_MIX_798325	NOVO_MIX_3257563	NOVO_MIX_327353	NOVO_MIX_1365669	R1_287645	NOVO_MIX_490913	NOVO_MIX_1206169	R3_694976	R1_388659	NOVO_MIX_1680176	NOVO_MIX_2303967	NOVO_MIX_3935756	NOVO_MIX_1596215	R3_621328	NOVO_MIX_978572	NOVO_MIX_174810	NOVO_MIX_1719379	NOVO_MIX_257072	NOVO_MIX_707663	S2_119267	NOVO_MIX_3623260	NOVO_MIX_457899	NOVO_MIX_1389625	NOVO_MIX_1131067	S1_100666	NOVO_MIX_861783	NOVO_MIX_3818535	NOVO_MIX_451453	R3_544616	R3_759150
ko01502	Human Diseases; Drug resistance: Antimicrobial; Vancomycin resistance	2782	R2_56160	NOVO_MIX_1486850	NOVO_MIX_888231	R3_46731	R3_201621	S1_71733	NOVO_MIX_3583485	NOVO_MIX_2229106	NOVO_MIX_1346144	R2_534427	NOVO_MIX_2808808	NOVO_MIX_3075145	R1_225252	NOVO_MIX_91528	R1_774359	S3_451621	NOVO_MIX_2868011	NOVO_MIX_3679897	R1_635303	NOVO_MIX_148076	R1_784586	NOVO_MIX_3464662	NOVO_MIX_2716570	NOVO_MIX_528943	NOVO_MIX_3520223	R1_398227	NOVO_MIX_2241683	NOVO_MIX_1205133	R1_588192	NOVO_MIX_561345	R3_415084	NOVO_MIX_1223106	S2_247734	NOVO_MIX_1912586	NOVO_MIX_2063850	R3_578382	R1_241920	R1_764633	NOVO_MIX_634566	R3_425726	NOVO_MIX_3348616	NOVO_MIX_1358162	NOVO_MIX_421527	NOVO_MIX_1464840	S3_582333	S3_364453	NOVO_MIX_2724420
ko05230	Human Diseases; Cancers: Overview; Central carbon metabolism in cancer	2755	S2_311766	R1_472045	NOVO_MIX_1154650	NOVO_MIX_1590984	NOVO_MIX_3897181	S1_235771	NOVO_MIX_1731084	S3_542218	R3_77727	S1_165660	S1_138911	R2_475269	NOVO_MIX_409300	S2_360081	S3_274967	NOVO_MIX_3695536	NOVO_MIX_2560652	R1_200012	NOVO_MIX_2516694	S3_428889	NOVO_MIX_2332442	NOVO_MIX_1506520	S2_196280	NOVO_MIX_2299135	R1_133099	NOVO_MIX_1274704	S3_418578	R2_415296	R1_269262	S1_437835	S2_122341	R2_163536	NOVO_MIX_1866781	R3_331283	R3_657073	R3_509753	NOVO_MIX_90411	S1_429658	NOVO_MIX_3402052	R1_107904	S2_112180	NOVO_MIX_566016	R1_731278	R3_698353	R1_639149	NOVO_MIX_863482	NOVO_MIX_366401
ko00053	Metabolism; Carbohydrate metabolism; Ascorbate and aldarate metabolism	2728	NOVO_MIX_334213	NOVO_MIX_2063264	NOVO_MIX_2025549	NOVO_MIX_326298	NOVO_MIX_3068	NOVO_MIX_2746340	NOVO_MIX_2835262	S3_330823	NOVO_MIX_722829	NOVO_MIX_3368038	NOVO_MIX_3368267	R1_216441	S2_57526	R3_238979	NOVO_MIX_1944257	R1_633291	R1_686871	R3_14903	NOVO_MIX_1989443	S1_366368	R3_400386	S3_279396	NOVO_MIX_1084832	NOVO_MIX_1603048	R2_310167	S3_95364	R3_259158	NOVO_MIX_943659	R2_536837	NOVO_MIX_3359180	S3_296692	NOVO_MIX_3500063	NOVO_MIX_2260627	NOVO_MIX_1578621	NOVO_MIX_1886673	NOVO_MIX_2757780	NOVO_MIX_2296813	R2_458488	NOVO_MIX_3825870	NOVO_MIX_1452934	NOVO_MIX_3668648	S2_213780	R3_270645	NOVO_MIX_218233	R1_503286	NOVO_MIX_1655883	NOVO_MIX_1478480
ko04016	Environmental Information Processing; Signal transduction; MAPK signaling pathway - plant	2698	R2_504177	NOVO_MIX_3727575	R1_592009	NOVO_MIX_1450846	NOVO_MIX_2496622	NOVO_MIX_810092	S2_56016	R1_590666	NOVO_MIX_3289487	NOVO_MIX_417733	R2_106498	NOVO_MIX_3027513	S1_147879	NOVO_MIX_2256524	NOVO_MIX_1053905	R1_630236	S1_77874	NOVO_MIX_3892790	R2_344620	S3_466516	S1_183673	S2_137754	NOVO_MIX_2274926	NOVO_MIX_1324694	NOVO_MIX_3137663	NOVO_MIX_1907954	NOVO_MIX_3773217	R1_94484	S3_493422	R2_316045	S2_349796	NOVO_MIX_429083	R1_483199	NOVO_MIX_3359744	NOVO_MIX_2524025	R2_370297	NOVO_MIX_3876449	NOVO_MIX_1646552	NOVO_MIX_995670	R3_271622	R1_485971	NOVO_MIX_3047671	R1_142310	NOVO_MIX_1140988	NOVO_MIX_3529025	S3_364723	S1_50708
ko00562	Metabolism; Carbohydrate metabolism; Inositol phosphate metabolism	2691	NOVO_MIX_514339	S3_76711	NOVO_MIX_2450288	S3_527308	NOVO_MIX_481203	R3_658094	NOVO_MIX_2095563	NOVO_MIX_690283	NOVO_MIX_500120	S1_375654	NOVO_MIX_2155291	NOVO_MIX_1869823	NOVO_MIX_2137804	NOVO_MIX_3541212	NOVO_MIX_2021774	NOVO_MIX_3218256	NOVO_MIX_1018595	NOVO_MIX_3497328	NOVO_MIX_3812739	S3_468755	NOVO_MIX_3815545	NOVO_MIX_3173216	R2_487882	NOVO_MIX_1675570	R3_528939	NOVO_MIX_2423179	NOVO_MIX_615843	R1_612204	NOVO_MIX_1637944	NOVO_MIX_965758	R1_329809	NOVO_MIX_343818	NOVO_MIX_2111693	NOVO_MIX_3441431	R3_761859	NOVO_MIX_2994231	NOVO_MIX_2576581	NOVO_MIX_1180292	NOVO_MIX_2789705	S2_259411	NOVO_MIX_898343	NOVO_MIX_204280	S1_171747	R3_247395	NOVO_MIX_3015871	R2_208043	S1_200633
ko00750	Metabolism; Metabolism of cofactors and vitamins; Vitamin B6 metabolism	2562	S2_337969	NOVO_MIX_1092126	NOVO_MIX_296946	R3_111646	NOVO_MIX_993589	S3_322311	NOVO_MIX_1058771	NOVO_MIX_1057583	NOVO_MIX_2265400	NOVO_MIX_772468	R1_734663	NOVO_MIX_199882	R1_643097	S3_476682	R1_622356	NOVO_MIX_78496	NOVO_MIX_661418	NOVO_MIX_3342877	R3_253823	R3_469020	R3_380699	NOVO_MIX_1548827	NOVO_MIX_3916923	NOVO_MIX_3299633	R1_72560	S3_219331	S2_317811	R1_578884	R3_416514	R2_307486	NOVO_MIX_2176503	NOVO_MIX_1507855	NOVO_MIX_2971155	R3_524087	NOVO_MIX_2549972	NOVO_MIX_177534	R1_327254	NOVO_MIX_1617672	S1_242793	S1_242703	R1_340670	NOVO_MIX_3194933	NOVO_MIX_3371101	NOVO_MIX_2860919	NOVO_MIX_1850885	NOVO_MIX_64618	NOVO_MIX_3407342
ko00625	Metabolism; Xenobiotics biodegradation and metabolism; Chloroalkane and chloroalkene degradation	2529	NOVO_MIX_263717	NOVO_MIX_2272716	R1_317440	NOVO_MIX_1253356	NOVO_MIX_3080160	NOVO_MIX_1482339	NOVO_MIX_1792204	NOVO_MIX_1840230	NOVO_MIX_704539	R1_286060	S3_167153	S1_59417	R2_175482	NOVO_MIX_1180499	R3_763737	NOVO_MIX_1534890	NOVO_MIX_588630	NOVO_MIX_3206453	NOVO_MIX_2961998	NOVO_MIX_1846944	NOVO_MIX_2781885	NOVO_MIX_3654722	NOVO_MIX_1657511	R1_68593	NOVO_MIX_2692013	R1_365161	NOVO_MIX_3507710	R1_546305	NOVO_MIX_2108903	R1_680248	R3_378797	NOVO_MIX_1200527	NOVO_MIX_2850365	NOVO_MIX_2343121	NOVO_MIX_1448344	NOVO_MIX_1043417	R3_484731	R1_638772	NOVO_MIX_872452	S3_111058	NOVO_MIX_3040556	NOVO_MIX_3476833	NOVO_MIX_3125460	NOVO_MIX_2828494	NOVO_MIX_1955160	NOVO_MIX_2545967	NOVO_MIX_2295926
ko00540	Metabolism; Glycan biosynthesis and metabolism; Lipopolysaccharide biosynthesis	2486	S3_226364	R1_711307	NOVO_MIX_3889708	R2_285264	NOVO_MIX_2004303	NOVO_MIX_3534665	NOVO_MIX_1656458	S2_286406	R3_334305	R1_774350	NOVO_MIX_1183705	NOVO_MIX_2531132	NOVO_MIX_3826060	NOVO_MIX_3666003	NOVO_MIX_3793846	NOVO_MIX_1607930	R3_648469	S3_474228	NOVO_MIX_2267712	NOVO_MIX_2570574	NOVO_MIX_2192156	NOVO_MIX_1318322	S3_397259	NOVO_MIX_548029	NOVO_MIX_2695024	NOVO_MIX_2732580	NOVO_MIX_370980	R1_439474	NOVO_MIX_879714	NOVO_MIX_2241817	S2_31028	R3_373559	NOVO_MIX_604140	NOVO_MIX_3319219	NOVO_MIX_2717849	S3_117424	R3_598756	NOVO_MIX_2551630	NOVO_MIX_2408740	NOVO_MIX_1346785	NOVO_MIX_3129861	NOVO_MIX_2893880	R1_674954	NOVO_MIX_1162124	NOVO_MIX_6844	NOVO_MIX_131706	S3_319275
ko00281	Metabolism; Metabolism of terpenoids and polyketides; Geraniol degradation	2476	NOVO_MIX_764783	NOVO_MIX_34409	NOVO_MIX_3306690	NOVO_MIX_2797180	S3_270016	NOVO_MIX_1865171	NOVO_MIX_1074351	R1_175364	NOVO_MIX_172224	NOVO_MIX_3078163	R3_740952	S3_587651	NOVO_MIX_1433431	R3_540545	NOVO_MIX_1646030	NOVO_MIX_3660043	R3_741082	NOVO_MIX_730979	NOVO_MIX_611075	R2_233997	R1_613396	R1_463149	NOVO_MIX_80257	R1_437689	NOVO_MIX_3957338	NOVO_MIX_1176764	NOVO_MIX_1873705	NOVO_MIX_3522835	S3_52551	NOVO_MIX_924099	NOVO_MIX_2029013	NOVO_MIX_2175638	NOVO_MIX_2491680	R1_328965	NOVO_MIX_832907	S3_522985	NOVO_MIX_20612	R3_673387	NOVO_MIX_910398	R1_773812	NOVO_MIX_1005929	NOVO_MIX_1743136	NOVO_MIX_1633968	NOVO_MIX_60379	NOVO_MIX_3740966	NOVO_MIX_3391254	R2_481461
ko04920	Organismal Systems; Endocrine system; Adipocytokine signaling pathway	2468	NOVO_MIX_1218581	R2_419327	NOVO_MIX_2791553	NOVO_MIX_1956948	NOVO_MIX_1780189	NOVO_MIX_3011762	NOVO_MIX_529654	R1_13756	NOVO_MIX_1348631	R2_74248	R1_615453	R1_92279	NOVO_MIX_3743107	S1_208120	R2_111881	R1_198893	NOVO_MIX_1806839	NOVO_MIX_1771154	R2_250884	R1_176480	NOVO_MIX_1758365	NOVO_MIX_1649953	NOVO_MIX_116914	S2_181512	NOVO_MIX_1341928	NOVO_MIX_1351140	NOVO_MIX_2004509	S2_214418	NOVO_MIX_253556	NOVO_MIX_23216	R3_684378	S3_8060	R1_607614	S1_306675	R1_330582	R1_33398	R1_470139	NOVO_MIX_1656895	R1_37878	NOVO_MIX_3258782	NOVO_MIX_536796	R2_261063	NOVO_MIX_2638730	R1_614836	NOVO_MIX_1612065	NOVO_MIX_2526031	NOVO_MIX_793119
ko01503	Human Diseases; Drug resistance: Antimicrobial; Cationic antimicrobial peptide (CAMP) resistance	2465	R3_174754	S3_4636	NOVO_MIX_1963770	NOVO_MIX_3844234	NOVO_MIX_3394151	S3_261149	R2_363738	NOVO_MIX_3572998	NOVO_MIX_1720062	NOVO_MIX_3309655	S3_565702	R2_59963	R1_30486	NOVO_MIX_3744087	NOVO_MIX_191178	NOVO_MIX_2429030	R1_781540	NOVO_MIX_1156199	NOVO_MIX_1576203	S3_168953	NOVO_MIX_1079718	NOVO_MIX_624521	NOVO_MIX_632431	NOVO_MIX_2769368	NOVO_MIX_1922453	NOVO_MIX_3051243	NOVO_MIX_2520649	S2_231085	NOVO_MIX_1747607	NOVO_MIX_1016196	NOVO_MIX_834590	NOVO_MIX_3921635	NOVO_MIX_1671760	NOVO_MIX_653145	S3_600777	R1_356391	NOVO_MIX_224400	NOVO_MIX_2236793	R1_286477	R3_486174	NOVO_MIX_3897587	S2_31224	NOVO_MIX_2966977	NOVO_MIX_466891	S3_614169	NOVO_MIX_3536255	R3_748467
ko00333	Metabolism; Biosynthesis of other secondary metabolites; Prodigiosin biosynthesis	2443	S2_264491	NOVO_MIX_734529	NOVO_MIX_142696	NOVO_MIX_1015120	NOVO_MIX_2367468	NOVO_MIX_2784105	S3_129203	R1_264715	S2_386323	R3_91288	NOVO_MIX_3153702	NOVO_MIX_3390270	NOVO_MIX_2788264	R3_48988	R1_308636	R3_540363	NOVO_MIX_3716852	NOVO_MIX_3347629	NOVO_MIX_359865	NOVO_MIX_2848635	NOVO_MIX_1691706	S3_218629	S3_266756	R1_641781	R1_113054	S3_284420	NOVO_MIX_1055885	R1_776529	R1_211167	NOVO_MIX_1977962	NOVO_MIX_1638599	R3_283755	R1_170283	NOVO_MIX_1317019	NOVO_MIX_2634984	NOVO_MIX_2074502	S3_38798	NOVO_MIX_947100	NOVO_MIX_74326	NOVO_MIX_1147124	R1_78728	NOVO_MIX_374719	R2_337968	NOVO_MIX_48859	NOVO_MIX_3182356	NOVO_MIX_2282090	NOVO_MIX_3206483
ko00940	Metabolism; Biosynthesis of other secondary metabolites; Phenylpropanoid biosynthesis	2373	NOVO_MIX_1312103	S3_518047	S2_313734	S3_168105	S1_47562	NOVO_MIX_845616	NOVO_MIX_2683514	NOVO_MIX_2905596	R1_435156	NOVO_MIX_835872	S3_569202	S1_368384	NOVO_MIX_33950	S1_35435	S2_273203	NOVO_MIX_1251563	R1_375409	R1_181286	NOVO_MIX_3102962	NOVO_MIX_2684530	NOVO_MIX_3002316	NOVO_MIX_3729318	S2_384297	S3_414440	NOVO_MIX_240234	NOVO_MIX_2021014	R2_204961	NOVO_MIX_2099299	S1_398726	R3_201977	NOVO_MIX_3376166	NOVO_MIX_1745279	NOVO_MIX_1392900	NOVO_MIX_437519	S3_323463	S2_239799	S1_335299	NOVO_MIX_187083	NOVO_MIX_3209616	NOVO_MIX_2430353	NOVO_MIX_2296332	R1_702629	R2_39283	NOVO_MIX_3094286	R1_608817	NOVO_MIX_1043728	NOVO_MIX_857852
ko00740	Metabolism; Metabolism of cofactors and vitamins; Riboflavin metabolism	2358	R1_130123	NOVO_MIX_2111082	R2_294255	NOVO_MIX_2258108	R2_377727	NOVO_MIX_2953622	NOVO_MIX_1691989	R1_212178	NOVO_MIX_1376992	NOVO_MIX_526544	NOVO_MIX_19157	R3_238994	R1_407938	R1_190129	R1_182341	NOVO_MIX_1732127	NOVO_MIX_2923699	R1_614593	NOVO_MIX_1487317	NOVO_MIX_2213203	NOVO_MIX_2682833	NOVO_MIX_1992820	NOVO_MIX_1934401	NOVO_MIX_2583951	S3_596201	NOVO_MIX_3268361	R3_330849	NOVO_MIX_3123517	NOVO_MIX_895646	S2_198940	R3_424110	NOVO_MIX_883704	R3_348627	R2_458402	R1_565053	NOVO_MIX_2809606	R1_249004	R1_352799	NOVO_MIX_3129964	NOVO_MIX_560922	NOVO_MIX_2931325	S3_2151	NOVO_MIX_3666767	NOVO_MIX_3855186	S3_508862	NOVO_MIX_3563782	NOVO_MIX_3719528
ko04931	Human Diseases; Endocrine and metabolic diseases; Insulin resistance	2352	NOVO_MIX_1617316	NOVO_MIX_3392532	NOVO_MIX_2014551	S2_241382	S1_82106	R1_77667	R3_303703	R2_113836	R3_44542	NOVO_MIX_3395516	NOVO_MIX_2241013	S1_183900	S2_158669	NOVO_MIX_1522593	NOVO_MIX_3652597	NOVO_MIX_1578153	R1_166728	NOVO_MIX_2409801	NOVO_MIX_210738	NOVO_MIX_499383	NOVO_MIX_1740740	S1_127981	NOVO_MIX_1624368	R3_470703	NOVO_MIX_3513288	NOVO_MIX_74899	R3_606801	NOVO_MIX_1354273	NOVO_MIX_3913267	NOVO_MIX_779277	R2_414066	NOVO_MIX_1194537	NOVO_MIX_3790368	NOVO_MIX_3418507	NOVO_MIX_3786740	NOVO_MIX_591518	NOVO_MIX_3501653	R2_489375	S3_203169	NOVO_MIX_3252736	NOVO_MIX_597648	R3_720982	NOVO_MIX_71542	R3_340212	NOVO_MIX_1471914	NOVO_MIX_2323246	NOVO_MIX_812607
ko00903	Metabolism; Metabolism of terpenoids and polyketides; Limonene and pinene degradation	2339	R2_370255	NOVO_MIX_2634527	NOVO_MIX_2688628	NOVO_MIX_1210572	NOVO_MIX_2624162	R3_61382	NOVO_MIX_3304051	R3_21693	NOVO_MIX_2926896	R3_304799	NOVO_MIX_342092	S3_214031	S2_312494	NOVO_MIX_1456800	R3_543110	NOVO_MIX_1767804	NOVO_MIX_2950000	NOVO_MIX_2420838	R2_462133	S1_19921	NOVO_MIX_1821953	R2_388147	S2_42986	S3_159582	S3_495543	NOVO_MIX_963972	R1_46214	R2_347036	NOVO_MIX_327269	NOVO_MIX_180867	NOVO_MIX_227802	NOVO_MIX_1246070	NOVO_MIX_185454	NOVO_MIX_3422601	S1_267958	NOVO_MIX_2139389	R1_666979	NOVO_MIX_2114652	NOVO_MIX_1836674	R2_508672	NOVO_MIX_2903826	R1_477211	NOVO_MIX_2092057	R3_341608	NOVO_MIX_3873371	NOVO_MIX_1638668	R3_667440
ko00643	Metabolism; Xenobiotics biodegradation and metabolism; Styrene degradation	2337	NOVO_MIX_1329011	R1_429685	NOVO_MIX_2284440	S1_1456	NOVO_MIX_173884	R2_543672	NOVO_MIX_839361	NOVO_MIX_3846550	NOVO_MIX_1356922	R3_711628	S3_377947	NOVO_MIX_763397	NOVO_MIX_3880963	NOVO_MIX_940793	NOVO_MIX_1477075	NOVO_MIX_1379142	NOVO_MIX_682035	R1_199028	NOVO_MIX_3641120	NOVO_MIX_1455506	NOVO_MIX_2678854	R1_20154	NOVO_MIX_1357293	R3_591208	NOVO_MIX_610498	NOVO_MIX_2852571	NOVO_MIX_3157456	NOVO_MIX_3667216	NOVO_MIX_2710731	NOVO_MIX_3571031	S3_70088	NOVO_MIX_2526341	NOVO_MIX_3854851	R3_440103	R3_337208	NOVO_MIX_1779397	NOVO_MIX_51696	NOVO_MIX_3737721	NOVO_MIX_2583896	NOVO_MIX_648170	NOVO_MIX_2149405	NOVO_MIX_2532054	R2_35444	R1_25631	NOVO_MIX_1770775	NOVO_MIX_2288284	R1_385570
ko01523	Human Diseases; Drug resistance: Antineoplastic; Antifolate resistance	2318	NOVO_MIX_1086875	NOVO_MIX_2276000	NOVO_MIX_3950535	R3_99139	S1_398014	R1_678687	NOVO_MIX_1390911	NOVO_MIX_3414064	NOVO_MIX_1408010	R1_348360	S2_282762	NOVO_MIX_3280734	S3_345219	R3_517706	NOVO_MIX_1683026	R2_359195	S1_5553	S1_157164	S1_89540	R3_13642	NOVO_MIX_2108226	R3_434738	R2_179359	NOVO_MIX_1625910	NOVO_MIX_2560624	R3_86029	NOVO_MIX_1908707	NOVO_MIX_2128003	NOVO_MIX_783019	R2_408354	NOVO_MIX_2723534	NOVO_MIX_2900516	NOVO_MIX_3295143	R1_10575	NOVO_MIX_2751841	NOVO_MIX_2022528	NOVO_MIX_989983	NOVO_MIX_2572430	NOVO_MIX_904915	NOVO_MIX_1264367	NOVO_MIX_437141	NOVO_MIX_309125	S3_451925	NOVO_MIX_2750870	R2_508940	R3_652886	NOVO_MIX_985059
ko00523	Metabolism; Metabolism of terpenoids and polyketides; Polyketide sugar unit biosynthesis	2273	S3_282801	NOVO_MIX_1808820	NOVO_MIX_2960360	NOVO_MIX_3895759	NOVO_MIX_1544475	NOVO_MIX_534991	NOVO_MIX_1803112	R1_582918	NOVO_MIX_2437079	R3_461600	R1_300506	R3_345682	R2_412158	NOVO_MIX_480877	NOVO_MIX_2253255	R3_758130	R1_536104	R1_504946	NOVO_MIX_1918385	NOVO_MIX_2759893	NOVO_MIX_1725100	R1_78515	NOVO_MIX_3511448	NOVO_MIX_1499164	NOVO_MIX_2007904	NOVO_MIX_2007687	R1_602289	R3_306232	NOVO_MIX_1350345	NOVO_MIX_2267244	NOVO_MIX_2531438	R3_428268	R1_74499	NOVO_MIX_3400138	R1_294475	R2_461763	R1_486813	NOVO_MIX_3460345	R3_430608	NOVO_MIX_1738005	R1_121784	NOVO_MIX_2691107	NOVO_MIX_7668	NOVO_MIX_1042815	NOVO_MIX_3691447	NOVO_MIX_1644055	R2_498946
ko04066	Environmental Information Processing; Signal transduction; HIF-1 signaling pathway	2151	NOVO_MIX_2953114	NOVO_MIX_1295644	NOVO_MIX_2151036	NOVO_MIX_3171269	NOVO_MIX_574159	R1_704062	NOVO_MIX_1530893	R1_145845	R3_759051	R3_435051	NOVO_MIX_3947864	NOVO_MIX_333564	S1_56541	S1_2738	S2_124074	R3_483494	NOVO_MIX_274101	R3_159281	NOVO_MIX_940724	R2_319153	NOVO_MIX_3941792	R1_684588	R1_420896	R1_652974	NOVO_MIX_3455942	NOVO_MIX_2153561	NOVO_MIX_2104314	R1_421506	NOVO_MIX_3177510	S1_322768	NOVO_MIX_3295377	NOVO_MIX_981837	S2_325963	R3_383349	R3_593973	R1_177286	NOVO_MIX_2895260	R1_4518	NOVO_MIX_3596900	R3_99985	NOVO_MIX_3198548	R2_3477	S2_18427	R3_601175	NOVO_MIX_35975	R2_537736	NOVO_MIX_2668817
ko05200	Human Diseases; Cancers: Overview; Pathways in cancer	2112	R1_512572	NOVO_MIX_1928308	S1_224017	NOVO_MIX_967593	NOVO_MIX_3813610	NOVO_MIX_1025862	S3_171296	R1_205181	NOVO_MIX_825891	R1_737943	NOVO_MIX_2314647	R1_365893	NOVO_MIX_3084122	NOVO_MIX_3828622	NOVO_MIX_3227884	S3_184569	S2_190906	S2_360081	S3_498570	S3_237881	NOVO_MIX_1585378	R3_1163	S1_172518	NOVO_MIX_3831276	S1_29619	NOVO_MIX_3445340	NOVO_MIX_3153265	NOVO_MIX_2000431	NOVO_MIX_2792724	NOVO_MIX_2531194	NOVO_MIX_3695536	NOVO_MIX_1752038	NOVO_MIX_2478514	R1_568038	NOVO_MIX_2507349	NOVO_MIX_1622574	S3_98625	NOVO_MIX_3904982	NOVO_MIX_2465452	NOVO_MIX_150000	NOVO_MIX_2981803	R2_350605	NOVO_MIX_3293133	R1_209105	NOVO_MIX_2643809	S3_454845	R3_586167
ko00930	Metabolism; Xenobiotics biodegradation and metabolism; Caprolactam degradation	2104	NOVO_MIX_2674985	R1_670365	NOVO_MIX_3451564	NOVO_MIX_93884	NOVO_MIX_3191713	R3_510691	NOVO_MIX_168037	R1_645366	R2_294328	R2_148383	NOVO_MIX_2315364	R2_294325	NOVO_MIX_2038067	NOVO_MIX_3603862	NOVO_MIX_232935	R2_70263	NOVO_MIX_511385	NOVO_MIX_2601001	NOVO_MIX_1937773	NOVO_MIX_1250610	NOVO_MIX_3261341	NOVO_MIX_3056226	NOVO_MIX_2723227	R2_419394	NOVO_MIX_2650306	R2_545280	NOVO_MIX_1206872	R2_272192	NOVO_MIX_2982443	NOVO_MIX_2891166	NOVO_MIX_2937929	NOVO_MIX_2674523	R2_77824	R1_19585	NOVO_MIX_2728416	R3_616686	S3_478990	NOVO_MIX_2462427	NOVO_MIX_1083960	R1_172008	NOVO_MIX_2380434	NOVO_MIX_205444	R1_72363	NOVO_MIX_477526	NOVO_MIX_2588171	R1_113747	NOVO_MIX_3836521
ko05418	Human Diseases; Cardiovascular diseases; Fluid shear stress and atherosclerosis	2089	NOVO_MIX_2963736	R2_97616	NOVO_MIX_361773	NOVO_MIX_2101493	NOVO_MIX_657543	NOVO_MIX_2255183	S3_44712	NOVO_MIX_762548	NOVO_MIX_3395803	R3_459960	NOVO_MIX_695156	NOVO_MIX_3465465	R1_160989	NOVO_MIX_1598622	R1_492593	R2_125179	NOVO_MIX_3646601	R3_523427	R1_214627	NOVO_MIX_1359882	NOVO_MIX_3623459	NOVO_MIX_496900	NOVO_MIX_456745	NOVO_MIX_1681215	NOVO_MIX_3059961	R1_285302	R3_733465	NOVO_MIX_1941369	NOVO_MIX_1257457	R1_112699	NOVO_MIX_3367050	S1_153829	NOVO_MIX_3628691	S3_269137	NOVO_MIX_683738	R1_667721	S1_274228	S3_304077	R1_123972	NOVO_MIX_2990519	NOVO_MIX_1933578	NOVO_MIX_1790905	S3_269720	NOVO_MIX_775436	NOVO_MIX_1439070	S1_160832	NOVO_MIX_1951917
ko04216	Cellular Processes; Cell growth and death; Ferroptosis	2049	NOVO_MIX_2871342	R1_650182	NOVO_MIX_1172477	R1_793052	S3_244161	NOVO_MIX_1565116	R1_578632	S3_438363	NOVO_MIX_3680893	NOVO_MIX_1690526	NOVO_MIX_2773113	NOVO_MIX_692773	R3_515427	R1_479335	NOVO_MIX_1257	R3_219792	R1_791304	S3_158809	NOVO_MIX_1129823	NOVO_MIX_3259254	NOVO_MIX_2747669	NOVO_MIX_1176341	R1_66894	NOVO_MIX_1871357	R3_623996	S1_139922	R2_434788	R1_225641	NOVO_MIX_3186198	R1_292998	S3_144567	R3_438546	NOVO_MIX_2973103	NOVO_MIX_3286181	R1_104654	NOVO_MIX_1860047	R1_612703	R3_519833	NOVO_MIX_2913894	NOVO_MIX_343344	NOVO_MIX_3511437	R1_613928	NOVO_MIX_2228714	NOVO_MIX_328212	R3_308871	NOVO_MIX_1780474	NOVO_MIX_719129
ko04626	Organismal Systems; Environmental adaptation; Plant-pathogen interaction	2005	S1_421258	NOVO_MIX_222558	NOVO_MIX_1698890	R3_531978	R1_123972	NOVO_MIX_2362221	NOVO_MIX_1911275	NOVO_MIX_2881423	NOVO_MIX_171196	S3_304077	NOVO_MIX_425509	NOVO_MIX_1565930	R2_491019	S2_136045	NOVO_MIX_484746	NOVO_MIX_3227997	R2_414239	R2_43593	R3_81008	NOVO_MIX_2838913	S3_204429	R3_400897	S1_369743	S1_79997	NOVO_MIX_2788893	NOVO_MIX_3502333	NOVO_MIX_181252	NOVO_MIX_3299827	NOVO_MIX_854166	S2_1432	NOVO_MIX_3770128	S3_112194	NOVO_MIX_1066566	R3_388772	NOVO_MIX_2371697	S3_4299	NOVO_MIX_577897	R3_301431	S2_299671	S2_71969	R1_461681	S3_264001	NOVO_MIX_98581	S2_277634	S2_150439	NOVO_MIX_1302007	R3_183703
ko00982	Metabolism; Xenobiotics biodegradation and metabolism; Drug metabolism - cytochrome P450	1980	S2_110997	S1_59688	R1_370503	S1_32704	NOVO_MIX_740559	NOVO_MIX_2906907	NOVO_MIX_1953267	NOVO_MIX_1002960	NOVO_MIX_3210997	NOVO_MIX_3202223	R3_398462	NOVO_MIX_3411576	NOVO_MIX_1524261	R3_268216	NOVO_MIX_50817	S3_525301	NOVO_MIX_1369273	NOVO_MIX_1906392	NOVO_MIX_3009058	NOVO_MIX_3205378	NOVO_MIX_1013842	NOVO_MIX_1059801	NOVO_MIX_2453550	R3_248213	R2_299475	R1_683289	R1_601783	NOVO_MIX_589264	NOVO_MIX_771747	NOVO_MIX_356783	S2_290702	R1_689984	R1_635404	R2_23856	NOVO_MIX_999625	NOVO_MIX_2246198	NOVO_MIX_507399	NOVO_MIX_585446	NOVO_MIX_3666916	S2_308054	NOVO_MIX_3779778	R3_378570	R1_61197	NOVO_MIX_3443087	R1_115846	R1_311015	R1_214091
ko00471	Metabolism; Metabolism of other amino acids; D-Glutamine and D-glutamate metabolism	1900	NOVO_MIX_2628852	S3_232719	R2_470238	NOVO_MIX_2285665	S3_359329	S3_289887	NOVO_MIX_1422371	NOVO_MIX_3956576	NOVO_MIX_1221980	NOVO_MIX_636743	NOVO_MIX_2005991	R1_492530	NOVO_MIX_93807	NOVO_MIX_1982514	NOVO_MIX_3759594	NOVO_MIX_3643595	NOVO_MIX_3953642	R3_276506	NOVO_MIX_2035356	NOVO_MIX_3264010	R1_45415	S3_328577	R1_405143	NOVO_MIX_2472892	NOVO_MIX_792059	R3_381729	NOVO_MIX_3458900	S1_125282	NOVO_MIX_3552120	R3_193507	R2_220679	R2_135831	NOVO_MIX_2745536	R1_2496	R1_437153	S2_154030	NOVO_MIX_3659510	NOVO_MIX_2667792	R3_140600	R1_771559	R3_702767	NOVO_MIX_2030874	NOVO_MIX_2546158	R1_660947	R1_146097	NOVO_MIX_2210174	R1_133554
ko03450	Genetic Information Processing; Replication and repair; Non-homologous end-joining	1824	R1_482984	NOVO_MIX_2427518	S2_191524	NOVO_MIX_775217	R2_324947	R2_376714	S3_202946	NOVO_MIX_2157984	NOVO_MIX_3023783	NOVO_MIX_3280419	NOVO_MIX_1691193	S3_124538	NOVO_MIX_1352942	NOVO_MIX_67328	NOVO_MIX_2742717	R1_733908	S2_48372	NOVO_MIX_1472411	NOVO_MIX_2429674	NOVO_MIX_1844239	NOVO_MIX_881089	R2_81856	NOVO_MIX_706022	NOVO_MIX_2836682	NOVO_MIX_604241	NOVO_MIX_3065925	S1_351876	NOVO_MIX_2697999	NOVO_MIX_2862627	NOVO_MIX_30784	R2_122239	NOVO_MIX_3801312	NOVO_MIX_1555750	NOVO_MIX_2689566	R1_70389	NOVO_MIX_3138857	NOVO_MIX_1319092	NOVO_MIX_2920719	NOVO_MIX_2023020	NOVO_MIX_656720	R1_634977	NOVO_MIX_850736	NOVO_MIX_2758227	R3_119911	NOVO_MIX_3320625	R3_527768	R2_234615
ko00980	Metabolism; Xenobiotics biodegradation and metabolism; Metabolism of xenobiotics by cytochrome P450	1752	NOVO_MIX_3524326	S2_288596	NOVO_MIX_3860302	NOVO_MIX_3199797	NOVO_MIX_3618731	NOVO_MIX_2266624	NOVO_MIX_2357382	NOVO_MIX_3430967	NOVO_MIX_1470436	NOVO_MIX_829065	NOVO_MIX_61265	R1_112235	NOVO_MIX_2122966	NOVO_MIX_598425	R1_327278	R2_375027	NOVO_MIX_2231337	NOVO_MIX_1005618	NOVO_MIX_2897783	NOVO_MIX_173345	S3_45469	R2_406480	S1_161709	NOVO_MIX_205654	R1_345083	NOVO_MIX_2616799	NOVO_MIX_1058542	NOVO_MIX_2448336	NOVO_MIX_1706432	R3_349154	R1_105929	NOVO_MIX_1950742	NOVO_MIX_3921346	S3_102137	S1_161874	S1_436659	NOVO_MIX_2661670	NOVO_MIX_1807644	NOVO_MIX_1102058	NOVO_MIX_1780360	S3_52445	NOVO_MIX_820826	R2_11149	NOVO_MIX_3833411	R1_729583	NOVO_MIX_2423793	NOVO_MIX_392731
ko04910	Organismal Systems; Endocrine system; Insulin signaling pathway	1749	R3_424099	NOVO_MIX_2504313	NOVO_MIX_1649228	NOVO_MIX_3880512	NOVO_MIX_2635863	R3_353387	NOVO_MIX_2900411	NOVO_MIX_2951014	S2_102271	R2_59614	NOVO_MIX_1809881	NOVO_MIX_3854102	R2_489672	S3_527746	NOVO_MIX_2102216	NOVO_MIX_3411670	NOVO_MIX_2990145	S3_506685	NOVO_MIX_211947	NOVO_MIX_339925	NOVO_MIX_1623939	NOVO_MIX_2145192	NOVO_MIX_3787450	S3_54509	R1_372119	S1_91423	R1_394428	R1_399933	S3_434516	NOVO_MIX_735189	NOVO_MIX_2875672	R3_595525	R3_179	NOVO_MIX_901139	NOVO_MIX_145635	NOVO_MIX_3697469	R2_25395	NOVO_MIX_231408	NOVO_MIX_3668307	NOVO_MIX_229348	S3_329865	NOVO_MIX_1854000	R3_761934	S1_117839	NOVO_MIX_2600067	NOVO_MIX_759247	S2_50678
ko04141	Genetic Information Processing; Folding, sorting and degradation; Protein processing in endoplasmic reticulum	1633	R1_438510	NOVO_MIX_372735	NOVO_MIX_758107	NOVO_MIX_2918220	S1_433024	S2_369865	NOVO_MIX_2905689	NOVO_MIX_414208	R1_336522	S2_210540	NOVO_MIX_1030769	R3_408646	NOVO_MIX_629907	NOVO_MIX_1992252	NOVO_MIX_3035067	S1_318945	R2_9978	NOVO_MIX_625327	R3_392953	NOVO_MIX_3206860	NOVO_MIX_1633561	S1_58777	NOVO_MIX_3293783	NOVO_MIX_528777	NOVO_MIX_1681282	R1_82812	S1_324741	R3_5991	R1_610816	S2_63244	S1_229865	NOVO_MIX_1285715	NOVO_MIX_263384	NOVO_MIX_2961059	S1_314181	NOVO_MIX_136729	NOVO_MIX_979832	S2_325596	S2_353171	S3_577790	NOVO_MIX_1381679	R1_83547	S1_303497	NOVO_MIX_16502	NOVO_MIX_2171153	R1_386011	S2_200670
ko00361	Metabolism; Xenobiotics biodegradation and metabolism; Chlorocyclohexane and chlorobenzene degradation	1622	R3_5642	NOVO_MIX_2959141	NOVO_MIX_2091300	NOVO_MIX_478159	S1_191113	NOVO_MIX_703631	NOVO_MIX_1167384	NOVO_MIX_489865	R2_104553	NOVO_MIX_1691383	NOVO_MIX_3495721	S3_477347	NOVO_MIX_1168358	R3_547377	NOVO_MIX_1363408	S1_354065	R1_263360	NOVO_MIX_1205907	NOVO_MIX_1493137	NOVO_MIX_300837	NOVO_MIX_2408533	NOVO_MIX_536140	NOVO_MIX_395251	R1_349677	NOVO_MIX_1067726	R1_69748	S3_201206	NOVO_MIX_1616772	NOVO_MIX_624125	NOVO_MIX_3202138	NOVO_MIX_3326287	R2_317519	NOVO_MIX_3681097	NOVO_MIX_2531199	NOVO_MIX_2980918	NOVO_MIX_3032460	NOVO_MIX_91081	NOVO_MIX_2737420	R2_35655	S2_248405	S1_368993	NOVO_MIX_1166599	NOVO_MIX_3386609	NOVO_MIX_1513027	R1_447155	R1_215428	NOVO_MIX_2803477
ko04724	Organismal Systems; Nervous system; Glutamatergic synapse	1557	NOVO_MIX_1194342	NOVO_MIX_3810525	NOVO_MIX_1204918	R3_360874	S3_454964	NOVO_MIX_719440	NOVO_MIX_1154449	R3_285372	S1_101213	NOVO_MIX_886979	R1_173354	NOVO_MIX_3328205	NOVO_MIX_2983828	NOVO_MIX_3643586	R2_157445	S3_384367	NOVO_MIX_3401022	NOVO_MIX_264538	R3_227253	S3_117325	R1_686003	NOVO_MIX_1622713	R1_67218	S2_348679	S2_101308	R3_704651	NOVO_MIX_1729575	NOVO_MIX_3597776	R1_471437	R1_209004	S3_470460	NOVO_MIX_3459716	NOVO_MIX_2423636	NOVO_MIX_131466	NOVO_MIX_3186383	NOVO_MIX_237397	R3_283645	NOVO_MIX_1949669	NOVO_MIX_2038980	R2_481750	S1_352636	S2_366496	NOVO_MIX_467403	S1_134310	R3_346174	NOVO_MIX_712025	NOVO_MIX_3547649
ko04727	Organismal Systems; Nervous system; GABAergic synapse	1556	NOVO_MIX_736845	NOVO_MIX_3573096	NOVO_MIX_3040946	S2_178760	NOVO_MIX_2649770	R2_497051	R3_712935	S1_436421	S3_559338	NOVO_MIX_1806079	NOVO_MIX_63291	R1_707862	R3_457759	R1_63897	R3_427707	R1_559986	R3_317114	NOVO_MIX_1703464	NOVO_MIX_1821452	NOVO_MIX_462045	NOVO_MIX_2337334	NOVO_MIX_2838531	NOVO_MIX_3590068	R3_673212	NOVO_MIX_2199167	R1_308111	NOVO_MIX_3890852	NOVO_MIX_1371927	NOVO_MIX_2831583	NOVO_MIX_2012330	S3_448076	NOVO_MIX_1385309	NOVO_MIX_2791013	NOVO_MIX_3175592	NOVO_MIX_3440124	S2_112172	NOVO_MIX_1516062	R1_301782	R2_231679	NOVO_MIX_3340705	R1_461556	NOVO_MIX_2104044	NOVO_MIX_1173874	R3_129227	R2_139349	NOVO_MIX_3547127	NOVO_MIX_3042743
ko05016	Human Diseases; Neurodegenerative diseases; Huntington's disease	1470	NOVO_MIX_2679903	NOVO_MIX_1118844	NOVO_MIX_2313236	NOVO_MIX_1951943	NOVO_MIX_1620782	NOVO_MIX_1762610	R3_567429	NOVO_MIX_2752643	NOVO_MIX_3949873	NOVO_MIX_1419877	NOVO_MIX_944554	R3_620726	NOVO_MIX_1806598	S3_534576	NOVO_MIX_1505214	NOVO_MIX_1343205	S3_541319	NOVO_MIX_3862621	R1_364875	S1_41532	NOVO_MIX_299093	NOVO_MIX_277926	NOVO_MIX_1037437	S2_25506	S1_291289	S2_200160	NOVO_MIX_2247985	S3_79795	NOVO_MIX_2486977	NOVO_MIX_3063454	S3_257891	R2_156411	NOVO_MIX_1859134	S2_52315	S2_347718	NOVO_MIX_604742	NOVO_MIX_1278598	NOVO_MIX_1503748	S1_259634	R3_518044	NOVO_MIX_769657	NOVO_MIX_859082	NOVO_MIX_1085351	NOVO_MIX_2631544	S2_247534	NOVO_MIX_2836051	S1_92154
ko04152	Environmental Information Processing; Signal transduction; AMPK signaling pathway	1414	NOVO_MIX_2127363	S2_357881	S3_215137	NOVO_MIX_778863	S3_342775	S3_255678	NOVO_MIX_1367053	S2_152056	NOVO_MIX_1259288	R2_185253	S1_330172	NOVO_MIX_47200	S2_317241	NOVO_MIX_2713526	R1_400519	NOVO_MIX_3455962	NOVO_MIX_2324339	S3_515671	NOVO_MIX_1884284	S2_30531	R1_10089	NOVO_MIX_2428502	R2_412085	NOVO_MIX_3509202	NOVO_MIX_725042	NOVO_MIX_3859496	NOVO_MIX_1957679	NOVO_MIX_440727	NOVO_MIX_3785496	R3_669269	R3_764689	S1_201709	NOVO_MIX_2676644	NOVO_MIX_3210166	NOVO_MIX_1925581	R3_323808	NOVO_MIX_181720	NOVO_MIX_1288250	R2_42792	NOVO_MIX_3036451	S3_397428	NOVO_MIX_2331511	S3_83753	NOVO_MIX_3199180	S3_367365	S2_274440	S3_524256
ko00401	Metabolism; Biosynthesis of other secondary metabolites; Novobiocin biosynthesis	1407	R3_728436	NOVO_MIX_770615	NOVO_MIX_1739736	NOVO_MIX_2322693	R1_710988	NOVO_MIX_2020456	NOVO_MIX_2104915	NOVO_MIX_518349	NOVO_MIX_1951029	NOVO_MIX_2606470	S2_286208	NOVO_MIX_1339476	NOVO_MIX_3355603	NOVO_MIX_831758	R1_187431	R1_794504	NOVO_MIX_2866504	NOVO_MIX_15274	NOVO_MIX_3098324	NOVO_MIX_2445142	NOVO_MIX_2044274	R1_572583	NOVO_MIX_743179	NOVO_MIX_525747	NOVO_MIX_3764642	NOVO_MIX_2600916	NOVO_MIX_2714639	R1_225910	NOVO_MIX_1948549	R3_182772	NOVO_MIX_849304	R1_559423	NOVO_MIX_1943871	S2_311538	NOVO_MIX_3590378	NOVO_MIX_3569140	R1_444578	NOVO_MIX_2020177	NOVO_MIX_3875866	R3_468356	NOVO_MIX_3246448	R1_499358	R2_133548	NOVO_MIX_3622361	NOVO_MIX_932084	NOVO_MIX_1267105	NOVO_MIX_2032327
ko00960	Metabolism; Biosynthesis of other secondary metabolites; Tropane, piperidine and pyridine alkaloid biosynthesis	1397	R1_674083	NOVO_MIX_2736878	R3_324798	NOVO_MIX_562350	NOVO_MIX_2613536	R1_636702	R1_693728	R1_707802	NOVO_MIX_3574390	NOVO_MIX_3060213	NOVO_MIX_2968765	NOVO_MIX_3517338	S3_466120	S1_50808	NOVO_MIX_81387	NOVO_MIX_1175835	R1_587741	NOVO_MIX_1512280	NOVO_MIX_2498957	S1_268425	NOVO_MIX_3645978	R1_512687	NOVO_MIX_1538595	NOVO_MIX_983325	S2_177153	R1_581676	R1_65238	NOVO_MIX_376847	S1_343137	R1_789073	S3_224319	NOVO_MIX_3046988	R3_544042	NOVO_MIX_1821726	S3_14031	NOVO_MIX_864194	NOVO_MIX_3441263	R1_502349	NOVO_MIX_1221002	NOVO_MIX_596034	NOVO_MIX_3830438	S3_173966	R1_248652	NOVO_MIX_1541568	NOVO_MIX_1816320	NOVO_MIX_1874711	NOVO_MIX_3253410
ko04621	Organismal Systems; Immune system; NOD-like receptor signaling pathway	1383	NOVO_MIX_2254188	S3_263979	NOVO_MIX_110890	NOVO_MIX_1484191	S3_465267	NOVO_MIX_2486739	S2_96232	NOVO_MIX_2619181	S1_57238	R1_737262	NOVO_MIX_112850	NOVO_MIX_3550675	NOVO_MIX_968827	S2_370631	NOVO_MIX_3573306	R3_32990	S1_3230	S2_275146	R1_550972	S1_172268	NOVO_MIX_2803443	S1_197831	NOVO_MIX_1061524	NOVO_MIX_1607825	S2_349950	S1_253302	NOVO_MIX_1417049	R1_75626	S1_346931	NOVO_MIX_276864	S3_328914	NOVO_MIX_592198	S1_134451	S3_559492	NOVO_MIX_361950	NOVO_MIX_3387654	NOVO_MIX_1905518	S2_129735	NOVO_MIX_3937994	NOVO_MIX_3623620	S3_273449	NOVO_MIX_2516565	NOVO_MIX_1347375	R3_142055	R1_575881	NOVO_MIX_2662003	NOVO_MIX_3690442
ko05204	Human Diseases; Cancers: Overview; Chemical carcinogenesis	1376	S3_533196	R3_61694	NOVO_MIX_809571	R1_563330	NOVO_MIX_328342	NOVO_MIX_1417257	NOVO_MIX_702127	S3_296067	R3_564621	R2_455532	NOVO_MIX_2430013	NOVO_MIX_2268836	S3_379271	NOVO_MIX_2585707	NOVO_MIX_3497144	R1_376259	NOVO_MIX_155487	NOVO_MIX_1633765	NOVO_MIX_2351447	NOVO_MIX_3475716	NOVO_MIX_3728247	S3_583983	NOVO_MIX_13666	NOVO_MIX_2098087	NOVO_MIX_1451238	NOVO_MIX_3466237	NOVO_MIX_2543399	S3_204747	NOVO_MIX_1917845	R3_670399	NOVO_MIX_1192135	NOVO_MIX_868506	NOVO_MIX_1893323	NOVO_MIX_2722602	S3_343806	S3_602496	NOVO_MIX_224987	R3_608796	NOVO_MIX_2456141	NOVO_MIX_270591	R3_554	NOVO_MIX_956707	NOVO_MIX_1283248	NOVO_MIX_2288057	S2_147184	S3_571662	NOVO_MIX_3575127
ko05010	Human Diseases; Neurodegenerative diseases; Alzheimer's disease	1312	NOVO_MIX_2300272	S3_36232	S3_322533	S1_41532	NOVO_MIX_299093	NOVO_MIX_1101443	R1_277446	S3_483653	NOVO_MIX_3862621	NOVO_MIX_461264	NOVO_MIX_2453267	NOVO_MIX_1503748	S1_187203	S3_498915	NOVO_MIX_604742	S2_52315	S1_291289	NOVO_MIX_3752488	R3_567429	NOVO_MIX_2543546	NOVO_MIX_1951943	NOVO_MIX_700463	NOVO_MIX_1762610	NOVO_MIX_1620782	NOVO_MIX_303144	NOVO_MIX_1274584	S3_138338	S1_76703	NOVO_MIX_2679903	NOVO_MIX_1376244	NOVO_MIX_1343205	S3_534576	S3_458568	S3_541319	R3_620726	NOVO_MIX_1806598	NOVO_MIX_3631745	R3_133825	NOVO_MIX_944554	NOVO_MIX_3205504	NOVO_MIX_3873782	NOVO_MIX_3696362	NOVO_MIX_2314641	NOVO_MIX_1024786	NOVO_MIX_369985	R1_494718	NOVO_MIX_1553091
ko00473	Metabolism; Metabolism of other amino acids; D-Alanine metabolism	1259	S3_579390	R1_622939	NOVO_MIX_750879	NOVO_MIX_3047014	R3_574240	NOVO_MIX_1656971	NOVO_MIX_65824	NOVO_MIX_471706	NOVO_MIX_1154906	NOVO_MIX_2324406	NOVO_MIX_3397094	R2_108295	NOVO_MIX_1217895	NOVO_MIX_3459912	NOVO_MIX_1456493	NOVO_MIX_2929401	NOVO_MIX_1391190	R1_29669	NOVO_MIX_3340668	NOVO_MIX_3321662	R2_129983	NOVO_MIX_1254445	NOVO_MIX_1451544	S3_67033	NOVO_MIX_725234	NOVO_MIX_1954599	NOVO_MIX_2017018	NOVO_MIX_2696784	NOVO_MIX_1687757	NOVO_MIX_2805550	NOVO_MIX_995863	S3_199511	NOVO_MIX_475326	NOVO_MIX_3572212	NOVO_MIX_3783910	NOVO_MIX_3053333	S2_366827	NOVO_MIX_488073	NOVO_MIX_2074132	R1_499554	S1_288682	R1_346028	NOVO_MIX_1296409	S3_192160	NOVO_MIX_506649	NOVO_MIX_3124118	NOVO_MIX_2935063
ko01051	Metabolism; Metabolism of terpenoids and polyketides; Biosynthesis of ansamycins	1225	NOVO_MIX_964618	NOVO_MIX_1279147	NOVO_MIX_3665578	R3_672056	NOVO_MIX_2511028	S3_260487	NOVO_MIX_1558612	R1_352040	R3_350272	NOVO_MIX_1452865	R3_204160	NOVO_MIX_2662775	NOVO_MIX_642861	NOVO_MIX_619413	R3_563556	NOVO_MIX_2333781	NOVO_MIX_636407	NOVO_MIX_3490061	R3_606802	NOVO_MIX_1801006	NOVO_MIX_2953748	S3_588143	R1_240980	R2_90334	NOVO_MIX_2210430	R3_355892	NOVO_MIX_1300738	S3_505583	R1_251717	NOVO_MIX_149307	NOVO_MIX_2308777	S3_473608	NOVO_MIX_3334403	R1_586151	R2_15414	NOVO_MIX_2548738	NOVO_MIX_198947	NOVO_MIX_960123	R3_672803	NOVO_MIX_825711	R3_74413	S1_308364	NOVO_MIX_2472505	NOVO_MIX_2112553	NOVO_MIX_1038333	NOVO_MIX_876482	NOVO_MIX_2645071
ko04068	Environmental Information Processing; Signal transduction; FoxO signaling pathway	1195	NOVO_MIX_3071977	S1_248027	NOVO_MIX_2865297	R3_238450	NOVO_MIX_2795821	NOVO_MIX_179972	S3_573126	S2_279804	NOVO_MIX_1229045	NOVO_MIX_3149792	R3_402968	NOVO_MIX_630657	NOVO_MIX_616835	S3_85873	NOVO_MIX_3259844	R3_208983	NOVO_MIX_2255737	NOVO_MIX_1289653	NOVO_MIX_2843619	R3_288760	NOVO_MIX_2463042	NOVO_MIX_1518393	R1_338454	R1_347375	NOVO_MIX_2423332	NOVO_MIX_352280	R1_90850	NOVO_MIX_3056074	NOVO_MIX_1475504	S2_129773	R1_122555	NOVO_MIX_839052	R3_394587	R1_733451	NOVO_MIX_2529732	NOVO_MIX_357844	S2_94775	NOVO_MIX_630879	S2_147816	NOVO_MIX_1619580	R1_501072	R2_335457	NOVO_MIX_3111212	NOVO_MIX_3347971	S3_383394	NOVO_MIX_1393352	NOVO_MIX_1948272
ko04070	Environmental Information Processing; Signal transduction; Phosphatidylinositol signaling system	1180	S3_546979	NOVO_MIX_3069259	NOVO_MIX_2917696	S2_151423	NOVO_MIX_638806	NOVO_MIX_1520093	NOVO_MIX_946007	NOVO_MIX_1457734	NOVO_MIX_1045301	NOVO_MIX_1330241	S1_71117	R3_242741	R1_612151	R3_568244	NOVO_MIX_2921695	S1_290679	S2_210408	NOVO_MIX_3027500	R1_40174	NOVO_MIX_261295	NOVO_MIX_1905602	NOVO_MIX_1723974	NOVO_MIX_2594623	S2_277990	NOVO_MIX_1828120	NOVO_MIX_946008	NOVO_MIX_3204286	NOVO_MIX_252728	S1_119416	R3_418144	NOVO_MIX_2819219	NOVO_MIX_3645185	NOVO_MIX_2387120	S1_140505	NOVO_MIX_3246204	R3_594506	S1_9556	NOVO_MIX_3325091	NOVO_MIX_1786225	S3_581480	S3_430473	NOVO_MIX_2235613	NOVO_MIX_90248	NOVO_MIX_1108490	R2_32988	NOVO_MIX_1983302	NOVO_MIX_3703985
ko00511	Metabolism; Glycan biosynthesis and metabolism; Other glycan degradation	1144	S2_241326	R2_40544	R1_265565	NOVO_MIX_3808831	S1_335539	NOVO_MIX_160074	NOVO_MIX_1382456	NOVO_MIX_1125072	NOVO_MIX_834796	R2_232322	S1_72065	R1_90822	R3_536446	R3_314105	NOVO_MIX_1769738	R2_199206	NOVO_MIX_595502	NOVO_MIX_280076	R1_485318	R1_9179	NOVO_MIX_719561	NOVO_MIX_1009841	NOVO_MIX_861539	NOVO_MIX_1544953	NOVO_MIX_3274223	S1_11242	R3_739570	NOVO_MIX_382368	NOVO_MIX_3602777	NOVO_MIX_3530685	NOVO_MIX_1931766	R2_498160	S1_351472	NOVO_MIX_523716	NOVO_MIX_245134	S1_164478	NOVO_MIX_1637816	NOVO_MIX_1258374	NOVO_MIX_970263	R1_259164	NOVO_MIX_2355222	S1_192638	S2_160421	NOVO_MIX_2037744	S1_377147	NOVO_MIX_3906353	S3_541335
ko00525	Metabolism; Biosynthesis of other secondary metabolites; Acarbose and validamycin biosynthesis	1120	S1_425278	NOVO_MIX_214044	S1_375433	R1_324991	NOVO_MIX_3120787	NOVO_MIX_120626	R1_776276	R1_687253	NOVO_MIX_2910630	R3_610873	S1_206113	S3_240288	NOVO_MIX_3457299	R2_27344	NOVO_MIX_2262398	NOVO_MIX_2043319	R1_504817	NOVO_MIX_393943	R3_113453	S3_563355	NOVO_MIX_3775846	NOVO_MIX_2628993	R1_275432	R1_651244	NOVO_MIX_3100471	NOVO_MIX_1272291	R3_763014	NOVO_MIX_1822088	NOVO_MIX_3407042	S2_235569	R3_359973	NOVO_MIX_1567495	S2_183943	NOVO_MIX_1031209	R2_533032	NOVO_MIX_2781698	NOVO_MIX_1064878	S3_33725	NOVO_MIX_890236	R1_596624	NOVO_MIX_2420128	R3_292216	S3_70342	NOVO_MIX_2087344	R3_133677	NOVO_MIX_1548064	R3_103843
ko04113	Cellular Processes; Cell growth and death; Meiosis - yeast	1112	NOVO_MIX_801572	R3_661915	R3_389179	NOVO_MIX_1647747	NOVO_MIX_2889503	NOVO_MIX_1980537	NOVO_MIX_2196839	R3_470665	R1_242629	S1_318950	NOVO_MIX_729966	NOVO_MIX_3684432	NOVO_MIX_1890831	NOVO_MIX_1165153	R1_690615	NOVO_MIX_2355477	R3_268678	NOVO_MIX_2096301	NOVO_MIX_3277765	R3_214397	R3_3925	R3_405447	NOVO_MIX_808581	R1_463278	S3_575403	S3_82258	S1_172763	NOVO_MIX_1197286	S1_115824	NOVO_MIX_1080508	S1_318952	NOVO_MIX_642086	NOVO_MIX_3227067	NOVO_MIX_2118034	NOVO_MIX_2482826	R3_350601	NOVO_MIX_812607	NOVO_MIX_1404139	NOVO_MIX_2145993	NOVO_MIX_3464126	NOVO_MIX_3645108	R3_532886	S1_127981	NOVO_MIX_2409370	NOVO_MIX_740391	S1_57916	NOVO_MIX_344340
ko00950	Metabolism; Biosynthesis of other secondary metabolites; Isoquinoline alkaloid biosynthesis	1091	NOVO_MIX_387117	NOVO_MIX_3923985	NOVO_MIX_1589443	NOVO_MIX_1735863	NOVO_MIX_798813	R2_530777	S3_265995	R3_526832	R2_86684	S3_332163	R1_686329	S3_232368	R2_442718	NOVO_MIX_3150100	R1_237294	R3_184474	NOVO_MIX_2452701	NOVO_MIX_2106738	S1_225741	R2_234037	NOVO_MIX_1440774	NOVO_MIX_523014	NOVO_MIX_343001	NOVO_MIX_60694	NOVO_MIX_847726	R1_396085	NOVO_MIX_3159825	R1_347303	NOVO_MIX_905392	S1_346740	NOVO_MIX_3184658	NOVO_MIX_3310351	S1_294834	NOVO_MIX_2435005	R3_731754	S3_396000	NOVO_MIX_1694561	R1_135403	NOVO_MIX_1402697	NOVO_MIX_2081397	NOVO_MIX_3197561	NOVO_MIX_167885	NOVO_MIX_1879008	NOVO_MIX_3492073	NOVO_MIX_2016239	S2_135763	NOVO_MIX_67250
ko04075	Environmental Information Processing; Signal transduction; Plant hormone signal transduction	1084	S1_227541	S2_57595	NOVO_MIX_1796257	S2_366303	S2_220836	NOVO_MIX_1942273	S1_123716	S2_397831	NOVO_MIX_1797692	S1_403504	NOVO_MIX_2241801	S2_187977	S3_544976	NOVO_MIX_3060750	S3_6846	S3_310568	NOVO_MIX_2164572	NOVO_MIX_687391	S1_406898	NOVO_MIX_2994616	S1_131676	S1_308283	S1_135149	S3_316522	NOVO_MIX_833052	S2_96515	S2_377925	S3_190686	NOVO_MIX_1583398	S3_135554	S1_295007	NOVO_MIX_959566	S3_47435	S2_162875	NOVO_MIX_1855805	S2_164587	NOVO_MIX_332863	S1_111796	S3_422075	S2_193287	S1_426996	S3_350232	NOVO_MIX_3024981	S1_177052	S1_122925	S2_13675	S3_238975
ko05142	Human Diseases; Infectious diseases: Parasitic; Chagas disease (American trypanosomiasis)	1078	NOVO_MIX_188237	NOVO_MIX_1296028	NOVO_MIX_3875262	S1_24422	NOVO_MIX_1551532	NOVO_MIX_3458158	R1_754933	NOVO_MIX_1362219	S1_47659	NOVO_MIX_1570825	S1_269925	NOVO_MIX_1615941	S1_192769	S1_310166	R3_35345	S2_264554	S3_332946	R2_465898	NOVO_MIX_1150777	NOVO_MIX_588822	S2_339765	NOVO_MIX_2859653	NOVO_MIX_2058994	R3_686084	NOVO_MIX_1393535	R3_660970	NOVO_MIX_2780940	S3_548273	NOVO_MIX_1517420	NOVO_MIX_1763407	S2_391395	NOVO_MIX_79595	S3_551673	S2_110672	NOVO_MIX_1329776	S3_459277	S3_244494	S3_60014	S1_414002	S1_261525	S3_241088	R1_448701	NOVO_MIX_2604059	NOVO_MIX_341091	NOVO_MIX_3472493	NOVO_MIX_1520296	NOVO_MIX_430400
ko02060	Environmental Information Processing; Membrane transport; Phosphotransferase system (PTS)	1068	R3_525927	NOVO_MIX_794490	NOVO_MIX_3313210	R2_167868	R2_365890	R1_409176	NOVO_MIX_1572961	NOVO_MIX_473653	R1_773702	R1_519112	NOVO_MIX_2161194	NOVO_MIX_3562039	R2_85366	NOVO_MIX_3321663	NOVO_MIX_984405	S3_577977	NOVO_MIX_3776726	NOVO_MIX_153043	NOVO_MIX_3913150	S3_46728	NOVO_MIX_3252060	NOVO_MIX_296469	NOVO_MIX_1341692	NOVO_MIX_221175	NOVO_MIX_602491	S3_352027	NOVO_MIX_1615229	NOVO_MIX_673516	S3_337765	NOVO_MIX_1809719	NOVO_MIX_1846821	S1_115708	R2_388806	S1_197853	NOVO_MIX_1078175	S3_498797	S1_173684	S1_277579	NOVO_MIX_73188	NOVO_MIX_1173981	NOVO_MIX_2385611	S3_426382	NOVO_MIX_3056241	NOVO_MIX_2371987	NOVO_MIX_2663726	NOVO_MIX_1338719	S3_225995
ko05225	Human Diseases; Cancers: Specific types; Hepatocellular carcinoma	1059	R1_36768	R1_346557	NOVO_MIX_1789762	NOVO_MIX_1935687	NOVO_MIX_634942	R1_652644	S3_176094	S1_295193	NOVO_MIX_3091106	NOVO_MIX_2901722	NOVO_MIX_3803743	NOVO_MIX_646048	NOVO_MIX_3767866	S3_174773	R1_294445	S1_276923	NOVO_MIX_3685338	S2_171148	NOVO_MIX_1590240	NOVO_MIX_2373428	NOVO_MIX_458150	S2_242988	NOVO_MIX_118579	R1_148617	NOVO_MIX_1401352	NOVO_MIX_302243	R2_498093	S3_468565	NOVO_MIX_2723476	R3_422818	S2_122440	NOVO_MIX_3839014	S2_281659	S3_512266	NOVO_MIX_3684316	NOVO_MIX_1953686	NOVO_MIX_447862	NOVO_MIX_43585	NOVO_MIX_2938101	S3_120729	NOVO_MIX_2987564	NOVO_MIX_1979539	NOVO_MIX_439154	NOVO_MIX_3760569	NOVO_MIX_3105762	NOVO_MIX_353125	NOVO_MIX_2882127
ko00405	Metabolism; Biosynthesis of other secondary metabolites; Phenazine biosynthesis	1036	NOVO_MIX_3251372	NOVO_MIX_1343811	S3_431206	R3_677707	NOVO_MIX_3148691	S3_517789	NOVO_MIX_1896592	R3_192868	NOVO_MIX_51568	NOVO_MIX_398022	NOVO_MIX_2432810	NOVO_MIX_3529340	R1_603508	NOVO_MIX_1673866	R1_277419	NOVO_MIX_841578	NOVO_MIX_3203245	NOVO_MIX_1963528	NOVO_MIX_3214385	S3_112701	NOVO_MIX_1259062	NOVO_MIX_3064870	NOVO_MIX_2212623	NOVO_MIX_1429190	NOVO_MIX_1921788	NOVO_MIX_3799385	NOVO_MIX_913853	NOVO_MIX_33690	NOVO_MIX_627443	R3_476790	R3_573127	NOVO_MIX_1723283	NOVO_MIX_1179245	R1_702852	NOVO_MIX_2188693	NOVO_MIX_1341903	NOVO_MIX_2952710	NOVO_MIX_3915214	NOVO_MIX_1922234	NOVO_MIX_17196	NOVO_MIX_697283	R1_284577	S1_252826	NOVO_MIX_2819635	NOVO_MIX_3187106	S1_152355	R3_145679
ko05145	Human Diseases; Infectious diseases: Parasitic; Toxoplasmosis	1035	S1_338310	NOVO_MIX_1727482	S3_377888	NOVO_MIX_3226684	S3_467120	S3_225319	S1_231265	NOVO_MIX_1133332	S1_410063	S1_88258	NOVO_MIX_178343	S3_465025	R3_720969	S1_294019	S1_358306	NOVO_MIX_1397612	NOVO_MIX_2988622	S1_318310	S1_406891	NOVO_MIX_1462999	S3_234082	S3_140649	R3_309467	NOVO_MIX_152304	NOVO_MIX_286877	S1_435792	S1_92768	S2_377552	S3_154589	NOVO_MIX_669423	NOVO_MIX_2375136	NOVO_MIX_2242759	S1_217901	S2_148830	NOVO_MIX_2072341	S3_249640	S1_232811	NOVO_MIX_3270984	NOVO_MIX_3340209	R3_89255	NOVO_MIX_1871169	S2_164756	NOVO_MIX_291568	S3_606661	R1_497435	S1_417895	S3_305481
ko03013	Genetic Information Processing; Translation; RNA transport	1029	S1_57350	NOVO_MIX_2322459	NOVO_MIX_1236371	NOVO_MIX_1284982	S2_29288	NOVO_MIX_2946890	S2_219989	R1_739176	NOVO_MIX_2846785	NOVO_MIX_469165	NOVO_MIX_875195	S2_396609	R1_429671	NOVO_MIX_2158792	S3_504027	NOVO_MIX_3546758	NOVO_MIX_2082700	NOVO_MIX_2343179	NOVO_MIX_3186934	S2_17008	S2_99256	NOVO_MIX_2020046	R3_423414	S1_110136	NOVO_MIX_2353976	NOVO_MIX_1277576	NOVO_MIX_11253	NOVO_MIX_3066670	NOVO_MIX_711906	NOVO_MIX_1622924	NOVO_MIX_3940809	S3_18461	S3_232373	NOVO_MIX_1526474	S2_168817	NOVO_MIX_177111	NOVO_MIX_1205921	NOVO_MIX_753798	NOVO_MIX_557670	NOVO_MIX_726981	NOVO_MIX_2602798	NOVO_MIX_28135	NOVO_MIX_1832151	R1_505267	NOVO_MIX_3682345	S1_64112	S2_214214
ko05165	Human Diseases; Infectious diseases: Viral; Human papillomavirus infection	1026	S1_351732	S3_178696	S1_41262	NOVO_MIX_1114309	NOVO_MIX_3736445	NOVO_MIX_984012	S1_414409	NOVO_MIX_3741416	S3_128007	R1_201213	NOVO_MIX_3358554	R2_180347	S1_408683	R1_200766	S2_274898	S3_350279	R1_92830	NOVO_MIX_321766	NOVO_MIX_3430399	NOVO_MIX_137094	NOVO_MIX_2901972	S3_473540	R2_80751	NOVO_MIX_2827721	S1_372362	S1_292776	NOVO_MIX_3470930	NOVO_MIX_2898529	NOVO_MIX_1766195	NOVO_MIX_2122169	NOVO_MIX_2726288	NOVO_MIX_1772394	R1_419142	R3_702503	R3_288932	R1_396087	NOVO_MIX_766473	NOVO_MIX_1530669	NOVO_MIX_2378955	R3_600281	NOVO_MIX_396641	S2_307995	NOVO_MIX_3220943	NOVO_MIX_3438390	S1_63849	S3_399341	NOVO_MIX_1228469
ko05203	Human Diseases; Cancers: Overview; Viral carcinogenesis	1022	NOVO_MIX_2349380	NOVO_MIX_1572563	S1_342054	R1_284263	R3_662747	NOVO_MIX_3925568	NOVO_MIX_1593492	S2_321939	NOVO_MIX_1539957	NOVO_MIX_464061	R3_639214	S3_251263	S2_251955	NOVO_MIX_2040040	NOVO_MIX_103420	R2_106191	NOVO_MIX_2888925	NOVO_MIX_442445	R3_29577	NOVO_MIX_331836	S3_394704	NOVO_MIX_2736538	NOVO_MIX_1161807	R1_13613	NOVO_MIX_2354243	NOVO_MIX_3274988	S3_141194	R1_434828	S3_287785	S1_89742	S2_394023	R3_42948	S3_566347	NOVO_MIX_2161338	S3_434751	NOVO_MIX_3040469	S2_394443	NOVO_MIX_3165568	NOVO_MIX_1913375	NOVO_MIX_1915774	NOVO_MIX_3931840	S1_224664	NOVO_MIX_2793555	NOVO_MIX_2823593	S2_24524	R1_379647	S2_392688
ko00626	Metabolism; Xenobiotics biodegradation and metabolism; Naphthalene degradation	970	R1_523311	R1_626881	NOVO_MIX_1455232	R1_13656	NOVO_MIX_3060784	NOVO_MIX_3157194	NOVO_MIX_1104761	R1_306693	R2_268502	NOVO_MIX_2205049	R1_189348	NOVO_MIX_1168752	S1_64605	S1_184956	NOVO_MIX_358129	R3_3110	NOVO_MIX_3445590	NOVO_MIX_35865	NOVO_MIX_2162457	R3_448894	R1_600781	NOVO_MIX_2119121	NOVO_MIX_2625353	NOVO_MIX_3955286	NOVO_MIX_533898	NOVO_MIX_665536	NOVO_MIX_325164	R2_10151	NOVO_MIX_1947025	R2_321137	S3_434016	NOVO_MIX_2925764	S1_159549	NOVO_MIX_41768	R3_184787	NOVO_MIX_2978739	NOVO_MIX_3109557	R1_652832	R2_450082	R3_655764	NOVO_MIX_3669904	NOVO_MIX_2992226	S1_5538	R3_688082	NOVO_MIX_2137764	NOVO_MIX_389265	NOVO_MIX_2831242
ko00592	Metabolism; Lipid metabolism; alpha-Linolenic acid metabolism	949	NOVO_MIX_3662021	R3_284519	R3_530466	R2_116002	S2_165281	NOVO_MIX_642763	NOVO_MIX_2571943	NOVO_MIX_3372172	S3_562248	NOVO_MIX_3365463	S2_221784	NOVO_MIX_1205215	NOVO_MIX_65858	NOVO_MIX_2197123	NOVO_MIX_2367130	NOVO_MIX_2227469	R1_134393	NOVO_MIX_3239554	R1_338229	NOVO_MIX_2634623	S1_139345	R2_33355	NOVO_MIX_2959605	NOVO_MIX_668587	NOVO_MIX_632243	NOVO_MIX_3460120	NOVO_MIX_3078644	NOVO_MIX_1250526	R2_279500	R2_290556	R3_118403	S2_107789	NOVO_MIX_1407264	S2_84909	NOVO_MIX_1832544	NOVO_MIX_2992630	R1_136203	NOVO_MIX_733953	R3_324345	R1_67846	NOVO_MIX_1057851	NOVO_MIX_557391	S3_114357	S1_285126	R3_673610	S2_393954	R1_342929
ko00600	Metabolism; Lipid metabolism; Sphingolipid metabolism	940	S2_360495	R2_375891	NOVO_MIX_724819	S3_578561	S2_284126	R1_25441	R2_129602	NOVO_MIX_2898084	NOVO_MIX_943915	NOVO_MIX_2151422	NOVO_MIX_3291804	NOVO_MIX_1843246	S3_219466	NOVO_MIX_3281740	R1_349392	R2_330847	S3_446568	NOVO_MIX_3228036	NOVO_MIX_3073126	S2_281690	R3_577111	R3_365608	NOVO_MIX_2011053	NOVO_MIX_1660659	S1_73526	S1_39525	R1_629627	NOVO_MIX_2698713	NOVO_MIX_2324017	NOVO_MIX_2626401	NOVO_MIX_1450786	NOVO_MIX_2211623	R1_259756	NOVO_MIX_701896	R3_82151	NOVO_MIX_3028724	R1_742562	S3_570584	NOVO_MIX_1386472	NOVO_MIX_1537566	NOVO_MIX_2508120	R3_403285	S3_78586	NOVO_MIX_1581455	NOVO_MIX_1182503	S2_352878	NOVO_MIX_971272
ko04964	Organismal Systems; Excretory system; Proximal tubule bicarbonate reclamation	934	NOVO_MIX_3219354	NOVO_MIX_1908177	R3_639587	NOVO_MIX_3676301	NOVO_MIX_2068388	NOVO_MIX_2987193	S3_327600	NOVO_MIX_2330882	NOVO_MIX_3005954	NOVO_MIX_3499902	R1_774925	NOVO_MIX_521770	NOVO_MIX_3867812	R2_115218	NOVO_MIX_2853474	NOVO_MIX_1664389	S1_184456	NOVO_MIX_793522	R2_248911	NOVO_MIX_1574341	NOVO_MIX_3451175	NOVO_MIX_1455348	NOVO_MIX_258671	NOVO_MIX_1618507	R1_433074	R3_449729	S2_158788	NOVO_MIX_3841819	NOVO_MIX_1071573	NOVO_MIX_2045447	NOVO_MIX_1525822	NOVO_MIX_2587214	NOVO_MIX_2342485	NOVO_MIX_2267824	NOVO_MIX_2277789	R1_756211	NOVO_MIX_2020764	R1_584943	NOVO_MIX_523564	NOVO_MIX_855013	NOVO_MIX_3419821	NOVO_MIX_2438458	NOVO_MIX_3860004	NOVO_MIX_794096	NOVO_MIX_191991	R2_318073	NOVO_MIX_1371557
ko04151	Environmental Information Processing; Signal transduction; PI3K-Akt signaling pathway	933	NOVO_MIX_1484191	S1_77391	NOVO_MIX_932767	NOVO_MIX_1849324	S3_263979	S1_327979	NOVO_MIX_2684664	NOVO_MIX_3142767	NOVO_MIX_1310781	R1_240669	R1_737262	NOVO_MIX_2599104	R3_370954	NOVO_MIX_1415394	NOVO_MIX_3573306	NOVO_MIX_3849110	S1_370474	NOVO_MIX_2370303	NOVO_MIX_728776	R2_66792	S2_307407	S3_181384	S3_163377	R3_501543	NOVO_MIX_2803443	NOVO_MIX_822569	S3_62300	NOVO_MIX_3816782	S1_123215	R2_304267	NOVO_MIX_3585504	R1_320552	R1_188928	NOVO_MIX_3685532	NOVO_MIX_2402658	R1_30125	R2_409213	R1_773964	NOVO_MIX_2987192	NOVO_MIX_521256	NOVO_MIX_2406513	R1_8322	R3_675612	S3_412954	NOVO_MIX_2720842	NOVO_MIX_3282934	NOVO_MIX_552743
ko05164	Human Diseases; Infectious diseases: Viral; Influenza A	932	S3_488856	S2_34909	S2_386436	R3_33844	R1_568512	S1_261725	S1_416438	NOVO_MIX_1190318	NOVO_MIX_1425793	NOVO_MIX_1248947	NOVO_MIX_1222037	NOVO_MIX_1991027	NOVO_MIX_679262	NOVO_MIX_647645	NOVO_MIX_991097	NOVO_MIX_1750461	NOVO_MIX_2622836	NOVO_MIX_978966	NOVO_MIX_2687762	NOVO_MIX_192070	NOVO_MIX_3145008	S2_64759	NOVO_MIX_2278920	NOVO_MIX_505627	S3_128960	NOVO_MIX_9691	NOVO_MIX_2313500	NOVO_MIX_1951268	R1_579893	S1_337015	NOVO_MIX_2085423	S1_26375	S3_443555	NOVO_MIX_2414958	S1_281434	S2_188028	NOVO_MIX_3613244	NOVO_MIX_1790375	NOVO_MIX_1348474	NOVO_MIX_3710275	S1_309348	NOVO_MIX_2464144	S2_220720	S1_291743	S2_212509	S1_240342	NOVO_MIX_3138261
ko00830	Metabolism; Metabolism of cofactors and vitamins; Retinol metabolism	890	S1_92186	NOVO_MIX_805025	NOVO_MIX_3885751	NOVO_MIX_3172398	NOVO_MIX_3371494	NOVO_MIX_3087769	NOVO_MIX_1975296	NOVO_MIX_2778722	NOVO_MIX_873993	NOVO_MIX_3883688	NOVO_MIX_3347757	NOVO_MIX_3376068	R1_142052	NOVO_MIX_886479	R3_657032	S1_4161	R1_556898	NOVO_MIX_2215298	NOVO_MIX_3936247	R1_546305	R2_6724	NOVO_MIX_1661786	NOVO_MIX_2108903	NOVO_MIX_284898	R1_365161	NOVO_MIX_2898900	S3_111058	NOVO_MIX_1656493	NOVO_MIX_1972912	NOVO_MIX_1448344	R3_484731	NOVO_MIX_1200527	R3_378797	NOVO_MIX_2850365	R2_306067	S3_8614	NOVO_MIX_1409396	NOVO_MIX_588630	R3_68065	R3_756057	R2_272945	NOVO_MIX_2289562	NOVO_MIX_3654722	NOVO_MIX_1075310	NOVO_MIX_1657511	NOVO_MIX_1452738	S1_214586
ko05012	Human Diseases; Neurodegenerative diseases; Parkinson's disease	880	R1_579893	NOVO_MIX_2608494	NOVO_MIX_1790375	NOVO_MIX_3252629	S1_80079	R1_168476	NOVO_MIX_3775804	NOVO_MIX_2464144	NOVO_MIX_2687762	R2_62612	S1_394968	NOVO_MIX_2062453	R1_513968	S1_215632	NOVO_MIX_505627	R2_231271	NOVO_MIX_679262	NOVO_MIX_2521389	S2_141309	NOVO_MIX_991097	NOVO_MIX_3874020	R3_375232	NOVO_MIX_2622836	R1_720319	NOVO_MIX_978966	R1_568512	R3_33844	S2_106485	NOVO_MIX_1222037	NOVO_MIX_2248662	NOVO_MIX_893551	NOVO_MIX_2213481	R2_352640	NOVO_MIX_3459809	NOVO_MIX_512049	NOVO_MIX_3574144	NOVO_MIX_1844875	S3_28213	NOVO_MIX_512545	NOVO_MIX_412526	S1_416411	S3_446140	NOVO_MIX_1577591	NOVO_MIX_3181956	R1_239304	NOVO_MIX_358482	NOVO_MIX_1602650
ko03008	Genetic Information Processing; Translation; Ribosome biogenesis in eukaryotes	862	NOVO_MIX_3630253	NOVO_MIX_3748009	S1_104899	S1_202328	NOVO_MIX_419881	NOVO_MIX_2873903	NOVO_MIX_2311797	R1_473562	R1_408094	S2_317803	NOVO_MIX_2089297	R3_738307	NOVO_MIX_3029217	S1_149412	R1_615903	R1_39937	S2_361978	NOVO_MIX_3094097	NOVO_MIX_531363	S1_415590	R2_477936	S1_204459	NOVO_MIX_636796	NOVO_MIX_318875	NOVO_MIX_1569283	S1_145459	NOVO_MIX_3608985	NOVO_MIX_2654731	NOVO_MIX_416611	S1_91862	R3_543479	S3_577774	S3_377188	S2_42342	S3_158483	S1_371509	S3_524732	NOVO_MIX_842550	R3_292119	NOVO_MIX_2997129	S3_70804	S3_481963	NOVO_MIX_2263782	NOVO_MIX_2609473	R2_182783	S2_63341	R2_56241
ko00785	Metabolism; Metabolism of cofactors and vitamins; Lipoic acid metabolism	861	S1_350829	NOVO_MIX_13374	NOVO_MIX_53581	NOVO_MIX_904602	NOVO_MIX_1339495	R1_82339	R3_70432	NOVO_MIX_2305814	NOVO_MIX_3688907	NOVO_MIX_3579061	NOVO_MIX_1262753	R1_364575	NOVO_MIX_2990547	R1_427702	NOVO_MIX_297624	NOVO_MIX_2182009	S3_443370	NOVO_MIX_1580179	R2_229870	NOVO_MIX_1874374	NOVO_MIX_2992488	R3_417054	NOVO_MIX_2443113	R3_213427	S3_163145	R1_346061	NOVO_MIX_930562	S1_102431	R3_583590	S1_428924	NOVO_MIX_2886893	NOVO_MIX_2725734	NOVO_MIX_70287	R1_401050	NOVO_MIX_1573461	NOVO_MIX_413749	NOVO_MIX_498136	R3_617472	NOVO_MIX_1929497	R3_717811	R3_406671	R3_268247	NOVO_MIX_1743381	NOVO_MIX_1237809	NOVO_MIX_1056889	NOVO_MIX_79419	R2_354721
ko00364	Metabolism; Xenobiotics biodegradation and metabolism; Fluorobenzoate degradation	856	R3_605682	S1_422201	NOVO_MIX_2880814	S2_109884	NOVO_MIX_1191836	S3_63238	NOVO_MIX_2702273	R3_631776	R1_296450	R1_586251	NOVO_MIX_280563	NOVO_MIX_298583	R2_344118	NOVO_MIX_733239	R3_557036	NOVO_MIX_2068417	R1_295640	NOVO_MIX_1437234	R1_623596	NOVO_MIX_3836157	R2_189257	NOVO_MIX_1191835	R3_406913	R3_565089	NOVO_MIX_2729673	NOVO_MIX_3281613	S3_611736	NOVO_MIX_1059497	NOVO_MIX_1288333	R3_330626	NOVO_MIX_1392002	NOVO_MIX_309638	S2_280842	NOVO_MIX_82215	NOVO_MIX_999240	R1_209178	NOVO_MIX_2331228	NOVO_MIX_3750017	S3_509702	NOVO_MIX_248378	NOVO_MIX_2099101	NOVO_MIX_3296875	NOVO_MIX_149966	S3_509585	R3_16395	NOVO_MIX_2499501	S3_469251
ko00984	Metabolism; Xenobiotics biodegradation and metabolism; Steroid degradation	856	NOVO_MIX_1084559	R2_174868	NOVO_MIX_2520984	NOVO_MIX_3601791	R3_491641	NOVO_MIX_684703	R2_13683	NOVO_MIX_796782	R2_158909	R3_698927	S3_154806	NOVO_MIX_1565575	NOVO_MIX_1415909	R2_45992	R3_699436	NOVO_MIX_2471456	NOVO_MIX_2142177	S3_278429	R1_286527	NOVO_MIX_994520	NOVO_MIX_3443288	NOVO_MIX_3566004	NOVO_MIX_3275076	NOVO_MIX_2068738	NOVO_MIX_71420	R3_184077	R2_319973	S1_268945	R1_38298	S1_318152	R1_350410	R1_175206	NOVO_MIX_2979364	NOVO_MIX_2681760	NOVO_MIX_3132014	R2_47916	NOVO_MIX_3041246	R2_216636	S3_197243	R2_395925	NOVO_MIX_213832	NOVO_MIX_2082106	NOVO_MIX_495377	NOVO_MIX_2720185	NOVO_MIX_1388328	NOVO_MIX_2874603	NOVO_MIX_3461346
ko01055	Metabolism; Metabolism of terpenoids and polyketides; Biosynthesis of vancomycin group antibiotics	843	NOVO_MIX_1327622	R1_306005	R3_9531	R3_669989	NOVO_MIX_1239612	NOVO_MIX_3231291	R2_33002	NOVO_MIX_735378	S1_378467	R1_92819	R3_123459	NOVO_MIX_1983673	R3_111403	NOVO_MIX_2638052	NOVO_MIX_64727	R3_14725	NOVO_MIX_200559	NOVO_MIX_3379269	NOVO_MIX_3148425	R1_6340	NOVO_MIX_2505912	NOVO_MIX_603935	NOVO_MIX_508712	R1_691648	S2_220802	NOVO_MIX_1405676	NOVO_MIX_138352	R3_143898	R2_108664	NOVO_MIX_3583532	NOVO_MIX_1885109	NOVO_MIX_2604759	NOVO_MIX_3258742	R1_714204	NOVO_MIX_3155624	NOVO_MIX_39974	NOVO_MIX_1970904	S2_57108	NOVO_MIX_118360	R1_548814	R1_676737	NOVO_MIX_1027111	NOVO_MIX_520294	NOVO_MIX_1464836	R1_690992	NOVO_MIX_1630007	NOVO_MIX_1194206
ko04940	Human Diseases; Endocrine and metabolic diseases; Type I diabetes mellitus	837	R3_80466	NOVO_MIX_1642806	NOVO_MIX_641151	NOVO_MIX_3785297	R1_22695	R3_705329	NOVO_MIX_345253	R2_383657	NOVO_MIX_3636462	NOVO_MIX_3253001	S1_82603	R3_5108	NOVO_MIX_304421	R2_38510	R1_419729	R1_74012	S3_160546	NOVO_MIX_2523036	R3_439819	R1_609919	R2_87874	NOVO_MIX_815816	NOVO_MIX_291291	R2_429227	NOVO_MIX_2998308	R1_28822	R1_359316	NOVO_MIX_1495855	R3_207987	NOVO_MIX_1925961	R3_400067	S3_10253	R1_54252	R2_212100	NOVO_MIX_3021810	R1_532255	NOVO_MIX_1769861	R2_45419	S3_493121	NOVO_MIX_1249097	NOVO_MIX_1956950	NOVO_MIX_1561109	R1_278488	S1_325838	NOVO_MIX_2289045	S3_594801	R3_26231
ko00623	Metabolism; Xenobiotics biodegradation and metabolism; Toluene degradation	828	R1_306468	NOVO_MIX_187574	S1_393481	S3_455274	NOVO_MIX_963604	NOVO_MIX_2698349	NOVO_MIX_380306	NOVO_MIX_3323081	R2_412651	R3_548328	NOVO_MIX_1945205	NOVO_MIX_961392	NOVO_MIX_3892404	NOVO_MIX_2213267	NOVO_MIX_230927	S1_150653	NOVO_MIX_1014967	NOVO_MIX_3185324	R1_27885	NOVO_MIX_1325250	NOVO_MIX_2412863	NOVO_MIX_798655	R1_463102	R2_543747	NOVO_MIX_2356271	NOVO_MIX_1659170	NOVO_MIX_1698413	NOVO_MIX_2560273	NOVO_MIX_40348	NOVO_MIX_1850874	S2_255406	R3_447870	R1_634345	S3_210914	NOVO_MIX_2606859	R2_542304	NOVO_MIX_366131	R3_718316	NOVO_MIX_23066	NOVO_MIX_3650215	NOVO_MIX_698469	NOVO_MIX_3006035	R1_646990	R1_355989	R1_34608	NOVO_MIX_200978	NOVO_MIX_1656263
ko00311	Metabolism; Biosynthesis of other secondary metabolites; Penicillin and cephalosporin biosynthesis	801	NOVO_MIX_2019558	NOVO_MIX_61580	NOVO_MIX_3438491	NOVO_MIX_3197572	NOVO_MIX_2429350	S3_372815	R2_507811	R2_472004	R2_365165	NOVO_MIX_1948350	NOVO_MIX_508473	R1_434227	NOVO_MIX_391140	NOVO_MIX_587128	R2_561342	R1_453306	R3_234580	NOVO_MIX_3704688	NOVO_MIX_1364963	R1_28945	R3_101872	NOVO_MIX_872009	NOVO_MIX_316654	R1_292476	R3_347636	S3_412036	NOVO_MIX_1921877	NOVO_MIX_1866353	NOVO_MIX_1415840	NOVO_MIX_2728811	R2_335589	NOVO_MIX_167593	R3_255316	S2_371387	S3_546602	R2_435817	S2_6101	S3_161635	S3_81566	NOVO_MIX_557599	NOVO_MIX_1257713	NOVO_MIX_755545	S3_22419	NOVO_MIX_2426914	NOVO_MIX_3843330	S3_261310	NOVO_MIX_454184
ko04211	Organismal Systems; Aging; Longevity regulating pathway	785	NOVO_MIX_668541	S1_29619	R1_87157	R3_584611	R3_445790	NOVO_MIX_2434522	S2_360081	NOVO_MIX_87931	NOVO_MIX_1725045	S2_232325	R2_411528	R2_168064	NOVO_MIX_3820180	NOVO_MIX_1840989	NOVO_MIX_1781102	NOVO_MIX_3816757	NOVO_MIX_3695536	NOVO_MIX_671906	R1_268830	R2_24274	S2_244081	S3_288410	NOVO_MIX_2459898	NOVO_MIX_446744	NOVO_MIX_192738	NOVO_MIX_3524768	S2_326103	NOVO_MIX_2585982	NOVO_MIX_3505725	R2_288461	R1_737505	R3_36786	NOVO_MIX_3681431	NOVO_MIX_514163	S3_171296	R2_136556	R1_597782	NOVO_MIX_3411670	NOVO_MIX_2446364	S1_369812	R1_75287	R1_181902	S1_301186	NOVO_MIX_185428	R1_79654	NOVO_MIX_357563	NOVO_MIX_3456338
ko05014	Human Diseases; Neurodegenerative diseases; Amyotrophic lateral sclerosis (ALS)	781	NOVO_MIX_975370	NOVO_MIX_3524945	R1_531705	S3_75368	R1_634248	S3_72877	NOVO_MIX_974514	R3_512864	R1_53530	S3_419048	NOVO_MIX_1463994	NOVO_MIX_133202	NOVO_MIX_3260415	NOVO_MIX_2314071	NOVO_MIX_1812353	S3_525381	NOVO_MIX_2093913	S2_337010	R2_313037	NOVO_MIX_2050052	R3_89318	NOVO_MIX_3778492	NOVO_MIX_3371420	NOVO_MIX_2281223	NOVO_MIX_278002	NOVO_MIX_2800266	NOVO_MIX_527207	NOVO_MIX_1157505	NOVO_MIX_3443101	S1_199930	R1_786576	S1_40453	R1_717	NOVO_MIX_3790560	NOVO_MIX_1881648	NOVO_MIX_1235603	R1_137553	NOVO_MIX_17837	NOVO_MIX_756612	R1_453188	NOVO_MIX_1065605	NOVO_MIX_1873967	R3_426247	NOVO_MIX_336634	NOVO_MIX_1957542	NOVO_MIX_3325465	NOVO_MIX_306397
ko04142	Cellular Processes; Transport and catabolism; Lysosome	764	S1_158375	NOVO_MIX_3292762	NOVO_MIX_1040090	NOVO_MIX_2829185	R3_146225	S3_537293	R1_672314	NOVO_MIX_870592	S1_285986	S1_365833	NOVO_MIX_1801125	NOVO_MIX_3778472	NOVO_MIX_3262407	S1_18215	R1_248347	S3_266942	S3_234516	S1_26282	R2_372338	NOVO_MIX_392907	NOVO_MIX_2739990	NOVO_MIX_2604016	NOVO_MIX_3320640	R1_162330	NOVO_MIX_2855507	S2_4718	NOVO_MIX_1614001	NOVO_MIX_274058	R1_736153	NOVO_MIX_276493	S2_245484	R3_587289	S1_95264	S1_154996	S3_556294	NOVO_MIX_3583496	NOVO_MIX_3523589	NOVO_MIX_3034514	S1_222256	NOVO_MIX_3285522	R1_117646	NOVO_MIX_3023291	NOVO_MIX_709389	S3_478225	NOVO_MIX_3337579	NOVO_MIX_2028303	NOVO_MIX_1170357
ko04932	Human Diseases; Endocrine and metabolic diseases; Non-alcoholic fatty liver disease (NAFLD)	762	S3_399474	R3_72541	NOVO_MIX_3638072	S2_382614	S3_222917	NOVO_MIX_2483880	NOVO_MIX_2850261	NOVO_MIX_3443176	NOVO_MIX_1773054	S1_126495	NOVO_MIX_1083300	R1_787641	NOVO_MIX_3618346	NOVO_MIX_1761227	S2_129773	S2_192112	R2_395558	NOVO_MIX_171239	NOVO_MIX_1667238	NOVO_MIX_2904960	NOVO_MIX_3433739	NOVO_MIX_2231804	NOVO_MIX_3600049	S2_274713	NOVO_MIX_2560213	NOVO_MIX_2567967	NOVO_MIX_1865336	S2_147816	R1_770398	R2_368800	S1_377193	NOVO_MIX_3790071	NOVO_MIX_2420875	NOVO_MIX_2448718	NOVO_MIX_1066155	S2_376211	NOVO_MIX_1647606	R2_343230	R1_365201	NOVO_MIX_2762529	NOVO_MIX_2763610	NOVO_MIX_1162517	S2_277222	NOVO_MIX_1641566	S3_303753	NOVO_MIX_2486273	NOVO_MIX_1339269
ko00332	Metabolism; Biosynthesis of other secondary metabolites; Carbapenem biosynthesis	761	S3_150297	NOVO_MIX_877014	NOVO_MIX_1115374	NOVO_MIX_2766866	NOVO_MIX_3195652	R1_230444	NOVO_MIX_714014	NOVO_MIX_3049620	R1_683611	R2_217127	NOVO_MIX_1316324	R3_186800	NOVO_MIX_2578268	NOVO_MIX_678478	NOVO_MIX_1021719	R1_498533	NOVO_MIX_3831725	NOVO_MIX_3530026	NOVO_MIX_2162400	NOVO_MIX_2083443	NOVO_MIX_3250788	R1_163627	S1_244486	NOVO_MIX_1606927	NOVO_MIX_965534	R3_362432	NOVO_MIX_1986790	S3_150296	R1_80841	NOVO_MIX_3418723	NOVO_MIX_3750969	NOVO_MIX_304358	R1_695189	NOVO_MIX_2634298	S3_456850	R1_91678	R1_364350	NOVO_MIX_3837512	NOVO_MIX_2182845	R3_523941	R1_755889	NOVO_MIX_3282643	NOVO_MIX_1065142	NOVO_MIX_2757968	R3_383966	NOVO_MIX_3333293	NOVO_MIX_3507676
ko00981	Metabolism; Metabolism of terpenoids and polyketides; Insect hormone biosynthesis	758	R2_425665	S3_480454	NOVO_MIX_2601623	R1_89225	NOVO_MIX_3590382	R3_516279	NOVO_MIX_628544	NOVO_MIX_3852485	NOVO_MIX_2966159	R1_501955	NOVO_MIX_1850033	NOVO_MIX_2188217	R1_589286	NOVO_MIX_1364184	NOVO_MIX_3913231	NOVO_MIX_3962484	R2_265403	NOVO_MIX_906344	R3_220878	R2_416689	NOVO_MIX_2777924	NOVO_MIX_1244490	NOVO_MIX_970485	NOVO_MIX_3189675	R1_434926	NOVO_MIX_824202	NOVO_MIX_3129030	NOVO_MIX_3217595	R2_250459	NOVO_MIX_3437078	NOVO_MIX_2709045	R2_425742	R2_258836	NOVO_MIX_2422344	R2_433388	R1_24068	NOVO_MIX_183442	NOVO_MIX_2628659	NOVO_MIX_3776271	S3_14617	S3_276277	NOVO_MIX_2962086	NOVO_MIX_2001279	NOVO_MIX_1490869	NOVO_MIX_3372306	R3_518627	S3_425938
ko05133	Human Diseases; Infectious diseases: Bacterial; Pertussis	755	NOVO_MIX_2188451	S2_228730	R1_759788	NOVO_MIX_2987621	S3_157150	S3_155310	NOVO_MIX_1557524	S3_20291	NOVO_MIX_889795	NOVO_MIX_378562	NOVO_MIX_1173455	NOVO_MIX_1331127	NOVO_MIX_1980173	NOVO_MIX_354118	NOVO_MIX_3878382	S1_31921	NOVO_MIX_1570251	S1_37339	NOVO_MIX_783612	S1_221158	S3_287310	S2_322732	NOVO_MIX_3931419	R1_645946	S3_299346	NOVO_MIX_3341897	S1_440415	NOVO_MIX_3134906	R1_492827	S1_199287	NOVO_MIX_1656583	S1_343567	S1_352923	S1_281639	S3_39024	NOVO_MIX_1238	NOVO_MIX_2515804	S2_170245	NOVO_MIX_745298	NOVO_MIX_3841749	S1_7242	S1_426417	NOVO_MIX_2839920	S2_183878	S2_152862	S2_394542	S3_180186
ko04614	Organismal Systems; Endocrine system; Renin-angiotensin system	752	R1_317116	NOVO_MIX_1685965	R1_169217	R1_123393	NOVO_MIX_1665757	NOVO_MIX_2739366	R3_656075	NOVO_MIX_2863049	NOVO_MIX_2387631	NOVO_MIX_3656855	NOVO_MIX_3087447	R1_300076	NOVO_MIX_2653984	NOVO_MIX_926594	NOVO_MIX_3314450	NOVO_MIX_3779092	NOVO_MIX_2110982	R3_598785	NOVO_MIX_2728047	S3_266837	NOVO_MIX_1774958	R2_40403	S3_186008	R1_71738	R3_29506	NOVO_MIX_1295597	NOVO_MIX_1432362	NOVO_MIX_3332927	NOVO_MIX_3705006	NOVO_MIX_540242	S2_121329	NOVO_MIX_1822438	S3_254843	NOVO_MIX_2881246	R2_274175	R2_78633	R2_81301	S3_438630	R3_31302	R2_182775	NOVO_MIX_3455100	NOVO_MIX_2231071	NOVO_MIX_1973801	R1_529307	R3_209314	R1_740231	R1_375491
ko00622	Metabolism; Xenobiotics biodegradation and metabolism; Xylene degradation	746	NOVO_MIX_3947583	NOVO_MIX_2912544	NOVO_MIX_1487543	NOVO_MIX_921726	NOVO_MIX_257733	S2_308164	NOVO_MIX_3040384	NOVO_MIX_3892559	R1_558056	NOVO_MIX_2246206	NOVO_MIX_2525558	R2_426989	NOVO_MIX_1807207	S3_531645	NOVO_MIX_2568756	S1_9364	R2_431261	R1_15081	NOVO_MIX_2220511	NOVO_MIX_1534034	NOVO_MIX_3215177	NOVO_MIX_3818513	NOVO_MIX_1692452	NOVO_MIX_3384572	R1_671340	NOVO_MIX_1015934	R3_3257	S1_419192	NOVO_MIX_2312168	NOVO_MIX_3783690	S3_499526	S2_67255	NOVO_MIX_3730092	S2_80487	R1_380784	R2_49638	NOVO_MIX_1587902	R3_407194	NOVO_MIX_199261	NOVO_MIX_3186187	NOVO_MIX_3932288	R3_307800	R1_181571	S1_74153	R1_375575	NOVO_MIX_2302968	NOVO_MIX_2510528
ko04930	Human Diseases; Endocrine and metabolic diseases; Type II diabetes mellitus	734	NOVO_MIX_465875	R1_476566	NOVO_MIX_2337397	S2_177885	NOVO_MIX_2324960	NOVO_MIX_3773589	R1_321765	NOVO_MIX_384476	NOVO_MIX_216801	R1_12377	R1_614494	R1_548388	NOVO_MIX_313500	NOVO_MIX_3776525	R2_287858	NOVO_MIX_2721555	R2_58331	S1_73533	NOVO_MIX_3893121	S3_329866	NOVO_MIX_1415084	NOVO_MIX_3282105	R1_617275	NOVO_MIX_1165696	R3_96176	NOVO_MIX_1035126	R2_531623	S1_380862	NOVO_MIX_2782496	S2_5325	R2_3182	S3_118704	NOVO_MIX_753513	NOVO_MIX_2034636	NOVO_MIX_785154	R1_743863	R3_70649	R1_449267	R1_14877	NOVO_MIX_134467	NOVO_MIX_2661613	NOVO_MIX_2548230	NOVO_MIX_1377661	NOVO_MIX_3568975	S1_372993	NOVO_MIX_2781212	NOVO_MIX_2574623
ko00531	Metabolism; Glycan biosynthesis and metabolism; Glycosaminoglycan degradation	731	NOVO_MIX_156073	S1_143104	NOVO_MIX_3953084	S3_138017	NOVO_MIX_1352949	NOVO_MIX_2017758	NOVO_MIX_1766707	NOVO_MIX_999054	R2_553897	R2_327973	NOVO_MIX_1700329	NOVO_MIX_576874	R1_451804	NOVO_MIX_1808187	R3_180492	R1_75002	NOVO_MIX_1207532	NOVO_MIX_780681	R1_342423	NOVO_MIX_1636314	NOVO_MIX_1264263	R1_721204	NOVO_MIX_2018161	NOVO_MIX_3263680	NOVO_MIX_1686873	R1_779303	NOVO_MIX_477244	NOVO_MIX_3501282	NOVO_MIX_2655623	NOVO_MIX_196011	NOVO_MIX_3094085	NOVO_MIX_1113656	S2_4070	R3_689906	NOVO_MIX_2074689	NOVO_MIX_2709601	S3_280725	NOVO_MIX_3899958	R3_596751	NOVO_MIX_1639472	NOVO_MIX_2647378	NOVO_MIX_2270070	NOVO_MIX_3757712	NOVO_MIX_2982411	S1_207862	NOVO_MIX_3492076	NOVO_MIX_1128397
ko00906	Metabolism; Metabolism of terpenoids and polyketides; Carotenoid biosynthesis	730	S2_225285	NOVO_MIX_691958	NOVO_MIX_2480483	NOVO_MIX_1820352	NOVO_MIX_3026923	NOVO_MIX_769674	S1_162112	R1_784983	R1_291735	S1_343877	R1_739743	R1_588107	NOVO_MIX_3277219	S3_474230	NOVO_MIX_3555511	S1_280113	NOVO_MIX_2182970	NOVO_MIX_564941	R1_46980	S3_107586	NOVO_MIX_2521342	NOVO_MIX_2220506	NOVO_MIX_1925297	S1_261625	NOVO_MIX_2428479	NOVO_MIX_2712451	NOVO_MIX_1686198	NOVO_MIX_432809	S3_279408	NOVO_MIX_3299565	NOVO_MIX_3270018	S3_81720	S2_60605	NOVO_MIX_1033944	R3_333150	NOVO_MIX_2189015	R2_29689	NOVO_MIX_2563859	R2_213044	NOVO_MIX_2926411	NOVO_MIX_1923393	R3_437972	R1_622551	R2_429055	R1_700957	NOVO_MIX_2692936	NOVO_MIX_3054260
ko04010	Environmental Information Processing; Signal transduction; MAPK signaling pathway	657	NOVO_MIX_3513721	NOVO_MIX_2308480	S3_225319	NOVO_MIX_2373531	NOVO_MIX_886259	S2_166416	S3_614058	NOVO_MIX_1727482	S1_338310	NOVO_MIX_1283023	S1_318310	S1_406891	NOVO_MIX_1397612	S1_358306	NOVO_MIX_2988622	S1_294019	S3_61202	S3_465025	NOVO_MIX_2298721	NOVO_MIX_178343	S1_88258	NOVO_MIX_174351	S1_410063	NOVO_MIX_1462270	S1_231265	NOVO_MIX_1133332	S2_130110	NOVO_MIX_1379899	S3_234082	S3_55643	S3_140649	S2_208828	S2_282735	NOVO_MIX_950873	S1_235454	S1_217901	NOVO_MIX_2242759	S3_567937	NOVO_MIX_3097785	NOVO_MIX_1684896	NOVO_MIX_2631676	S2_377552	S1_81924	S1_92768	S1_7846	S3_606661	NOVO_MIX_2542744
ko05162	Human Diseases; Infectious diseases: Viral; Measles	657	S1_317110	S1_266870	S3_467413	S1_87956	S1_161015	NOVO_MIX_3185892	S2_259436	NOVO_MIX_1717095	NOVO_MIX_76313	NOVO_MIX_3712712	NOVO_MIX_1994826	NOVO_MIX_1600615	NOVO_MIX_758551	NOVO_MIX_3751516	S1_233604	NOVO_MIX_3802521	NOVO_MIX_2995063	NOVO_MIX_2188313	NOVO_MIX_3584179	S3_394587	S2_95918	S3_607433	S1_414366	NOVO_MIX_3635063	S1_324775	S1_166567	S3_459278	S3_94072	NOVO_MIX_128106	S2_15283	S1_84572	S3_60014	S2_171815	S1_261525	NOVO_MIX_248526	S3_223367	NOVO_MIX_1280961	S1_222550	NOVO_MIX_3472493	S3_95553	NOVO_MIX_8001	S1_210425	S3_452266	S3_548273	NOVO_MIX_1517420	NOVO_MIX_1763407	S2_391395
ko03050	Genetic Information Processing; Folding, sorting and degradation; Proteasome	654	R2_489791	R1_411987	NOVO_MIX_2466075	NOVO_MIX_109675	NOVO_MIX_2140385	R3_688227	R2_7805	NOVO_MIX_172462	R3_217078	NOVO_MIX_722901	NOVO_MIX_832194	NOVO_MIX_1269247	S2_200526	NOVO_MIX_2007761	R3_734086	NOVO_MIX_3866751	NOVO_MIX_3276744	NOVO_MIX_891625	NOVO_MIX_5262	R1_161263	NOVO_MIX_1868882	NOVO_MIX_3679346	NOVO_MIX_1875370	NOVO_MIX_1249317	NOVO_MIX_2412464	NOVO_MIX_149508	NOVO_MIX_778492	NOVO_MIX_3771005	NOVO_MIX_3776987	R1_405816	S3_442695	S3_22798	S1_222471	R3_276584	NOVO_MIX_275104	S1_624	NOVO_MIX_1927282	R1_388412	R2_266049	S1_137782	NOVO_MIX_3692873	NOVO_MIX_2034437	S2_400541	S3_563534	R2_60827	NOVO_MIX_2889687	S2_352913
ko04144	Cellular Processes; Transport and catabolism; Endocytosis	652	NOVO_MIX_3919709	S1_288928	S3_341950	NOVO_MIX_1229111	NOVO_MIX_1258480	S2_58101	S1_371071	NOVO_MIX_835499	NOVO_MIX_3832877	S3_303524	S1_441350	NOVO_MIX_3792884	S2_164954	S1_377265	S2_266301	S3_149558	NOVO_MIX_1510874	S1_163571	S2_395112	S1_225600	NOVO_MIX_3229933	S3_64397	S1_413107	S3_445392	NOVO_MIX_796883	NOVO_MIX_2918680	S1_93420	NOVO_MIX_2254122	S1_425868	NOVO_MIX_979558	NOVO_MIX_3935409	S2_166092	S3_206489	NOVO_MIX_277224	S2_75407	S2_9690	S1_434469	S3_47277	NOVO_MIX_1968066	S1_160075	S3_94710	NOVO_MIX_1351939	NOVO_MIX_529534	S3_140580	NOVO_MIX_1776544	NOVO_MIX_1158969	S1_137048
ko04728	Organismal Systems; Nervous system; Dopaminergic synapse	650	NOVO_MIX_515596	NOVO_MIX_517961	NOVO_MIX_2019945	R1_449269	S3_408484	NOVO_MIX_3730772	R1_504495	R3_30049	R1_782404	NOVO_MIX_3764211	NOVO_MIX_1824001	NOVO_MIX_2794782	NOVO_MIX_2284185	R1_237788	NOVO_MIX_621958	NOVO_MIX_306617	NOVO_MIX_1269917	NOVO_MIX_1045350	NOVO_MIX_1002889	S3_108732	NOVO_MIX_396641	NOVO_MIX_2954977	NOVO_MIX_2486418	R3_254527	S3_548060	R1_371984	NOVO_MIX_1674126	R1_276987	NOVO_MIX_3756772	NOVO_MIX_3309687	R1_679094	NOVO_MIX_15063	NOVO_MIX_1130034	NOVO_MIX_2038102	NOVO_MIX_582738	NOVO_MIX_3445889	S1_66456	NOVO_MIX_1002960	NOVO_MIX_1953267	R1_543911	R3_347506	NOVO_MIX_3648467	NOVO_MIX_1112023	NOVO_MIX_2843249	NOVO_MIX_3350571	NOVO_MIX_3523831	NOVO_MIX_3027728
ko04138	Cellular Processes; Transport and catabolism; Autophagy - yeast	623	S1_68641	S1_117002	S3_51798	S1_266870	S1_208326	NOVO_MIX_1146304	S2_42029	S2_52703	NOVO_MIX_3139670	S1_233604	NOVO_MIX_857318	S3_179715	S1_64283	NOVO_MIX_2873384	S1_308037	NOVO_MIX_1613411	S1_188077	S1_165349	NOVO_MIX_1615812	S2_320938	S3_604320	R1_287969	NOVO_MIX_2297921	NOVO_MIX_2094115	NOVO_MIX_3508942	NOVO_MIX_2681903	NOVO_MIX_1373403	S1_178085	NOVO_MIX_2051252	S2_94916	NOVO_MIX_1926717	S3_383185	NOVO_MIX_1246702	NOVO_MIX_2857727	NOVO_MIX_3446430	S2_56347	NOVO_MIX_2239435	S3_96581	R3_707502	S1_143055	NOVO_MIX_257475	NOVO_MIX_969604	S1_123757	S2_14282	NOVO_MIX_2469891	NOVO_MIX_712705	S1_125892
ko00440	Metabolism; Metabolism of other amino acids; Phosphonate and phosphinate metabolism	613	R1_673027	NOVO_MIX_23717	R3_401350	NOVO_MIX_1135714	NOVO_MIX_3933282	R3_541236	S3_391967	NOVO_MIX_699590	NOVO_MIX_3430661	R2_518195	NOVO_MIX_2558325	NOVO_MIX_1127547	R1_250380	NOVO_MIX_2064728	NOVO_MIX_193681	NOVO_MIX_2511811	NOVO_MIX_3526393	R2_379788	R1_420853	S3_46071	NOVO_MIX_2863299	NOVO_MIX_1065460	NOVO_MIX_1791202	S2_159443	NOVO_MIX_2501095	NOVO_MIX_474139	R2_561451	R1_173079	R2_266395	NOVO_MIX_1011753	NOVO_MIX_309511	S3_621764	S3_283328	NOVO_MIX_3094617	R1_91895	S3_131209	R3_570807	NOVO_MIX_3690747	R3_596887	NOVO_MIX_1133647	NOVO_MIX_1050999	NOVO_MIX_3401380	NOVO_MIX_3325686	R1_420200	NOVO_MIX_3633189	NOVO_MIX_1254366	NOVO_MIX_2359441
ko00524	Metabolism; Biosynthesis of other secondary metabolites; Neomycin, kanamycin and gentamicin biosynthesis	608	NOVO_MIX_2824893	NOVO_MIX_1040886	NOVO_MIX_573686	NOVO_MIX_1154891	NOVO_MIX_1859856	NOVO_MIX_1828141	NOVO_MIX_1138757	NOVO_MIX_906739	NOVO_MIX_538193	NOVO_MIX_654308	NOVO_MIX_581796	NOVO_MIX_1005482	S3_123513	NOVO_MIX_3603144	NOVO_MIX_3114117	R1_540068	R2_57806	NOVO_MIX_2132957	R3_501940	S3_244563	NOVO_MIX_794324	NOVO_MIX_1371450	NOVO_MIX_2178311	NOVO_MIX_3092942	NOVO_MIX_262533	NOVO_MIX_2018283	NOVO_MIX_1577598	NOVO_MIX_2072866	NOVO_MIX_2468499	NOVO_MIX_3559975	NOVO_MIX_2239418	NOVO_MIX_2181598	NOVO_MIX_2762477	NOVO_MIX_3108190	NOVO_MIX_613657	R1_279110	S1_304820	NOVO_MIX_2732579	NOVO_MIX_3153324	NOVO_MIX_973093	NOVO_MIX_286515	NOVO_MIX_1360824	NOVO_MIX_3756221	R3_589361	NOVO_MIX_2688425	NOVO_MIX_3157524	R1_703180
ko05034	Human Diseases; Substance dependence; Alcoholism	608	R2_246863	S2_340804	R3_170232	S3_181802	S2_6641	S1_175004	NOVO_MIX_1520526	R1_345752	R1_673162	NOVO_MIX_3576936	S2_49181	NOVO_MIX_1911257	NOVO_MIX_351266	R3_349677	R2_188752	NOVO_MIX_538754	R3_705820	NOVO_MIX_1062822	R3_678019	R2_362836	NOVO_MIX_3380044	NOVO_MIX_550685	S1_28533	R3_300260	S3_183085	S1_414396	NOVO_MIX_2419742	NOVO_MIX_743770	NOVO_MIX_3236926	R3_419723	S1_35908	NOVO_MIX_2870128	NOVO_MIX_1069049	NOVO_MIX_2070639	R3_436650	NOVO_MIX_303821	NOVO_MIX_3148180	NOVO_MIX_3085565	NOVO_MIX_3347310	S2_92033	R2_185821	S3_304077	R1_422412	NOVO_MIX_986307	NOVO_MIX_1902044	NOVO_MIX_3929536	S1_36145
ko05206	Human Diseases; Cancers: Overview; MicroRNAs in cancer	596	NOVO_MIX_989983	R2_479262	R3_412727	NOVO_MIX_2261432	NOVO_MIX_2005792	S1_245713	NOVO_MIX_306082	NOVO_MIX_3146753	S2_308531	R1_376178	NOVO_MIX_304928	NOVO_MIX_304929	S1_157403	NOVO_MIX_588247	S2_4883	NOVO_MIX_3247939	NOVO_MIX_3440124	S1_332653	S1_120527	NOVO_MIX_758844	NOVO_MIX_1728767	NOVO_MIX_148115	S3_471488	R1_77294	S1_97356	S3_465482	NOVO_MIX_3724150	NOVO_MIX_2678702	R3_221173	S2_91561	NOVO_MIX_2895741	NOVO_MIX_3881383	NOVO_MIX_3423351	NOVO_MIX_1390444	S1_269004	S2_95086	NOVO_MIX_157647	S1_144224	R1_689112	NOVO_MIX_1526303	NOVO_MIX_1222345	NOVO_MIX_505481	S1_422524	NOVO_MIX_3316497	NOVO_MIX_2332437	S2_331308	S1_161556
ko04722	Organismal Systems; Nervous system; Neurotrophin signaling pathway	589	S3_85670	S3_31792	S1_39203	NOVO_MIX_780753	NOVO_MIX_114035	S1_6910	NOVO_MIX_11801	S3_205838	S1_342726	S3_106722	S1_408785	S2_187477	S2_91059	NOVO_MIX_767694	NOVO_MIX_2038836	NOVO_MIX_3063925	NOVO_MIX_3817427	S1_380829	NOVO_MIX_1926444	S1_214300	S2_289480	S2_281659	S2_16845	S1_125498	NOVO_MIX_2930657	NOVO_MIX_1199272	NOVO_MIX_3934458	NOVO_MIX_745210	NOVO_MIX_586079	NOVO_MIX_1406918	NOVO_MIX_1819653	NOVO_MIX_3820256	S1_390512	S1_402168	NOVO_MIX_367657	S3_120729	S1_63849	S1_87957	NOVO_MIX_1693690	S2_197654	NOVO_MIX_1915368	S3_176899	NOVO_MIX_911012	NOVO_MIX_3835305	S2_284099	NOVO_MIX_2673419	S3_190611
ko00966	Metabolism; Biosynthesis of other secondary metabolites; Glucosinolate biosynthesis	587	NOVO_MIX_3347858	NOVO_MIX_3016790	R2_308656	NOVO_MIX_2428846	NOVO_MIX_229427	NOVO_MIX_1117170	NOVO_MIX_3897598	R2_294662	S2_347520	R3_669132	R1_328809	S3_520289	NOVO_MIX_159113	R2_342466	R1_747453	S3_557380	NOVO_MIX_1314207	S1_199366	S3_578676	NOVO_MIX_911107	NOVO_MIX_3897903	S1_407667	S3_143242	R2_317946	NOVO_MIX_2960888	NOVO_MIX_1702911	NOVO_MIX_2296471	R2_288641	NOVO_MIX_757130	NOVO_MIX_1763610	NOVO_MIX_883846	NOVO_MIX_3758183	R2_482150	R2_144412	R3_593725	R1_240546	NOVO_MIX_3414304	NOVO_MIX_3097781	NOVO_MIX_320751	R2_521133	R2_188542	S3_20073	S2_4779	R3_100986	NOVO_MIX_442106	NOVO_MIX_3826920	NOVO_MIX_3204092
ko03040	Genetic Information Processing; Transcription; Spliceosome	582	S2_166283	S2_95847	NOVO_MIX_2011186	S2_264577	NOVO_MIX_793634	NOVO_MIX_712145	S2_297917	S2_273948	NOVO_MIX_3840558	NOVO_MIX_1523272	S1_369818	NOVO_MIX_2390410	S2_139123	S2_308388	S1_377756	S1_8475	NOVO_MIX_793635	NOVO_MIX_2172371	S3_181848	S2_23454	S3_33529	S1_250492	NOVO_MIX_2524375	S3_522391	S2_270152	S3_308079	S2_72075	NOVO_MIX_414363	S1_103214	S2_225504	NOVO_MIX_3075098	NOVO_MIX_2040607	S3_383905	S1_170831	NOVO_MIX_3735495	S1_11484	S3_20588	NOVO_MIX_2702419	NOVO_MIX_1952242	NOVO_MIX_2766256	NOVO_MIX_1582032	NOVO_MIX_1001331	S1_161015	S1_299598	S3_467413	S1_137964	NOVO_MIX_1074764
ko05169	Human Diseases; Infectious diseases: Viral; Epstein-Barr virus infection	571	NOVO_MIX_2988603	S2_264577	NOVO_MIX_683180	NOVO_MIX_3784522	S1_398435	NOVO_MIX_2402804	S2_23454	NOVO_MIX_2859653	S1_104128	S2_308388	NOVO_MIX_2791824	S1_369818	S3_517037	NOVO_MIX_132416	S1_332154	S3_20514	S1_12019	NOVO_MIX_3442838	S1_161797	NOVO_MIX_1810002	NOVO_MIX_2305290	S3_308079	S3_522391	S3_259430	S1_309873	S1_103214	NOVO_MIX_341103	S1_200165	S1_117434	S2_131403	S3_162247	S1_72326	NOVO_MIX_3075098	NOVO_MIX_110132	S2_225099	S1_167508	NOVO_MIX_2280766	S1_78087	NOVO_MIX_1258384	S1_266870	S3_467413	S3_166388	S1_161015	S1_167127	NOVO_MIX_1411063	S1_140916	S2_139778
ko05340	Human Diseases; Immune diseases; Primary immunodeficiency	569	NOVO_MIX_3782566	NOVO_MIX_902176	R1_27960	NOVO_MIX_3074350	NOVO_MIX_3540216	NOVO_MIX_2004132	NOVO_MIX_2576700	R1_217245	S1_120291	NOVO_MIX_1031243	R1_321655	R3_486255	NOVO_MIX_3215439	NOVO_MIX_951446	NOVO_MIX_2089301	R3_217706	S3_392932	NOVO_MIX_1389725	NOVO_MIX_3726178	NOVO_MIX_3713468	S1_391103	R3_257569	NOVO_MIX_854962	S3_200789	NOVO_MIX_1512837	NOVO_MIX_1813249	NOVO_MIX_544545	NOVO_MIX_684484	NOVO_MIX_1603123	R1_759835	NOVO_MIX_2658153	S3_181718	S2_252625	R2_256403	NOVO_MIX_2051710	NOVO_MIX_1843293	NOVO_MIX_3713237	NOVO_MIX_533171	NOVO_MIX_3689749	R2_244337	NOVO_MIX_655724	R1_579751	NOVO_MIX_529757	NOVO_MIX_681145	NOVO_MIX_2350677	NOVO_MIX_860168	S3_577373
ko00565	Metabolism; Lipid metabolism; Ether lipid metabolism	568	NOVO_MIX_1484127	S2_63655	R1_202988	NOVO_MIX_1707499	S2_274470	R2_176281	NOVO_MIX_2518459	NOVO_MIX_3465800	S2_164953	NOVO_MIX_1476445	R1_89874	NOVO_MIX_159772	R1_386457	NOVO_MIX_3287075	NOVO_MIX_1740358	NOVO_MIX_582934	R3_738978	NOVO_MIX_687449	S1_121896	NOVO_MIX_1552778	R3_523841	NOVO_MIX_901492	NOVO_MIX_1230235	NOVO_MIX_1107237	S2_282662	NOVO_MIX_878374	R1_266884	R1_42619	R3_205656	NOVO_MIX_1052169	NOVO_MIX_988131	R1_19592	R2_94858	NOVO_MIX_1207565	NOVO_MIX_454312	NOVO_MIX_3127151	R2_508246	S3_209946	S1_33360	NOVO_MIX_1103008	NOVO_MIX_909707	S3_78015	S1_186300	S3_297747	NOVO_MIX_2983374	NOVO_MIX_1035939	NOVO_MIX_1140995
ko05211	Human Diseases; Cancers: Specific types; Renal cell carcinoma	542	NOVO_MIX_3683131	R1_676618	NOVO_MIX_2967883	R3_667909	NOVO_MIX_1510210	NOVO_MIX_3593244	NOVO_MIX_3805831	R2_296589	R3_162284	NOVO_MIX_877346	R1_600460	R2_121712	R1_321183	R2_225803	R1_247468	S3_22529	NOVO_MIX_1669367	R1_420380	NOVO_MIX_2811081	NOVO_MIX_3223437	NOVO_MIX_1056615	NOVO_MIX_1122547	R3_651422	R3_725477	R3_132370	NOVO_MIX_701533	NOVO_MIX_774537	NOVO_MIX_1076166	R3_496841	R1_27880	NOVO_MIX_3534516	R2_544276	NOVO_MIX_2717497	S1_429247	NOVO_MIX_512890	R1_66543	NOVO_MIX_3276653	NOVO_MIX_950643	NOVO_MIX_3448480	NOVO_MIX_2816082	NOVO_MIX_1967433	NOVO_MIX_364336	NOVO_MIX_3224740	NOVO_MIX_3405306	NOVO_MIX_1175705	R1_371291	NOVO_MIX_2901939
ko05205	Human Diseases; Cancers: Overview; Proteoglycans in cancer	528	NOVO_MIX_1915366	NOVO_MIX_2669250	NOVO_MIX_1298613	NOVO_MIX_81772	S2_222409	S3_373829	R2_280926	S3_311599	S1_207863	NOVO_MIX_82511	S3_156614	NOVO_MIX_2386471	S1_28533	S1_166840	NOVO_MIX_3507294	NOVO_MIX_2342902	NOVO_MIX_2015558	S1_2738	NOVO_MIX_3258479	NOVO_MIX_1578137	NOVO_MIX_1911257	R2_92832	R2_496816	S3_15315	NOVO_MIX_2737522	R1_755523	S3_502347	NOVO_MIX_3838190	S3_474530	S3_25515	S3_192571	NOVO_MIX_1834495	S3_324974	S2_340804	R1_451861	S1_105595	NOVO_MIX_2493800	NOVO_MIX_2716721	R3_455392	S1_161486	NOVO_MIX_2463668	R3_195349	R1_491090	NOVO_MIX_3595522	R1_10758	NOVO_MIX_2933768	NOVO_MIX_728527
ko05031	Human Diseases; Substance dependence; Amphetamine addiction	527	NOVO_MIX_1911257	NOVO_MIX_351266	R2_188752	R3_349677	NOVO_MIX_538754	R3_705820	NOVO_MIX_1062822	R3_678019	S1_105595	R2_246863	S2_340804	R3_170232	S3_181802	NOVO_MIX_1520526	NOVO_MIX_3576936	R1_673162	R1_345752	R3_419723	NOVO_MIX_2870128	NOVO_MIX_1069049	NOVO_MIX_3380044	R2_362836	NOVO_MIX_550685	S1_28533	R3_300260	S3_183085	S1_414396	NOVO_MIX_743770	NOVO_MIX_3236926	S3_304077	R1_422412	NOVO_MIX_986307	NOVO_MIX_1902044	NOVO_MIX_3929536	R3_436650	NOVO_MIX_303821	NOVO_MIX_3148180	NOVO_MIX_3085565	NOVO_MIX_3347310	R2_185821	R2_553255	S3_537879	S3_102304	S2_379039	NOVO_MIX_1340055	R1_99165	NOVO_MIX_3847328
ko04214	Cellular Processes; Cell growth and death; Apoptosis - fly	524	NOVO_MIX_1832284	NOVO_MIX_1904140	NOVO_MIX_163424	NOVO_MIX_3876026	NOVO_MIX_787359	NOVO_MIX_3216368	NOVO_MIX_3096995	NOVO_MIX_2828518	R1_574817	R1_613549	NOVO_MIX_939275	R2_117095	NOVO_MIX_372942	NOVO_MIX_2763536	NOVO_MIX_2361492	NOVO_MIX_2634997	NOVO_MIX_302813	NOVO_MIX_2669589	NOVO_MIX_3560211	NOVO_MIX_1622574	S3_98625	R2_21851	R3_277668	NOVO_MIX_2380950	S3_40406	NOVO_MIX_3877355	NOVO_MIX_1168372	NOVO_MIX_2564579	NOVO_MIX_1416406	S1_349292	NOVO_MIX_459680	R3_518737	NOVO_MIX_3762047	S2_103265	NOVO_MIX_87931	R1_199708	R1_113169	R1_205181	NOVO_MIX_1996475	NOVO_MIX_3871287	S1_219837	NOVO_MIX_401253	R1_302676	NOVO_MIX_2645694	NOVO_MIX_2990107	NOVO_MIX_2700152	NOVO_MIX_202179
ko04064	Environmental Information Processing; Signal transduction; NF-kappa B signaling pathway	520	NOVO_MIX_3758289	S1_336213	NOVO_MIX_2002578	S1_109881	S1_82471	S2_227231	NOVO_MIX_3690442	S3_56395	NOVO_MIX_3734409	NOVO_MIX_509341	S2_279976	S1_13806	S1_401290	S3_259479	NOVO_MIX_2409286	S2_103480	NOVO_MIX_2833592	S3_372422	S1_168390	S3_448311	S2_376408	S2_22383	S1_190043	S1_8690	NOVO_MIX_2177131	S3_274900	S1_427257	S1_372704	S3_615925	S2_168817	S1_199286	NOVO_MIX_1100691	NOVO_MIX_112850	S1_57238	NOVO_MIX_968827	S2_370631	NOVO_MIX_1272239	S2_329349	S1_317307	NOVO_MIX_2983975	S2_96232	S1_197831	S1_172268	S1_304195	NOVO_MIX_1607825	S2_349950	NOVO_MIX_242645
ko05140	Human Diseases; Infectious diseases: Parasitic; Leishmaniasis	515	S1_310166	NOVO_MIX_328623	S2_264554	S1_39051	S3_332946	S2_353097	NOVO_MIX_1615941	S1_192769	NOVO_MIX_3458158	S3_270635	S1_34288	NOVO_MIX_1362219	S1_47659	S3_235007	NOVO_MIX_1570825	S1_182780	NOVO_MIX_3875262	NOVO_MIX_1551532	S1_24422	NOVO_MIX_2389920	S2_110672	S3_459277	NOVO_MIX_1329776	S3_452266	NOVO_MIX_1517420	S3_548273	NOVO_MIX_1763407	NOVO_MIX_79595	S2_391395	S1_321329	NOVO_MIX_2859653	S2_70444	NOVO_MIX_2780940	NOVO_MIX_3575662	S1_256260	S3_334546	S1_414366	NOVO_MIX_3635063	S1_324775	S3_459278	S1_166567	S3_94072	S2_15283	S3_394587	S2_95918	S3_607433	NOVO_MIX_3472493
ko04624	Organismal Systems; Immune system; Toll and Imd signaling pathway	514	NOVO_MIX_2689162	S2_191436	NOVO_MIX_838121	S1_275429	S1_90336	S3_569723	NOVO_MIX_1825924	NOVO_MIX_3497034	NOVO_MIX_1147796	S1_125533	NOVO_MIX_2410104	NOVO_MIX_3787200	NOVO_MIX_48253	S1_391585	S3_111656	S1_77253	NOVO_MIX_995068	NOVO_MIX_3403096	NOVO_MIX_2631675	NOVO_MIX_2157881	S1_124928	S1_245223	S1_432336	NOVO_MIX_2859654	NOVO_MIX_3158271	S3_21821	S1_338022	S2_43140	NOVO_MIX_1419541	NOVO_MIX_1262629	S2_296311	S1_14218	S1_256467	S3_164578	S2_189882	NOVO_MIX_223599	NOVO_MIX_596382	NOVO_MIX_251499	NOVO_MIX_1749107	NOVO_MIX_2464236	S1_151139	S1_373683	NOVO_MIX_3061903	NOVO_MIX_392610	S3_80467	NOVO_MIX_2452908	S3_107210
ko04726	Organismal Systems; Nervous system; Serotonergic synapse	511	R1_347303	S3_351822	NOVO_MIX_905392	NOVO_MIX_3159825	R2_457795	R2_377576	R1_71753	R3_383659	NOVO_MIX_762017	R1_396085	NOVO_MIX_847726	S1_346740	S1_287104	S3_204378	R1_423749	NOVO_MIX_3666915	NOVO_MIX_343001	S3_512371	NOVO_MIX_957535	NOVO_MIX_523014	R3_731754	NOVO_MIX_3854554	S3_91929	R1_135403	R3_40215	NOVO_MIX_1694561	S3_482986	NOVO_MIX_3214833	NOVO_MIX_860207	S1_294834	S2_66591	S1_86536	R3_372275	R1_410519	NOVO_MIX_3632378	NOVO_MIX_2675561	NOVO_MIX_2002578	NOVO_MIX_2399484	NOVO_MIX_3126216	R2_530777	NOVO_MIX_3114858	NOVO_MIX_1175756	S1_90487	NOVO_MIX_3847326	NOVO_MIX_1209977	NOVO_MIX_1167323	S3_208574
ko04620	Organismal Systems; Immune system; Toll-like receptor signaling pathway	508	S3_278756	NOVO_MIX_1896041	S2_5531	NOVO_MIX_3715972	NOVO_MIX_2707288	S1_19297	NOVO_MIX_1281064	NOVO_MIX_5865	S3_207114	NOVO_MIX_140463	S2_71349	NOVO_MIX_1535575	S1_268298	NOVO_MIX_2332238	NOVO_MIX_3372282	S1_107495	S3_107210	S1_416774	NOVO_MIX_1786308	S1_3989	S1_9049	NOVO_MIX_2430374	S1_377706	S1_161763	NOVO_MIX_392610	S3_554478	S1_397588	S3_370476	S1_259765	NOVO_MIX_1334418	NOVO_MIX_2391141	NOVO_MIX_1111427	NOVO_MIX_2452908	S1_388313	S1_151139	S1_232811	NOVO_MIX_2464236	S2_306052	NOVO_MIX_1748574	S1_373683	NOVO_MIX_3270984	NOVO_MIX_3061903	NOVO_MIX_223599	NOVO_MIX_1871169	S1_36145	NOVO_MIX_2542744	NOVO_MIX_596382
ko00140	Metabolism; Lipid metabolism; Steroid hormone biosynthesis	506	NOVO_MIX_3002337	NOVO_MIX_3383582	NOVO_MIX_1785839	R2_196109	NOVO_MIX_2185630	NOVO_MIX_1585118	NOVO_MIX_648908	NOVO_MIX_3874704	R1_148964	S1_52967	NOVO_MIX_1609541	S2_104827	NOVO_MIX_3280778	R1_267626	NOVO_MIX_1255833	NOVO_MIX_2049478	S1_349777	S2_331043	NOVO_MIX_1199739	NOVO_MIX_3736831	R1_688965	S1_36760	NOVO_MIX_2577582	NOVO_MIX_3848012	S3_420632	S1_62115	NOVO_MIX_2890019	NOVO_MIX_1397603	NOVO_MIX_1249859	S1_103627	NOVO_MIX_1787384	NOVO_MIX_2181556	NOVO_MIX_467109	NOVO_MIX_2085726	NOVO_MIX_3622734	S3_566153	R1_12329	R3_586120	NOVO_MIX_3573954	S3_445503	NOVO_MIX_1623400	S1_429792	S3_339835	S1_346414	NOVO_MIX_2408471	S1_162671	R1_236769
ko04011	Environmental Information Processing; Signal transduction; MAPK signaling pathway - yeast	495	S3_113317	NOVO_MIX_923908	S2_390985	NOVO_MIX_3859705	NOVO_MIX_1325475	S3_572723	NOVO_MIX_1974192	S1_173671	R1_372350	NOVO_MIX_1804259	R1_79242	R1_262999	NOVO_MIX_1929499	S3_229470	S1_327979	NOVO_MIX_1475310	S3_340362	NOVO_MIX_3077109	R1_70977	R1_650377	R3_462916	R2_39201	S2_233476	S3_52041	S1_356235	NOVO_MIX_524843	R1_721825	R2_160505	R1_383413	NOVO_MIX_530201	S1_67878	NOVO_MIX_1516308	R3_566856	NOVO_MIX_896104	NOVO_MIX_1650556	R3_653195	NOVO_MIX_3230568	NOVO_MIX_804704	R3_676890	NOVO_MIX_3154667	S3_308392	NOVO_MIX_2858421	NOVO_MIX_74224	R2_334093	R1_779349	NOVO_MIX_1925288	NOVO_MIX_3724494
ko00965	Metabolism; Biosynthesis of other secondary metabolites; Betalain biosynthesis	494	NOVO_MIX_55569	NOVO_MIX_3192340	R1_130136	NOVO_MIX_3659101	S2_114912	S3_241240	NOVO_MIX_3295351	NOVO_MIX_3704353	NOVO_MIX_2819348	R2_431134	NOVO_MIX_3188757	S3_416376	NOVO_MIX_1141448	NOVO_MIX_1502979	R3_362282	R3_236478	NOVO_MIX_457108	NOVO_MIX_956007	R2_150979	NOVO_MIX_1140155	R1_670308	NOVO_MIX_2937629	S3_22816	NOVO_MIX_428273	NOVO_MIX_2095189	NOVO_MIX_1253484	NOVO_MIX_3050555	NOVO_MIX_15266	NOVO_MIX_1458068	NOVO_MIX_1202297	NOVO_MIX_961289	NOVO_MIX_1397061	NOVO_MIX_1521037	NOVO_MIX_676627	NOVO_MIX_3446850	NOVO_MIX_2699154	S2_60588	NOVO_MIX_3639608	NOVO_MIX_3720660	NOVO_MIX_2252723	NOVO_MIX_3523468	NOVO_MIX_3518483	R2_385413	R1_72536	R3_265420	NOVO_MIX_2951584	NOVO_MIX_10236
ko00510	Metabolism; Glycan biosynthesis and metabolism; N-Glycan biosynthesis	493	NOVO_MIX_1394817	NOVO_MIX_2826166	R1_260717	S1_348180	NOVO_MIX_3071960	NOVO_MIX_2134224	R1_299264	NOVO_MIX_562032	NOVO_MIX_1685632	R2_501355	S2_57569	NOVO_MIX_1484272	S2_187190	NOVO_MIX_1292768	NOVO_MIX_3730852	R1_361713	NOVO_MIX_3403135	NOVO_MIX_3522318	R3_449000	NOVO_MIX_881483	NOVO_MIX_2139873	S3_74219	S1_26488	NOVO_MIX_3263169	S3_98629	S1_414713	S1_119513	NOVO_MIX_2475630	R1_495243	NOVO_MIX_2014280	NOVO_MIX_3607998	R3_126475	S2_44399	NOVO_MIX_2302736	NOVO_MIX_2900552	S2_255394	NOVO_MIX_3591913	NOVO_MIX_1104114	S1_192668	NOVO_MIX_2047722	NOVO_MIX_3444735	R1_366692	NOVO_MIX_329697	NOVO_MIX_2832520	R3_256039	R3_338079	NOVO_MIX_2984232
ko00642	Metabolism; Xenobiotics biodegradation and metabolism; Ethylbenzene degradation	489	R3_677127	S3_202472	R2_530932	NOVO_MIX_1955162	R1_35439	NOVO_MIX_540809	R3_83539	R3_539835	NOVO_MIX_2467147	NOVO_MIX_2098918	NOVO_MIX_3413664	NOVO_MIX_314707	NOVO_MIX_490297	NOVO_MIX_3292631	NOVO_MIX_2268867	S2_9000	S3_360962	NOVO_MIX_2715713	NOVO_MIX_1428342	R3_498905	NOVO_MIX_242478	NOVO_MIX_2972138	R1_267217	NOVO_MIX_1195168	NOVO_MIX_2446855	R1_376520	R2_457135	NOVO_MIX_3495432	NOVO_MIX_3295766	NOVO_MIX_3287931	NOVO_MIX_3764092	R2_218976	NOVO_MIX_1875860	NOVO_MIX_3673934	NOVO_MIX_1215458	NOVO_MIX_731520	NOVO_MIX_3924925	R1_272817	NOVO_MIX_1344784	NOVO_MIX_1003378	NOVO_MIX_1188857	NOVO_MIX_3309504	NOVO_MIX_2038298	NOVO_MIX_3217968	NOVO_MIX_2289118	NOVO_MIX_609886	R3_20446
ko00908	Metabolism; Metabolism of terpenoids and polyketides; Zeatin biosynthesis	487	NOVO_MIX_1099635	NOVO_MIX_1753434	NOVO_MIX_695658	NOVO_MIX_3538683	R2_393653	S3_139956	NOVO_MIX_3064575	NOVO_MIX_2952674	R3_111137	R3_340561	S2_231460	R1_782711	S3_459175	NOVO_MIX_910072	R3_174211	NOVO_MIX_231126	NOVO_MIX_1792453	NOVO_MIX_1627736	S3_173570	R1_389790	NOVO_MIX_837590	NOVO_MIX_324172	NOVO_MIX_1525328	NOVO_MIX_936869	NOVO_MIX_3637791	NOVO_MIX_865610	NOVO_MIX_2491678	NOVO_MIX_3173244	NOVO_MIX_1014356	S3_528658	R1_502318	R1_31101	S1_224436	NOVO_MIX_322659	NOVO_MIX_1461744	R3_730959	R3_651893	R2_84456	NOVO_MIX_3501527	S3_474651	NOVO_MIX_2500408	NOVO_MIX_1985184	R1_403457	NOVO_MIX_807380	NOVO_MIX_3326321	S2_128376	R3_633357
ko05132	Human Diseases; Infectious diseases: Bacterial; Salmonella infection	485	R1_271564	R3_32990	NOVO_MIX_3243933	S2_275146	R1_550972	R1_653255	NOVO_MIX_1061524	NOVO_MIX_1137338	R1_292800	NOVO_MIX_2390678	NOVO_MIX_1567101	NOVO_MIX_2150467	NOVO_MIX_3726687	NOVO_MIX_1381819	R3_9846	NOVO_MIX_2560314	NOVO_MIX_1684091	NOVO_MIX_3897416	NOVO_MIX_3104116	NOVO_MIX_1899436	NOVO_MIX_2899132	NOVO_MIX_351571	NOVO_MIX_2286055	NOVO_MIX_2700819	NOVO_MIX_1845515	R1_271170	NOVO_MIX_3550675	NOVO_MIX_3252792	NOVO_MIX_371989	NOVO_MIX_3387654	NOVO_MIX_3960028	S2_25279	NOVO_MIX_2486411	NOVO_MIX_2454890	NOVO_MIX_716920	NOVO_MIX_1353223	NOVO_MIX_2286056	S1_384434	S3_479124	NOVO_MIX_3770612	NOVO_MIX_642368	NOVO_MIX_3264155	NOVO_MIX_3271393	NOVO_MIX_3937788	R1_75626	R1_30284	R3_507364
ko05030	Human Diseases; Substance dependence; Cocaine addiction	471	NOVO_MIX_15063	NOVO_MIX_2357046	NOVO_MIX_403756	NOVO_MIX_3309687	R1_679094	R1_198936	R1_276987	NOVO_MIX_1674126	R1_664802	R1_371984	NOVO_MIX_3528948	R3_254527	NOVO_MIX_683269	S3_548060	NOVO_MIX_62992	R3_30142	NOVO_MIX_2433522	NOVO_MIX_582738	NOVO_MIX_2421337	NOVO_MIX_834107	NOVO_MIX_1130034	NOVO_MIX_2038102	S3_330856	NOVO_MIX_609680	R1_237788	NOVO_MIX_2295069	NOVO_MIX_2284185	R1_782404	NOVO_MIX_3764211	NOVO_MIX_1824001	NOVO_MIX_3795947	R3_30049	R3_491157	NOVO_MIX_3730772	R1_449269	S3_408484	NOVO_MIX_2019945	R1_504495	R2_266399	NOVO_MIX_517961	NOVO_MIX_2933671	NOVO_MIX_2954977	R1_601595	S3_108732	NOVO_MIX_871567	NOVO_MIX_2839978	NOVO_MIX_1002889
ko05168	Human Diseases; Infectious diseases: Viral; Herpes simplex infection	459	NOVO_MIX_3727205	NOVO_MIX_1162517	NOVO_MIX_1710188	NOVO_MIX_1821742	S2_188295	NOVO_MIX_2486273	S1_398106	S1_334527	S3_478013	NOVO_MIX_3790071	NOVO_MIX_2587581	NOVO_MIX_3710276	NOVO_MIX_1118844	S3_615925	S2_224310	NOVO_MIX_1066155	NOVO_MIX_2448718	NOVO_MIX_1762610	S2_209274	S1_229963	NOVO_MIX_2762529	NOVO_MIX_2177131	S1_107524	S1_126190	NOVO_MIX_1083300	R3_617637	S2_200160	NOVO_MIX_1761227	NOVO_MIX_2904960	NOVO_MIX_2753128	NOVO_MIX_123297	R2_55632	NOVO_MIX_3532859	NOVO_MIX_3600049	NOVO_MIX_2231804	NOVO_MIX_1865336	S3_33846	NOVO_MIX_1344172	NOVO_MIX_1881838	S2_134210	NOVO_MIX_2447182	S3_22741	S3_531314	NOVO_MIX_2404096	S3_222917	S3_42388	NOVO_MIX_1798393
ko05143	Human Diseases; Infectious diseases: Parasitic; African trypanosomiasis	454	NOVO_MIX_3892468	S3_26352	NOVO_MIX_2085395	NOVO_MIX_1414691	NOVO_MIX_540623	R3_449681	R1_486709	NOVO_MIX_3503982	R1_628018	S2_122643	NOVO_MIX_2466998	S2_183136	S3_448566	S3_613539	R2_241242	NOVO_MIX_692605	S2_205096	NOVO_MIX_2264331	NOVO_MIX_3578685	R1_56642	R1_54062	NOVO_MIX_174294	R1_709406	S2_210562	NOVO_MIX_748202	NOVO_MIX_321289	R2_91410	NOVO_MIX_1774983	R2_348812	R1_363033	NOVO_MIX_2812550	R1_260031	NOVO_MIX_2103148	NOVO_MIX_2512720	NOVO_MIX_238927	NOVO_MIX_4884	R1_265431	R2_530684	R2_454527	R1_695130	NOVO_MIX_1576833	R3_184520	NOVO_MIX_3561362	NOVO_MIX_1766028	NOVO_MIX_672114	NOVO_MIX_710038	NOVO_MIX_1778016
ko04976	Organismal Systems; Digestive system; Bile secretion	453	S1_372133	S1_278783	NOVO_MIX_534250	NOVO_MIX_3632596	NOVO_MIX_1262074	NOVO_MIX_3632363	NOVO_MIX_3204866	S2_139112	S1_228028	NOVO_MIX_2097877	S2_391246	S1_286881	NOVO_MIX_3647244	S1_233474	S3_593871	S3_596641	S3_520145	NOVO_MIX_3280575	NOVO_MIX_2613836	S2_368266	R3_26275	S2_30531	R2_54879	S1_228105	S1_208246	S3_40568	S1_875	S2_295337	S2_240903	NOVO_MIX_3769745	S3_272320	S3_610040	S1_117713	S2_10594	S1_59927	S2_252326	NOVO_MIX_157646	S1_53264	R1_54865	S3_146703	S3_559600	NOVO_MIX_3645049	NOVO_MIX_2014110	S3_472228	NOVO_MIX_393343	S1_179591	S2_77636
ko00624	Metabolism; Xenobiotics biodegradation and metabolism; Polycyclic aromatic hydrocarbon degradation	440	NOVO_MIX_2060514	R3_3125	NOVO_MIX_1039701	S3_95197	S3_23819	S2_26491	R3_569635	NOVO_MIX_1540928	S3_601042	NOVO_MIX_2434072	NOVO_MIX_2958808	NOVO_MIX_250517	R2_483357	S3_533505	NOVO_MIX_3753292	NOVO_MIX_2419210	R1_603394	NOVO_MIX_2847323	NOVO_MIX_3347641	NOVO_MIX_2900189	NOVO_MIX_988625	NOVO_MIX_2019319	NOVO_MIX_2607286	NOVO_MIX_3707789	S1_163348	NOVO_MIX_2120584	R1_788644	NOVO_MIX_3512219	NOVO_MIX_2616420	S2_250492	S1_392231	NOVO_MIX_1709037	NOVO_MIX_2573444	NOVO_MIX_2457048	NOVO_MIX_429698	R3_763674	R3_457453	NOVO_MIX_2638508	R1_719230	R3_386560	R2_99043	NOVO_MIX_3831498	R3_637199	NOVO_MIX_1647492	R1_19539	R2_282262	NOVO_MIX_2198608
ko05166	Human Diseases; Infectious diseases: Viral; HTLV-I infection	436	S1_146866	NOVO_MIX_3556783	NOVO_MIX_3705042	S2_338482	S1_165888	R1_447898	S1_362791	S2_15275	NOVO_MIX_2669265	NOVO_MIX_3477268	R3_726638	NOVO_MIX_2936593	R2_205173	NOVO_MIX_3189532	NOVO_MIX_3448480	NOVO_MIX_219497	S3_244291	S2_315418	NOVO_MIX_862514	NOVO_MIX_1947926	S2_17154	S3_98399	NOVO_MIX_3741976	S3_446485	S1_429247	S1_269544	NOVO_MIX_3688846	S1_123259	NOVO_MIX_2650871	S3_560531	S3_370373	NOVO_MIX_1538161	NOVO_MIX_453539	S3_214251	S1_17023	S1_200558	S3_207297	S1_143736	NOVO_MIX_922302	S3_268189	S3_586316	S1_32769	NOVO_MIX_1435292	NOVO_MIX_3685532	S3_81080	S1_293210	S3_559087
ko04024	Environmental Information Processing; Signal transduction; cAMP signaling pathway	432	NOVO_MIX_2542539	R1_764665	NOVO_MIX_3320322	S3_102947	NOVO_MIX_2344747	NOVO_MIX_1314575	NOVO_MIX_1646192	R2_108090	NOVO_MIX_335294	S1_83418	NOVO_MIX_1694544	NOVO_MIX_1774613	NOVO_MIX_3041425	NOVO_MIX_668181	NOVO_MIX_3598901	R2_28701	NOVO_MIX_3313957	NOVO_MIX_1535939	NOVO_MIX_3725032	S1_186299	S1_137989	S3_428604	NOVO_MIX_409551	S3_386357	S3_138951	S1_133000	NOVO_MIX_1438138	S1_357673	NOVO_MIX_1170163	S3_606138	R1_206360	NOVO_MIX_337129	S3_527263	S2_29446	S3_194073	R3_684187	NOVO_MIX_732487	S1_74422	R2_227540	S3_140580	NOVO_MIX_2382217	S1_387396	S3_47277	NOVO_MIX_3442839	S2_72737	NOVO_MIX_2847942	NOVO_MIX_3273735
ko00791	Metabolism; Xenobiotics biodegradation and metabolism; Atrazine degradation	429	NOVO_MIX_648225	NOVO_MIX_2180817	NOVO_MIX_2639226	NOVO_MIX_3564835	R2_557960	NOVO_MIX_858451	R2_29375	NOVO_MIX_565269	NOVO_MIX_3619721	NOVO_MIX_1374322	NOVO_MIX_1232876	NOVO_MIX_1425044	S2_172870	NOVO_MIX_1976007	S2_116790	R1_47797	NOVO_MIX_1637943	S1_223734	NOVO_MIX_2782929	R1_549837	S3_54201	NOVO_MIX_2964515	NOVO_MIX_3029066	NOVO_MIX_203954	NOVO_MIX_3821994	NOVO_MIX_3003305	R2_330395	NOVO_MIX_449991	NOVO_MIX_484120	NOVO_MIX_3565958	S2_206711	NOVO_MIX_3859601	S2_257577	S1_42577	NOVO_MIX_2103496	NOVO_MIX_1487790	NOVO_MIX_1637941	S2_123961	NOVO_MIX_2897622	NOVO_MIX_1194556	S3_405138	S1_434325	NOVO_MIX_3018265	NOVO_MIX_54621	R1_92471	R1_623887	NOVO_MIX_140860
ko04210	Cellular Processes; Cell growth and death; Apoptosis	425	NOVO_MIX_505627	R1_582290	NOVO_MIX_1915368	S3_617089	NOVO_MIX_631456	NOVO_MIX_3001840	S1_63849	NOVO_MIX_2687762	NOVO_MIX_920140	S2_317241	NOVO_MIX_45038	NOVO_MIX_1790375	NOVO_MIX_778863	NOVO_MIX_3924438	NOVO_MIX_2464144	R1_579893	S3_120729	R1_711545	NOVO_MIX_1222037	NOVO_MIX_3287766	NOVO_MIX_3468881	NOVO_MIX_815442	R1_769389	NOVO_MIX_1801738	R3_33844	S1_127223	R1_568512	NOVO_MIX_3630045	NOVO_MIX_991097	NOVO_MIX_2622836	NOVO_MIX_978966	S1_289492	NOVO_MIX_59917	NOVO_MIX_679262	NOVO_MIX_246384	NOVO_MIX_1288105	R1_632234	S3_142787	NOVO_MIX_2041391	R1_80872	NOVO_MIX_933859	S1_44632	R1_239304	R3_343561	S1_337151	NOVO_MIX_412526	NOVO_MIX_512545
ko04612	Organismal Systems; Immune system; Antigen processing and presentation	425	NOVO_MIX_100503	NOVO_MIX_2578622	NOVO_MIX_2127919	S3_14880	NOVO_MIX_2475433	S3_163468	R1_685107	S2_3445	NOVO_MIX_3386081	S2_328995	NOVO_MIX_1669346	S1_349913	NOVO_MIX_2670900	NOVO_MIX_1014215	NOVO_MIX_2932115	S3_420638	NOVO_MIX_1582343	S1_43960	NOVO_MIX_1710958	R1_427916	NOVO_MIX_1347375	S1_86321	R2_295602	S1_286021	NOVO_MIX_514725	S1_387051	R1_355843	S1_440883	NOVO_MIX_1925031	NOVO_MIX_3850381	R1_766839	NOVO_MIX_2136068	S1_387256	NOVO_MIX_3855507	R1_20507	NOVO_MIX_3036468	NOVO_MIX_3545237	R3_421094	S3_533513	S1_430046	S1_372278	S3_143966	NOVO_MIX_1506592	S3_561587	R1_659102	NOVO_MIX_2036172	R3_518042
ko03015	Genetic Information Processing; Translation; mRNA surveillance pathway	424	S1_91537	NOVO_MIX_1884284	NOVO_MIX_515596	S1_118197	NOVO_MIX_2794782	S1_305798	S1_108296	NOVO_MIX_3265707	NOVO_MIX_930283	S1_29979	S3_335238	NOVO_MIX_1269917	NOVO_MIX_616867	NOVO_MIX_2127363	S1_102151	NOVO_MIX_3558462	NOVO_MIX_1621937	S1_31625	S2_15949	NOVO_MIX_396641	S1_421498	S1_330172	S1_71361	S1_404883	S1_368812	NOVO_MIX_2486418	NOVO_MIX_2324339	S1_83189	S2_95624	S3_186109	NOVO_MIX_1912400	S3_549304	NOVO_MIX_1433109	S3_608888	NOVO_MIX_669211	NOVO_MIX_1488854	S1_66973	S1_404983	NOVO_MIX_3756772	NOVO_MIX_3036493	S2_345063	S1_46346	S1_153782	S1_125060	S1_300209	S2_283545	S2_251557
ko04918	Organismal Systems; Endocrine system; Thyroid hormone synthesis	418	NOVO_MIX_3264424	NOVO_MIX_1723031	R1_678822	NOVO_MIX_1298808	NOVO_MIX_2434813	NOVO_MIX_546334	S1_355157	S3_198302	NOVO_MIX_344230	NOVO_MIX_3397355	NOVO_MIX_980415	R1_454876	S3_20460	NOVO_MIX_2967331	S1_114838	NOVO_MIX_300766	NOVO_MIX_728728	NOVO_MIX_2650625	S1_6606	R2_56542	S3_33746	R1_463305	NOVO_MIX_696198	NOVO_MIX_2724723	R1_338182	NOVO_MIX_3777013	R1_181307	S1_315617	NOVO_MIX_1567528	R1_716769	NOVO_MIX_2014228	NOVO_MIX_1340279	NOVO_MIX_1883182	NOVO_MIX_774662	NOVO_MIX_3070884	R1_157589	S1_226192	R3_203340	NOVO_MIX_2188805	NOVO_MIX_544861	S1_86321	NOVO_MIX_658250	NOVO_MIX_796316	NOVO_MIX_2537603	NOVO_MIX_3235805	NOVO_MIX_1863255	NOVO_MIX_1387396
ko04120	Genetic Information Processing; Folding, sorting and degradation; Ubiquitin mediated proteolysis	403	NOVO_MIX_1024281	NOVO_MIX_1021474	NOVO_MIX_3309515	S2_378731	S3_80467	S1_235384	NOVO_MIX_674729	S2_216887	S1_296704	NOVO_MIX_1146887	S3_145770	NOVO_MIX_1306439	S1_423707	NOVO_MIX_94123	S3_284775	S1_206524	NOVO_MIX_149602	NOVO_MIX_1000335	S1_351555	S1_191893	S1_278655	S3_520786	S2_342581	NOVO_MIX_1185196	NOVO_MIX_3518721	S1_33121	NOVO_MIX_2542277	NOVO_MIX_1003387	S2_399084	S1_166281	NOVO_MIX_2662029	S1_104998	NOVO_MIX_1957611	S2_139642	S1_206523	NOVO_MIX_1964625	S2_29222	NOVO_MIX_1521303	S2_62279	S1_226891	S1_306422	S3_310980	NOVO_MIX_1099487	NOVO_MIX_2453732	S2_284239	S1_320276	S1_315576
ko04260	Organismal Systems; Circulatory system; Cardiac muscle contraction	401	NOVO_MIX_1109733	S2_313822	NOVO_MIX_964677	R1_161254	NOVO_MIX_2406302	S1_315182	NOVO_MIX_2114407	S3_197043	NOVO_MIX_3705859	R1_576788	NOVO_MIX_775030	NOVO_MIX_3574144	NOVO_MIX_512049	R2_352640	NOVO_MIX_3203879	S3_446140	NOVO_MIX_1844875	S3_28213	NOVO_MIX_1556692	NOVO_MIX_358482	S1_341463	R1_235650	NOVO_MIX_2521389	R1_720319	NOVO_MIX_3901692	S3_183920	R3_375232	R3_245578	R1_731472	R2_484557	S3_64244	R1_14411	S3_410176	NOVO_MIX_893551	NOVO_MIX_1361606	NOVO_MIX_2248662	NOVO_MIX_2478148	NOVO_MIX_2608494	R1_168476	NOVO_MIX_1037672	R1_769762	NOVO_MIX_491710	NOVO_MIX_1651536	NOVO_MIX_2062453	R3_460523	R2_62612	R2_231271
ko00603	Metabolism; Glycan biosynthesis and metabolism; Glycosphingolipid biosynthesis - globo and isoglobo series	398	NOVO_MIX_2404805	S2_320319	S3_86169	R2_290903	NOVO_MIX_1688904	R2_218703	S3_14458	R1_162330	NOVO_MIX_1807970	NOVO_MIX_2120706	S2_305315	NOVO_MIX_2667335	NOVO_MIX_1393827	NOVO_MIX_634731	NOVO_MIX_497297	S3_323701	NOVO_MIX_3292762	NOVO_MIX_3125728	NOVO_MIX_1040090	NOVO_MIX_3264763	NOVO_MIX_2829185	NOVO_MIX_870592	NOVO_MIX_1857680	NOVO_MIX_1801125	S3_402397	NOVO_MIX_543330	NOVO_MIX_3057361	NOVO_MIX_1510744	R2_331012	NOVO_MIX_715358	NOVO_MIX_3545483	NOVO_MIX_1904493	NOVO_MIX_3034514	NOVO_MIX_2711936	S1_293275	NOVO_MIX_1706438	NOVO_MIX_822879	S3_421561	NOVO_MIX_3023291	NOVO_MIX_709389	NOVO_MIX_3845296	NOVO_MIX_2940106	R1_532166	S1_72064	NOVO_MIX_276493	NOVO_MIX_209629	NOVO_MIX_1206002
ko04013	Environmental Information Processing; Signal transduction; MAPK signaling pathway - fly	389	S1_282406	S3_360609	NOVO_MIX_759932	S1_279684	NOVO_MIX_3726388	R1_299958	S1_376550	S1_186276	NOVO_MIX_3404131	R2_473691	NOVO_MIX_1063127	NOVO_MIX_1448985	NOVO_MIX_900756	NOVO_MIX_3680873	S1_281227	S1_30875	NOVO_MIX_2631544	NOVO_MIX_1788839	S3_510683	S1_269544	NOVO_MIX_2548152	NOVO_MIX_845784	NOVO_MIX_2552724	R1_306289	NOVO_MIX_3741976	NOVO_MIX_2408734	NOVO_MIX_3904406	NOVO_MIX_2106799	NOVO_MIX_3351644	R2_557739	NOVO_MIX_1532931	NOVO_MIX_3574758	NOVO_MIX_3365921	S1_145938	NOVO_MIX_415451	S2_213479	S2_373403	R3_52420	S1_356109	NOVO_MIX_804390	NOVO_MIX_1048057	NOVO_MIX_1672097	NOVO_MIX_3090804	NOVO_MIX_3098352	NOVO_MIX_2839225	NOVO_MIX_104480	NOVO_MIX_1030051
ko04071	Environmental Information Processing; Signal transduction; Sphingolipid signaling pathway	389	S1_36145	S2_69702	S3_313802	S3_457363	NOVO_MIX_1161850	NOVO_MIX_3347541	NOVO_MIX_3762357	NOVO_MIX_2396291	S1_201911	NOVO_MIX_3511514	NOVO_MIX_1048403	NOVO_MIX_2382218	NOVO_MIX_2181466	S3_229977	S1_9839	S1_46225	S1_180478	S1_295933	NOVO_MIX_1465091	S2_362761	S3_91587	S3_25596	S2_158899	S1_228990	R2_414027	S1_68478	S2_310575	NOVO_MIX_2498619	NOVO_MIX_3114663	NOVO_MIX_945258	NOVO_MIX_1511674	S1_199901	S3_410911	NOVO_MIX_1586123	S1_364030	NOVO_MIX_2645432	NOVO_MIX_1533113	NOVO_MIX_392984	NOVO_MIX_878591	NOVO_MIX_866834	NOVO_MIX_3498389	S2_209480	NOVO_MIX_2544735	R3_403285	NOVO_MIX_3507294	S3_188587	NOVO_MIX_2508120
ko05120	Human Diseases; Infectious diseases: Bacterial; Epithelial cell signaling in Helicobacter pylori infection	387	NOVO_MIX_140860	NOVO_MIX_589698	NOVO_MIX_898319	S3_405138	NOVO_MIX_3018265	S3_232223	S2_123961	NOVO_MIX_188461	NOVO_MIX_857457	NOVO_MIX_207391	NOVO_MIX_2103496	NOVO_MIX_3859601	S2_190831	R3_589891	NOVO_MIX_803370	S2_334645	NOVO_MIX_3565958	NOVO_MIX_3464347	NOVO_MIX_1080511	NOVO_MIX_2981780	R2_330395	NOVO_MIX_449991	NOVO_MIX_1919309	NOVO_MIX_3821994	NOVO_MIX_3838295	NOVO_MIX_2927762	NOVO_MIX_3829553	NOVO_MIX_2782929	NOVO_MIX_3883333	S3_299638	NOVO_MIX_1976007	NOVO_MIX_2726966	S1_81843	NOVO_MIX_1232876	NOVO_MIX_565269	NOVO_MIX_858451	R2_29375	NOVO_MIX_424965	NOVO_MIX_3564835	R1_356438	R2_557960	NOVO_MIX_2180817	NOVO_MIX_2639226	S2_292139	NOVO_MIX_648225	NOVO_MIX_1868322	NOVO_MIX_958584
ko04110	Cellular Processes; Cell growth and death; Cell cycle	381	NOVO_MIX_1644573	S1_349292	NOVO_MIX_2732810	S2_124270	NOVO_MIX_1411063	S1_172518	NOVO_MIX_668794	NOVO_MIX_2280766	S3_574822	S2_236454	NOVO_MIX_2869270	S1_259770	NOVO_MIX_3802521	S1_358180	NOVO_MIX_1218764	NOVO_MIX_3882546	S1_394724	S1_121613	S2_139778	NOVO_MIX_331521	NOVO_MIX_3062426	S1_219837	S1_62129	NOVO_MIX_1696539	NOVO_MIX_704448	NOVO_MIX_2460342	NOVO_MIX_1915772	S1_318954	S1_71055	NOVO_MIX_2570581	S2_333957	NOVO_MIX_967593	S1_237307	S3_574821	NOVO_MIX_2206486	NOVO_MIX_3226459	NOVO_MIX_3246529	S2_362310	S2_386347	S3_57159	NOVO_MIX_1772448	NOVO_MIX_3442839	S1_172763	S2_143435	S1_11244	NOVO_MIX_1832284	S3_82258
ko04915	Organismal Systems; Endocrine system; Estrogen signaling pathway	373	NOVO_MIX_1727223	NOVO_MIX_3699752	NOVO_MIX_2227607	NOVO_MIX_1926444	R3_5991	R1_82812	NOVO_MIX_372527	NOVO_MIX_1224001	S2_281659	NOVO_MIX_780500	NOVO_MIX_1633561	R3_392953	NOVO_MIX_625327	R3_96197	NOVO_MIX_1344287	R2_9978	S3_70232	NOVO_MIX_2235296	NOVO_MIX_224754	NOVO_MIX_1633562	R3_651862	S1_125498	S3_14327	NOVO_MIX_1919278	S1_324475	S2_210540	S3_165615	NOVO_MIX_2918220	NOVO_MIX_1351940	S1_281224	NOVO_MIX_3126775	NOVO_MIX_565622	NOVO_MIX_625326	NOVO_MIX_2034345	NOVO_MIX_3547938	NOVO_MIX_3446880	NOVO_MIX_2837210	NOVO_MIX_1232101	NOVO_MIX_3517848	NOVO_MIX_1968067	S2_257433	S3_234081	NOVO_MIX_3114453	NOVO_MIX_16502	NOVO_MIX_2171153	NOVO_MIX_3629767	NOVO_MIX_3229421
ko00591	Metabolism; Lipid metabolism; Linoleic acid metabolism	364	S1_210487	S1_376809	S1_358451	S1_358779	NOVO_MIX_3422913	NOVO_MIX_3331357	S1_329265	S3_80718	S1_142152	R3_622913	S1_415988	NOVO_MIX_1190670	NOVO_MIX_2299481	S1_304060	NOVO_MIX_2822294	S3_339413	S3_303515	R1_429853	R3_155115	NOVO_MIX_361619	S2_104264	NOVO_MIX_3440212	NOVO_MIX_1184567	NOVO_MIX_3578331	NOVO_MIX_3306025	NOVO_MIX_2677752	S3_257567	S1_400714	NOVO_MIX_3645980	R2_80593	R1_179632	NOVO_MIX_909707	S2_59151	NOVO_MIX_1194730	R3_369130	S3_69008	S3_340517	NOVO_MIX_3767882	S3_593212	S1_154295	NOVO_MIX_3768313	NOVO_MIX_2165180	R3_98115	S1_290862	NOVO_MIX_3362673	S1_59982	NOVO_MIX_2964358
ko04917	Organismal Systems; Endocrine system; Prolactin signaling pathway	363	NOVO_MIX_2496972	S1_224498	S1_289892	S3_152651	R1_93319	NOVO_MIX_3018163	NOVO_MIX_368172	NOVO_MIX_3146533	S1_355760	S3_352425	NOVO_MIX_1491943	R3_261399	NOVO_MIX_593337	S1_189358	NOVO_MIX_2257599	S3_386357	NOVO_MIX_1708290	NOVO_MIX_3095250	S2_381462	S3_179979	NOVO_MIX_19165	NOVO_MIX_2241149	NOVO_MIX_2613238	NOVO_MIX_3445793	R1_663976	NOVO_MIX_3676789	NOVO_MIX_1038944	NOVO_MIX_2258223	NOVO_MIX_3272091	NOVO_MIX_899754	S3_26314	NOVO_MIX_213099	R1_110329	NOVO_MIX_1664601	S2_160898	R1_180681	NOVO_MIX_1293479	NOVO_MIX_3265708	NOVO_MIX_278611	NOVO_MIX_891413	NOVO_MIX_1925641	R3_474067	NOVO_MIX_822313	R2_397139	R1_542663	S2_326401	NOVO_MIX_3149966
ko05161	Human Diseases; Infectious diseases: Viral; Hepatitis B	354	R1_552321	NOVO_MIX_3459809	NOVO_MIX_1993456	NOVO_MIX_2894013	S2_327277	S3_260054	NOVO_MIX_2213481	NOVO_MIX_1628433	NOVO_MIX_3181956	S2_360074	NOVO_MIX_412526	S3_385283	NOVO_MIX_512545	NOVO_MIX_539216	R1_239304	S2_233917	R1_80872	NOVO_MIX_933859	NOVO_MIX_1288105	R3_321595	NOVO_MIX_5728	NOVO_MIX_3418995	NOVO_MIX_829857	NOVO_MIX_3138261	NOVO_MIX_220990	NOVO_MIX_3861760	NOVO_MIX_2909135	NOVO_MIX_124771	NOVO_MIX_3672899	NOVO_MIX_1925586	S3_120729	R1_711545	R1_579893	NOVO_MIX_2313500	NOVO_MIX_2464144	NOVO_MIX_3924438	NOVO_MIX_1790375	NOVO_MIX_920140	S1_206527	S1_63849	NOVO_MIX_2687762	R1_582290	NOVO_MIX_631456	NOVO_MIX_505627	NOVO_MIX_59917	NOVO_MIX_679262	NOVO_MIX_2973296
ko05167	Human Diseases; Infectious diseases: Viral; Kaposi's sarcoma-associated herpesvirus infection	354	S1_125498	S3_419048	S1_372362	NOVO_MIX_3260415	NOVO_MIX_533024	NOVO_MIX_1915774	NOVO_MIX_975370	R1_634248	S3_72877	NOVO_MIX_974514	NOVO_MIX_3442836	NOVO_MIX_3778492	R3_89318	NOVO_MIX_2198205	NOVO_MIX_3443101	NOVO_MIX_3624652	NOVO_MIX_1157505	NOVO_MIX_1926444	NOVO_MIX_7879	NOVO_MIX_628794	S2_281659	NOVO_MIX_642052	NOVO_MIX_725024	NOVO_MIX_3358554	NOVO_MIX_2154529	NOVO_MIX_1095783	NOVO_MIX_2586638	NOVO_MIX_3847975	NOVO_MIX_1873967	R1_453188	NOVO_MIX_939821	NOVO_MIX_17837	R1_717	NOVO_MIX_3852173	NOVO_MIX_3788975	R3_323488	NOVO_MIX_1949275	S3_530477	R1_399714	NOVO_MIX_3459809	NOVO_MIX_1993456	S3_260054	NOVO_MIX_2213481	R1_552321	NOVO_MIX_412526	NOVO_MIX_512545	NOVO_MIX_3181956
ko01053	Metabolism; Metabolism of terpenoids and polyketides; Biosynthesis of siderophore group nonribosomal peptides	348	S1_320090	NOVO_MIX_2363081	NOVO_MIX_350340	R2_485455	NOVO_MIX_3741072	R1_198978	R1_285030	R3_188202	NOVO_MIX_1504781	R1_508395	R1_792424	NOVO_MIX_1432216	R2_229564	NOVO_MIX_815397	NOVO_MIX_1214341	R1_467325	R3_300606	NOVO_MIX_3750535	NOVO_MIX_2866250	R1_348993	R1_161727	NOVO_MIX_1461718	NOVO_MIX_1586315	R3_638111	NOVO_MIX_862848	NOVO_MIX_674229	NOVO_MIX_69098	NOVO_MIX_227594	R3_722402	R1_49532	NOVO_MIX_707853	NOVO_MIX_2316867	NOVO_MIX_2067146	NOVO_MIX_419422	NOVO_MIX_909284	R2_71787	R1_380139	NOVO_MIX_977899	NOVO_MIX_1773574	NOVO_MIX_1968344	R1_715181	NOVO_MIX_1767951	NOVO_MIX_593544	R2_71788	NOVO_MIX_1318503	S1_427842	NOVO_MIX_2565759
ko00621	Metabolism; Xenobiotics biodegradation and metabolism; Dioxin degradation	347	NOVO_MIX_215421	NOVO_MIX_1292349	NOVO_MIX_665536	R1_48615	NOVO_MIX_2594546	NOVO_MIX_533898	S1_159549	NOVO_MIX_57958	NOVO_MIX_446839	S3_145403	R3_497135	R1_128021	NOVO_MIX_1455232	S1_85514	NOVO_MIX_1085782	NOVO_MIX_743203	NOVO_MIX_564326	S3_119865	R1_628242	NOVO_MIX_1104761	NOVO_MIX_1358523	NOVO_MIX_1768644	NOVO_MIX_1168752	R1_29733	NOVO_MIX_27625	NOVO_MIX_3160446	NOVO_MIX_119672	R2_373927	R1_340588	R2_561205	R1_286655	NOVO_MIX_284072	NOVO_MIX_2508564	R1_510825	NOVO_MIX_1476432	R2_49583	NOVO_MIX_2749275	NOVO_MIX_633746	NOVO_MIX_1776510	NOVO_MIX_1305572	NOVO_MIX_1386780	NOVO_MIX_2916896	R1_154173	NOVO_MIX_2246206	R1_745520	R1_719230	R3_763674
ko04111	Cellular Processes; Cell growth and death; Cell cycle - yeast	344	NOVO_MIX_3309515	S1_318953	S2_378731	NOVO_MIX_491946	S1_235384	S3_507858	NOVO_MIX_685377	NOVO_MIX_674729	NOVO_MIX_149602	S1_191893	S2_333654	S1_237693	S3_520786	S1_295933	NOVO_MIX_3357152	S1_294532	S1_120986	S2_125760	NOVO_MIX_970860	S1_63973	S1_428122	S2_176078	NOVO_MIX_3336406	S1_296899	S3_490555	S1_226891	S2_160250	S3_313802	S3_46479	NOVO_MIX_3880704	NOVO_MIX_1099487	NOVO_MIX_2468518	S1_306422	S2_226798	NOVO_MIX_2453732	S1_320276	S3_218899	S3_389052	S1_419351	S1_436751	S3_133636	NOVO_MIX_685376	S2_25751	NOVO_MIX_2194128	NOVO_MIX_911147	NOVO_MIX_2194125	S3_586989
ko00633	Metabolism; Xenobiotics biodegradation and metabolism; Nitrotoluene degradation	337	NOVO_MIX_2014204	NOVO_MIX_3057464	R2_268577	S3_599463	S3_300416	NOVO_MIX_2992043	R1_169903	NOVO_MIX_3720391	R1_791896	NOVO_MIX_390405	NOVO_MIX_1782887	R2_331543	R1_611189	NOVO_MIX_3059816	R3_710999	R3_613237	R2_172574	NOVO_MIX_2452808	R2_94379	NOVO_MIX_1922632	R2_352710	R3_492979	R1_303466	NOVO_MIX_2128214	NOVO_MIX_2012471	R1_662560	NOVO_MIX_1895775	R3_255264	NOVO_MIX_842395	NOVO_MIX_951512	NOVO_MIX_2293754	R1_247007	NOVO_MIX_1073991	NOVO_MIX_1117820	NOVO_MIX_1053835	R3_749177	NOVO_MIX_3290405	NOVO_MIX_3075312	R2_488342	NOVO_MIX_1595885	R2_218110	NOVO_MIX_1909300	R3_668095	S1_362955	R3_765748	NOVO_MIX_394588	NOVO_MIX_1296279
ko05226	Human Diseases; Cancers: Specific types; Gastric cancer	337	NOVO_MIX_393343	NOVO_MIX_3645049	S3_472228	NOVO_MIX_157645	NOVO_MIX_3922553	S1_179591	S2_77636	NOVO_MIX_3201407	NOVO_MIX_3822963	S1_333182	S1_117713	S2_10594	S2_252326	NOVO_MIX_157646	S1_59927	S3_146703	S3_593871	S1_233474	S3_596641	NOVO_MIX_3280575	S3_40568	S1_208246	NOVO_MIX_3769745	S2_240903	S1_875	S3_120729	S1_372133	S3_405396	NOVO_MIX_3204866	NOVO_MIX_534250	S1_278783	NOVO_MIX_1262074	S1_63849	S2_391246	S2_139112	NOVO_MIX_2938101	S1_182997	S2_307995	S1_286881	NOVO_MIX_2043983	NOVO_MIX_684966	S1_431236	NOVO_MIX_3586302	S1_120526	S2_281659	S2_77280	S1_117714
ko00472	Metabolism; Metabolism of other amino acids; D-Arginine and D-ornithine metabolism	336	NOVO_MIX_3158081	NOVO_MIX_2592900	NOVO_MIX_766584	NOVO_MIX_1667935	NOVO_MIX_3620383	NOVO_MIX_754914	NOVO_MIX_1697683	R1_174862	R1_429802	S2_273174	R1_783561	NOVO_MIX_2967480	NOVO_MIX_163595	S2_236147	NOVO_MIX_1535984	NOVO_MIX_2596319	NOVO_MIX_2835066	S3_519539	NOVO_MIX_40209	S3_570834	NOVO_MIX_1397494	NOVO_MIX_1152899	NOVO_MIX_2152798	NOVO_MIX_2887932	NOVO_MIX_757608	R2_402273	NOVO_MIX_2695291	R3_283801	R1_245580	NOVO_MIX_2347182	R3_750439	R3_286112	NOVO_MIX_163652	R3_686415	NOVO_MIX_1764091	NOVO_MIX_1369425	R2_89526	NOVO_MIX_3411699	NOVO_MIX_1819073	NOVO_MIX_1506234	NOVO_MIX_625002	S3_609165	NOVO_MIX_1023187	NOVO_MIX_1296154	NOVO_MIX_286811	R3_549610	NOVO_MIX_1764278
ko04115	Cellular Processes; Cell growth and death; p53 signaling pathway	317	R3_89318	NOVO_MIX_3778492	NOVO_MIX_1157505	NOVO_MIX_3624652	NOVO_MIX_3443101	NOVO_MIX_2198205	NOVO_MIX_628794	NOVO_MIX_7879	NOVO_MIX_642052	NOVO_MIX_725024	NOVO_MIX_2851323	S1_292776	NOVO_MIX_2555411	S3_419048	NOVO_MIX_3260415	NOVO_MIX_2726288	S3_30263	NOVO_MIX_975370	R1_634248	S3_72877	NOVO_MIX_974514	NOVO_MIX_2898529	NOVO_MIX_1222075	S3_131288	NOVO_MIX_3852173	S1_41262	S1_351732	NOVO_MIX_3788975	R3_323488	NOVO_MIX_1949275	R1_399714	S1_414409	NOVO_MIX_2154529	NOVO_MIX_2586638	S1_295193	NOVO_MIX_1095783	NOVO_MIX_3847975	S1_46156	NOVO_MIX_1873967	NOVO_MIX_2300957	NOVO_MIX_17837	NOVO_MIX_939821	R1_453188	R1_717	S1_370902	R3_321595	NOVO_MIX_1048156
ko05215	Human Diseases; Cancers: Specific types; Prostate cancer	311	NOVO_MIX_3423351	NOVO_MIX_3591706	NOVO_MIX_2237499	S1_269004	NOVO_MIX_552743	NOVO_MIX_3794679	NOVO_MIX_786096	NOVO_MIX_3282934	S3_412954	NOVO_MIX_1710308	NOVO_MIX_2406513	R1_773964	NOVO_MIX_663955	NOVO_MIX_3236650	NOVO_MIX_3937994	NOVO_MIX_2907563	S1_102012	NOVO_MIX_361950	NOVO_MIX_758844	NOVO_MIX_1905518	S2_4883	NOVO_MIX_3849110	NOVO_MIX_3573306	NOVO_MIX_3247939	S1_429247	R1_737262	S3_88231	S2_17154	S1_371235	NOVO_MIX_3142767	S3_263979	S1_52751	NOVO_MIX_1023620	S1_327979	NOVO_MIX_1484191	NOVO_MIX_3448480	S3_223245	NOVO_MIX_2492116	S1_245713	NOVO_MIX_1634281	S1_123215	S3_163377	NOVO_MIX_2261432	NOVO_MIX_2803443	S1_165888	NOVO_MIX_3550170	R2_511781
ko04919	Organismal Systems; Endocrine system; Thyroid hormone signaling pathway	306	NOVO_MIX_2114566	NOVO_MIX_1740358	S1_253053	S2_281659	NOVO_MIX_3442836	S3_155434	NOVO_MIX_1758580	S2_206781	NOVO_MIX_3260097	S3_273250	NOVO_MIX_819872	NOVO_MIX_2122169	NOVO_MIX_1915774	R2_176281	S2_274470	S1_372362	NOVO_MIX_928822	S1_137413	NOVO_MIX_3162803	NOVO_MIX_533024	NOVO_MIX_3017040	NOVO_MIX_3618319	S1_141129	S3_157747	S1_310850	S2_268592	R3_205656	S1_131351	S2_52555	NOVO_MIX_767694	S2_175245	S1_121896	NOVO_MIX_3358554	S3_414799	S2_204970	NOVO_MIX_3108206	NOVO_MIX_1420784	R2_387867	NOVO_MIX_829857	S3_184594	S3_78015	S1_269529	S2_97489	S2_21653	S2_233917	S1_317398	NOVO_MIX_1082084
ko05210	Human Diseases; Cancers: Specific types; Colorectal cancer	306	R1_717	NOVO_MIX_939821	R1_453188	NOVO_MIX_17837	NOVO_MIX_1873967	NOVO_MIX_3847975	NOVO_MIX_1095783	S1_295193	NOVO_MIX_2586638	S3_477953	NOVO_MIX_3793655	NOVO_MIX_2154529	S3_261035	S1_25415	R1_399714	NOVO_MIX_3788975	R3_323488	NOVO_MIX_1949275	NOVO_MIX_3852173	NOVO_MIX_2695104	NOVO_MIX_3554422	NOVO_MIX_974514	R1_634248	S3_72877	NOVO_MIX_975370	NOVO_MIX_1653102	NOVO_MIX_3260415	NOVO_MIX_533024	NOVO_MIX_1675665	S3_419048	NOVO_MIX_3686569	NOVO_MIX_725024	NOVO_MIX_642052	NOVO_MIX_7879	NOVO_MIX_628794	S2_281659	S3_26921	NOVO_MIX_2198205	NOVO_MIX_3624652	NOVO_MIX_3443101	NOVO_MIX_1157505	R3_89318	NOVO_MIX_3778492	R1_582290	NOVO_MIX_631456	NOVO_MIX_505627	NOVO_MIX_920140
ko00513	Metabolism; Glycan biosynthesis and metabolism; Various types of N-glycan biosynthesis	304	NOVO_MIX_1971538	NOVO_MIX_870592	NOVO_MIX_1801125	NOVO_MIX_3628424	NOVO_MIX_2317219	NOVO_MIX_2829185	NOVO_MIX_497297	NOVO_MIX_1040090	NOVO_MIX_3125728	NOVO_MIX_3292762	S3_323701	S2_305315	R1_162330	S1_17045	S1_147265	S2_224317	R2_218703	S3_14458	S3_86169	NOVO_MIX_3366522	S2_320319	S3_231570	NOVO_MIX_2404805	NOVO_MIX_1688904	S1_72064	NOVO_MIX_276493	S2_362081	NOVO_MIX_2711941	NOVO_MIX_709389	NOVO_MIX_2711936	S3_393172	S3_421561	NOVO_MIX_3023291	S1_179266	S1_439849	NOVO_MIX_3034514	S3_622120	S1_264748	NOVO_MIX_1875611	R2_331012	S3_444155	NOVO_MIX_1374769	NOVO_MIX_1295289	R1_326125	S1_331626	S3_112102	NOVO_MIX_61624
ko04114	Cellular Processes; Cell growth and death; Oocyte meiosis	301	NOVO_MIX_2460342	S1_91423	NOVO_MIX_1269916	S2_333957	NOVO_MIX_3645108	S1_318954	NOVO_MIX_2570581	S3_574821	S1_334562	S1_127981	NOVO_MIX_2900411	S1_57916	NOVO_MIX_3226459	NOVO_MIX_2206486	S1_172518	NOVO_MIX_1644573	S1_276264	S1_119836	S1_185391	NOVO_MIX_3847394	S2_42029	S3_223599	NOVO_MIX_668794	S1_259770	S3_574822	S1_153735	S2_241382	S2_139778	S1_358180	S1_121613	S1_269925	S1_340564	NOVO_MIX_2196839	NOVO_MIX_994813	NOVO_MIX_2981803	NOVO_MIX_729966	S1_318950	NOVO_MIX_1224923	NOVO_MIX_1929879	S3_102947	S3_112556	NOVO_MIX_3725032	S1_97837	S3_209832	S3_386357	NOVO_MIX_2684680	NOVO_MIX_3684715
ko05416	Human Diseases; Cardiovascular diseases; Viral myocarditis	292	NOVO_MIX_2247336	NOVO_MIX_1080468	R3_156502	S2_294338	NOVO_MIX_2575266	NOVO_MIX_2634284	S3_523484	NOVO_MIX_1324641	NOVO_MIX_2990107	NOVO_MIX_1204977	R1_302676	NOVO_MIX_3746026	NOVO_MIX_1537951	NOVO_MIX_394758	NOVO_MIX_602411	NOVO_MIX_868816	R1_205181	NOVO_MIX_1715555	R2_554539	NOVO_MIX_2574677	S3_369412	NOVO_MIX_678935	NOVO_MIX_3762047	R3_518737	NOVO_MIX_53634	NOVO_MIX_1530530	S3_58546	NOVO_MIX_441210	NOVO_MIX_512524	NOVO_MIX_2411010	NOVO_MIX_472137	R3_575855	NOVO_MIX_3877355	R2_541765	NOVO_MIX_1592566	NOVO_MIX_3733247	R3_277668	R3_388615	NOVO_MIX_743680	S3_98625	NOVO_MIX_939125	NOVO_MIX_3773966	NOVO_MIX_2020616	NOVO_MIX_1622574	NOVO_MIX_3112728	NOVO_MIX_917597	NOVO_MIX_3191312
ko00120	Metabolism; Lipid metabolism; Primary bile acid biosynthesis	291	NOVO_MIX_3253879	NOVO_MIX_1258595	NOVO_MIX_3610448	R1_102690	NOVO_MIX_3576747	NOVO_MIX_2676501	R1_33987	R1_283103	R1_621334	S3_535923	NOVO_MIX_3053373	R2_468068	NOVO_MIX_354052	NOVO_MIX_2138805	NOVO_MIX_2262925	R1_58933	S1_182322	R2_231966	NOVO_MIX_2895149	R1_26398	NOVO_MIX_2755493	NOVO_MIX_2322790	R1_761024	R1_581982	S1_154592	NOVO_MIX_3803295	NOVO_MIX_3151983	NOVO_MIX_2029559	NOVO_MIX_1381192	NOVO_MIX_333068	NOVO_MIX_3829947	NOVO_MIX_2289821	NOVO_MIX_1850226	S3_149189	R1_112760	NOVO_MIX_2400698	R1_368157	NOVO_MIX_783658	NOVO_MIX_2060291	R3_756612	R1_539689	S2_235259	R2_55696	NOVO_MIX_1750246	NOVO_MIX_3167986	S3_210848	R3_247877
ko03022	Genetic Information Processing; Transcription; Basal transcription factors	287	S1_66546	S2_149232	R2_128766	NOVO_MIX_2325454	R1_187009	R2_167447	NOVO_MIX_482585	S1_25357	R2_384680	R1_398261	NOVO_MIX_2296780	NOVO_MIX_1473994	R1_489526	NOVO_MIX_2723342	R1_658172	S3_383970	S1_143551	S3_332402	R1_759292	S1_342054	S3_471987	NOVO_MIX_3276344	NOVO_MIX_1432083	S2_314992	NOVO_MIX_1181002	NOVO_MIX_3652327	NOVO_MIX_1546704	S1_272865	R2_192132	R2_62157	NOVO_MIX_1127251	NOVO_MIX_1539957	S1_418943	NOVO_MIX_2893893	NOVO_MIX_442445	NOVO_MIX_331836	NOVO_MIX_409620	NOVO_MIX_2888925	R2_112720	NOVO_MIX_2509173	NOVO_MIX_1524287	NOVO_MIX_1738281	R1_750681	NOVO_MIX_1226325	NOVO_MIX_2541611	NOVO_MIX_926248	NOVO_MIX_22979
ko00404	Metabolism; Biosynthesis of other secondary metabolites; Staurosporine biosynthesis	272	NOVO_MIX_1215049	NOVO_MIX_3877384	NOVO_MIX_1895978	R3_236388	R1_385279	NOVO_MIX_1940506	R1_628164	NOVO_MIX_2884234	NOVO_MIX_153133	R2_508322	NOVO_MIX_236879	NOVO_MIX_730234	S2_184537	R1_760755	R3_752247	NOVO_MIX_2979665	R3_297789	NOVO_MIX_3432546	NOVO_MIX_2744984	NOVO_MIX_2720879	NOVO_MIX_2606020	NOVO_MIX_2113466	NOVO_MIX_2708190	NOVO_MIX_67855	NOVO_MIX_3683676	NOVO_MIX_911140	S3_78282	R3_40643	NOVO_MIX_611767	NOVO_MIX_1750450	NOVO_MIX_3805869	S1_274704	R3_23342	NOVO_MIX_462179	R2_156724	R1_606923	NOVO_MIX_1272991	R3_348289	R1_412142	S2_335132	NOVO_MIX_1348467	NOVO_MIX_955905	S3_151366	NOVO_MIX_2271474	S2_312937	R3_349757	NOVO_MIX_3875095
ko05222	Human Diseases; Cancers: Specific types; Small cell lung cancer	272	NOVO_MIX_3418995	NOVO_MIX_5728	R3_321595	NOVO_MIX_2909135	NOVO_MIX_3861760	NOVO_MIX_124771	NOVO_MIX_3672899	NOVO_MIX_1925586	NOVO_MIX_220990	NOVO_MIX_3138261	NOVO_MIX_3181956	NOVO_MIX_1628433	NOVO_MIX_412526	NOVO_MIX_512545	R1_552321	S3_260054	NOVO_MIX_2213481	NOVO_MIX_3459809	NOVO_MIX_1993456	NOVO_MIX_933859	R1_80872	NOVO_MIX_1288105	S3_499400	NOVO_MIX_3884865	R1_239304	S2_177788	NOVO_MIX_978966	NOVO_MIX_2622836	NOVO_MIX_991097	NOVO_MIX_3630045	NOVO_MIX_59917	NOVO_MIX_679262	NOVO_MIX_3287766	NOVO_MIX_1222037	R1_568512	R3_33844	R1_769389	NOVO_MIX_815442	NOVO_MIX_3924438	NOVO_MIX_2464144	NOVO_MIX_1790375	R1_711545	R1_579893	NOVO_MIX_631456	R1_582290	NOVO_MIX_505627	NOVO_MIX_920140
ko04145	Cellular Processes; Transport and catabolism; Phagosome	270	S2_83093	S2_271405	S1_177322	S1_347088	S3_364211	S1_330910	S1_24744	S2_350215	NOVO_MIX_2462310	S1_205082	S1_345040	S3_386547	S1_133241	NOVO_MIX_3507343	S1_224560	S1_142598	NOVO_MIX_2864278	NOVO_MIX_3771579	S1_374963	S1_264942	S1_9556	NOVO_MIX_420695	S2_201662	S1_236821	S3_448709	NOVO_MIX_2504778	NOVO_MIX_1983302	NOVO_MIX_3752426	S2_147671	NOVO_MIX_3734343	NOVO_MIX_1108490	S1_255072	S1_200338	NOVO_MIX_2981781	NOVO_MIX_2710812	S1_82943	S1_427032	NOVO_MIX_1577285	NOVO_MIX_991719	S3_354355	NOVO_MIX_3507294	NOVO_MIX_2172831	NOVO_MIX_886259	S2_166249	NOVO_MIX_1506340	NOVO_MIX_1756043	NOVO_MIX_2976371
ko05231	Human Diseases; Cancers: Overview; Choline metabolism in cancer	270	NOVO_MIX_1365522	S1_46225	S1_180478	S1_201911	NOVO_MIX_2382218	NOVO_MIX_2387120	S3_429161	S3_457363	NOVO_MIX_2263130	S1_36145	NOVO_MIX_220738	S2_69702	S1_364030	NOVO_MIX_878591	S1_197058	NOVO_MIX_866834	NOVO_MIX_2498619	NOVO_MIX_1511674	S3_505038	S1_199901	S3_294390	S1_351218	R1_191190	S1_228990	S3_504483	S2_308925	S3_541412	NOVO_MIX_1272048	R1_97491	NOVO_MIX_1786225	NOVO_MIX_1465091	NOVO_MIX_2258866	S2_362761	S2_35092	S1_414014	NOVO_MIX_390776	S1_70476	S1_71117	S1_396668	NOVO_MIX_1457734	S3_25515	S1_401259	S1_20161	S2_151423	NOVO_MIX_886259	S2_395496	S1_2738
ko04914	Organismal Systems; Endocrine system; Progesterone-mediated oocyte maturation	268	NOVO_MIX_915559	NOVO_MIX_2639470	R1_112699	S3_465881	R2_509371	S3_567937	R1_376363	R1_218447	NOVO_MIX_2453732	S1_255813	NOVO_MIX_1099487	S1_320276	NOVO_MIX_1170981	S2_288727	S3_589145	NOVO_MIX_1173348	NOVO_MIX_693999	R3_125893	NOVO_MIX_3646601	NOVO_MIX_1001379	NOVO_MIX_3139928	NOVO_MIX_1706343	NOVO_MIX_901754	S3_238263	S2_394880	NOVO_MIX_117892	NOVO_MIX_3430886	NOVO_MIX_68645	NOVO_MIX_540512	S2_122941	S3_98621	NOVO_MIX_2052221	R1_767276	S1_229733	S1_229735	S1_375590	NOVO_MIX_2153415	S1_67611	S3_152752	R3_183703	S1_121329	NOVO_MIX_3918270	S3_4299	S1_229734	S3_264001	S2_150439	S1_49945
ko00901	Metabolism; Biosynthesis of other secondary metabolites; Indole alkaloid biosynthesis	256	S3_433373	S3_181802	R3_170232	S1_55267	NOVO_MIX_2349654	NOVO_MIX_1520526	S1_141026	NOVO_MIX_351266	S1_418843	NOVO_MIX_3473420	R1_201995	R2_188752	S1_181814	S3_204174	NOVO_MIX_3526647	R3_705820	R3_678019	NOVO_MIX_550685	R1_292892	R2_89740	NOVO_MIX_3299892	S1_50980	R3_300260	S1_414396	R1_490355	NOVO_MIX_743770	NOVO_MIX_3236926	NOVO_MIX_2870128	NOVO_MIX_3650003	NOVO_MIX_3788306	R2_362360	S2_171743	S1_375497	NOVO_MIX_2035242	NOVO_MIX_486830	R3_436650	NOVO_MIX_303821	NOVO_MIX_3148180	NOVO_MIX_3085565	S3_167455	NOVO_MIX_1636318	S3_451812	NOVO_MIX_3625136	NOVO_MIX_353593	NOVO_MIX_2221614	NOVO_MIX_3929536	R1_371179
ko04140	Cellular Processes; Transport and catabolism; Autophagy - animal	253	S1_372776	S3_35517	S3_371184	NOVO_MIX_1530977	S1_245713	NOVO_MIX_2504778	S1_28841	S3_504483	S3_163377	S1_273440	S1_195502	S1_107042	NOVO_MIX_2261432	S1_385405	S2_307407	S3_91193	NOVO_MIX_1778903	S1_295933	S1_356281	S1_403433	NOVO_MIX_2077700	S3_243892	NOVO_MIX_3441573	S1_270883	NOVO_MIX_1558762	NOVO_MIX_3247939	S2_299057	S2_4883	NOVO_MIX_1959189	S1_370474	S1_197058	NOVO_MIX_3411669	S1_157403	S3_294390	NOVO_MIX_1547554	S3_229372	S1_199901	S1_327979	S2_164138	S2_353596	S2_188069	S1_373076	S2_299055	S1_318906	S3_429161	S2_188878	S3_269720
ko05219	Human Diseases; Cancers: Specific types; Bladder cancer	252	NOVO_MIX_5187	R2_60401	NOVO_MIX_1381847	NOVO_MIX_828451	NOVO_MIX_3833223	R1_293204	R1_256963	NOVO_MIX_3309658	R2_457727	R1_721089	S2_79900	NOVO_MIX_2004134	R3_358855	NOVO_MIX_1045218	NOVO_MIX_856070	NOVO_MIX_3563595	R3_446147	NOVO_MIX_1009496	S2_177777	NOVO_MIX_3459555	NOVO_MIX_2831932	S1_164243	NOVO_MIX_1295944	R1_53574	NOVO_MIX_2900615	R3_451743	NOVO_MIX_1965351	R1_51469	NOVO_MIX_1360176	S2_199058	NOVO_MIX_491790	NOVO_MIX_3431352	R3_9787	S3_480822	R3_486254	R1_521793	R1_751219	NOVO_MIX_2319351	NOVO_MIX_2406050	NOVO_MIX_1273357	R1_637978	NOVO_MIX_919491	NOVO_MIX_1583023	NOVO_MIX_1218764	NOVO_MIX_3956173	NOVO_MIX_3144472	NOVO_MIX_2761089
ko00590	Metabolism; Lipid metabolism; Arachidonic acid metabolism	249	R1_181307	NOVO_MIX_3777013	R1_716769	S3_322808	NOVO_MIX_3821654	NOVO_MIX_1567528	S3_201179	R1_338182	NOVO_MIX_808623	NOVO_MIX_3214833	NOVO_MIX_3750866	NOVO_MIX_2724723	NOVO_MIX_3294054	NOVO_MIX_728728	R1_344526	NOVO_MIX_3389716	R2_56542	NOVO_MIX_262584	NOVO_MIX_1699580	S3_282491	NOVO_MIX_957535	NOVO_MIX_2967331	NOVO_MIX_2929920	S3_20460	S1_114838	R3_513341	S1_59390	NOVO_MIX_3681276	NOVO_MIX_3397355	NOVO_MIX_951870	R3_232511	NOVO_MIX_2316812	NOVO_MIX_1723031	NOVO_MIX_1578363	S2_207975	S3_153824	S2_257108	NOVO_MIX_866585	NOVO_MIX_3586822	NOVO_MIX_1422865	NOVO_MIX_337039	NOVO_MIX_101594	NOVO_MIX_816192	NOVO_MIX_3684931	NOVO_MIX_2228923	NOVO_MIX_986378	R3_432264
ko04215	Cellular Processes; Cell growth and death; Apoptosis - multiple species	248	NOVO_MIX_1083300	S3_575628	NOVO_MIX_1761227	NOVO_MIX_2375136	R2_356713	NOVO_MIX_2904960	R2_55632	S3_154589	NOVO_MIX_3600049	NOVO_MIX_2231804	NOVO_MIX_1865336	NOVO_MIX_1344172	S3_393644	NOVO_MIX_1148847	NOVO_MIX_286877	NOVO_MIX_1280745	R3_309467	R1_78157	NOVO_MIX_152304	S3_222917	NOVO_MIX_2483880	NOVO_MIX_1462999	NOVO_MIX_3347096	R3_731177	S3_197246	NOVO_MIX_3727205	R1_497831	NOVO_MIX_1710188	R3_720969	R1_758768	NOVO_MIX_3937344	NOVO_MIX_2486273	NOVO_MIX_3790071	R2_494310	NOVO_MIX_2441619	NOVO_MIX_1979600	NOVO_MIX_3416928	NOVO_MIX_2448718	NOVO_MIX_1066155	NOVO_MIX_470926	NOVO_MIX_1762610	S3_148821	NOVO_MIX_2762529	NOVO_MIX_346228	NOVO_MIX_3190652	R1_765312	S3_24993
ko04974	Organismal Systems; Digestive system; Protein digestion and absorption	244	NOVO_MIX_2657755	NOVO_MIX_1598128	NOVO_MIX_1117508	NOVO_MIX_1863809	NOVO_MIX_2800625	NOVO_MIX_1593470	S3_524158	NOVO_MIX_928905	NOVO_MIX_3307591	NOVO_MIX_2015297	NOVO_MIX_2862688	S3_46092	S3_366093	NOVO_MIX_2834476	NOVO_MIX_3313955	NOVO_MIX_3515842	NOVO_MIX_3815276	NOVO_MIX_2998140	NOVO_MIX_3101673	NOVO_MIX_2905247	NOVO_MIX_2567966	NOVO_MIX_2073399	NOVO_MIX_863882	NOVO_MIX_3212549	NOVO_MIX_1095987	R3_510957	NOVO_MIX_3099533	R1_23986	R1_441095	R3_181102	NOVO_MIX_3552515	NOVO_MIX_54552	NOVO_MIX_3246419	NOVO_MIX_3172561	NOVO_MIX_690848	S3_142979	R1_551366	R3_402967	NOVO_MIX_3747257	R3_653036	NOVO_MIX_1307250	S2_149342	S2_114821	NOVO_MIX_2628897	NOVO_MIX_103464	S3_330998	NOVO_MIX_300686
ko00945	Metabolism; Biosynthesis of other secondary metabolites; Stilbenoid, diarylheptanoid and gingerol biosynthesis	241	S1_390501	NOVO_MIX_3136843	S1_203359	NOVO_MIX_3347321	S1_117892	R1_299941	S1_146212	S2_163486	S2_401506	NOVO_MIX_1050570	S1_241015	NOVO_MIX_2524784	NOVO_MIX_786644	NOVO_MIX_3789436	S1_347901	S2_127560	S1_146780	S1_261891	S3_180347	NOVO_MIX_3893784	NOVO_MIX_3777998	NOVO_MIX_263238	S2_212627	NOVO_MIX_435867	NOVO_MIX_1420087	NOVO_MIX_3468413	S2_330863	S1_328990	S3_204854	S1_319022	S1_185995	S1_90500	S2_386150	NOVO_MIX_1597418	S2_184094	NOVO_MIX_1927323	NOVO_MIX_3011340	NOVO_MIX_180642	S3_229067	S1_116764	S2_151852	NOVO_MIX_250074	S1_389389	NOVO_MIX_2657590	S3_30616	NOVO_MIX_2859184	S3_261688
ko04072	Environmental Information Processing; Signal transduction; Phospholipase D signaling pathway	241	S3_482388	S1_2738	S1_245178	NOVO_MIX_118225	NOVO_MIX_1616202	S2_159633	NOVO_MIX_3293646	S1_332802	S1_71116	NOVO_MIX_3832464	S1_401259	S2_151423	S2_395496	S1_352885	S1_390091	S1_396668	NOVO_MIX_1457734	S1_414014	NOVO_MIX_390776	S1_89238	S1_71117	S1_70476	NOVO_MIX_1143560	S2_259165	NOVO_MIX_1258479	NOVO_MIX_1030220	NOVO_MIX_2380873	NOVO_MIX_1265858	NOVO_MIX_2893329	NOVO_MIX_3507183	NOVO_MIX_95227	S2_176382	S3_429927	S1_330683	NOVO_MIX_2498618	S1_206375	NOVO_MIX_1260768	NOVO_MIX_1492272	NOVO_MIX_2504853	NOVO_MIX_103674	R2_439093	R1_622071	S3_75029	S2_187837	S1_131120	NOVO_MIX_3160166	S3_385549
ko04721	Organismal Systems; Nervous system; Synaptic vesicle cycle	240	NOVO_MIX_3865700	S2_86001	S1_163448	S2_781	S3_513270	S1_331531	S1_51743	NOVO_MIX_978962	NOVO_MIX_2646902	S1_327771	NOVO_MIX_448364	S1_350517	S2_186015	NOVO_MIX_3864565	NOVO_MIX_806901	S1_180918	NOVO_MIX_2049219	S3_282509	S2_166322	S1_305701	S1_33536	S2_348279	S1_323987	S3_225895	NOVO_MIX_958697	S2_327432	NOVO_MIX_2297118	S1_44663	S3_503472	NOVO_MIX_1934642	S1_199387	NOVO_MIX_1647085	S3_192876	NOVO_MIX_163524	NOVO_MIX_1755565	S1_75237	NOVO_MIX_2687115	S1_161995	NOVO_MIX_3804667	S3_13421	S2_253662	S2_39752	S3_266063	S1_268722	S2_55646	S3_144756	S1_204395
ko04657	Organismal Systems; Immune system; IL-17 signaling pathway	238	S2_237220	NOVO_MIX_2433719	NOVO_MIX_3183563	R3_294425	NOVO_MIX_319202	S1_195846	NOVO_MIX_2742281	NOVO_MIX_600116	NOVO_MIX_3027934	S3_212541	NOVO_MIX_1152578	S2_45848	NOVO_MIX_2892654	R1_337599	R3_650851	NOVO_MIX_979088	S1_292166	S3_25405	S2_307421	S3_361994	NOVO_MIX_3164980	NOVO_MIX_2195635	S2_132078	NOVO_MIX_2845356	NOVO_MIX_3843955	NOVO_MIX_1725185	R1_482760	NOVO_MIX_246087	NOVO_MIX_493717	NOVO_MIX_584997	S3_112556	S1_355760	NOVO_MIX_3164698	NOVO_MIX_1518258	NOVO_MIX_3144482	NOVO_MIX_3217659	NOVO_MIX_3340336	NOVO_MIX_79333	R2_205454	R1_540130	NOVO_MIX_3932426	R1_767570	S3_351386	NOVO_MIX_2116659	NOVO_MIX_3592600	S1_314559	R2_485257
ko00909	Metabolism; Metabolism of terpenoids and polyketides; Sesquiterpenoid and triterpenoid biosynthesis	236	NOVO_MIX_483502	S2_320966	NOVO_MIX_1108746	NOVO_MIX_3784689	NOVO_MIX_1747656	NOVO_MIX_1595657	NOVO_MIX_3431937	NOVO_MIX_19419	NOVO_MIX_2059114	NOVO_MIX_1525666	NOVO_MIX_2847986	S1_124788	NOVO_MIX_747353	NOVO_MIX_3771141	NOVO_MIX_1191797	S2_35042	S2_52213	NOVO_MIX_3514626	S1_54052	NOVO_MIX_2300104	NOVO_MIX_228287	S1_380286	S1_47685	NOVO_MIX_835646	S1_176333	S1_138443	NOVO_MIX_1472009	NOVO_MIX_1556120	NOVO_MIX_2933215	NOVO_MIX_2323130	NOVO_MIX_1347666	NOVO_MIX_2433797	S2_195922	NOVO_MIX_2789139	S2_288292	R3_660388	S2_147057	NOVO_MIX_1738008	NOVO_MIX_1166908	NOVO_MIX_3229266	NOVO_MIX_3900616	NOVO_MIX_1195684	S1_46033	NOVO_MIX_317888	NOVO_MIX_3661286	S1_96095	NOVO_MIX_3039749
ko04218	Cellular Processes; Cell growth and death; Cellular senescence	234	NOVO_MIX_2936594	S2_233160	S2_284552	S2_261224	S2_340804	S2_267358	S2_364179	S1_388998	S1_200812	S1_403239	S1_43520	S1_82519	S2_121117	S1_2738	NOVO_MIX_3293646	NOVO_MIX_1529925	S2_156880	NOVO_MIX_1884882	NOVO_MIX_1960627	S2_34708	NOVO_MIX_1911257	S1_179397	S1_401259	S3_250445	NOVO_MIX_3586853	S2_372513	NOVO_MIX_1744498	NOVO_MIX_578376	NOVO_MIX_2753128	NOVO_MIX_1796785	NOVO_MIX_1723974	S3_600854	NOVO_MIX_2486977	S3_567937	S1_28533	S2_25681	NOVO_MIX_2943496	NOVO_MIX_2453267	S3_8349	S3_285968	NOVO_MIX_2538949	NOVO_MIX_450486	S1_403240	S2_176382	NOVO_MIX_3135484	NOVO_MIX_1475504	NOVO_MIX_95227
ko05020	Human Diseases; Neurodegenerative diseases; Prion diseases	229	S3_41702	R1_388544	R1_671240	S3_386357	S1_315618	NOVO_MIX_683762	S1_293689	R1_103887	NOVO_MIX_1758412	S3_120729	NOVO_MIX_2379692	NOVO_MIX_2756034	NOVO_MIX_683763	R2_90872	R1_141398	NOVO_MIX_2009817	R3_182816	NOVO_MIX_1331676	NOVO_MIX_1348875	S2_67646	NOVO_MIX_541519	NOVO_MIX_3020871	S1_57553	S1_315619	R1_520331	NOVO_MIX_2486322	S3_481840	NOVO_MIX_1142709	NOVO_MIX_2327161	S2_58400	NOVO_MIX_911865	R3_622635	NOVO_MIX_2764349	S3_292219	R3_84220	NOVO_MIX_2498214	NOVO_MIX_1158191	NOVO_MIX_444026	NOVO_MIX_67616	NOVO_MIX_589070	NOVO_MIX_1492233	S2_101092	S1_336251	R2_560970	NOVO_MIX_1019367	NOVO_MIX_1363634	R3_538953
ko04150	Environmental Information Processing; Signal transduction; mTOR signaling pathway	220	NOVO_MIX_24641	NOVO_MIX_1378469	NOVO_MIX_3762938	NOVO_MIX_2948318	S1_328123	S1_413603	NOVO_MIX_3586853	NOVO_MIX_2162504	NOVO_MIX_1723974	NOVO_MIX_369676	S2_129773	S3_311599	S3_237795	S3_567937	S2_176382	S3_147052	NOVO_MIX_1475504	NOVO_MIX_95227	S3_207553	S1_126495	S1_131120	NOVO_MIX_586748	NOVO_MIX_1260768	S1_66163	S2_75816	S1_43125	S3_135380	NOVO_MIX_1915366	NOVO_MIX_3532164	NOVO_MIX_483069	S2_177789	S1_117088	S1_392753	S1_334527	NOVO_MIX_2526495	S3_25515	S1_97594	S1_266657	S1_12007	NOVO_MIX_2873791	S1_401259	S1_20161	S2_376211	NOVO_MIX_1526474	NOVO_MIX_1369499	S2_177790	S1_2738
ko04659	Organismal Systems; Immune system; Th17 cell differentiation	216	S3_238263	NOVO_MIX_2036172	NOVO_MIX_901754	NOVO_MIX_2777203	R3_518042	S3_367917	NOVO_MIX_3866191	NOVO_MIX_1412822	R3_421094	NOVO_MIX_3545237	NOVO_MIX_3036468	S3_143966	S3_533513	NOVO_MIX_1506592	NOVO_MIX_117892	S2_394880	R1_659102	NOVO_MIX_1925031	S1_2738	R1_766839	NOVO_MIX_3293646	NOVO_MIX_540512	NOVO_MIX_2136068	R1_20507	NOVO_MIX_68645	NOVO_MIX_2052221	S2_122941	R1_355843	R1_767276	S1_401259	R1_427916	S3_465881	NOVO_MIX_3586853	R1_112699	R2_295602	NOVO_MIX_915559	NOVO_MIX_1347375	NOVO_MIX_2639470	R1_376363	R1_218447	R2_509371	S1_255813	S3_420638	S3_589145	S3_14880	NOVO_MIX_1170981	R1_685107
ko05146	Human Diseases; Infectious diseases: Parasitic; Amoebiasis	215	S3_367898	NOVO_MIX_2841978	NOVO_MIX_2261048	NOVO_MIX_2435748	NOVO_MIX_1203876	NOVO_MIX_399860	NOVO_MIX_2185622	NOVO_MIX_718576	NOVO_MIX_2767401	S3_294140	S2_10070	NOVO_MIX_2189502	NOVO_MIX_302263	S2_315618	NOVO_MIX_835964	NOVO_MIX_1023346	R1_168141	NOVO_MIX_1425966	NOVO_MIX_2655274	S1_6169	R1_483276	NOVO_MIX_761442	NOVO_MIX_2172992	NOVO_MIX_3765519	NOVO_MIX_2066874	NOVO_MIX_3882009	NOVO_MIX_1744807	NOVO_MIX_871571	NOVO_MIX_2748482	NOVO_MIX_154670	NOVO_MIX_3655259	NOVO_MIX_1062327	NOVO_MIX_2186072	R1_423156	S2_17615	NOVO_MIX_3904637	NOVO_MIX_1599714	S1_129835	NOVO_MIX_2238455	NOVO_MIX_519949	NOVO_MIX_1473940	S3_14973	NOVO_MIX_888308	S3_566997	NOVO_MIX_3954957	R1_87043	NOVO_MIX_3616942
ko00941	Metabolism; Biosynthesis of other secondary metabolites; Flavonoid biosynthesis	201	S2_46138	S1_172357	NOVO_MIX_1965353	S1_91191	S3_180348	S1_186055	NOVO_MIX_2913505	S2_147732	S1_209197	NOVO_MIX_195821	S3_263297	R3_742837	NOVO_MIX_1229299	NOVO_MIX_1505700	NOVO_MIX_3206927	R3_13319	NOVO_MIX_1275002	NOVO_MIX_2880273	NOVO_MIX_2617648	S1_267651	NOVO_MIX_3298719	S1_135773	NOVO_MIX_3267770	S1_203890	S3_522889	S2_358816	NOVO_MIX_1229298	S2_1384	NOVO_MIX_280535	S1_349222	S1_32995	NOVO_MIX_2738472	S3_419004	NOVO_MIX_3604621	R1_751194	S2_5249	S1_136056	NOVO_MIX_3844887	S3_46038	NOVO_MIX_2474347	S1_167172	NOVO_MIX_3560919	S1_8698	NOVO_MIX_693911	S1_203359	NOVO_MIX_3136843	S1_390501
ko05410	Human Diseases; Cardiovascular diseases; Hypertrophic cardiomyopathy (HCM)	201	NOVO_MIX_2246331	NOVO_MIX_3380214	NOVO_MIX_1000487	NOVO_MIX_1296028	R1_701548	NOVO_MIX_3644576	R2_466067	S3_460181	R3_73907	NOVO_MIX_3617766	S3_554653	NOVO_MIX_656398	R3_418371	NOVO_MIX_1657038	S3_385485	NOVO_MIX_1714633	S3_338074	NOVO_MIX_296729	R3_495810	R1_678910	R1_718528	NOVO_MIX_1049984	NOVO_MIX_493929	S2_54096	S3_460491	NOVO_MIX_114243	NOVO_MIX_3380212	S2_138365	S2_385985	NOVO_MIX_3024058	NOVO_MIX_1586690	R2_465898	NOVO_MIX_3721852	NOVO_MIX_3881649	S2_140661	R1_140806	R3_293930	NOVO_MIX_1655850	S2_206346	S1_279653	NOVO_MIX_2594551	S1_357702	R3_686084	NOVO_MIX_2328285	NOVO_MIX_2144230	NOVO_MIX_3322918	S2_185213
ko04139	Cellular Processes; Transport and catabolism; Mitophagy - yeast	196	S3_439493	S1_73662	NOVO_MIX_3754351	S2_131923	S1_289927	NOVO_MIX_2102853	S1_213228	S3_523455	NOVO_MIX_1192692	S3_395275	S1_7896	NOVO_MIX_805653	NOVO_MIX_2302396	NOVO_MIX_973727	NOVO_MIX_915311	S3_225278	S3_94448	S1_238835	S3_304555	NOVO_MIX_2969642	NOVO_MIX_1964538	S2_97802	NOVO_MIX_1303293	S2_380852	S1_149585	NOVO_MIX_3605290	S1_319592	S1_428985	NOVO_MIX_3770260	S2_230451	S3_405396	S2_3324	NOVO_MIX_76232	S3_308495	S1_261044	NOVO_MIX_1189729	S1_79325	S3_157745	S1_79754	NOVO_MIX_3494529	S1_43571	S2_309558	S1_268408	S3_273250	NOVO_MIX_1919179	S2_176493	NOVO_MIX_1613411
ko04810	Cellular Processes; Cell motility; Regulation of actin cytoskeleton	196	NOVO_MIX_3935409	NOVO_MIX_2349380	NOVO_MIX_1637872	NOVO_MIX_412400	S1_375654	S1_227070	S1_146322	NOVO_MIX_1742556	S1_127981	S2_291798	S1_334562	S1_265415	NOVO_MIX_2535671	S3_326795	S1_426938	S3_67475	S3_172763	S1_176450	S3_6267	S1_27585	NOVO_MIX_2580425	NOVO_MIX_1269916	S3_345779	S1_91423	NOVO_MIX_2350806	NOVO_MIX_1412303	S1_245207	NOVO_MIX_1518189	S3_149056	S2_241382	S3_223600	NOVO_MIX_3563634	NOVO_MIX_1510836	NOVO_MIX_2524400	NOVO_MIX_2556077	S1_231291	S2_395112	S1_163571	S1_376800	S3_223599	S2_296519	NOVO_MIX_835499	NOVO_MIX_571334	NOVO_MIX_87931	NOVO_MIX_322313	S1_22521	S2_281659
ko04666	Organismal Systems; Immune system; Fc gamma R-mediated phagocytosis	192	S1_201911	NOVO_MIX_2382218	NOVO_MIX_582509	S1_277629	S2_16783	S1_241280	S2_43768	S1_46225	S2_223197	S3_484615	S1_356938	S1_36145	S2_69702	S1_441351	S3_575632	NOVO_MIX_3670697	S2_81932	S3_429161	S3_457363	NOVO_MIX_2286056	S1_384434	S1_15897	S1_215032	NOVO_MIX_2527322	S3_229470	NOVO_MIX_2498619	NOVO_MIX_1511674	S3_294390	S1_271354	NOVO_MIX_233166	S1_364030	S2_112819	S2_241492	S2_390985	NOVO_MIX_2286055	S1_197058	NOVO_MIX_878591	NOVO_MIX_866834	NOVO_MIX_3441573	S2_307407	NOVO_MIX_1465091	S2_362761	S1_228990	S1_115020	S2_242721	NOVO_MIX_3558804	NOVO_MIX_3702460
ko04924	Organismal Systems; Endocrine system; Renin secretion	186	R1_623199	NOVO_MIX_3681085	R3_517468	S3_329750	R1_189836	S2_143644	R3_391291	R1_229957	R2_548009	S2_326540	NOVO_MIX_3763988	R3_273645	S3_289806	R2_356169	NOVO_MIX_1028130	NOVO_MIX_330633	S3_1278	S3_304077	R1_641175	NOVO_MIX_492534	NOVO_MIX_35389	NOVO_MIX_879486	R2_472414	S3_339451	S3_192981	NOVO_MIX_3166106	S1_123259	S3_398109	NOVO_MIX_3658470	NOVO_MIX_2368696	NOVO_MIX_3606665	NOVO_MIX_2368044	NOVO_MIX_2594733	NOVO_MIX_534750	R1_485903	S2_385056	NOVO_MIX_58845	R1_15155	S3_203496	NOVO_MIX_3636813	NOVO_MIX_1251227	S2_219709	R3_76019	S3_391197	NOVO_MIX_1174454	NOVO_MIX_1475730	NOVO_MIX_3280100
ko00604	Metabolism; Glycan biosynthesis and metabolism; Glycosphingolipid biosynthesis - ganglio series	181	S2_171192	R1_686583	NOVO_MIX_144244	NOVO_MIX_3940184	S1_72064	NOVO_MIX_276493	R1_707932	R1_675474	NOVO_MIX_709389	S3_421561	NOVO_MIX_3023291	NOVO_MIX_2711936	NOVO_MIX_3346758	NOVO_MIX_3129999	NOVO_MIX_3034514	NOVO_MIX_2688275	NOVO_MIX_3906385	R1_313292	R2_331012	NOVO_MIX_2364478	S3_575280	NOVO_MIX_195356	NOVO_MIX_3334691	NOVO_MIX_139452	NOVO_MIX_1801125	S3_347074	NOVO_MIX_870592	NOVO_MIX_2829185	R3_729186	S2_152198	NOVO_MIX_2183061	S1_306399	S3_323701	S2_333870	NOVO_MIX_3292762	NOVO_MIX_1040090	NOVO_MIX_3125728	NOVO_MIX_3803946	NOVO_MIX_497297	S2_305315	NOVO_MIX_2143066	R1_162330	NOVO_MIX_3438631	S3_14458	NOVO_MIX_1109506	R2_218703	NOVO_MIX_2499406
ko04712	Organismal Systems; Environmental adaptation; Circadian rhythm - plant	181	S3_326932	NOVO_MIX_3200589	NOVO_MIX_1721855	S3_556903	NOVO_MIX_858215	S3_305057	S1_395317	NOVO_MIX_2721345	S3_399449	NOVO_MIX_3274459	NOVO_MIX_3389864	S2_179324	S1_88104	NOVO_MIX_2648126	NOVO_MIX_2022820	S1_253251	S3_172235	NOVO_MIX_1476830	NOVO_MIX_1818336	NOVO_MIX_1070823	S3_468220	S1_284988	NOVO_MIX_3483519	NOVO_MIX_2084568	NOVO_MIX_2177131	S1_394999	S3_256906	S1_155478	S1_2120	S2_331522	S2_162924	S1_271483	S1_279847	S2_219403	NOVO_MIX_3860770	S3_615925	S2_124198	NOVO_MIX_2839619	S3_202068	S1_231848	S2_286259	NOVO_MIX_2636687	NOVO_MIX_1240599	S1_437049	NOVO_MIX_3900094	NOVO_MIX_1715508	S1_103648
ko00905	Metabolism; Metabolism of terpenoids and polyketides; Brassinosteroid biosynthesis	176	NOVO_MIX_2590877	NOVO_MIX_293203	NOVO_MIX_782778	NOVO_MIX_1454015	S1_343385	S1_400584	NOVO_MIX_3961445	S1_71487	NOVO_MIX_994183	S2_378861	S3_245383	S1_25994	S3_119216	S1_90068	S2_143397	NOVO_MIX_3139805	S3_515286	NOVO_MIX_1913077	S1_233578	NOVO_MIX_3285232	S1_33490	S2_74186	S2_75889	S1_404527	NOVO_MIX_3429635	S1_29585	NOVO_MIX_110073	NOVO_MIX_2122617	NOVO_MIX_429190	S1_211011	S1_286361	NOVO_MIX_1613254	S1_48613	S2_67785	NOVO_MIX_2233221	S2_26825	NOVO_MIX_1862230	NOVO_MIX_2889417	S1_388593	S2_324647	S1_242984	S3_388099	NOVO_MIX_3040126	NOVO_MIX_3735666	S1_386873	S3_232633	NOVO_MIX_127444
ko04723	Organismal Systems; Nervous system; Retrograde endocannabinoid signaling	169	S1_416411	S1_429830	NOVO_MIX_46656	S3_29968	NOVO_MIX_1878113	S1_381713	NOVO_MIX_1754642	NOVO_MIX_2454957	S3_266917	S2_345753	NOVO_MIX_21903	NOVO_MIX_1559280	S3_100086	S2_149394	R2_206781	S3_271584	S1_277367	S2_378772	S1_23605	S1_295284	S1_120010	R2_442959	S1_428598	S2_213046	S3_233566	NOVO_MIX_1663176	NOVO_MIX_1577589	R3_505723	NOVO_MIX_1153777	S1_60866	S1_173809	S2_141309	S1_158528	S2_89825	NOVO_MIX_961529	S2_106485	NOVO_MIX_2665626	S1_41702	NOVO_MIX_2617450	NOVO_MIX_103807	NOVO_MIX_2772122	S2_311659	NOVO_MIX_806901	S1_305701	NOVO_MIX_448364	S3_465622	NOVO_MIX_2757608
ko04913	Organismal Systems; Endocrine system; Ovarian steroidogenesis	166	NOVO_MIX_410430	S1_436659	S3_303515	NOVO_MIX_368172	NOVO_MIX_894373	S1_188125	S1_224498	S1_289892	S2_312670	S1_189358	S1_94004	NOVO_MIX_1708290	S2_104829	S1_112868	NOVO_MIX_3146533	NOVO_MIX_1761791	NOVO_MIX_3038574	S3_352425	NOVO_MIX_2613238	S1_359605	S3_179979	NOVO_MIX_19165	S3_437270	S3_26314	S2_160898	NOVO_MIX_1194730	NOVO_MIX_213099	NOVO_MIX_2465128	S2_322925	S3_421685	NOVO_MIX_3362673	S3_524458	NOVO_MIX_205654	NOVO_MIX_3052679	NOVO_MIX_3867155	S2_107835	NOVO_MIX_35158	S2_135364	S3_91200	NOVO_MIX_227127	S2_352861	NOVO_MIX_1578015	NOVO_MIX_1438639	S2_135129	S1_70561	NOVO_MIX_2185630	S1_374653
ko04530	Cellular Processes; Cellular community - eukaryotes; Tight junction	161	S1_357702	S3_298151	NOVO_MIX_539216	S1_270289	S1_202123	S1_66456	NOVO_MIX_1783555	NOVO_MIX_2058994	S1_279653	S2_161086	S1_202124	NOVO_MIX_879721	S1_200494	S2_339765	S1_267101	NOVO_MIX_2894013	S2_140661	S2_221248	NOVO_MIX_3287848	S3_608888	S3_343610	NOVO_MIX_1732668	S3_45787	S2_143435	NOVO_MIX_1158969	S2_302426	S3_554653	NOVO_MIX_1657038	NOVO_MIX_2095954	NOVO_MIX_2160281	S3_617089	NOVO_MIX_3493473	NOVO_MIX_1621937	NOVO_MIX_3380214	S1_315755	S3_335238	NOVO_MIX_3127732	S2_385985	NOVO_MIX_3380212	S1_262047	S1_67155	NOVO_MIX_3727743	S2_54096	S1_2842	S1_269925	NOVO_MIX_3039240	NOVO_MIX_1886011
ko00904	Metabolism; Metabolism of terpenoids and polyketides; Diterpenoid biosynthesis	154	S2_203730	S1_339541	NOVO_MIX_1242161	S3_165482	NOVO_MIX_2787195	S1_359677	NOVO_MIX_2997689	NOVO_MIX_2412316	NOVO_MIX_1622977	S1_4486	NOVO_MIX_1421668	S3_521392	S3_465696	S1_293656	S1_426097	S1_412285	S2_342498	S1_39501	S1_31406	S1_135802	S1_43477	S2_270811	NOVO_MIX_1022134	NOVO_MIX_1774619	S3_405220	NOVO_MIX_1638675	NOVO_MIX_3150226	S1_270497	NOVO_MIX_1588078	S1_343894	S3_197598	S3_604337	S1_68349	NOVO_MIX_821900	S3_366564	NOVO_MIX_457216	S1_413773	NOVO_MIX_348397	NOVO_MIX_2608023	NOVO_MIX_597973	S3_383359	S1_307777	NOVO_MIX_1242162	S1_264822	S3_79287	NOVO_MIX_3847685	S1_14417
ko04973	Organismal Systems; Digestive system; Carbohydrate digestion and absorption	154	NOVO_MIX_1530560	NOVO_MIX_3786502	NOVO_MIX_579404	NOVO_MIX_734652	NOVO_MIX_3676111	NOVO_MIX_2048601	NOVO_MIX_2058724	S3_484227	NOVO_MIX_1566907	NOVO_MIX_1185293	NOVO_MIX_1814057	S2_71481	NOVO_MIX_3790004	R2_381981	R2_306580	R1_548726	R1_16812	NOVO_MIX_2167166	NOVO_MIX_3443504	NOVO_MIX_3726062	NOVO_MIX_1641715	NOVO_MIX_2144448	NOVO_MIX_3018746	NOVO_MIX_1602964	NOVO_MIX_3437627	NOVO_MIX_1028118	NOVO_MIX_2569198	NOVO_MIX_835675	NOVO_MIX_705047	NOVO_MIX_3189711	NOVO_MIX_514905	NOVO_MIX_2221418	NOVO_MIX_2988593	NOVO_MIX_3144008	NOVO_MIX_3418986	S1_318571	S3_133814	NOVO_MIX_2378595	S3_500089	S2_376103	NOVO_MIX_3325705	NOVO_MIX_2198153	R2_72205	NOVO_MIX_3892513	NOVO_MIX_1594917	S3_99636	NOVO_MIX_2899625
ko00100	Metabolism; Lipid metabolism; Steroid biosynthesis	150	S2_156868	S1_414266	NOVO_MIX_2178552	NOVO_MIX_3005636	S3_248003	NOVO_MIX_955959	S3_27882	NOVO_MIX_2242127	NOVO_MIX_3237322	S2_267041	R1_443699	NOVO_MIX_60485	NOVO_MIX_2766371	S1_296918	S3_439623	NOVO_MIX_3058098	S1_402588	S2_392667	NOVO_MIX_721360	NOVO_MIX_2690699	S2_156866	S3_581948	S3_602621	NOVO_MIX_841050	NOVO_MIX_133570	S2_58760	NOVO_MIX_1132506	S1_189281	S2_162151	S1_48721	NOVO_MIX_2728259	R2_467175	S1_388775	S3_133115	S1_160381	NOVO_MIX_638814	R1_263160	S1_318709	NOVO_MIX_3677226	S1_213723	NOVO_MIX_919868	R1_717863	S3_209054	NOVO_MIX_955960	S2_347921	S3_179760	S2_282584
ko03460	Genetic Information Processing; Replication and repair; Fanconi anemia pathway	149	NOVO_MIX_2464259	S1_340219	S1_298184	S3_554595	NOVO_MIX_2944840	S1_255449	NOVO_MIX_3796154	NOVO_MIX_2379406	S1_349292	S2_298280	NOVO_MIX_1969326	S1_241159	NOVO_MIX_3686569	NOVO_MIX_3335222	S1_256884	S1_194548	NOVO_MIX_456184	S1_322355	NOVO_MIX_24642	S2_103169	S1_143575	S1_54470	NOVO_MIX_3793655	S1_255891	NOVO_MIX_2944839	NOVO_MIX_1453925	NOVO_MIX_2608383	NOVO_MIX_3375888	S2_223350	NOVO_MIX_964709	S1_319143	S2_203277	S1_311489	S1_219837	NOVO_MIX_23709	S2_107253	S1_351732	S3_22786	S1_268753	S1_41262	S1_37503	NOVO_MIX_3312645	NOVO_MIX_2613684	S2_357657	NOVO_MIX_1837526	S1_412567	S3_491705
ko04261	Organismal Systems; Circulatory system; Adrenergic signaling in cardiomyocytes	149	S2_219709	S2_8812	S1_9839	S3_177638	S1_281227	NOVO_MIX_3246204	NOVO_MIX_1048403	NOVO_MIX_2396291	S1_387302	NOVO_MIX_1161850	S3_304077	NOVO_MIX_3882403	NOVO_MIX_35389	S2_385056	S2_295678	NOVO_MIX_3882402	S3_313802	NOVO_MIX_2345617	NOVO_MIX_2599104	NOVO_MIX_2645432	NOVO_MIX_1415394	NOVO_MIX_3114663	S2_287958	S1_387397	NOVO_MIX_546916	S3_410911	NOVO_MIX_2962794	S3_91587	S3_25596	S1_265548	S3_181384	S2_158899	S2_310575	S3_62300	S1_295933	S3_584694	NOVO_MIX_28916	NOVO_MIX_3440355	S2_340804	S1_105595	NOVO_MIX_3397282	NOVO_MIX_967244	NOVO_MIX_403215	S1_400821	NOVO_MIX_1543736	NOVO_MIX_1911257	S2_209480
ko04310	Environmental Information Processing; Signal transduction; Wnt signaling pathway	148	S1_186276	S1_378322	S1_269004	NOVO_MIX_2635788	S2_238578	NOVO_MIX_1915775	S1_30875	S1_346736	NOVO_MIX_2911745	NOVO_MIX_2978610	S1_362176	S1_123259	S1_429247	S2_17154	NOVO_MIX_989352	S2_378731	S2_260226	NOVO_MIX_198125	NOVO_MIX_3309515	NOVO_MIX_674729	NOVO_MIX_3448480	S1_235384	NOVO_MIX_3244945	S3_306311	NOVO_MIX_2447180	S1_165888	S2_373403	S1_331177	NOVO_MIX_2497779	S1_272271	S1_172367	S3_520786	NOVO_MIX_1299962	S1_75542	S2_383866	NOVO_MIX_1048057	S3_110862	S2_118756	S1_398106	S2_188295	S1_92187	S1_105595	NOVO_MIX_1821742	NOVO_MIX_2177131	S1_345683	NOVO_MIX_886259	S1_12007
ko04371	Environmental Information Processing; Signal transduction; Apelin signaling pathway	148	S2_75816	S1_66163	S3_285968	NOVO_MIX_95227	S2_176382	NOVO_MIX_1260768	S1_126495	S1_131120	NOVO_MIX_369676	S1_153829	NOVO_MIX_3097785	NOVO_MIX_3586853	NOVO_MIX_3619017	S3_567937	S3_269137	S2_129773	S1_235454	NOVO_MIX_2453267	S2_147816	S3_8349	NOVO_MIX_176481	S1_2738	NOVO_MIX_319553	NOVO_MIX_1690959	NOVO_MIX_731373	S2_376211	NOVO_MIX_3293646	S1_20161	S1_401259	NOVO_MIX_1037180	S3_25515	S1_300041	S1_392753	S1_270883	NOVO_MIX_3441573	S3_243892	S1_1632	S1_356281	S1_403433	NOVO_MIX_754765	S2_307407	S1_273440	S3_504483	S1_28841	NOVO_MIX_2504778	S3_371184	S1_245713
ko01054	Metabolism; Metabolism of terpenoids and polyketides; Nonribosomal peptide structures	146	R1_689482	NOVO_MIX_2076096	S3_198118	R3_305932	NOVO_MIX_3218822	NOVO_MIX_2892744	S2_214566	NOVO_MIX_3962092	NOVO_MIX_3043284	NOVO_MIX_981284	NOVO_MIX_3472448	R1_192520	R2_27803	NOVO_MIX_3828213	NOVO_MIX_2945043	NOVO_MIX_3467251	S3_412978	S3_405895	NOVO_MIX_3851829	R2_199635	NOVO_MIX_2836497	NOVO_MIX_3171343	R3_719745	NOVO_MIX_3292573	R1_203184	NOVO_MIX_1275180	NOVO_MIX_449973	NOVO_MIX_2394149	NOVO_MIX_3834882	R3_240813	NOVO_MIX_243757	NOVO_MIX_901224	NOVO_MIX_3285052	NOVO_MIX_2082211	NOVO_MIX_3415008	NOVO_MIX_787186	NOVO_MIX_2967866	NOVO_MIX_2734178	NOVO_MIX_1374611	R3_207124	NOVO_MIX_2224269	R1_459077	NOVO_MIX_2082881	NOVO_MIX_2235853	NOVO_MIX_2509039	NOVO_MIX_2228416	R1_154365
ko04136	Cellular Processes; Transport and catabolism; Autophagy - other	144	S1_8112	S1_79883	S1_79754	S2_309366	S1_111351	NOVO_MIX_3494529	S1_43571	NOVO_MIX_2737213	NOVO_MIX_3372911	S1_389659	S3_405396	NOVO_MIX_1621937	S1_413601	S3_83753	NOVO_MIX_915311	S2_37121	S3_232194	S1_238835	S1_413602	NOVO_MIX_1964538	NOVO_MIX_3553196	S1_393594	NOVO_MIX_2077702	S3_176879	NOVO_MIX_3621154	NOVO_MIX_1132920	S2_80876	NOVO_MIX_879721	NOVO_MIX_2828911	NOVO_MIX_2058994	S3_395275	S1_7896	S1_353116	NOVO_MIX_1599703	NOVO_MIX_2302396	S3_383185	S3_530477	S1_342896	S2_94916	S3_498696	NOVO_MIX_3301653	NOVO_MIX_1373403	NOVO_MIX_530891	NOVO_MIX_1369670	S2_14282	NOVO_MIX_2503230	S1_426535
ko04014	Environmental Information Processing; Signal transduction; Ras signaling pathway	137	NOVO_MIX_3598901	NOVO_MIX_1035469	S1_438621	NOVO_MIX_2513838	S2_116690	NOVO_MIX_3041425	NOVO_MIX_1774613	S1_63849	S1_302610	NOVO_MIX_3926420	S1_133000	S3_386357	S3_120729	NOVO_MIX_1535939	S1_186299	S1_137989	NOVO_MIX_2542539	S1_67155	S2_311115	NOVO_MIX_1694544	NOVO_MIX_3702461	S3_259771	S1_33360	NOVO_MIX_3445889	S3_326067	NOVO_MIX_2542536	S3_189007	S1_259540	S3_179858	S1_61332	S3_47277	NOVO_MIX_2382217	S3_100086	S1_406853	S1_186300	S3_297747	S3_140580	NOVO_MIX_3186654	S2_328801	S2_175621	NOVO_MIX_1475042	NOVO_MIX_878374	S3_290547	NOVO_MIX_2900411	S1_233851	S1_211686	S3_345202
ko01059	Metabolism; Metabolism of terpenoids and polyketides; Biosynthesis of enediyne antibiotics	133	R2_350345	NOVO_MIX_3511892	NOVO_MIX_3063134	NOVO_MIX_669541	S3_558452	R3_526360	NOVO_MIX_3877901	NOVO_MIX_3049865	S3_622199	NOVO_MIX_421970	S3_221558	NOVO_MIX_3705906	S1_249457	NOVO_MIX_1993425	NOVO_MIX_2917479	NOVO_MIX_3219786	NOVO_MIX_1225684	R3_670830	S2_179657	S2_364961	S3_301354	NOVO_MIX_2149638	NOVO_MIX_506812	S2_179660	NOVO_MIX_1245255	NOVO_MIX_3078170	NOVO_MIX_886963	NOVO_MIX_1367591	NOVO_MIX_1461658	R2_193697	NOVO_MIX_3099953	NOVO_MIX_3790162	S2_24831	NOVO_MIX_2220419	S2_23308	R3_263444	NOVO_MIX_2796819	NOVO_MIX_3664864	S2_143497	NOVO_MIX_1079025	NOVO_MIX_2585152	S1_232547	NOVO_MIX_596293	NOVO_MIX_1499166	S1_207983	R3_114808	R3_412874
ko04020	Environmental Information Processing; Signal transduction; Calcium signaling pathway	129	NOVO_MIX_3223104	S3_79146	S3_14021	NOVO_MIX_3618447	S2_241492	S2_112819	NOVO_MIX_3618448	S3_453002	NOVO_MIX_2936593	S1_130998	NOVO_MIX_1538161	S3_304077	NOVO_MIX_2094876	NOVO_MIX_3466686	NOVO_MIX_35389	NOVO_MIX_56634	S1_123259	NOVO_MIX_1046336	S2_385056	NOVO_MIX_3618086	S1_335589	S2_219709	S2_245955	S3_268189	S2_209879	S2_297058	NOVO_MIX_3246204	S1_293210	S1_171471	NOVO_MIX_962592	NOVO_MIX_3345920	NOVO_MIX_3135484	NOVO_MIX_1973522	NOVO_MIX_450486	S3_576510	S3_285968	NOVO_MIX_2538949	S1_263851	S3_8349	NOVO_MIX_2453267	NOVO_MIX_2486977	S3_600854	NOVO_MIX_578376	S2_372513	NOVO_MIX_1744498	NOVO_MIX_1796785	NOVO_MIX_3876366
ko04921	Organismal Systems; Endocrine system; Oxytocin signaling pathway	125	S1_376800	S3_303073	S3_223599	NOVO_MIX_87931	S2_75816	NOVO_MIX_3652597	NOVO_MIX_2070639	S3_285968	S2_281659	S1_138682	S3_42388	NOVO_MIX_1926444	S1_126495	S3_565569	NOVO_MIX_2778892	S1_289998	S3_567937	S1_235454	S2_129773	S3_223600	NOVO_MIX_3563634	S2_241382	NOVO_MIX_3097785	NOVO_MIX_2753128	NOVO_MIX_2556077	S3_8349	NOVO_MIX_2926493	NOVO_MIX_2453267	S1_125498	NOVO_MIX_2002578	S1_28533	NOVO_MIX_355191	S2_147816	S1_55805	S1_344297	R3_298836	S3_302808	NOVO_MIX_319553	NOVO_MIX_1690959	NOVO_MIX_3411670	S2_376211	NOVO_MIX_3214833	NOVO_MIX_808623	S2_173375	NOVO_MIX_1269916	NOVO_MIX_1911257	S1_91423
ko04979	Organismal Systems; Digestive system; Cholesterol metabolism	125	S3_157506	NOVO_MIX_3880989	NOVO_MIX_342319	NOVO_MIX_497185	S1_80079	NOVO_MIX_391234	R1_750928	NOVO_MIX_2474075	S1_8586	NOVO_MIX_220189	NOVO_MIX_2298004	R1_244068	S3_187539	NOVO_MIX_2353193	S3_370373	NOVO_MIX_3560211	R1_5429	NOVO_MIX_1046336	NOVO_MIX_2974257	NOVO_MIX_3688846	S3_98399	NOVO_MIX_1037231	R1_123279	NOVO_MIX_1947926	NOVO_MIX_2470687	NOVO_MIX_2726968	R1_198573	S1_154996	R2_377412	NOVO_MIX_1774283	S1_400100	NOVO_MIX_219497	R3_135898	NOVO_MIX_624489	NOVO_MIX_2302280	R2_205173	NOVO_MIX_2766371	NOVO_MIX_2634997	R3_726638	R1_390617	NOVO_MIX_1904140	R1_447898	S3_79146	NOVO_MIX_3393785	NOVO_MIX_1825527	NOVO_MIX_491472	NOVO_MIX_3876026
ko05202	Human Diseases; Cancers: Overview; Transcriptional misregulation in cancer	122	NOVO_MIX_560865	S2_87429	S1_192826	S3_366662	NOVO_MIX_560863	NOVO_MIX_1037437	NOVO_MIX_3420534	S3_160446	NOVO_MIX_3686569	NOVO_MIX_3347906	NOVO_MIX_3770259	NOVO_MIX_137776	S1_137413	NOVO_MIX_928822	S3_580828	S1_124145	NOVO_MIX_3263109	S3_157747	S1_292776	S1_141129	S2_206781	NOVO_MIX_2898529	S1_284140	NOVO_MIX_1765384	S1_235454	NOVO_MIX_2969644	NOVO_MIX_2122169	NOVO_MIX_1919179	S3_273250	NOVO_MIX_3260097	S2_168801	S2_33771	NOVO_MIX_3097785	S1_237747	S1_328640	NOVO_MIX_3899711	S3_357055	S2_268592	NOVO_MIX_1523574	S2_52555	S1_41511	S1_166840	NOVO_MIX_2684740	S1_147100	S2_378383	NOVO_MIX_1690959	NOVO_MIX_1556608
ko04022	Environmental Information Processing; Signal transduction; cGMP-PKG signaling pathway	121	S1_334562	S2_284552	S2_364179	S1_388998	S2_267358	NOVO_MIX_2936639	S1_127981	NOVO_MIX_1882357	S2_340804	NOVO_MIX_2900411	S2_346858	S1_178603	NOVO_MIX_2936594	NOVO_MIX_1637872	NOVO_MIX_1884882	NOVO_MIX_1960627	S1_91423	S3_250445	NOVO_MIX_3363516	NOVO_MIX_1269916	NOVO_MIX_1911257	S2_121117	S1_43520	S2_77011	NOVO_MIX_1690959	S1_200812	NOVO_MIX_3293453	NOVO_MIX_2453267	S2_154646	S1_125498	S1_28533	NOVO_MIX_2556077	S3_8349	S1_11812	S3_223600	S2_241382	NOVO_MIX_3563634	S1_153829	NOVO_MIX_1796785	NOVO_MIX_3097785	NOVO_MIX_578376	NOVO_MIX_2753128	NOVO_MIX_1744498	S1_231967	S3_567937	NOVO_MIX_3619017	S3_269137
ko04961	Organismal Systems; Excretory system; Endocrine and other factor-regulated calcium reabsorption	119	NOVO_MIX_2322221	S1_75237	S1_199387	NOVO_MIX_3507183	S1_330683	S1_3023	NOVO_MIX_1874404	S2_287814	NOVO_MIX_2297118	S1_289697	S1_33536	NOVO_MIX_695529	NOVO_MIX_2204926	S1_191740	S1_180918	NOVO_MIX_3909597	S3_282509	NOVO_MIX_1261952	NOVO_MIX_2646902	S1_298161	S1_184233	S1_76154	NOVO_MIX_1317012	S1_397129	S3_456736	S1_355092	S1_163448	S2_347718	S3_10010	S2_132177	S3_240842	NOVO_MIX_3901271	NOVO_MIX_2277421	NOVO_MIX_2631236	S1_199386	NOVO_MIX_2713927	S1_298163	NOVO_MIX_1693997	S1_9179	S3_206405	S3_64397	NOVO_MIX_1317011	NOVO_MIX_217879	S1_212132	S1_124107	S3_594299	S1_184234
ko04350	Environmental Information Processing; Signal transduction; TGF-beta signaling pathway	118	NOVO_MIX_829857	NOVO_MIX_3442839	NOVO_MIX_1772448	S3_181384	S1_108331	NOVO_MIX_2447180	S1_295933	S2_307407	S1_75542	NOVO_MIX_1299962	S3_520786	S1_172367	NOVO_MIX_3441573	NOVO_MIX_3309515	S1_226073	NOVO_MIX_3701049	S1_197058	NOVO_MIX_989352	S3_236903	S2_260226	S2_378731	S1_192417	NOVO_MIX_3442838	S1_429247	NOVO_MIX_3710427	NOVO_MIX_1106644	S2_233917	S3_294390	NOVO_MIX_289079	NOVO_MIX_2058994	NOVO_MIX_879721	NOVO_MIX_3448480	S1_235384	S3_295967	S1_66456	NOVO_MIX_674729	NOVO_MIX_2973296	NOVO_MIX_1915775	S1_346736	NOVO_MIX_2981803	NOVO_MIX_237085	S1_269925	S3_429161	S3_313802	NOVO_MIX_1530669	NOVO_MIX_2447181	S1_198190
ko00121	Metabolism; Lipid metabolism; Secondary bile acid biosynthesis	117	NOVO_MIX_2010712	NOVO_MIX_2937406	R1_278583	R3_690251	NOVO_MIX_3183938	R3_751671	NOVO_MIX_1702876	R1_240311	R1_577679	S3_147835	NOVO_MIX_47159	NOVO_MIX_2107907	R3_534141	NOVO_MIX_1122836	NOVO_MIX_214531	NOVO_MIX_2365667	R1_541739	NOVO_MIX_3709399	R1_120120	R3_223488	NOVO_MIX_3346681	NOVO_MIX_774118	NOVO_MIX_2929917	NOVO_MIX_2568741	NOVO_MIX_1718164	NOVO_MIX_2424916	NOVO_MIX_2256034	NOVO_MIX_989429	R3_534724	NOVO_MIX_1141726	NOVO_MIX_3845950	NOVO_MIX_3131567	R3_445634	NOVO_MIX_2773240	NOVO_MIX_1739823	R1_707300	NOVO_MIX_2091909	R1_420381	NOVO_MIX_2742675	R3_91764	NOVO_MIX_829667	NOVO_MIX_3453747	NOVO_MIX_2419203	R1_149038	NOVO_MIX_430887	NOVO_MIX_845876	NOVO_MIX_1226546
ko04912	Organismal Systems; Endocrine system; GnRH signaling pathway	117	S1_396668	NOVO_MIX_878374	S2_175621	S1_211686	S3_345202	S1_105595	NOVO_MIX_2900411	S3_290547	NOVO_MIX_1143560	NOVO_MIX_2390653	NOVO_MIX_811829	NOVO_MIX_118225	NOVO_MIX_3521388	NOVO_MIX_1616202	S2_45991	S3_482388	S1_245178	S2_395496	S3_567937	S1_134310	S2_164954	NOVO_MIX_3160166	S3_385549	NOVO_MIX_14480	S3_550352	S3_415159	NOVO_MIX_2561358	S3_8349	NOVO_MIX_3022769	NOVO_MIX_3312061	S1_61333	S1_125498	S3_507249	NOVO_MIX_2453267	S1_144856	S3_577979	S1_315642	S1_288928	NOVO_MIX_1258479	NOVO_MIX_87931	S2_281659	S3_285968	NOVO_MIX_2380873	NOVO_MIX_1258480	NOVO_MIX_1926444	NOVO_MIX_2504853	S2_187837
ko00062	Metabolism; Lipid metabolism; Fatty acid elongation	108	S1_41976	NOVO_MIX_1187629	NOVO_MIX_3870190	S2_12914	S3_51409	S3_9400	NOVO_MIX_1634033	S1_170388	NOVO_MIX_876058	S2_320116	S3_129075	S1_103079	NOVO_MIX_487089	NOVO_MIX_311415	S1_372615	NOVO_MIX_518052	NOVO_MIX_2786662	NOVO_MIX_1482175	NOVO_MIX_3407648	S2_341526	NOVO_MIX_2749945	S3_447427	NOVO_MIX_3520406	NOVO_MIX_2418282	S1_140450	S3_347121	S3_563434	S1_259318	S1_71558	S2_228989	NOVO_MIX_2728245	NOVO_MIX_1882289	NOVO_MIX_2740327	NOVO_MIX_1093021	S1_21531	NOVO_MIX_1189875	NOVO_MIX_345	S1_432413	S1_334558	NOVO_MIX_773083	NOVO_MIX_479228	NOVO_MIX_1627252	S3_60692	NOVO_MIX_2067880	S1_335680	NOVO_MIX_1632812	NOVO_MIX_3512156
ko00363	Metabolism; Xenobiotics biodegradation and metabolism; Bisphenol degradation	108	NOVO_MIX_2847200	NOVO_MIX_3210392	R1_441158	NOVO_MIX_2474640	NOVO_MIX_12731	S3_596841	S3_128220	S1_54688	R3_317050	S1_336423	NOVO_MIX_522233	NOVO_MIX_2539256	NOVO_MIX_3528472	NOVO_MIX_3378448	NOVO_MIX_585637	R3_683850	NOVO_MIX_2571563	R2_380969	NOVO_MIX_1939231	R1_680332	NOVO_MIX_1370623	R1_485555	NOVO_MIX_1307906	NOVO_MIX_3715734	NOVO_MIX_202009	NOVO_MIX_2104354	R3_520847	NOVO_MIX_1240792	R3_258346	NOVO_MIX_188936	NOVO_MIX_2185834	R1_493271	R1_194652	NOVO_MIX_800504	S2_185014	R1_578042	NOVO_MIX_2842478	R3_470701	R3_695466	NOVO_MIX_505063	NOVO_MIX_994445	NOVO_MIX_1813478	NOVO_MIX_780595	NOVO_MIX_2571348	NOVO_MIX_32519	R3_283939	S1_117932
ko00232	Metabolism; Biosynthesis of other secondary metabolites; Caffeine metabolism	102	NOVO_MIX_2775060	S3_330567	NOVO_MIX_2588766	NOVO_MIX_3547863	NOVO_MIX_3126214	S2_7300	NOVO_MIX_3745742	NOVO_MIX_3597963	NOVO_MIX_2152868	NOVO_MIX_545580	NOVO_MIX_162008	NOVO_MIX_17924	NOVO_MIX_364151	NOVO_MIX_3780366	NOVO_MIX_149649	R2_117844	S3_236603	NOVO_MIX_1081266	S3_608145	S2_283129	S3_567721	S1_250913	NOVO_MIX_3524936	NOVO_MIX_687793	NOVO_MIX_1526201	S1_101653	R3_689197	R3_278983	S1_217285	S1_295641	NOVO_MIX_3330352	NOVO_MIX_1508228	NOVO_MIX_1571913	NOVO_MIX_627493	NOVO_MIX_2334915	NOVO_MIX_2464482	NOVO_MIX_1384397	NOVO_MIX_3113834	R1_718133	R1_368998	NOVO_MIX_3275378	R1_792944	S3_558657	R1_393895	NOVO_MIX_982503	NOVO_MIX_490758	NOVO_MIX_839262
ko00365	Metabolism; Xenobiotics biodegradation and metabolism; Furfural degradation	102	R3_278070	NOVO_MIX_185728	NOVO_MIX_3823900	NOVO_MIX_854222	NOVO_MIX_470689	NOVO_MIX_2096044	R1_182885	NOVO_MIX_2338026	R1_350654	NOVO_MIX_2137272	R3_549311	NOVO_MIX_2407362	NOVO_MIX_1843106	R3_580083	S1_130493	R1_785108	NOVO_MIX_1911659	NOVO_MIX_2133142	NOVO_MIX_94781	R3_368275	NOVO_MIX_3380605	S3_179341	R2_540204	S3_28770	NOVO_MIX_2851710	R1_732140	NOVO_MIX_1105936	NOVO_MIX_1649396	NOVO_MIX_3873620	NOVO_MIX_1669295	NOVO_MIX_161574	R3_299396	S2_215626	NOVO_MIX_2133141	NOVO_MIX_2791246	NOVO_MIX_3822167	NOVO_MIX_890890	NOVO_MIX_2593478	NOVO_MIX_1603070	NOVO_MIX_159969	R1_790368	R2_464651	NOVO_MIX_3248926	NOVO_MIX_1124086	NOVO_MIX_1026801	NOVO_MIX_1481694	R3_253513
ko04341	Environmental Information Processing; Signal transduction; Hedgehog signaling pathway - fly	102	S1_200685	S1_51549	S2_17154	S1_337910	S2_378731	NOVO_MIX_989352	NOVO_MIX_3309515	NOVO_MIX_674729	S3_295967	S1_235384	S3_306311	NOVO_MIX_2447180	S1_108331	NOVO_MIX_3538350	NOVO_MIX_658547	S2_350375	S1_165888	S1_331177	NOVO_MIX_1772448	S1_230434	NOVO_MIX_1306280	NOVO_MIX_2344868	S2_337089	S3_520786	NOVO_MIX_1299962	S1_231575	S2_111777	S1_97837	S1_406097	S1_355760	NOVO_MIX_658545	S1_378322	NOVO_MIX_999286	S1_247986	S1_381361	NOVO_MIX_2625346	NOVO_MIX_2635788	S1_319120	S2_238578	NOVO_MIX_2981803	S1_346736	S2_4897	NOVO_MIX_3904315	NOVO_MIX_2978610	NOVO_MIX_658548	S1_198190	NOVO_MIX_2447181
ko05110	Human Diseases; Infectious diseases: Bacterial; Vibrio cholerae infection	98	NOVO_MIX_627231	S2_259165	S1_117088	S1_268721	S1_408683	S3_168758	S1_97594	S1_268722	S1_154931	S3_359476	NOVO_MIX_3702530	NOVO_MIX_2687115	NOVO_MIX_2172831	NOVO_MIX_1506339	NOVO_MIX_2080843	R2_447558	NOVO_MIX_55967	NOVO_MIX_991719	S1_368687	NOVO_MIX_2080842	NOVO_MIX_3524639	S2_166322	NOVO_MIX_978962	NOVO_MIX_2948318	S3_432875	NOVO_MIX_3864565	S2_372491	S2_186015	S3_513270	S1_331531	NOVO_MIX_3865700	S2_781	S2_190204	S2_393737	NOVO_MIX_163524	NOVO_MIX_586748	S2_107241	NOVO_MIX_3030027	S3_147052	NOVO_MIX_2555789	S1_268811	S1_323987	NOVO_MIX_2893329	NOVO_MIX_3451643	S2_348279	S1_391185	NOVO_MIX_1157644
ko05322	Human Diseases; Immune diseases; Systemic lupus erythematosus	98	S3_405645	S1_265419	NOVO_MIX_1218335	NOVO_MIX_3612602	NOVO_MIX_1078713	NOVO_MIX_559783	S1_81157	S1_34888	NOVO_MIX_2814125	NOVO_MIX_2766256	NOVO_MIX_2226722	NOVO_MIX_2573004	NOVO_MIX_1598751	NOVO_MIX_3044338	NOVO_MIX_1360197	S2_92033	NOVO_MIX_2686845	R1_307781	NOVO_MIX_736441	NOVO_MIX_467658	S3_425720	NOVO_MIX_3028239	R1_736629	S3_1245	NOVO_MIX_420727	S1_326529	NOVO_MIX_679926	S1_74879	NOVO_MIX_3898956	NOVO_MIX_3847980	S1_170082	S3_606783	NOVO_MIX_3776617	NOVO_MIX_3423836	NOVO_MIX_1400626	S3_398249	NOVO_MIX_3344684	NOVO_MIX_2606055	NOVO_MIX_1163916	NOVO_MIX_3529019	NOVO_MIX_274609	S2_120055	NOVO_MIX_2761987	S2_246999	R3_285794	NOVO_MIX_133007	NOVO_MIX_2047187
ko04390	Environmental Information Processing; Signal transduction; Hippo signaling pathway	96	S1_331177	S1_230434	S1_387396	S1_74422	S1_265548	NOVO_MIX_2712257	S3_181384	S1_165888	S2_169821	S1_295933	S2_345063	NOVO_MIX_683180	NOVO_MIX_546915	NOVO_MIX_812607	S2_17154	S2_339765	NOVO_MIX_879721	S1_387397	S1_200494	NOVO_MIX_2058994	S2_46719	NOVO_MIX_2962794	S3_306311	NOVO_MIX_546916	S2_16776	S1_66456	S2_287958	NOVO_MIX_3882403	S2_238578	S1_387302	NOVO_MIX_515596	S3_392754	S1_269925	S1_46003	NOVO_MIX_3882402	S3_313802	NOVO_MIX_3745964	S3_102947	NOVO_MIX_1606001	NOVO_MIX_1224923	S3_335238	NOVO_MIX_1269917	NOVO_MIX_3336388	S1_355760	NOVO_MIX_3725032	NOVO_MIX_1621937	S1_397243
ko04080	Environmental Information Processing; Signaling molecules and interaction; Neuroactive ligand-receptor interaction	93	NOVO_MIX_3372497	NOVO_MIX_1741114	NOVO_MIX_3302689	NOVO_MIX_2387593	NOVO_MIX_1395538	NOVO_MIX_432600	NOVO_MIX_2068329	R1_621987	R3_486043	R1_113169	S3_121418	R3_765032	NOVO_MIX_3655077	NOVO_MIX_459680	NOVO_MIX_1484036	S2_76925	NOVO_MIX_2200460	S3_44490	NOVO_MIX_1831389	NOVO_MIX_1168372	NOVO_MIX_2459145	NOVO_MIX_2707688	R1_189610	R1_14428	NOVO_MIX_32682	R3_643843	R1_53143	S3_385106	NOVO_MIX_1353049	R2_543062	S1_287387	NOVO_MIX_2502254	NOVO_MIX_208880	R1_239886	NOVO_MIX_638561	NOVO_MIX_210620	NOVO_MIX_646253	NOVO_MIX_2928338	R1_299650	R1_622374	R1_156474	R1_115813	NOVO_MIX_2553494	NOVO_MIX_23919	R2_422226	NOVO_MIX_2596705	S3_452201
ko04130	Genetic Information Processing; Folding, sorting and degradation; SNARE interactions in vesicular transport	90	S2_119654	S2_36975	NOVO_MIX_3502934	NOVO_MIX_889535	S3_274956	S1_90688	S1_329137	S3_607656	S1_408674	S1_350516	S1_305761	S1_425922	S1_162785	S1_272682	NOVO_MIX_414945	NOVO_MIX_2759895	S1_385739	S2_262887	S1_325942	NOVO_MIX_1218618	NOVO_MIX_448844	NOVO_MIX_1422774	S1_361755	S2_355441	S1_81338	S1_327772	S2_288117	NOVO_MIX_2028973	NOVO_MIX_3819191	S2_251228	S3_358978	S1_358657	NOVO_MIX_1235885	NOVO_MIX_2831292	S2_350406	NOVO_MIX_1348158	NOVO_MIX_3752426	S2_147671	NOVO_MIX_1706342	S2_257088	NOVO_MIX_3804667	NOVO_MIX_1026165	S1_178656	NOVO_MIX_1925929	S2_253662	S3_147604	S1_204395
ko05130	Human Diseases; Infectious diseases: Bacterial; Pathogenic Escherichia coli infection	90	S1_169248	S3_448709	S1_236821	NOVO_MIX_3942239	S3_354354	NOVO_MIX_3705613	NOVO_MIX_3779856	NOVO_MIX_3734343	S3_211552	NOVO_MIX_3551462	S1_115020	S2_302426	S1_155245	S1_303572	S3_136588	S2_346672	S1_434882	S2_82608	NOVO_MIX_2286055	S2_187433	S3_271213	S1_140910	S1_347088	NOVO_MIX_2903917	S2_13247	S2_59672	S2_301089	NOVO_MIX_1073293	NOVO_MIX_3127732	S1_289492	S3_386547	S1_345040	S1_205082	NOVO_MIX_1886011	S1_384434	NOVO_MIX_3039240	S3_283370	S2_350215	NOVO_MIX_2286056	S3_617089	NOVO_MIX_2864278	NOVO_MIX_3092560	S1_133241	NOVO_MIX_683617	S1_416883	S3_335970	NOVO_MIX_3942238
ko00073	Metabolism; Lipid metabolism; Cutin, suberine and wax biosynthesis	88	NOVO_MIX_286614	NOVO_MIX_3768307	NOVO_MIX_1775321	S3_356714	S3_190911	S3_477903	S1_163804	NOVO_MIX_1322391	NOVO_MIX_1810328	S1_64178	NOVO_MIX_336504	S3_339805	S2_397442	S1_359831	NOVO_MIX_553084	S3_100276	S2_83776	S1_204753	S2_172989	NOVO_MIX_297075	NOVO_MIX_3768306	S3_85330	S3_140382	S1_359833	S2_208419	S1_50753	S3_550389	S3_333629	S1_28786	S2_93403	NOVO_MIX_2158482	S1_154534	S2_368859	NOVO_MIX_2243982	S3_452258	NOVO_MIX_220298	S2_367027	S1_272744	NOVO_MIX_1810329	NOVO_MIX_839788	NOVO_MIX_432496	NOVO_MIX_2893505	S3_374618	NOVO_MIX_3911806	S1_141726	NOVO_MIX_1187371	S3_124731
ko01057	Metabolism; Metabolism of terpenoids and polyketides; Biosynthesis of type II polyketide products	88	S1_422685	NOVO_MIX_1885051	R2_355874	NOVO_MIX_3848505	R3_681740	S1_73602	NOVO_MIX_2283812	R3_303688	R1_410072	R3_138690	NOVO_MIX_2353830	NOVO_MIX_533069	NOVO_MIX_1750450	R3_525067	NOVO_MIX_2974534	R1_190865	R3_677812	NOVO_MIX_554043	NOVO_MIX_727002	R1_620779	NOVO_MIX_2112269	R1_361928	R3_292173	NOVO_MIX_1980995	NOVO_MIX_1895978	S3_223625	NOVO_MIX_1045476	NOVO_MIX_2602233	NOVO_MIX_721086	NOVO_MIX_1520325	NOVO_MIX_1244475	NOVO_MIX_1235057	R3_752247	R2_303399	NOVO_MIX_166319	S1_263402	R3_743025	NOVO_MIX_393760	NOVO_MIX_3487226	NOVO_MIX_3710069	R1_619047	R1_592552	NOVO_MIX_1871636	NOVO_MIX_1308923	NOVO_MIX_2949162	NOVO_MIX_3531344	R2_275926
ko01521	Human Diseases; Drug resistance: Antineoplastic; EGFR tyrosine kinase inhibitor resistance	86	NOVO_MIX_3358554	NOVO_MIX_1850492	S3_25515	NOVO_MIX_2511476	NOVO_MIX_1373403	S3_171296	S1_12007	NOVO_MIX_2873791	S1_401259	S1_20161	S3_506685	S1_369812	NOVO_MIX_1526474	NOVO_MIX_176481	S1_2738	S1_414409	NOVO_MIX_3293646	NOVO_MIX_3413025	S1_414229	NOVO_MIX_2836420	NOVO_MIX_3802521	NOVO_MIX_3695536	NOVO_MIX_533024	S1_372362	NOVO_MIX_1594751	S1_130497	NOVO_MIX_3586853	NOVO_MIX_369676	NOVO_MIX_1723974	NOVO_MIX_2726288	S3_567937	S2_326103	S2_176382	S1_29619	NOVO_MIX_95227	NOVO_MIX_1475504	S1_131120	NOVO_MIX_1260768	S1_66163	NOVO_MIX_3139670	S2_281659	S2_360081	NOVO_MIX_87931	NOVO_MIX_3528883	S3_120729	S3_405396	S3_412954
ko04720	Organismal Systems; Nervous system; Long-term potentiation	86	NOVO_MIX_515596	S1_387302	NOVO_MIX_3882403	NOVO_MIX_35389	S3_304077	NOVO_MIX_2973296	NOVO_MIX_1915775	S2_385056	S1_36145	NOVO_MIX_3882402	S3_102947	S1_123259	NOVO_MIX_2313500	NOVO_MIX_3725032	S2_219709	S3_120729	S3_386357	NOVO_MIX_1269917	S1_269004	NOVO_MIX_3926420	S1_63849	NOVO_MIX_3246204	S1_74422	NOVO_MIX_3186654	S1_265548	NOVO_MIX_3442839	NOVO_MIX_829857	S1_387396	S2_345063	S1_172367	S1_357673	S1_75542	S3_189007	S1_259540	S1_429247	NOVO_MIX_812607	NOVO_MIX_3442838	S2_260226	NOVO_MIX_546915	NOVO_MIX_3445889	NOVO_MIX_3448480	S2_287958	S1_387397	NOVO_MIX_2962794	S2_233917	NOVO_MIX_546916	NOVO_MIX_1915772
ko04916	Organismal Systems; Endocrine system; Melanogenesis	85	NOVO_MIX_2900411	S1_105595	NOVO_MIX_3488167	S1_12007	NOVO_MIX_2435005	NOVO_MIX_1915772	NOVO_MIX_1468054	S3_478013	NOVO_MIX_3413025	NOVO_MIX_967593	S2_236454	NOVO_MIX_533024	S3_8349	NOVO_MIX_3802521	R2_189683	NOVO_MIX_2453267	S1_125498	R3_569368	S1_107524	S3_567937	NOVO_MIX_1519155	S1_292512	NOVO_MIX_2998089	NOVO_MIX_1915774	S2_18427	NOVO_MIX_1926444	R2_545879	S1_172368	NOVO_MIX_3442836	NOVO_MIX_2280766	S3_285968	S2_281659	S2_60801	NOVO_MIX_3130508	NOVO_MIX_87931	S1_269004	S3_386357	S3_120729	NOVO_MIX_2313500	S1_355760	S2_219709	NOVO_MIX_3051890	R1_72536	NOVO_MIX_563742	S1_63849	R1_410198	S1_361373
ko05323	Human Diseases; Immune diseases; Rheumatoid arthritis	84	NOVO_MIX_55967	S3_447859	NOVO_MIX_991719	S1_368687	NOVO_MIX_2080842	NOVO_MIX_1506339	NOVO_MIX_1506340	NOVO_MIX_2080843	S1_97594	S1_268722	S1_154931	NOVO_MIX_3702530	NOVO_MIX_2687115	S1_117088	S1_268721	S1_408683	S1_323987	NOVO_MIX_1167389	S3_378595	S2_348279	S2_393737	NOVO_MIX_163524	NOVO_MIX_586748	S3_147052	S3_513270	S1_189747	S1_331531	NOVO_MIX_3865700	S2_781	S2_166322	NOVO_MIX_978962	NOVO_MIX_2948318	S3_432875	NOVO_MIX_3864565	S2_186015	S1_177322	NOVO_MIX_857457	S3_364211	S1_24744	S3_232223	S2_83093	S2_271405	S2_339267	NOVO_MIX_392907	NOVO_MIX_1860480	S1_26282	S1_437038
ko04540	Cellular Processes; Cellular community - eukaryotes; Gap junction	83	NOVO_MIX_3705613	NOVO_MIX_3779856	NOVO_MIX_3942239	S1_236821	S1_169248	S3_448709	S3_354354	S3_211552	S1_155245	S2_302426	NOVO_MIX_3734343	S1_434882	S2_82608	NOVO_MIX_1104271	S1_351218	S2_346672	S3_136588	S3_271213	S1_140910	S2_187433	NOVO_MIX_3127732	S2_59672	S1_36145	S2_301089	S1_347088	NOVO_MIX_2903917	NOVO_MIX_3039240	S3_283370	NOVO_MIX_1886011	S2_350215	S1_345040	S1_289492	S3_386547	S1_205082	S1_63849	NOVO_MIX_683617	S1_133241	NOVO_MIX_2864278	S3_617089	NOVO_MIX_3092560	S3_120729	NOVO_MIX_2650035	NOVO_MIX_68876	NOVO_MIX_2070836	S3_335970	NOVO_MIX_3942238	S1_155244
ko04340	Environmental Information Processing; Signal transduction; Hedgehog signaling pathway	81	S1_306422	NOVO_MIX_3004648	S1_79263	NOVO_MIX_3802521	NOVO_MIX_250418	NOVO_MIX_533024	S1_315576	S3_218899	S3_173729	S1_390447	NOVO_MIX_266900	NOVO_MIX_2776049	S3_383455	S1_172518	NOVO_MIX_2194128	S2_32107	NOVO_MIX_2194125	NOVO_MIX_139200	NOVO_MIX_3143403	NOVO_MIX_1798393	NOVO_MIX_1097197	S1_406096	NOVO_MIX_3005922	S1_47363	S1_66944	NOVO_MIX_1192196	NOVO_MIX_2447182	NOVO_MIX_259114	S2_188295	NOVO_MIX_2043694	NOVO_MIX_1821742	NOVO_MIX_2206486	S1_105931	NOVO_MIX_2901774	S1_79262	S1_12007	NOVO_MIX_1044386	NOVO_MIX_1350614	S2_315721	NOVO_MIX_2344869	S1_325370	S3_439070	NOVO_MIX_3413025	S2_17154	S1_337910	S1_200685	NOVO_MIX_3309515
ko04962	Organismal Systems; Excretory system; Vasopressin-regulated water reabsorption	79	S2_18878	S3_381331	S1_228028	NOVO_MIX_3090537	NOVO_MIX_2873308	S2_380096	S3_586828	S2_118576	NOVO_MIX_1364828	S2_348773	S1_178867	NOVO_MIX_311694	S1_178286	S3_520145	S2_196575	NOVO_MIX_2009749	NOVO_MIX_2898252	NOVO_MIX_3545634	NOVO_MIX_8747	S3_327304	S2_96549	S3_426375	S1_287514	S1_413363	NOVO_MIX_3372927	S1_178866	NOVO_MIX_1628290	S3_173860	S1_152960	NOVO_MIX_2751304	S2_388219	S3_514895	S1_107523	S1_386264	NOVO_MIX_3790739	S2_27238	NOVO_MIX_2332529	NOVO_MIX_901735	S3_321239	NOVO_MIX_3382872	S3_339180	NOVO_MIX_38591	NOVO_MIX_2734615	NOVO_MIX_1902118	S2_360043	NOVO_MIX_550126	S2_372792
ko00944	Metabolism; Biosynthesis of other secondary metabolites; Flavone and flavonol biosynthesis	78	R3_184018	NOVO_MIX_3839296	NOVO_MIX_2346186	NOVO_MIX_2835937	R3_180897	S2_215180	NOVO_MIX_3211538	R1_771864	NOVO_MIX_2931162	R1_753153	NOVO_MIX_3352032	R1_624146	R1_224382	NOVO_MIX_2199993	R1_408487	NOVO_MIX_3783371	NOVO_MIX_854647	R1_339864	NOVO_MIX_2184262	NOVO_MIX_557591	NOVO_MIX_120853	NOVO_MIX_923974	NOVO_MIX_2781741	R1_590001	NOVO_MIX_1824316	NOVO_MIX_342531	R3_392987	NOVO_MIX_1489588	NOVO_MIX_3188421	NOVO_MIX_2018161	R1_721204	NOVO_MIX_3523589	NOVO_MIX_1017785	S3_126513	S1_91191	R3_91171	R1_409406	NOVO_MIX_2913505	NOVO_MIX_675511	NOVO_MIX_2981223	NOVO_MIX_3215836	NOVO_MIX_1190301	R1_117646	NOVO_MIX_2216514	S3_571468	NOVO_MIX_2655623	R1_648395
ko04622	Organismal Systems; Immune system; RIG-I-like receptor signaling pathway	78	S3_401886	NOVO_MIX_648411	NOVO_MIX_644539	NOVO_MIX_525349	S3_86808	NOVO_MIX_2460875	S1_114859	S3_533221	NOVO_MIX_525348	S2_251955	R1_39348	NOVO_MIX_1369670	S1_372939	R3_439017	R1_168346	S1_332585	NOVO_MIX_2859401	S1_84529	NOVO_MIX_105545	S3_566347	R1_693712	NOVO_MIX_1773858	S3_570652	S1_278352	NOVO_MIX_748090	S1_84528	NOVO_MIX_1140812	NOVO_MIX_788334	NOVO_MIX_3434891	S3_545789	NOVO_MIX_3505126	NOVO_MIX_3672320	R2_375404	R1_424318	NOVO_MIX_3133748	NOVO_MIX_2710858	R2_560418	S1_161552	R1_704975	R1_121102	NOVO_MIX_2060114	R1_468499	R1_647692	NOVO_MIX_3916140	NOVO_MIX_2822073	S1_158753	NOVO_MIX_1336670
ko04710	Organismal Systems; Environmental adaptation; Circadian rhythm	78	NOVO_MIX_1798393	NOVO_MIX_2194125	S1_126495	NOVO_MIX_139200	S3_565569	NOVO_MIX_2194128	S1_172518	NOVO_MIX_2447182	S3_303073	S2_75816	S1_47363	S1_406096	NOVO_MIX_3652597	S3_218899	S1_55805	S3_33846	S2_147816	S1_306422	S2_129773	S3_173729	NOVO_MIX_3819747	S3_136754	S3_439070	NOVO_MIX_2587581	NOVO_MIX_319553	NOVO_MIX_3411670	S2_376211	S1_398106	S2_41964	S2_136057	S2_188295	S1_392753	S2_200670	S1_239085	NOVO_MIX_2206486	NOVO_MIX_1321904	NOVO_MIX_1821742	S1_230434	S3_371184	NOVO_MIX_1772448	S1_108331	NOVO_MIX_2447180	S1_28841	NOVO_MIX_3287848	S1_270883	NOVO_MIX_1299962	S3_520786
ko04750	Organismal Systems; Sensory system; Inflammatory mediator regulation of TRP channels	78	NOVO_MIX_2554930	NOVO_MIX_1926444	S3_42388	S1_289998	S3_223599	S1_376800	S2_207975	S1_354959	S3_285968	NOVO_MIX_2556077	S3_8349	NOVO_MIX_2786298	S1_28533	NOVO_MIX_2453267	NOVO_MIX_2639463	S1_125498	NOVO_MIX_2753128	NOVO_MIX_3563634	S3_223600	S2_241382	NOVO_MIX_1911257	NOVO_MIX_3294054	NOVO_MIX_1269916	S1_91423	NOVO_MIX_1165452	S3_282491	S2_340804	S1_105595	NOVO_MIX_2900411	S1_127981	S1_334562	NOVO_MIX_1637872	NOVO_MIX_957535	S1_70561	S1_387396	NOVO_MIX_1438639	S1_265548	NOVO_MIX_2906318	S1_74422	NOVO_MIX_3186654	S1_275215	NOVO_MIX_3867155	S1_357673	S2_345063	NOVO_MIX_751740	S1_90544	NOVO_MIX_546915
ko05100	Human Diseases; Infectious diseases: Bacterial; Bacterial invasion of epithelial cells	77	NOVO_MIX_2286055	NOVO_MIX_3224556	NOVO_MIX_3507185	S3_465694	S1_137048	NOVO_MIX_1317014	S2_46662	S1_184232	S1_222255	S1_222256	S1_160075	NOVO_MIX_1773105	S1_209675	S1_355095	NOVO_MIX_2183382	S1_115154	S1_115020	S3_99036	NOVO_MIX_795982	S1_73990	NOVO_MIX_1599777	S1_184235	NOVO_MIX_1317015	S1_222257	S2_269394	S1_115089	NOVO_MIX_1460390	NOVO_MIX_1344830	S3_527961	NOVO_MIX_3745890	S3_238117	S3_191907	NOVO_MIX_2286056	S1_384434	S2_369496	S1_67155	S2_269393	NOVO_MIX_2204926	S3_282509	NOVO_MIX_3909597	S1_180918	S2_395112	NOVO_MIX_2646902	S3_514211	S1_184233	S2_192112	S1_397129
ko05224	Human Diseases; Cancers: Specific types; Breast cancer	77	NOVO_MIX_1628433	NOVO_MIX_3247939	S2_4883	S1_197058	S2_17154	S3_306311	S1_351218	S3_294390	S3_395275	S1_331177	S1_245713	NOVO_MIX_3927379	S1_165888	S3_504483	S3_163377	NOVO_MIX_1964538	NOVO_MIX_2261432	S1_394572	S2_307407	S1_238835	NOVO_MIX_3441573	NOVO_MIX_1163220	NOVO_MIX_3423351	S3_386357	S2_43768	NOVO_MIX_264835	S3_405396	S3_120729	S1_355760	S3_412954	NOVO_MIX_809636	S2_307995	NOVO_MIX_2938101	S1_63849	S2_238578	S3_429161	NOVO_MIX_758844	S1_36145	NOVO_MIX_533024	NOVO_MIX_3695536	S1_372362	NOVO_MIX_1594751	NOVO_MIX_383373	NOVO_MIX_3802521	NOVO_MIX_1218764	S3_567937	S2_326103
ko04510	Cellular Processes; Cellular community - eukaryotes; Focal adhesion	74	S1_387302	S2_238578	NOVO_MIX_515596	S1_215032	NOVO_MIX_3882403	S1_36145	S1_67155	S3_102947	S2_32239	NOVO_MIX_3882402	S3_120729	S1_355760	NOVO_MIX_3725032	S1_180478	NOVO_MIX_1269917	NOVO_MIX_778863	S3_386357	S2_317241	NOVO_MIX_1915368	S1_165888	S1_265548	NOVO_MIX_2261432	S1_74422	S3_163377	S1_387396	S1_331177	S2_345063	S2_17154	NOVO_MIX_812607	NOVO_MIX_1628433	NOVO_MIX_546915	S2_287958	S1_327979	NOVO_MIX_546916	S1_351218	S3_306311	NOVO_MIX_2962794	S1_199901	S1_387397	S1_91423	NOVO_MIX_886259	NOVO_MIX_1911257	S1_12007	NOVO_MIX_1269916	S1_414409	NOVO_MIX_3413025	NOVO_MIX_3507294
ko04978	Organismal Systems; Digestive system; Mineral absorption	74	S1_163009	S1_208031	NOVO_MIX_3031226	NOVO_MIX_260256	S2_110897	NOVO_MIX_2468625	NOVO_MIX_2503304	NOVO_MIX_2112515	NOVO_MIX_3070172	NOVO_MIX_190660	NOVO_MIX_239900	R3_683006	NOVO_MIX_3583496	R1_147130	NOVO_MIX_1655981	S1_248489	R3_42282	NOVO_MIX_1407153	S3_390354	S1_239919	NOVO_MIX_3508068	S2_334385	NOVO_MIX_3286181	R3_461050	NOVO_MIX_2168891	S2_197288	NOVO_MIX_2034204	NOVO_MIX_849753	S2_327020	S2_298436	S2_312651	S3_597084	S3_578319	S1_175262	S1_56901	NOVO_MIX_3338173	NOVO_MIX_172389	S2_342253	NOVO_MIX_2717324	R2_190750	S3_11309	S3_464703	S3_110009	NOVO_MIX_1343467	NOVO_MIX_3476246	NOVO_MIX_3519714	S3_567877
ko05160	Human Diseases; Infectious diseases: Viral; Hepatitis C	73	NOVO_MIX_3413025	NOVO_MIX_3797875	S2_20460	NOVO_MIX_3710276	NOVO_MIX_177111	NOVO_MIX_3645108	S1_63779	S2_209480	S2_209274	S1_229963	S1_12007	NOVO_MIX_1543736	NOVO_MIX_1162517	S1_400821	NOVO_MIX_767694	S2_274898	NOVO_MIX_1004151	NOVO_MIX_1285715	S3_484823	NOVO_MIX_1915366	S2_42029	NOVO_MIX_2690737	NOVO_MIX_2634655	NOVO_MIX_87931	NOVO_MIX_3847394	S1_266870	NOVO_MIX_1153290	NOVO_MIX_1958628	R3_327124	S3_311599	NOVO_MIX_2108494	NOVO_MIX_718581	S1_419351	S1_233604	NOVO_MIX_3532859	NOVO_MIX_533024	NOVO_MIX_1881838	NOVO_MIX_3802521	S1_253006	S2_32239	S3_313802	NOVO_MIX_941817	NOVO_MIX_2532082	S2_238578	S1_269925	NOVO_MIX_1915368	S1_63849
ko05214	Human Diseases; Cancers: Specific types; Glioma	67	S1_245713	NOVO_MIX_2261432	NOVO_MIX_1964538	NOVO_MIX_3186654	S3_163377	S3_504483	NOVO_MIX_3927379	S1_394572	S1_357673	S1_238835	S2_4883	NOVO_MIX_1628433	NOVO_MIX_3247939	S1_259540	S3_189007	S3_395275	S1_351218	NOVO_MIX_3445889	S3_304077	NOVO_MIX_35389	NOVO_MIX_758844	S2_385056	S1_36145	NOVO_MIX_264835	S3_386357	NOVO_MIX_3423351	S3_412954	S2_219709	S3_120729	S3_405396	S1_63849	NOVO_MIX_3246204	NOVO_MIX_3926420	NOVO_MIX_1260768	NOVO_MIX_1926444	S1_131120	NOVO_MIX_95227	NOVO_MIX_1475504	S2_176382	NOVO_MIX_3686569	NOVO_MIX_87931	S2_360081	NOVO_MIX_3139670	S3_285968	S2_281659	S1_372362	NOVO_MIX_1594751
ko01522	Human Diseases; Drug resistance: Antineoplastic; Endocrine resistance	66	NOVO_MIX_1163220	S2_43768	S3_386357	NOVO_MIX_3423351	S1_409842	S3_405396	S3_120729	S3_412954	NOVO_MIX_809636	S2_307995	NOVO_MIX_2938101	S1_63849	NOVO_MIX_610094	S3_429161	NOVO_MIX_758844	S1_36145	NOVO_MIX_3247939	S2_4883	S1_197058	S2_74547	S1_351218	S3_294390	S3_395275	S2_11584	S1_245713	NOVO_MIX_3927379	S3_504483	NOVO_MIX_1964538	S2_307407	S1_238835	NOVO_MIX_3441573	NOVO_MIX_3358554	S2_208566	S3_25515	NOVO_MIX_2511476	S3_357055	S1_401259	S1_20161	S1_328640	S3_171296	NOVO_MIX_1373403	NOVO_MIX_3293646	S1_414229	S1_147100	S1_2738	NOVO_MIX_176481	NOVO_MIX_3695536
ko04012	Environmental Information Processing; Signal transduction; ErbB signaling pathway	63	S1_105595	S3_386357	S2_43768	NOVO_MIX_3423351	S3_120729	S3_405396	S3_412954	NOVO_MIX_809636	NOVO_MIX_3358554	S1_355760	S3_25515	S2_307995	NOVO_MIX_2511476	NOVO_MIX_2938101	S1_63849	S1_215032	S1_12007	S1_20161	S1_401259	NOVO_MIX_1373403	S3_171296	S2_238578	S3_429161	NOVO_MIX_3293646	NOVO_MIX_758844	NOVO_MIX_3413025	S1_414229	S1_36145	S1_2738	NOVO_MIX_176481	NOVO_MIX_3247939	NOVO_MIX_3695536	NOVO_MIX_533024	S1_197058	S1_372362	S2_4883	NOVO_MIX_3802521	S2_17154	S3_395275	S3_294390	S3_306311	S1_351218	S3_567937	S2_326103	NOVO_MIX_3586853	S1_131120	S1_245713
ko04391	Environmental Information Processing; Signal transduction; Hippo signaling pathway - fly	63	NOVO_MIX_1018020	S1_269925	S1_46003	S3_392754	S1_130082	NOVO_MIX_1543736	NOVO_MIX_1972054	NOVO_MIX_114035	NOVO_MIX_1606001	S2_209480	NOVO_MIX_424875	S2_167597	S1_63779	NOVO_MIX_3645108	NOVO_MIX_1224923	NOVO_MIX_3745964	S3_313802	NOVO_MIX_3797875	NOVO_MIX_193803	NOVO_MIX_3735759	NOVO_MIX_1903445	NOVO_MIX_1621937	S3_335238	NOVO_MIX_298399	NOVO_MIX_3336388	S1_281227	NOVO_MIX_2168530	S2_274898	NOVO_MIX_3398539	S1_400821	S1_397243	S2_314330	NOVO_MIX_170638	S2_337738	S3_185926	S3_181384	NOVO_MIX_1958628	NOVO_MIX_2712257	S1_255689	S3_149965	NOVO_MIX_683180	NOVO_MIX_3847394	S1_295933	S2_42029	NOVO_MIX_2634655	S2_169821	NOVO_MIX_2690737
ko04966	Organismal Systems; Excretory system; Collecting duct acid secretion	63	S1_331531	NOVO_MIX_2894670	S3_155794	S1_200338	S2_781	S2_204929	NOVO_MIX_3865700	S2_292139	NOVO_MIX_3491771	NOVO_MIX_424965	S2_166322	S2_245484	S3_44057	NOVO_MIX_1577285	S3_432875	NOVO_MIX_3864565	S2_186015	NOVO_MIX_978962	NOVO_MIX_2948318	NOVO_MIX_2710812	S1_81843	S1_323987	NOVO_MIX_3883333	NOVO_MIX_420695	S2_348279	S2_201662	S2_47360	NOVO_MIX_586748	S2_393737	NOVO_MIX_163524	S2_174814	S3_147052	NOVO_MIX_3771579	NOVO_MIX_3702530	S1_154931	S1_97594	S1_268722	S1_58664	NOVO_MIX_1080511	S1_224560	NOVO_MIX_2687115	S1_117088	NOVO_MIX_1186313	S2_334645	S1_264942	S1_268721	S2_190831
ko05212	Human Diseases; Cancers: Specific types; Pancreatic cancer	63	NOVO_MIX_3793655	S3_412954	NOVO_MIX_809636	NOVO_MIX_3358554	S1_295193	S3_120729	S3_405396	S1_233851	S3_386357	NOVO_MIX_3423351	S2_43768	NOVO_MIX_264835	S1_63849	NOVO_MIX_2938101	NOVO_MIX_2511476	S2_307995	S3_25515	S3_429161	NOVO_MIX_1373403	S3_171296	S1_20161	S1_401259	NOVO_MIX_886259	S1_2738	NOVO_MIX_176481	S1_36145	S1_67155	NOVO_MIX_758844	S1_414229	NOVO_MIX_3507294	NOVO_MIX_3293646	NOVO_MIX_383373	S1_197058	S1_372362	S2_4883	NOVO_MIX_3695536	NOVO_MIX_3247939	S2_287269	NOVO_MIX_3586853	S2_326103	S3_567937	NOVO_MIX_1218764	S3_395275	S3_294390	S2_192112	S1_29619	NOVO_MIX_95227
ko00943	Metabolism; Biosynthesis of other secondary metabolites; Isoflavonoid biosynthesis	61	R3_175386	NOVO_MIX_1977569	NOVO_MIX_2220893	S3_441203	NOVO_MIX_323246	S1_295269	NOVO_MIX_1042807	S3_361420	R2_16303	NOVO_MIX_686193	R3_761607	S3_527962	NOVO_MIX_3163398	S1_326286	R1_700618	S3_129325	R1_475339	S3_468485	R2_96875	S2_20369	NOVO_MIX_1501904	NOVO_MIX_738347	NOVO_MIX_2569057	NOVO_MIX_1826757	R2_98258	NOVO_MIX_2302957	NOVO_MIX_161167	NOVO_MIX_906782	NOVO_MIX_466338	NOVO_MIX_168539	NOVO_MIX_3720197	NOVO_MIX_1008854	NOVO_MIX_3403221	NOVO_MIX_2830067	R3_638806	NOVO_MIX_16437	NOVO_MIX_3063437	NOVO_MIX_1505443	NOVO_MIX_325243	R2_472580	NOVO_MIX_1229064	NOVO_MIX_1781622	S3_59940	S2_254740	NOVO_MIX_403974	NOVO_MIX_313078	NOVO_MIX_2324402
ko04137	Cellular Processes; Transport and catabolism; Mitophagy - animal	59	NOVO_MIX_2648126	NOVO_MIX_87931	NOVO_MIX_1418131	S3_225278	S1_97789	S2_383866	NOVO_MIX_3898605	NOVO_MIX_1396165	NOVO_MIX_2564579	NOVO_MIX_1721855	S1_139183	S3_176879	S3_327060	S3_35517	NOVO_MIX_3200589	S1_270064	NOVO_MIX_3621154	S1_65044	S1_97790	NOVO_MIX_2480063	S2_226216	NOVO_MIX_2828911	S2_312598	NOVO_MIX_1547554	S2_106570	NOVO_MIX_3020369	NOVO_MIX_1418132	S2_299057	NOVO_MIX_1959189	NOVO_MIX_198125	S3_536161	NOVO_MIX_418665	S3_615925	S2_278081	S1_419631	NOVO_MIX_2634776	NOVO_MIX_731373	S2_90857	S2_299055	S1_232374	NOVO_MIX_2177131	NOVO_MIX_3494529	S3_514982	NOVO_MIX_958955	S1_268408	NOVO_MIX_1037180	S3_494625
ko00514	Metabolism; Glycan biosynthesis and metabolism; Other types of O-glycan biosynthesis	57	S3_6156	NOVO_MIX_3771350	S1_63960	S3_82645	S1_439731	S3_14143	S2_220725	S1_439730	S1_32028	NOVO_MIX_1316597	S1_32027	NOVO_MIX_3688207	NOVO_MIX_3290493	S1_151466	NOVO_MIX_2844097	NOVO_MIX_2165252	S1_13055	NOVO_MIX_970279	S3_443623	S1_308277	S1_308572	S2_339434	S1_13054	S3_93741	S2_119164	S2_218666	NOVO_MIX_1426500	NOVO_MIX_162586	S1_361971	NOVO_MIX_1267508	S1_361972	NOVO_MIX_1992350	S1_256661	NOVO_MIX_1210664	NOVO_MIX_429520	S3_81067	S3_453472	NOVO_MIX_1425903	S1_191358	S2_334537	NOVO_MIX_1425904	S1_223839	S2_173453	NOVO_MIX_2069437	NOVO_MIX_3702740	S1_359956	S1_183028
ko04330	Environmental Information Processing; Signal transduction; Notch signaling pathway	57	S1_172368	NOVO_MIX_3442836	S2_97489	NOVO_MIX_2497779	NOVO_MIX_829857	NOVO_MIX_3442839	S2_18427	NOVO_MIX_2280766	S1_172367	S2_60801	NOVO_MIX_3608231	S1_238935	S1_138868	NOVO_MIX_3347906	NOVO_MIX_2479527	R1_534613	S2_204970	S2_204969	S1_75542	NOVO_MIX_3734017	S1_12019	NOVO_MIX_3442838	S1_429247	NOVO_MIX_3459635	S2_236454	S2_24524	S2_260226	S1_187203	NOVO_MIX_3448480	NOVO_MIX_1915774	NOVO_MIX_2122169	S2_233917	S2_380214	NOVO_MIX_2122167	S1_107524	NOVO_MIX_1519155	S1_292512	NOVO_MIX_1915772	NOVO_MIX_2973296	NOVO_MIX_1915775	S1_237747	S2_247534	NOVO_MIX_2911745	S2_16238	NOVO_MIX_967593	S3_478013	NOVO_MIX_2225991
ko04270	Organismal Systems; Circulatory system; Vascular smooth muscle contraction	56	NOVO_MIX_3882402	S3_102947	S2_385056	S1_36145	NOVO_MIX_1269916	NOVO_MIX_1911257	S3_304077	NOVO_MIX_35389	NOVO_MIX_3882403	NOVO_MIX_515596	S1_387302	S1_91423	NOVO_MIX_1637872	NOVO_MIX_3246204	NOVO_MIX_3926420	S1_127981	S3_386357	S2_340804	NOVO_MIX_1269917	NOVO_MIX_2900411	NOVO_MIX_3725032	S2_219709	S3_120729	S1_334562	S1_376800	S3_223599	S2_345063	S3_285968	S2_281659	NOVO_MIX_1926444	S3_42388	S1_387396	S1_265548	NOVO_MIX_3186654	S1_74422	S1_289998	S3_567937	S1_387397	NOVO_MIX_546916	NOVO_MIX_1104271	NOVO_MIX_2962794	S3_223600	S2_241382	NOVO_MIX_3563634	NOVO_MIX_3445889	S2_287958	NOVO_MIX_2753128
ko00902	Metabolism; Metabolism of terpenoids and polyketides; Monoterpenoid biosynthesis	55	NOVO_MIX_854155	NOVO_MIX_3778755	NOVO_MIX_1371072	NOVO_MIX_2487605	S1_282778	S2_378925	NOVO_MIX_3366948	S2_257419	NOVO_MIX_3431637	S1_303329	S2_261879	NOVO_MIX_3702544	NOVO_MIX_2017076	NOVO_MIX_1242581	S3_12261	S3_281280	NOVO_MIX_1569346	S1_348780	S1_348778	S1_282777	S2_387681	S1_356970	S3_35252	NOVO_MIX_525574	S1_265813	NOVO_MIX_63384	S2_52372	NOVO_MIX_3297024	S1_170470	NOVO_MIX_952283	NOVO_MIX_2740428	S3_436188	S2_104852	S1_423797	S1_91381	NOVO_MIX_883712	S3_346038	S2_346675	S1_297770	S1_203983	S1_59411	S2_165153	NOVO_MIX_439265	NOVO_MIX_3190979	NOVO_MIX_3789746	S1_313927	S2_163457
ko04630	Environmental Information Processing; Signal transduction; Jak-STAT signaling pathway	53	NOVO_MIX_3423351	S1_269004	S3_412954	NOVO_MIX_3358554	NOVO_MIX_2313500	S3_405396	NOVO_MIX_758844	NOVO_MIX_3293646	S3_478013	S1_2738	NOVO_MIX_967593	S1_401259	NOVO_MIX_2973296	NOVO_MIX_1915775	NOVO_MIX_1373403	NOVO_MIX_1915772	S2_326103	NOVO_MIX_1519155	S1_292512	S1_107524	S3_395275	S2_233917	S1_351218	NOVO_MIX_1915774	NOVO_MIX_3448480	NOVO_MIX_3586853	S1_372362	S2_4883	S2_260226	NOVO_MIX_3695536	S2_236454	NOVO_MIX_3247939	NOVO_MIX_3442838	S1_429247	S1_75542	S1_172367	S2_60801	S2_360081	S1_238835	NOVO_MIX_2280766	NOVO_MIX_3139670	NOVO_MIX_829857	S1_245713	NOVO_MIX_3442839	S2_18427	NOVO_MIX_1260768	S1_131120
ko04933	Human Diseases; Endocrine and metabolic diseases; AGE-RAGE signaling pathway in diabetic complications	53	NOVO_MIX_1973522	S2_21653	NOVO_MIX_3223104	S1_266663	NOVO_MIX_87931	S1_263851	S1_103068	S1_239833	S3_576510	NOVO_MIX_3618447	NOVO_MIX_1099328	S3_14021	NOVO_MIX_3017040	NOVO_MIX_3618319	S3_576508	S3_453002	NOVO_MIX_3618448	S1_266101	NOVO_MIX_127516	NOVO_MIX_819872	S1_224837	NOVO_MIX_1082084	S1_130998	S2_192112	NOVO_MIX_56634	S1_310850	S2_246338	NOVO_MIX_2708457	NOVO_MIX_3876366	NOVO_MIX_3105961	NOVO_MIX_886259	NOVO_MIX_3466686	NOVO_MIX_1973521	NOVO_MIX_2917696	NOVO_MIX_3618449	NOVO_MIX_2576581	S1_67155	S1_145584	NOVO_MIX_3507294	S3_576509	S3_414799	NOVO_MIX_3876367	NOVO_MIX_2576582	NOVO_MIX_3618086	S1_243128	S2_87965	S1_63849
ko05221	Human Diseases; Cancers: Specific types; Acute myeloid leukemia	50	S1_245713	NOVO_MIX_1260768	S1_131120	S1_29619	NOVO_MIX_95227	NOVO_MIX_1964538	S3_504483	S2_176382	S2_307407	NOVO_MIX_87931	S2_360081	NOVO_MIX_3441573	S1_238835	NOVO_MIX_3139670	S2_281659	S1_372362	S1_197058	S2_4883	NOVO_MIX_3247939	NOVO_MIX_3695536	S3_567937	S2_326103	S3_395275	S3_294390	S1_351218	NOVO_MIX_3586853	S1_401259	S1_20161	S3_429161	NOVO_MIX_1373403	S3_171296	NOVO_MIX_758844	S1_414229	NOVO_MIX_3293646	NOVO_MIX_176481	S1_2738	S1_36145	S3_386357	S2_43768	NOVO_MIX_3423351	S3_412954	NOVO_MIX_809636	NOVO_MIX_3358554	S3_120729	S3_405396	NOVO_MIX_2511476	S2_307995
ko05213	Human Diseases; Cancers: Specific types; Endometrial cancer	46	S1_327979	NOVO_MIX_2726288	NOVO_MIX_1723974	S3_567937	S1_199901	S3_311599	NOVO_MIX_2108494	S3_306311	S1_351218	NOVO_MIX_3802521	S2_17154	NOVO_MIX_1594751	NOVO_MIX_1628433	NOVO_MIX_533024	NOVO_MIX_87931	S1_131467	S2_281659	S1_377059	S1_256884	NOVO_MIX_1915366	S1_394572	NOVO_MIX_3686569	NOVO_MIX_2261432	S3_163377	NOVO_MIX_1475504	S1_287332	S1_165888	S1_331177	S1_63849	S2_317241	NOVO_MIX_1915368	NOVO_MIX_767694	NOVO_MIX_3793655	S1_355760	S1_295193	S3_120729	S3_386357	NOVO_MIX_778863	NOVO_MIX_264835	S1_180478	S1_36145	NOVO_MIX_3413025	S1_414409	S2_32239	S2_238578	S1_12007
ko01052	Metabolism; Metabolism of terpenoids and polyketides; Type I polyketide structures	44	S3_411090	S3_104807	NOVO_MIX_3635176	NOVO_MIX_562204	S2_168548	NOVO_MIX_1874385	NOVO_MIX_3271704	S3_369138	R2_166820	NOVO_MIX_127815	S3_577812	S3_601310	NOVO_MIX_2441420	NOVO_MIX_3224508	R3_155874	S3_84247	NOVO_MIX_465642	NOVO_MIX_928078	NOVO_MIX_459376	NOVO_MIX_3486444	NOVO_MIX_2228007	NOVO_MIX_353795	NOVO_MIX_3415204	R1_464720	NOVO_MIX_2055391	NOVO_MIX_3308999	S3_618966	NOVO_MIX_3765436	S3_545549	NOVO_MIX_1974817	NOVO_MIX_765754	R3_723566	R3_30357	R1_485784	NOVO_MIX_3014969	NOVO_MIX_257047	NOVO_MIX_2320217	NOVO_MIX_1573814	NOVO_MIX_3569298	R2_61791	S3_155366	NOVO_MIX_1058083	S3_209874	NOVO_MIX_3285000
ko04972	Organismal Systems; Digestive system; Pancreatic secretion	44	S2_380096	NOVO_MIX_2873308	S3_266191	S2_18878	S2_28245	S1_309473	S1_178286	S1_178867	S3_240842	S2_132177	NOVO_MIX_886259	NOVO_MIX_2277421	S3_586828	NOVO_MIX_3507294	S1_298163	NOVO_MIX_1364828	S1_67155	S3_206405	S3_64397	NOVO_MIX_1628290	S1_178866	S1_191740	S1_152960	S1_76154	S1_298161	NOVO_MIX_2751304	S3_327304	NOVO_MIX_8747	S2_161086	S2_192112	S1_1565	S1_287514	NOVO_MIX_3372927	NOVO_MIX_2322221	NOVO_MIX_1902118	NOVO_MIX_1158969	S2_360043	S1_3023	S2_388219	NOVO_MIX_1874404	S3_514895	NOVO_MIX_695529	S2_27238	NOVO_MIX_3790739
ko04520	Cellular Processes; Cellular community - eukaryotes; Adherens junction	43	NOVO_MIX_198125	S2_236454	S2_260226	NOVO_MIX_3442838	S1_429247	S2_233917	S1_107524	S2_192112	NOVO_MIX_1519155	S1_292512	NOVO_MIX_3448480	NOVO_MIX_1915774	NOVO_MIX_829857	S2_18427	NOVO_MIX_3200589	NOVO_MIX_3442839	NOVO_MIX_1721855	S1_172368	NOVO_MIX_3442836	S2_383866	S1_75542	NOVO_MIX_2280766	S3_225278	NOVO_MIX_2648126	S2_60801	S1_172367	S1_269004	S3_110862	NOVO_MIX_2313500	NOVO_MIX_1915775	NOVO_MIX_886259	NOVO_MIX_2973296	S1_416834	S1_268408	S2_309769	NOVO_MIX_2177131	NOVO_MIX_1915772	S3_478013	S2_90857	NOVO_MIX_3507294	S3_615925	S1_67155	NOVO_MIX_967593
ko00563	Metabolism; Glycan biosynthesis and metabolism; Glycosylphosphatidylinositol (GPI)-anchor biosynthesis	42	S1_264971	S2_39783	NOVO_MIX_2123986	NOVO_MIX_3766001	S1_203364	S1_83932	S3_299335	S3_580096	S1_22469	NOVO_MIX_3445979	S1_107955	S2_375784	NOVO_MIX_2971714	NOVO_MIX_1609864	NOVO_MIX_1855430	S1_18738	S3_533463	S3_129844	S1_84230	S3_362552	S2_73554	S1_318493	NOVO_MIX_2542621	S1_235455	NOVO_MIX_1471067	S3_473306	S1_271930	S1_330943	S3_349835	S2_204617	S2_22897	NOVO_MIX_2860329	NOVO_MIX_1293074	NOVO_MIX_1141077	S2_26661	NOVO_MIX_3748333	S2_263919	S2_69173	S3_103700	S3_287577	NOVO_MIX_1609863	S2_94440
ko04360	Organismal Systems; Development; Axon guidance	39	S3_345779	S2_238578	S1_12007	S1_215032	S1_15897	NOVO_MIX_886259	S1_67155	S3_484615	S1_123259	NOVO_MIX_3507294	NOVO_MIX_3413025	NOVO_MIX_1114506	S1_355760	NOVO_MIX_968016	S1_105595	S2_223197	NOVO_MIX_1895226	NOVO_MIX_2258666	S1_63849	S1_165888	S2_275345	S1_331177	NOVO_MIX_745298	NOVO_MIX_1786223	S1_357673	S1_24020	NOVO_MIX_571334	NOVO_MIX_87931	NOVO_MIX_2313990	S2_17154	S1_390458	NOVO_MIX_3802521	NOVO_MIX_3841749	NOVO_MIX_533024	S2_192112	S3_306311	S3_149056	S2_322744	S1_245207
ko05150	Human Diseases; Infectious diseases: Bacterial; Staphylococcus aureus infection	39	NOVO_MIX_2571594	NOVO_MIX_3690507	S2_333029	R3_528555	R2_153421	R1_382882	NOVO_MIX_2697879	NOVO_MIX_2878166	NOVO_MIX_3682750	R2_129985	NOVO_MIX_2429030	R2_238614	NOVO_MIX_3517598	R1_144557	NOVO_MIX_403454	NOVO_MIX_2952272	R2_129983	R2_190069	R2_521444	NOVO_MIX_103803	NOVO_MIX_1340330	NOVO_MIX_206264	NOVO_MIX_2658290	R2_74424	R1_699746	NOVO_MIX_1960888	NOVO_MIX_1699415	R2_129986	R3_228036	NOVO_MIX_1450526	R2_544810	R2_125454	NOVO_MIX_3813473	R3_164767	R2_129984	NOVO_MIX_915830	NOVO_MIX_2466166	NOVO_MIX_997251	NOVO_MIX_2783154
ko05032	Human Diseases; Substance dependence; Morphine addiction	38	NOVO_MIX_1755565	S3_100086	NOVO_MIX_763310	NOVO_MIX_21903	S3_503472	S3_225895	NOVO_MIX_958697	NOVO_MIX_448364	S3_256089	S1_305701	NOVO_MIX_806901	NOVO_MIX_1905868	NOVO_MIX_2704546	NOVO_MIX_1445922	S1_308197	S3_447940	S2_89825	S1_173809	S1_253086	S1_228516	NOVO_MIX_3123651	NOVO_MIX_2772122	NOVO_MIX_103807	NOVO_MIX_752142	S2_259841	NOVO_MIX_2665626	S2_234533	S1_428598	S2_213046	NOVO_MIX_1237250	NOVO_MIX_1347333	S2_283914	NOVO_MIX_21904	NOVO_MIX_1493615	S2_193777	NOVO_MIX_1475042	S1_228517	S1_94971
ko04611	Organismal Systems; Immune system; Platelet activation	36	NOVO_MIX_1637872	S1_410374	S1_127981	NOVO_MIX_1269917	S2_340804	NOVO_MIX_3725032	S1_334562	NOVO_MIX_3882402	S3_102947	NOVO_MIX_1269916	NOVO_MIX_3882403	NOVO_MIX_1911257	S1_387302	NOVO_MIX_515596	S1_91423	S1_387397	NOVO_MIX_2962794	NOVO_MIX_546916	NOVO_MIX_1104271	NOVO_MIX_3563634	S3_223600	S2_241382	S2_287958	NOVO_MIX_2753128	NOVO_MIX_546915	NOVO_MIX_2556077	NOVO_MIX_812607	S1_28533	S1_376800	S3_223599	S2_345063	S3_42388	S1_387396	S1_74422	S1_265548	S1_289998
ko05033	Human Diseases; Substance dependence; Nicotine addiction	35	NOVO_MIX_21903	NOVO_MIX_763310	NOVO_MIX_1755565	NOVO_MIX_958697	S3_225895	S3_503472	NOVO_MIX_806901	S1_305701	NOVO_MIX_448364	NOVO_MIX_2704546	NOVO_MIX_1905868	NOVO_MIX_3123651	S1_253086	S1_228516	S1_173809	S1_308197	S3_447940	S2_89825	NOVO_MIX_1445922	NOVO_MIX_2665626	S2_259841	NOVO_MIX_752142	NOVO_MIX_103807	NOVO_MIX_2772122	NOVO_MIX_21904	S2_283914	NOVO_MIX_1237250	NOVO_MIX_1347333	S2_213046	S1_428598	S2_234533	S1_94971	S1_228517	S2_193777	NOVO_MIX_1493615
ko05220	Human Diseases; Cancers: Specific types; Chronic myeloid leukemia	35	S1_295193	S3_120729	NOVO_MIX_3793655	NOVO_MIX_1045228	NOVO_MIX_264835	S3_386357	R1_640735	S1_63849	S1_182621	S1_237747	S2_247534	S1_36145	S2_16238	NOVO_MIX_2911745	NOVO_MIX_2225991	NOVO_MIX_3734017	S1_12019	NOVO_MIX_3459635	NOVO_MIX_2122169	S1_351218	S2_380214	NOVO_MIX_2122167	NOVO_MIX_1218764	S3_567937	NOVO_MIX_3927379	S2_281659	NOVO_MIX_87931	NOVO_MIX_2479527	R1_534613	S1_394572	NOVO_MIX_3686569	NOVO_MIX_3347906	S1_138868	S2_204970	S2_204969
ko04550	Cellular Processes; Cellular community - eukaryotes; Signaling pathways regulating pluripotency of stem cells	34	S3_386357	S3_120729	S1_441452	S3_90814	S1_355760	NOVO_MIX_3704970	NOVO_MIX_468618	NOVO_MIX_690605	S1_63849	S2_229249	S1_12007	S2_176583	S2_238578	NOVO_MIX_3003154	NOVO_MIX_3704971	NOVO_MIX_3413025	S1_36145	S1_316777	NOVO_MIX_533024	NOVO_MIX_2326099	NOVO_MIX_3802521	S2_17154	S3_306311	S3_567937	NOVO_MIX_2990097	NOVO_MIX_1205281	S1_331177	S1_165888	NOVO_MIX_2697128	NOVO_MIX_1793673	NOVO_MIX_2697127	S1_363957	S2_281659	NOVO_MIX_87931
ko00196	Metabolism; Energy metabolism; Photosynthesis - antenna proteins	32	S1_359978	S2_260614	NOVO_MIX_566609	NOVO_MIX_3512911	S1_339049	NOVO_MIX_1730402	NOVO_MIX_3283468	S2_389256	S2_334514	NOVO_MIX_1103971	S3_425610	NOVO_MIX_3283469	S1_323159	NOVO_MIX_3348645	S2_361734	NOVO_MIX_934853	S2_200494	NOVO_MIX_3922984	NOVO_MIX_3922983	NOVO_MIX_837167	NOVO_MIX_1532237	S1_386387	S2_51592	NOVO_MIX_1002987	S1_154183	S3_135400	S1_79489	NOVO_MIX_1856419	S3_4834	NOVO_MIX_3051008	NOVO_MIX_3293872	S2_222684
ko04015	Environmental Information Processing; Signal transduction; Rap1 signaling pathway	32	NOVO_MIX_35389	NOVO_MIX_886259	S3_304077	NOVO_MIX_2580425	NOVO_MIX_3507294	S1_36145	S1_67155	S2_385056	NOVO_MIX_2900411	S3_386357	NOVO_MIX_382850	S3_120729	S2_219709	S1_357728	NOVO_MIX_3926420	NOVO_MIX_3246204	S1_63849	NOVO_MIX_1926444	NOVO_MIX_3186654	S2_281659	S3_285968	S2_296519	NOVO_MIX_87931	S3_8349	S1_259540	S3_189007	S1_125498	NOVO_MIX_2453267	S2_192112	S3_110383	S3_567937	NOVO_MIX_3445889
ko00253	Metabolism; Metabolism of terpenoids and polyketides; Tetracycline biosynthesis	31	R3_292173	R1_683913	NOVO_MIX_1461808	S2_136047	NOVO_MIX_2270895	NOVO_MIX_1919234	NOVO_MIX_1520325	NOVO_MIX_1895978	S2_83647	S3_3959	NOVO_MIX_3652745	S1_177164	NOVO_MIX_1919235	NOVO_MIX_393760	R3_752247	R1_27515	NOVO_MIX_2433525	R3_37394	NOVO_MIX_1750450	R3_112051	NOVO_MIX_2479638	NOVO_MIX_1348467	S2_251907	NOVO_MIX_1919236	NOVO_MIX_1163576	NOVO_MIX_1103911	NOVO_MIX_1448198	R1_592552	NOVO_MIX_1224159	S3_225467	NOVO_MIX_2481920
ko04660	Organismal Systems; Immune system; T cell receptor signaling pathway	31	S3_311599	S1_199901	S3_567937	S3_306311	NOVO_MIX_767694	S1_351218	NOVO_MIX_1915368	NOVO_MIX_2108494	S1_327979	S1_63849	S2_317241	NOVO_MIX_778863	S3_386357	NOVO_MIX_533024	S1_180478	S1_355760	S2_17154	S3_120729	NOVO_MIX_3802521	NOVO_MIX_1915366	NOVO_MIX_3413025	S2_32239	S1_123259	NOVO_MIX_87931	S2_281659	S1_36145	S1_331177	S1_12007	S1_215032	S2_238578	S1_165888
ko04623	Organismal Systems; Immune system; Cytosolic DNA-sensing pathway	30	S2_36485	NOVO_MIX_963938	S2_325738	NOVO_MIX_1989905	S1_332154	NOVO_MIX_2609227	NOVO_MIX_2014563	NOVO_MIX_2027477	S3_475594	NOVO_MIX_540622	S2_333993	NOVO_MIX_202877	NOVO_MIX_1730129	S1_239684	S1_200165	S1_309873	S1_263455	S2_35062	NOVO_MIX_660944	S1_43203	NOVO_MIX_3784522	S2_157699	S1_412233	S1_358911	S3_420720	S2_302011	S2_253093	NOVO_MIX_1139546	NOVO_MIX_1972586	NOVO_MIX_1576657
ko04923	Organismal Systems; Endocrine system; Regulation of lipolysis in adipocytes	30	S3_86133	S1_172258	S2_345753	S3_340657	NOVO_MIX_2502198	NOVO_MIX_2617450	NOVO_MIX_2183555	S2_311659	S1_369828	NOVO_MIX_808623	NOVO_MIX_3214833	S3_30445	S2_145707	NOVO_MIX_2389785	S2_154665	NOVO_MIX_70142	S1_442677	S3_233566	NOVO_MIX_2002578	NOVO_MIX_1632978	S3_552849	S1_120010	S1_262886	S1_429830	S3_204838	S3_266917	NOVO_MIX_1360483	NOVO_MIX_1408013	NOVO_MIX_1104271	NOVO_MIX_3752267
ko04730	Organismal Systems; Nervous system; Long-term depression	28	NOVO_MIX_879721	NOVO_MIX_2058994	S3_567937	S1_400821	NOVO_MIX_1104271	S1_281227	S1_66456	S1_63849	S1_419351	S3_335238	S3_386357	NOVO_MIX_1621937	S3_120729	NOVO_MIX_2634655	S2_42029	NOVO_MIX_2690737	S1_295933	NOVO_MIX_3797875	S3_313802	NOVO_MIX_87931	S2_281659	NOVO_MIX_3645108	S1_63779	S1_36145	NOVO_MIX_3847394	NOVO_MIX_1543736	S1_269925	S3_181384
ko04062	Organismal Systems; Immune system; Chemokine signaling pathway	27	S2_281659	S1_67155	S1_36145	NOVO_MIX_87931	NOVO_MIX_3507294	NOVO_MIX_3413025	S1_165888	NOVO_MIX_252079	S2_238578	S3_100086	S1_12007	NOVO_MIX_886259	S1_215032	S1_331177	S1_63849	S1_351218	S3_306311	S2_192112	NOVO_MIX_1475042	S3_567937	S2_17154	NOVO_MIX_3802521	S3_120729	S3_256089	S1_355760	NOVO_MIX_533024	S3_386357
ko05223	Human Diseases; Cancers: Specific types; Non-small cell lung cancer	27	NOVO_MIX_3927379	S2_32239	NOVO_MIX_3686569	S1_394572	NOVO_MIX_1915366	S2_281659	S1_36145	NOVO_MIX_87931	S1_180478	NOVO_MIX_264835	S3_386357	NOVO_MIX_778863	S1_295193	S3_120729	NOVO_MIX_3793655	NOVO_MIX_767694	S1_351218	NOVO_MIX_2108494	NOVO_MIX_1915368	S3_311599	NOVO_MIX_1218764	S1_199901	S3_567937	S3_499400	S2_317241	S1_63849	S1_327979
ko00942	Metabolism; Biosynthesis of other secondary metabolites; Anthocyanin biosynthesis	26	S3_573135	S3_439434	S1_38735	S3_222279	S3_246928	S1_102963	NOVO_MIX_1578356	NOVO_MIX_3358705	S3_44095	S1_97897	S2_332148	S1_344690	NOVO_MIX_1291775	S2_30805	S2_50768	NOVO_MIX_3531733	S1_18053	S3_210288	NOVO_MIX_2235539	NOVO_MIX_884123	S1_315024	S1_192107	S1_50675	NOVO_MIX_1263716	S2_158245	S2_260818
ko04380	Organismal Systems; Development; Osteoclast differentiation	25	S3_447859	S3_460687	S1_36145	S2_281659	S1_67155	S3_378595	NOVO_MIX_3507294	S1_64224	S3_478225	S1_123259	NOVO_MIX_1167389	NOVO_MIX_1860480	NOVO_MIX_392907	NOVO_MIX_886259	NOVO_MIX_3748591	S1_189747	S3_567937	NOVO_MIX_933410	S3_195075	S2_192112	NOVO_MIX_3626458	S1_105464	S2_314402	S3_120729	S3_386357
ko04664	Organismal Systems; Immune system; Fc epsilon RI signaling pathway	24	NOVO_MIX_886259	NOVO_MIX_87931	S1_36145	S2_281659	S1_67155	NOVO_MIX_1915366	NOVO_MIX_3507294	R2_292522	S2_32239	S3_120729	S3_386357	NOVO_MIX_778863	S1_180478	S1_327979	S1_63849	S2_317241	S3_311599	S1_199901	S3_567937	S2_192112	NOVO_MIX_767694	S1_351218	NOVO_MIX_1915368	NOVO_MIX_2108494
ko01056	Metabolism; Metabolism of terpenoids and polyketides; Biosynthesis of type II polyketide backbone	23	S1_177164	NOVO_MIX_1919235	NOVO_MIX_3888117	R3_37394	R1_27515	R3_629129	NOVO_MIX_2433525	S2_251907	NOVO_MIX_1919236	R3_112051	NOVO_MIX_2479638	NOVO_MIX_1163576	NOVO_MIX_1448198	NOVO_MIX_1103911	NOVO_MIX_1224159	NOVO_MIX_2481920	S3_225467	R1_683913	NOVO_MIX_2270895	NOVO_MIX_1919234	S3_3959	NOVO_MIX_1244473	S2_83647
ko04662	Organismal Systems; Immune system; B cell receptor signaling pathway	23	S1_63849	S3_567937	S3_306311	S1_351218	S2_192112	S1_355760	S2_17154	NOVO_MIX_3802521	S3_120729	S3_386357	NOVO_MIX_533024	NOVO_MIX_87931	S1_36145	S2_281659	S1_67155	NOVO_MIX_3507294	NOVO_MIX_3413025	S1_123259	S2_238578	S1_165888	S1_331177	S1_12007	NOVO_MIX_886259
ko04713	Organismal Systems; Environmental adaptation; Circadian entrainment	22	S1_105595	NOVO_MIX_2900411	S3_8349	NOVO_MIX_2453267	S3_189007	S3_256089	S1_125498	S1_259540	S2_219709	NOVO_MIX_1475042	NOVO_MIX_1104271	NOVO_MIX_3246204	NOVO_MIX_3926420	NOVO_MIX_3445889	S3_304077	S3_100086	NOVO_MIX_35389	NOVO_MIX_1926444	NOVO_MIX_3186654	S1_357673	S3_285968	S2_385056
ko04740	Organismal Systems; Sensory system; Olfactory transduction	22	NOVO_MIX_2453267	S1_125498	S3_256089	S3_189007	S1_259540	S2_219709	S3_8349	S1_105595	NOVO_MIX_2900411	NOVO_MIX_3246204	NOVO_MIX_3926420	NOVO_MIX_3445889	NOVO_MIX_1475042	NOVO_MIX_1104271	NOVO_MIX_3186654	NOVO_MIX_1926444	S3_304077	NOVO_MIX_35389	S3_100086	S2_385056	S1_357673	S3_285968
ko05218	Human Diseases; Cancers: Specific types; Melanoma	22	NOVO_MIX_3793655	S3_120729	S1_295193	NOVO_MIX_264835	S3_386357	NOVO_MIX_1594751	NOVO_MIX_1628433	NOVO_MIX_1723974	NOVO_MIX_2726288	S1_63849	NOVO_MIX_1218764	S3_567937	NOVO_MIX_1475504	S3_163377	NOVO_MIX_2261432	NOVO_MIX_3927379	NOVO_MIX_87931	S2_281659	S1_36145	NOVO_MIX_3686569	S1_394572	S1_414409
ko00601	Metabolism; Glycan biosynthesis and metabolism; Glycosphingolipid biosynthesis - lacto and neolacto series	21	S1_293275	NOVO_MIX_1706438	NOVO_MIX_3054798	NOVO_MIX_457170	NOVO_MIX_3870585	NOVO_MIX_2922024	NOVO_MIX_1810449	NOVO_MIX_3920420	S1_417997	S2_13657	NOVO_MIX_2519468	S3_242699	NOVO_MIX_801104	S2_77674	S1_296068	S1_362835	NOVO_MIX_2010333	S2_234428	S3_410485	S2_374846	S2_2435
ko04925	Organismal Systems; Endocrine system; Aldosterone synthesis and secretion	21	NOVO_MIX_1722502	S1_344297	S1_357673	S3_285968	S2_385056	S3_304077	NOVO_MIX_35389	NOVO_MIX_1926444	S3_180377	NOVO_MIX_3186654	NOVO_MIX_3246204	NOVO_MIX_3445889	NOVO_MIX_3926420	S1_105595	NOVO_MIX_2900411	S3_8349	NOVO_MIX_2453267	S3_189007	S1_125498	S1_259540	S2_219709
ko05131	Human Diseases; Infectious diseases: Bacterial; Shigellosis	21	NOVO_MIX_2286055	S2_395112	NOVO_MIX_382850	S3_514211	S1_357728	NOVO_MIX_3935409	S2_192112	S3_110383	NOVO_MIX_2580425	S1_230434	NOVO_MIX_1369670	NOVO_MIX_139200	NOVO_MIX_886259	NOVO_MIX_2286056	NOVO_MIX_252079	S1_384434	S1_115020	NOVO_MIX_3507294	S2_269884	S2_296519	S1_67155
ko04668	Environmental Information Processing; Signal transduction; TNF signaling pathway	20	S3_386357	NOVO_MIX_2654175	NOVO_MIX_2695938	NOVO_MIX_2002578	S3_120729	S3_567937	S1_253302	NOVO_MIX_1192692	NOVO_MIX_2787532	S3_350953	NOVO_MIX_1077951	S1_44492	NOVO_MIX_99485	S1_2768	S1_44102	NOVO_MIX_808623	S3_216366	S2_281659	S1_36145	NOVO_MIX_3214833
ko05216	Human Diseases; Cancers: Specific types; Thyroid cancer	20	S3_567937	NOVO_MIX_2946890	S2_62677	S1_63849	S2_95389	NOVO_MIX_264835	S3_386357	S1_295193	S3_120729	NOVO_MIX_3793655	NOVO_MIX_2674764	S1_394572	NOVO_MIX_3686569	NOVO_MIX_838983	S2_281659	S1_36145	S2_322591	NOVO_MIX_87931	NOVO_MIX_852563	NOVO_MIX_3566712
ko04744	Organismal Systems; Sensory system; Phototransduction	19	NOVO_MIX_3246204	NOVO_MIX_3445889	NOVO_MIX_3926420	NOVO_MIX_1475042	NOVO_MIX_2453267	S1_125498	S2_219709	S3_189007	S3_256089	S1_259540	NOVO_MIX_2900411	S3_8349	S3_285968	S2_385056	NOVO_MIX_3186654	S3_304077	S3_100086	NOVO_MIX_35389	NOVO_MIX_1926444
ko04970	Organismal Systems; Digestive system; Salivary secretion	19	NOVO_MIX_1926444	S3_304077	NOVO_MIX_35389	NOVO_MIX_3186654	S2_385056	S3_285968	S3_8349	NOVO_MIX_560269	NOVO_MIX_2900411	NOVO_MIX_2453267	S1_125498	S3_189007	S2_219709	S1_259540	S3_469202	NOVO_MIX_1104271	NOVO_MIX_3246204	NOVO_MIX_3926420	NOVO_MIX_3445889
ko04370	Environmental Information Processing; Signal transduction; VEGF signaling pathway	18	NOVO_MIX_886259	S1_123259	NOVO_MIX_3507294	NOVO_MIX_808623	S2_281659	S1_67155	S1_36145	NOVO_MIX_3214833	NOVO_MIX_87931	S3_386357	S3_120729	S2_241492	S2_112819	NOVO_MIX_2002578	S2_192112	S3_567937	S1_66863	S1_63849
ko04745	Organismal Systems; Sensory system; Phototransduction - fly	18	S1_357673	S3_285968	S2_385056	S3_304077	NOVO_MIX_35389	NOVO_MIX_1926444	NOVO_MIX_3186654	NOVO_MIX_3246204	NOVO_MIX_3445889	NOVO_MIX_3926420	NOVO_MIX_2900411	S1_105595	S3_8349	NOVO_MIX_2453267	S2_219709	S1_125498	S3_189007	S1_259540
ko04971	Organismal Systems; Digestive system; Gastric acid secretion	18	NOVO_MIX_3246204	NOVO_MIX_3926420	NOVO_MIX_3445889	NOVO_MIX_2453267	S1_125498	S2_219709	S1_259540	S3_189007	S3_8349	NOVO_MIX_2900411	S1_105595	S2_385056	S1_357673	S3_285968	NOVO_MIX_3186654	NOVO_MIX_1926444	S3_304077	NOVO_MIX_35389
ko00254	Metabolism; Biosynthesis of other secondary metabolites; Aflatoxin biosynthesis	17	S2_221730	NOVO_MIX_1801635	NOVO_MIX_1700438	NOVO_MIX_1700439	NOVO_MIX_2411928	S1_269472	S1_190857	S1_349387	S3_317173	S1_190853	NOVO_MIX_2603716	NOVO_MIX_369323	S2_44667	S1_163443	S1_347239	S2_357881	NOVO_MIX_2762021
ko05217	Human Diseases; Cancers: Specific types; Basal cell carcinoma	15	NOVO_MIX_3413025	S1_394572	S3_306311	NOVO_MIX_3686569	S1_355760	S2_238578	NOVO_MIX_3793655	S2_17154	NOVO_MIX_3802521	S1_295193	S1_165888	NOVO_MIX_264835	S1_331177	S1_12007	NOVO_MIX_533024
ko04650	Organismal Systems; Immune system; Natural killer cell mediated cytotoxicity	14	S1_123259	S1_351218	S2_192112	S3_567937	NOVO_MIX_3507294	S2_281659	S1_36145	S1_67155	S1_63849	NOVO_MIX_87931	NOVO_MIX_886259	S1_215032	S3_386357	S3_120729
ko04960	Organismal Systems; Excretory system; Aldosterone-regulated sodium reabsorption	13	NOVO_MIX_778863	S1_180478	NOVO_MIX_1915366	S3_311599	S1_199901	S2_32239	NOVO_MIX_767694	NOVO_MIX_2108494	NOVO_MIX_1915368	NOVO_MIX_87931	S1_63849	S1_327979	S2_317241
ko04725	Organismal Systems; Nervous system; Cholinergic synapse	12	S1_36145	S2_281659	S1_357673	S1_63849	NOVO_MIX_87931	NOVO_MIX_1475042	S3_567937	S3_120729	S3_256089	S3_100086	S1_105595	S3_386357
ko04926	Organismal Systems; Endocrine system; Relaxin signaling pathway	12	S3_256089	S3_120729	S3_386357	S3_100086	S1_410374	NOVO_MIX_87931	S1_63849	S2_281659	S1_36145	S3_567937	S1_351218	NOVO_MIX_1475042
ko04977	Organismal Systems; Digestive system; Vitamin digestion and absorption	12	S1_12781	NOVO_MIX_989983	S1_431731	S1_422524	S3_465482	S3_155180	S1_402241	NOVO_MIX_805762	NOVO_MIX_2181466	NOVO_MIX_1728767	S3_496377	NOVO_MIX_1159664
ko04320	Organismal Systems; Development; Dorso-ventral axis formation	10	S1_36145	S2_281659	NOVO_MIX_87931	S1_63849	S1_64630	S1_351218	S3_567937	S3_120729	NOVO_MIX_1163220	S3_386357
ko04711	Organismal Systems; Environmental adaptation; Circadian rhythm - fly	10	S1_331177	S1_12007	NOVO_MIX_533024	S1_355760	S2_238578	S2_17154	NOVO_MIX_3802521	S1_165888	NOVO_MIX_3413025	S3_306311
ko04911	Organismal Systems; Endocrine system; Insulin secretion	10	S1_154360	S3_593579	NOVO_MIX_915992	S1_42376	S1_105595	S1_188639	S2_233062	S1_357673	S1_188638	NOVO_MIX_405838
ko04975	Organismal Systems; Digestive system; Fat digestion and absorption	7	NOVO_MIX_1065960	S3_19793	NOVO_MIX_3934326	NOVO_MIX_3934328	S1_264387	S1_82235	NOVO_MIX_708939
ko04392	Environmental Information Processing; Signal transduction; Hippo signaling pathway - multiple species	6	S1_215032	NOVO_MIX_2384654	S1_88309	S1_308414	S1_410333	NOVO_MIX_3398539
ko04670	Organismal Systems; Immune system; Leukocyte transendothelial migration	4	S2_192112	NOVO_MIX_886259	NOVO_MIX_3507294	S1_67155
ko00515	Metabolism; Glycan biosynthesis and metabolism; Mannose type O-glycan biosynthesis	2	NOVO_MIX_1992350	S1_191358
ko04658	Organismal Systems; Immune system; Th1 and Th2 cell differentiation	2	NOVO_MIX_1163220	S1_123259
ko00522	Metabolism; Metabolism of terpenoids and polyketides; Biosynthesis of 12-, 14- and 16-membered macrolides	1	NOVO_MIX_257047
ko04640	Organismal Systems; Immune system; Hematopoietic cell lineage	1	R1_458416
ko04742	Organismal Systems; Sensory system; Taste transduction	1	NOVO_MIX_835675
ko05414	Human Diseases; Cardiovascular diseases; Dilated cardiomyopathy (DCM)	1	NOVO_MIX_1878069
[truncated: 5,000 more columns]
