# Supplementary material for: Exploration of genes encoding KEGG pathway enzymes in rhizospheric microbiome of the wild plant Abutilon fruticosum
Source: AMB Express. 2024 Feb 21;14:27. doi: 10.1186/s13568-024-01678-4 (PMC10881953; doi:10.1186/s13568-024-01678-4)
Supplement: Supplementary file 2 — Additional file 2: Table S1. Sequence alignment results of gene queries of microbiomes of rhizosphere (R) and surrounding bulk (S) soils of A. fruticosum. Query ID refers to genes in individual or mixed less abundant microbiome samples, while subject IDs refers to the sequences in the National Center for Biotechnology Information (NCBI) that showed considerable sequence homology with one or more gene queries. Table S2. Number of genes encoding enzymes of different functional categories of Kyoto Encyclopedia of Genes and Genomes (KEGG) level 1 across microbiomes of rhizosphere (R) and surrounding bulk (S) soils of A. fruticosum. Gray color boxes refer to less frequent (˂ 50,000) KEGG categories that were not analyzed further. Table S3. Abundance of assembled genes encoding enzymes of different functional categories of Kyoto Encyclopedia of Genes and Genomes (KEGG) level 1 in microbiomes of rhizosphere (R) and surrounding bulk (S) soils of A. fruticosum. Gray color boxes refer to less frequent (˂ 50,000) KEGG categories that were not analyzed further. Table S4. Number of genes encoding enzymes of highly enriched functional sub-categories of KEGG level 2 across microbiomes of rhizosphere (R) and surrounding bulk (S) soils of A. fruticosum. Text in gray refers to less frequent (˂ 10,000) KEGG sub-categories that were not analyzed further. Table S5. Highly enriched functional categories and their sub-categories of Kyoto Encyclopedia of Genes and Genomes (KEGG) functional orthologs (KO) database in microbiomes of A. fruticosum. Boxes with gray color either refer to less KEGG sub-categories with less enriched enzymes and were not analyzed further. Table S6. Abundance of assembled genes encoding enzymes of highly enriched functional sub-categories of KEGG level 2 in microbiomes of rhizosphere (R) and surrounding bulk (S) soils of A. fruticosum. Table S7. Abundance of genes encoding enzymes of highly enriched functional sub-categories of KEGG level 2 in microbiomes of rhizos [file 13568_2024_1678_MOESM2_ESM.zip › Supplementary Tables/Table S9.xlsx]

## Sheet: Sheet2
Table S9. Highly abundant KEGG Pathways across A. fruticosum microbiomes. Gray boxes denote pathways with less enriched enzymes excluded from subsequent analysis.
KEGG level 1	KEGG level 2	KEGG level 3	KEGG ID
Cellular Processes	Cellular community - prokaryotes	Quorum sensing	ko02024
Environmental Information Processing	Membrane transport	ABC transporters	ko02010
	Signal transduction	Two-component system	ko02020
Genetic Information Processing	Translation	Aminoacyl-tRNA biosynthesis	ko00970
Metabolism	Amino acid metabolism	Alanine, aspartate and glutamate metabolism	ko00250
		Glycine, serine and threonine metabolism	ko00260
		Valine, leucine and isoleucine degradation	ko00280
		Valine, leucine and isoleucine biosynthesis	ko00290
	Carbohydrate metabolism	Glycolysis / Gluconeogenesis	ko00010
		Citrate cycle (TCA cycle)	ko00020
		Starch and sucrose metabolism	ko00500
		Amino sugar and nucleotide sugar metabolism	ko00520
		Pyruvate metabolism	ko00620
		Glyoxylate and dicarboxylate metabolism	ko00630
	Energy metabolism	Oxidative phosphorylation	ko00190
		Carbon fixation pathways in prokaryotes	ko00720
	Nucleotide metabolism	Purine metabolism	ko00230
		Pyrimidine metabolism	ko00240
